# Supplementary material for: Foreshock-induced slip transients set mainshock nucleation timing
Source: Nature. 2026 May 6;653(8115):752–7. doi: 10.1038/s41586-026-10497-5 (PMC13190238; doi:10.1038/s41586-026-10497-5)
Supplement: Supplementary file 2 — Source Data Fig. 1 [file 41586_2026_10497_MOESM2_ESM.xlsx]

## Sheet: Accelerometer data
Acc dtc = 12.7 msec (m/sec2)	t (msec)	Acc dtc = 3.6 msec (m/sec2)	t (msec)	Acc dtc = 0.6 msec (m/sec2)	t (msec)
-3.36041	0.0005	-10.2895	1.77636e-12	-3.36041	0.0005
-3.36041	0.001	-17.2185	0.0005	-3.36041	0.001
10.4977	0.0015	31.2848	0.001	38.2139	0.0015
10.4977	0.002	24.3558	0.0015	31.2848	0.002
10.4977	0.0025	17.4267	0.002	-24.1475	0.0025
-17.2185	0.003	10.4977	0.0025	24.3558	0.003
17.4267	0.0035	17.4267	0.003	-10.2895	0.0035
-10.2895	0.004	24.3558	0.0035	-3.36041	0.004
3.56864	0.0045	24.3558	0.004	-3.36041	0.0045
10.4977	0.005	17.4267	0.0045	17.4267	0.005
-17.2185	0.0055	38.2139	0.005	-10.2895	0.0055
-17.2185	0.006	-24.1475	0.0055	-3.36041	0.006
24.3558	0.0065	-17.2185	0.006	-3.36041	0.0065
-3.36041	0.007	10.4977	0.0065	24.3558	0.007
-3.36041	0.0075	-3.36041	0.007	10.4977	0.0075
52.072	0.008	3.56864	0.0075	24.3558	0.008
3.56864	0.0085	10.4977	0.008	-10.2895	0.0085
-17.2185	0.009	3.56864	0.0085	-31.0766	0.009
-17.2185	0.0095	-17.2185	0.009	-3.36041	0.0095
31.2848	0.01	-24.1475	0.0095	17.4267	0.01
-10.2895	0.0105	-3.36041	0.01	10.4977	0.0105
-3.36041	0.011	3.56864	0.0105	3.56864	0.011
-24.1475	0.0115	-24.1475	0.011	-44.9347	0.0115
24.3558	0.012	3.56864	0.0115	24.3558	0.012
3.56864	0.0125	38.2139	0.012	-51.8637	0.0125
10.4977	0.013	-10.2895	0.0125	3.56864	0.013
-10.2895	0.0135	-17.2185	0.013	-17.2185	0.0135
3.56864	0.014	-3.36041	0.0135	17.4267	0.014
-3.36041	0.0145	38.2139	0.014	-10.2895	0.0145
-10.2895	0.015	3.56864	0.0145	10.4977	0.015
-10.2895	0.0155	-31.0766	0.015	-3.36041	0.0155
-24.1475	0.016	10.4977	0.0155	3.56864	0.016
-17.2185	0.0165	17.4267	0.016	-10.2895	0.0165
31.2848	0.017	-10.2895	0.0165	3.56864	0.017
3.56864	0.0175	-10.2895	0.017	31.2848	0.0175
-31.0766	0.018	17.4267	0.0175	-10.2895	0.018
-31.0766	0.0185	31.2848	0.018	-3.36041	0.0185
24.3558	0.019	10.4977	0.0185	10.4977	0.019
-24.1475	0.0195	10.4977	0.019	3.56864	0.0195
-10.2895	0.02	10.4977	0.0195	3.56864	0.02
-17.2185	0.0205	3.56864	0.02	10.4977	0.0205
3.56864	0.021	-24.1475	0.0205	10.4977	0.021
3.56864	0.0215	10.4977	0.021	24.3558	0.0215
-17.2185	0.022	10.4977	0.0215	-17.2185	0.022
-44.9347	0.0225	52.072	0.022	-17.2185	0.0225
3.56864	0.023	10.4977	0.0225	24.3558	0.023
-51.8637	0.0235	17.4267	0.023	3.56864	0.0235
17.4267	0.024	3.56864	0.0235	10.4977	0.024
17.4267	0.0245	-24.1475	0.024	-10.2895	0.0245
10.4977	0.025	-17.2185	0.0245	-38.0056	0.025
24.3558	0.0255	10.4977	0.025	10.4977	0.0255
-17.2185	0.026	-31.0766	0.0255	-17.2185	0.026
24.3558	0.0265	3.56864	0.026	-10.2895	0.0265
-3.36041	0.027	-44.9347	0.0265	3.56864	0.027
3.56864	0.0275	24.3558	0.027	-38.0056	0.0275
-3.36041	0.028	-24.1475	0.0275	-17.2185	0.028
-24.1475	0.0285	10.4977	0.028	-3.36041	0.0285
-17.2185	0.029	-10.2895	0.0285	3.56864	0.029
-24.1475	0.0295	31.2848	0.029	-3.36041	0.0295
52.072	0.03	3.56864	0.0295	-24.1475	0.03
-10.2895	0.0305	-3.36041	0.03	-3.36041	0.0305
3.56864	0.031	-17.2185	0.0305	17.4267	0.031
-3.36041	0.0315	10.4977	0.031	-3.36041	0.0315
24.3558	0.032	38.2139	0.0315	10.4977	0.032
-38.0056	0.0325	17.4267	0.032	-3.36041	0.0325
-3.36041	0.033	10.4977	0.0325	31.2848	0.033
-3.36041	0.0335	-3.36041	0.033	-24.1475	0.0335
-10.2895	0.034	17.4267	0.0335	-31.0766	0.034
10.4977	0.0345	-24.1475	0.034	-17.2185	0.0345
-17.2185	0.035	-10.2895	0.0345	-31.0766	0.035
10.4977	0.0355	3.56864	0.035	-3.36041	0.0355
31.2848	0.036	3.56864	0.0355	-10.2895	0.036
24.3558	0.0365	31.2848	0.036	31.2848	0.0365
-38.0056	0.037	10.4977	0.0365	-3.36041	0.037
-3.36041	0.0375	-3.36041	0.037	-3.36041	0.0375
-3.36041	0.038	31.2848	0.0375	17.4267	0.038
-24.1475	0.0385	-3.36041	0.038	3.56864	0.0385
-24.1475	0.039	10.4977	0.0385	38.2139	0.039
24.3558	0.0395	3.56864	0.039	3.56864	0.0395
24.3558	0.04	-10.2895	0.0395	-3.36041	0.04
-3.36041	0.0405	17.4267	0.04	45.1429	0.0405
-17.2185	0.041	17.4267	0.0405	-10.2895	0.041
-24.1475	0.0415	17.4267	0.041	-10.2895	0.0415
-3.36041	0.042	10.4977	0.0415	17.4267	0.042
-24.1475	0.0425	3.56864	0.042	-44.9347	0.0425
-17.2185	0.043	-3.36041	0.0425	3.56864	0.043
3.56864	0.0435	17.4267	0.043	17.4267	0.0435
-38.0056	0.044	17.4267	0.0435	31.2848	0.044
-17.2185	0.0445	3.56864	0.044	-3.36041	0.0445
-17.2185	0.045	-3.36041	0.0445	17.4267	0.045
-44.9347	0.0455	-3.36041	0.045	59.001	0.0455
3.56864	0.046	-10.2895	0.0455	-10.2895	0.046
3.56864	0.0465	-3.36041	0.046	-31.0766	0.0465
-31.0766	0.047	17.4267	0.0465	17.4267	0.047
-31.0766	0.0475	10.4977	0.047	-17.2185	0.0475
17.4267	0.048	3.56864	0.0475	10.4977	0.048
31.2848	0.0485	38.2139	0.048	-31.0766	0.0485
-17.2185	0.049	-31.0766	0.0485	17.4267	0.049
24.3558	0.0495	17.4267	0.049	3.56864	0.0495
-24.1475	0.05	-10.2895	0.0495	-17.2185	0.05
3.56864	0.0505	10.4977	0.05	17.4267	0.0505
10.4977	0.051	-3.36041	0.0505	-24.1475	0.051
3.56864	0.0515	10.4977	0.051	17.4267	0.0515
38.2139	0.052	-10.2895	0.0515	3.56864	0.052
3.56864	0.0525	10.4977	0.052	-10.2895	0.0525
-17.2185	0.053	-3.36041	0.0525	-24.1475	0.053
-10.2895	0.0535	3.56864	0.053	10.4977	0.0535
10.4977	0.054	-3.36041	0.0535	-17.2185	0.054
-17.2185	0.0545	38.2139	0.054	-17.2185	0.0545
3.56864	0.055	31.2848	0.0545	-10.2895	0.055
-24.1475	0.0555	-17.2185	0.055	-3.36041	0.0555
-17.2185	0.056	17.4267	0.0555	-10.2895	0.056
-17.2185	0.0565	-17.2185	0.056	3.56864	0.0565
3.56864	0.057	-3.36041	0.0565	24.3558	0.057
24.3558	0.0575	-44.9347	0.057	-3.36041	0.0575
-17.2185	0.058	-44.9347	0.0575	-17.2185	0.058
-17.2185	0.0585	3.56864	0.058	-31.0766	0.0585
-31.0766	0.059	3.56864	0.0585	3.56864	0.059
17.4267	0.0595	3.56864	0.059	3.56864	0.0595
-38.0056	0.06	-10.2895	0.0595	3.56864	0.06
-38.0056	0.0605	31.2848	0.06	10.4977	0.0605
3.56864	0.061	17.4267	0.0605	10.4977	0.061
17.4267	0.0615	38.2139	0.061	24.3558	0.0615
-17.2185	0.062	31.2848	0.0615	-3.36041	0.062
-10.2895	0.0625	10.4977	0.062	-17.2185	0.0625
-17.2185	0.063	10.4977	0.0625	17.4267	0.063
-10.2895	0.0635	-3.36041	0.063	3.56864	0.0635
-17.2185	0.064	24.3558	0.0635	-24.1475	0.064
-51.8637	0.0645	-17.2185	0.064	38.2139	0.0645
-3.36041	0.065	10.4977	0.0645	-3.36041	0.065
-3.36041	0.0655	10.4977	0.065	-31.0766	0.0655
10.4977	0.066	31.2848	0.0655	3.56864	0.066
10.4977	0.0665	3.56864	0.066	3.56864	0.0665
3.56864	0.067	-3.36041	0.0665	-17.2185	0.067
24.3558	0.0675	-10.2895	0.067	24.3558	0.0675
-3.36041	0.068	-10.2895	0.0675	-3.36041	0.068
-24.1475	0.0685	-31.0766	0.068	-31.0766	0.0685
17.4267	0.069	17.4267	0.0685	17.4267	0.069
17.4267	0.0695	10.4977	0.069	3.56864	0.0695
24.3558	0.07	17.4267	0.0695	17.4267	0.07
-17.2185	0.0705	-3.36041	0.07	-10.2895	0.0705
24.3558	0.071	17.4267	0.0705	-24.1475	0.071
-10.2895	0.0715	10.4977	0.071	-31.0766	0.0715
10.4977	0.072	65.9301	0.0715	24.3558	0.072
-3.36041	0.0725	45.1429	0.072	-17.2185	0.0725
3.56864	0.073	31.2848	0.0725	-17.2185	0.073
24.3558	0.0735	3.56864	0.073	31.2848	0.0735
3.56864	0.074	17.4267	0.0735	3.56864	0.074
10.4977	0.0745	3.56864	0.074	-17.2185	0.0745
3.56864	0.075	59.001	0.0745	-3.36041	0.075
-17.2185	0.0755	-31.0766	0.075	10.4977	0.0755
-3.36041	0.076	24.3558	0.0755	-3.36041	0.076
3.56864	0.0765	31.2848	0.076	-38.0056	0.0765
3.56864	0.077	10.4977	0.0765	38.2139	0.077
-3.36041	0.0775	10.4977	0.077	-31.0766	0.0775
-3.36041	0.078	10.4977	0.0775	3.56864	0.078
-24.1475	0.0785	3.56864	0.078	10.4977	0.0785
-17.2185	0.079	3.56864	0.0785	-3.36041	0.079
31.2848	0.0795	3.56864	0.079	-38.0056	0.0795
17.4267	0.08	31.2848	0.0795	-10.2895	0.08
17.4267	0.0805	3.56864	0.08	-3.36041	0.0805
-10.2895	0.081	3.56864	0.0805	-31.0766	0.081
-3.36041	0.0815	31.2848	0.081	-44.9347	0.0815
-3.36041	0.082	10.4977	0.0815	10.4977	0.082
-3.36041	0.0825	-10.2895	0.082	17.4267	0.0825
31.2848	0.083	31.2848	0.0825	24.3558	0.083
3.56864	0.0835	17.4267	0.083	-24.1475	0.0835
-17.2185	0.084	17.4267	0.0835	-24.1475	0.084
10.4977	0.0845	38.2139	0.084	-38.0056	0.0845
10.4977	0.085	38.2139	0.0845	24.3558	0.085
-51.8637	0.0855	10.4977	0.085	-24.1475	0.0855
-24.1475	0.086	10.4977	0.0855	-10.2895	0.086
17.4267	0.0865	-24.1475	0.086	24.3558	0.0865
-24.1475	0.087	-10.2895	0.0865	-10.2895	0.087
10.4977	0.0875	-10.2895	0.087	-31.0766	0.0875
-10.2895	0.088	3.56864	0.0875	10.4977	0.088
31.2848	0.0885	3.56864	0.088	-10.2895	0.0885
-10.2895	0.089	-24.1475	0.0885	10.4977	0.089
-3.36041	0.0895	3.56864	0.089	45.1429	0.0895
31.2848	0.09	31.2848	0.0895	3.56864	0.09
-24.1475	0.0905	17.4267	0.09	-10.2895	0.0905
-3.36041	0.091	-10.2895	0.0905	-31.0766	0.091
-10.2895	0.0915	17.4267	0.091	-31.0766	0.0915
10.4977	0.092	17.4267	0.0915	-31.0766	0.092
17.4267	0.0925	-31.0766	0.092	-17.2185	0.0925
-3.36041	0.093	10.4977	0.0925	31.2848	0.093
-3.36041	0.0935	10.4977	0.093	17.4267	0.0935
3.56864	0.094	17.4267	0.0935	-17.2185	0.094
-3.36041	0.0945	-24.1475	0.094	17.4267	0.0945
24.3558	0.095	3.56864	0.0945	24.3558	0.095
17.4267	0.0955	10.4977	0.095	10.4977	0.0955
31.2848	0.096	3.56864	0.0955	-10.2895	0.096
-3.36041	0.0965	-24.1475	0.096	-24.1475	0.0965
24.3558	0.097	-10.2895	0.0965	10.4977	0.097
17.4267	0.0975	10.4977	0.097	-24.1475	0.0975
3.56864	0.098	17.4267	0.0975	10.4977	0.098
10.4977	0.0985	10.4977	0.098	17.4267	0.0985
31.2848	0.099	-10.2895	0.0985	-10.2895	0.099
3.56864	0.0995	-31.0766	0.099	-3.36041	0.0995
31.2848	0.1	17.4267	0.0995	-10.2895	0.1
3.56864	0.1005	-38.0056	0.1	31.2848	0.1005
-10.2895	0.101	3.56864	0.1005	-10.2895	0.101
17.4267	0.1015	-10.2895	0.101	-3.36041	0.1015
17.4267	0.102	3.56864	0.1015	3.56864	0.102
-3.36041	0.1025	-10.2895	0.102	-10.2895	0.1025
-3.36041	0.103	-3.36041	0.1025	10.4977	0.103
-3.36041	0.1035	38.2139	0.103	-10.2895	0.1035
-24.1475	0.104	17.4267	0.1035	-17.2185	0.104
-38.0056	0.1045	3.56864	0.104	-10.2895	0.1045
-17.2185	0.105	24.3558	0.1045	3.56864	0.105
-10.2895	0.1055	17.4267	0.105	24.3558	0.1055
-3.36041	0.106	17.4267	0.1055	-17.2185	0.106
31.2848	0.1065	-10.2895	0.106	3.56864	0.1065
3.56864	0.107	38.2139	0.1065	-17.2185	0.107
-3.36041	0.1075	17.4267	0.107	24.3558	0.1075
38.2139	0.108	-10.2895	0.1075	10.4977	0.108
-31.0766	0.1085	31.2848	0.108	-17.2185	0.1085
-3.36041	0.109	-3.36041	0.1085	-10.2895	0.109
-3.36041	0.1095	3.56864	0.109	-10.2895	0.1095
24.3558	0.11	-31.0766	0.1095	3.56864	0.11
17.4267	0.1105	10.4977	0.11	-10.2895	0.1105
10.4977	0.111	24.3558	0.1105	-10.2895	0.111
3.56864	0.1115	17.4267	0.111	10.4977	0.1115
3.56864	0.112	17.4267	0.1115	45.1429	0.112
-17.2185	0.1125	24.3558	0.112	3.56864	0.1125
45.1429	0.113	-3.36041	0.1125	38.2139	0.113
45.1429	0.1135	45.1429	0.113	3.56864	0.1135
-10.2895	0.114	24.3558	0.1135	17.4267	0.114
-24.1475	0.1145	3.56864	0.114	10.4977	0.1145
10.4977	0.115	17.4267	0.1145	-38.0056	0.115
-38.0056	0.1155	-10.2895	0.115	-3.36041	0.1155
-44.9347	0.116	-24.1475	0.1155	-3.36041	0.116
-44.9347	0.1165	3.56864	0.116	10.4977	0.1165
17.4267	0.117	-3.36041	0.1165	-17.2185	0.117
-31.0766	0.1175	10.4977	0.117	3.56864	0.1175
17.4267	0.118	3.56864	0.1175	-3.36041	0.118
3.56864	0.1185	24.3558	0.118	-10.2895	0.1185
-17.2185	0.119	10.4977	0.1185	-3.36041	0.119
-24.1475	0.1195	3.56864	0.119	3.56864	0.1195
10.4977	0.12	-3.36041	0.1195	-17.2185	0.12
-31.0766	0.1205	3.56864	0.12	3.56864	0.1205
-3.36041	0.121	3.56864	0.1205	72.8591	0.121
3.56864	0.1215	-3.36041	0.121	10.4977	0.1215
-10.2895	0.122	-38.0056	0.1215	3.56864	0.122
17.4267	0.1225	3.56864	0.122	17.4267	0.1225
-24.1475	0.123	10.4977	0.1225	3.56864	0.123
-3.36041	0.1235	10.4977	0.123	10.4977	0.1235
-10.2895	0.124	-17.2185	0.1235	38.2139	0.124
10.4977	0.1245	17.4267	0.124	3.56864	0.1245
3.56864	0.125	-24.1475	0.1245	10.4977	0.125
-24.1475	0.1255	17.4267	0.125	10.4977	0.1255
31.2848	0.126	3.56864	0.1255	-17.2185	0.126
3.56864	0.1265	-10.2895	0.126	17.4267	0.1265
-31.0766	0.127	-17.2185	0.1265	17.4267	0.127
17.4267	0.1275	-10.2895	0.127	17.4267	0.1275
3.56864	0.128	3.56864	0.1275	17.4267	0.128
3.56864	0.1285	3.56864	0.128	31.2848	0.1285
-3.36041	0.129	-38.0056	0.1285	-3.36041	0.129
-10.2895	0.1295	3.56864	0.129	10.4977	0.1295
-17.2185	0.13	-24.1475	0.1295	3.56864	0.13
-24.1475	0.1305	10.4977	0.13	17.4267	0.1305
31.2848	0.131	-10.2895	0.1305	-3.36041	0.131
-24.1475	0.1315	17.4267	0.131	17.4267	0.1315
-10.2895	0.132	31.2848	0.1315	3.56864	0.132
24.3558	0.1325	-3.36041	0.132	10.4977	0.1325
-3.36041	0.133	10.4977	0.1325	10.4977	0.133
-65.7218	0.1335	-3.36041	0.133	17.4267	0.1335
17.4267	0.134	3.56864	0.1335	3.56864	0.134
-17.2185	0.1345	3.56864	0.134	3.56864	0.1345
3.56864	0.135	3.56864	0.1345	17.4267	0.135
10.4977	0.1355	3.56864	0.135	-17.2185	0.1355
10.4977	0.136	-24.1475	0.1355	-3.36041	0.136
10.4977	0.1365	-3.36041	0.136	10.4977	0.1365
-44.9347	0.137	-3.36041	0.1365	17.4267	0.137
-3.36041	0.1375	-31.0766	0.137	45.1429	0.1375
3.56864	0.138	-10.2895	0.1375	-3.36041	0.138
-10.2895	0.1385	31.2848	0.138	10.4977	0.1385
10.4977	0.139	3.56864	0.1385	10.4977	0.139
24.3558	0.1395	38.2139	0.139	-3.36041	0.1395
-3.36041	0.14	10.4977	0.1395	-3.36041	0.14
17.4267	0.1405	-3.36041	0.14	45.1429	0.1405
-3.36041	0.141	10.4977	0.1405	-24.1475	0.141
-10.2895	0.1415	24.3558	0.141	24.3558	0.1415
-10.2895	0.142	-24.1475	0.1415	24.3558	0.142
17.4267	0.1425	-31.0766	0.142	10.4977	0.1425
3.56864	0.143	3.56864	0.1425	-3.36041	0.143
-31.0766	0.1435	-10.2895	0.143	17.4267	0.1435
-3.36041	0.144	-38.0056	0.1435	-10.2895	0.144
24.3558	0.1445	3.56864	0.144	-3.36041	0.1445
-3.36041	0.145	10.4977	0.1445	-24.1475	0.145
-3.36041	0.1455	-3.36041	0.145	-3.36041	0.1455
-31.0766	0.146	-3.36041	0.1455	-17.2185	0.146
10.4977	0.1465	10.4977	0.146	10.4977	0.1465
3.56864	0.147	10.4977	0.1465	-3.36041	0.147
-3.36041	0.1475	3.56864	0.147	-3.36041	0.1475
3.56864	0.148	10.4977	0.1475	3.56864	0.148
-38.0056	0.1485	-3.36041	0.148	-10.2895	0.1485
-31.0766	0.149	24.3558	0.1485	10.4977	0.149
-3.36041	0.1495	-17.2185	0.149	-51.8637	0.1495
-17.2185	0.15	10.4977	0.1495	-10.2895	0.15
-3.36041	0.1505	-3.36041	0.15	31.2848	0.1505
-24.1475	0.151	10.4977	0.1505	3.56864	0.151
24.3558	0.1515	10.4977	0.151	3.56864	0.1515
38.2139	0.152	3.56864	0.1515	-3.36041	0.152
-3.36041	0.1525	17.4267	0.152	-3.36041	0.1525
38.2139	0.153	17.4267	0.1525	17.4267	0.153
-10.2895	0.1535	17.4267	0.153	-3.36041	0.1535
-17.2185	0.154	-17.2185	0.1535	3.56864	0.154
-10.2895	0.1545	-31.0766	0.154	3.56864	0.1545
-3.36041	0.155	17.4267	0.1545	31.2848	0.155
-24.1475	0.1555	3.56864	0.155	3.56864	0.1555
-24.1475	0.156	-17.2185	0.1555	-3.36041	0.156
-10.2895	0.1565	17.4267	0.156	-38.0056	0.1565
-24.1475	0.157	24.3558	0.1565	10.4977	0.157
10.4977	0.1575	3.56864	0.157	31.2848	0.1575
-10.2895	0.158	3.56864	0.1575	24.3558	0.158
-10.2895	0.1585	-3.36041	0.158	10.4977	0.1585
3.56864	0.159	52.072	0.1585	-24.1475	0.159
-31.0766	0.1595	24.3558	0.159	10.4977	0.1595
24.3558	0.16	10.4977	0.1595	-3.36041	0.16
-3.36041	0.1605	24.3558	0.16	-3.36041	0.1605
-3.36041	0.161	3.56864	0.1605	-17.2185	0.161
-24.1475	0.1615	17.4267	0.161	-3.36041	0.1615
24.3558	0.162	24.3558	0.1615	-3.36041	0.162
-3.36041	0.1625	-10.2895	0.162	17.4267	0.1625
3.56864	0.163	17.4267	0.1625	3.56864	0.163
-31.0766	0.1635	-17.2185	0.163	10.4977	0.1635
38.2139	0.164	17.4267	0.1635	-10.2895	0.164
-24.1475	0.1645	-31.0766	0.164	24.3558	0.1645
3.56864	0.165	17.4267	0.1645	3.56864	0.165
-24.1475	0.1655	-24.1475	0.165	17.4267	0.1655
-3.36041	0.166	-3.36041	0.1655	10.4977	0.166
-65.7218	0.1665	-3.36041	0.166	-3.36041	0.1665
-17.2185	0.167	-3.36041	0.1665	-38.0056	0.167
17.4267	0.1675	-3.36041	0.167	-3.36041	0.1675
17.4267	0.168	-38.0056	0.1675	10.4977	0.168
17.4267	0.1685	17.4267	0.168	3.56864	0.1685
10.4977	0.169	-17.2185	0.1685	-17.2185	0.169
17.4267	0.1695	3.56864	0.169	-3.36041	0.1695
3.56864	0.17	-10.2895	0.1695	3.56864	0.17
-38.0056	0.1705	10.4977	0.17	31.2848	0.1705
-3.36041	0.171	-3.36041	0.1705	-3.36041	0.171
45.1429	0.1715	-3.36041	0.171	-31.0766	0.1715
-31.0766	0.172	24.3558	0.1715	24.3558	0.172
-17.2185	0.1725	10.4977	0.172	-10.2895	0.1725
-10.2895	0.173	10.4977	0.1725	3.56864	0.173
38.2139	0.1735	31.2848	0.173	-24.1475	0.1735
-10.2895	0.174	-44.9347	0.1735	-17.2185	0.174
-24.1475	0.1745	17.4267	0.174	17.4267	0.1745
-10.2895	0.175	10.4977	0.1745	3.56864	0.175
10.4977	0.1755	-3.36041	0.175	17.4267	0.1755
31.2848	0.176	-3.36041	0.1755	17.4267	0.176
-38.0056	0.1765	-24.1475	0.176	24.3558	0.1765
24.3558	0.177	10.4977	0.1765	-10.2895	0.177
-10.2895	0.1775	3.56864	0.177	3.56864	0.1775
-3.36041	0.178	38.2139	0.1775	10.4977	0.178
52.072	0.1785	24.3558	0.178	3.56864	0.1785
10.4977	0.179	-3.36041	0.1785	-10.2895	0.179
3.56864	0.1795	17.4267	0.179	17.4267	0.1795
10.4977	0.18	3.56864	0.1795	-3.36041	0.18
3.56864	0.1805	-3.36041	0.18	-31.0766	0.1805
-24.1475	0.181	-24.1475	0.1805	3.56864	0.181
-10.2895	0.1815	17.4267	0.181	10.4977	0.1815
10.4977	0.182	-38.0056	0.1815	-10.2895	0.182
24.3558	0.1825	17.4267	0.182	-10.2895	0.1825
-10.2895	0.183	10.4977	0.1825	3.56864	0.183
-3.36041	0.1835	-10.2895	0.183	-3.36041	0.1835
24.3558	0.184	-38.0056	0.1835	-3.36041	0.184
17.4267	0.1845	-3.36041	0.184	10.4977	0.1845
-44.9347	0.185	10.4977	0.1845	-24.1475	0.185
17.4267	0.1855	-10.2895	0.185	-38.0056	0.1855
-24.1475	0.186	-10.2895	0.1855	-10.2895	0.186
-58.7928	0.1865	24.3558	0.186	3.56864	0.1865
-17.2185	0.187	-24.1475	0.1865	-31.0766	0.187
3.56864	0.1875	10.4977	0.187	-31.0766	0.1875
-17.2185	0.188	-10.2895	0.1875	10.4977	0.188
10.4977	0.1885	17.4267	0.188	24.3558	0.1885
-10.2895	0.189	17.4267	0.1885	-44.9347	0.189
-3.36041	0.1895	10.4977	0.189	17.4267	0.1895
17.4267	0.19	3.56864	0.1895	-3.36041	0.19
-10.2895	0.1905	10.4977	0.19	17.4267	0.1905
-10.2895	0.191	24.3558	0.1905	-3.36041	0.191
10.4977	0.1915	38.2139	0.191	-31.0766	0.1915
-3.36041	0.192	3.56864	0.1915	17.4267	0.192
-3.36041	0.1925	10.4977	0.192	-3.36041	0.1925
17.4267	0.193	-3.36041	0.1925	-38.0056	0.193
-17.2185	0.1935	-10.2895	0.193	-3.36041	0.1935
-17.2185	0.194	38.2139	0.1935	24.3558	0.194
-3.36041	0.1945	-24.1475	0.194	-3.36041	0.1945
-24.1475	0.195	10.4977	0.1945	17.4267	0.195
-24.1475	0.1955	17.4267	0.195	-10.2895	0.1955
-44.9347	0.196	-24.1475	0.1955	-31.0766	0.196
24.3558	0.1965	-24.1475	0.196	3.56864	0.1965
-10.2895	0.197	-10.2895	0.1965	17.4267	0.197
10.4977	0.1975	-17.2185	0.197	10.4977	0.1975
24.3558	0.198	3.56864	0.1975	-44.9347	0.198
17.4267	0.1985	24.3558	0.198	-3.36041	0.1985
10.4977	0.199	-17.2185	0.1985	-24.1475	0.199
10.4977	0.1995	3.56864	0.199	-17.2185	0.1995
-31.0766	0.2	38.2139	0.1995	-10.2895	0.2
-24.1475	0.2005	24.3558	0.2	3.56864	0.2005
3.56864	0.201	17.4267	0.2005	3.56864	0.201
10.4977	0.2015	38.2139	0.201	-24.1475	0.2015
3.56864	0.202	-10.2895	0.2015	24.3558	0.202
-3.36041	0.2025	-17.2185	0.202	-10.2895	0.2025
3.56864	0.203	-17.2185	0.2025	-3.36041	0.203
10.4977	0.2035	10.4977	0.203	10.4977	0.2035
-10.2895	0.204	24.3558	0.2035	-17.2185	0.204
17.4267	0.2045	31.2848	0.204	-17.2185	0.2045
-3.36041	0.205	3.56864	0.2045	17.4267	0.205
-3.36041	0.2055	24.3558	0.205	38.2139	0.2055
-17.2185	0.206	3.56864	0.2055	-3.36041	0.206
-10.2895	0.2065	-44.9347	0.206	-17.2185	0.2065
38.2139	0.207	10.4977	0.2065	-24.1475	0.207
10.4977	0.2075	-17.2185	0.207	-10.2895	0.2075
52.072	0.208	-10.2895	0.2075	10.4977	0.208
17.4267	0.2085	-10.2895	0.208	-17.2185	0.2085
-3.36041	0.209	-17.2185	0.2085	-31.0766	0.209
-3.36041	0.2095	-3.36041	0.209	-10.2895	0.2095
3.56864	0.21	-3.36041	0.2095	-24.1475	0.21
10.4977	0.2105	3.56864	0.21	17.4267	0.2105
-17.2185	0.211	3.56864	0.2105	-17.2185	0.211
17.4267	0.2115	-3.36041	0.211	3.56864	0.2115
-10.2895	0.212	3.56864	0.2115	-65.7218	0.212
-10.2895	0.2125	3.56864	0.212	24.3558	0.2125
38.2139	0.213	-10.2895	0.2125	-31.0766	0.213
-3.36041	0.2135	45.1429	0.213	-10.2895	0.2135
-24.1475	0.214	17.4267	0.2135	10.4977	0.214
-3.36041	0.2145	10.4977	0.214	24.3558	0.2145
31.2848	0.215	-24.1475	0.2145	-24.1475	0.215
-38.0056	0.2155	-3.36041	0.215	3.56864	0.2155
-3.36041	0.216	-10.2895	0.2155	-17.2185	0.216
10.4977	0.2165	-31.0766	0.216	10.4977	0.2165
24.3558	0.217	-10.2895	0.2165	-10.2895	0.217
-10.2895	0.2175	10.4977	0.217	38.2139	0.2175
10.4977	0.218	-24.1475	0.2175	31.2848	0.218
3.56864	0.2185	3.56864	0.218	17.4267	0.2185
38.2139	0.219	-10.2895	0.2185	-3.36041	0.219
-10.2895	0.2195	-17.2185	0.219	17.4267	0.2195
52.072	0.22	-3.36041	0.2195	3.56864	0.22
-10.2895	0.2205	-24.1475	0.22	-3.36041	0.2205
-24.1475	0.221	3.56864	0.2205	-3.36041	0.221
-31.0766	0.2215	-17.2185	0.221	-10.2895	0.2215
3.56864	0.222	24.3558	0.2215	-24.1475	0.222
31.2848	0.2225	-38.0056	0.222	10.4977	0.2225
-38.0056	0.223	24.3558	0.2225	-10.2895	0.223
-24.1475	0.2235	3.56864	0.223	-3.36041	0.2235
-17.2185	0.224	-10.2895	0.2235	-17.2185	0.224
17.4267	0.2245	-17.2185	0.224	3.56864	0.2245
10.4977	0.225	24.3558	0.2245	-17.2185	0.225
-10.2895	0.2255	3.56864	0.225	-17.2185	0.2255
-10.2895	0.226	17.4267	0.2255	10.4977	0.226
24.3558	0.2265	-10.2895	0.226	-3.36041	0.2265
-17.2185	0.227	3.56864	0.2265	38.2139	0.227
-3.36041	0.2275	17.4267	0.227	10.4977	0.2275
3.56864	0.228	-31.0766	0.2275	-38.0056	0.228
17.4267	0.2285	-17.2185	0.228	-17.2185	0.2285
10.4977	0.229	3.56864	0.2285	17.4267	0.229
-31.0766	0.2295	-3.36041	0.229	52.072	0.2295
-10.2895	0.23	3.56864	0.2295	45.1429	0.23
-3.36041	0.2305	3.56864	0.23	24.3558	0.2305
3.56864	0.231	3.56864	0.2305	10.4977	0.231
24.3558	0.2315	-3.36041	0.231	3.56864	0.2315
-3.36041	0.232	10.4977	0.2315	17.4267	0.232
10.4977	0.2325	45.1429	0.232	-17.2185	0.2325
-3.36041	0.233	-17.2185	0.2325	24.3558	0.233
-10.2895	0.2335	3.56864	0.233	17.4267	0.2335
31.2848	0.234	3.56864	0.2335	-24.1475	0.234
-3.36041	0.2345	17.4267	0.234	-38.0056	0.2345
3.56864	0.235	-38.0056	0.2345	10.4977	0.235
-3.36041	0.2355	17.4267	0.235	3.56864	0.2355
-24.1475	0.236	17.4267	0.2355	10.4977	0.236
10.4977	0.2365	38.2139	0.236	3.56864	0.2365
-10.2895	0.237	3.56864	0.2365	-3.36041	0.237
10.4977	0.2375	3.56864	0.237	-3.36041	0.2375
-17.2185	0.238	52.072	0.2375	-10.2895	0.238
-44.9347	0.2385	-3.36041	0.238	3.56864	0.2385
-3.36041	0.239	17.4267	0.2385	-24.1475	0.239
3.56864	0.2395	-17.2185	0.239	3.56864	0.2395
3.56864	0.24	3.56864	0.2395	-17.2185	0.24
-3.36041	0.2405	10.4977	0.24	-3.36041	0.2405
3.56864	0.241	45.1429	0.2405	3.56864	0.241
-24.1475	0.2415	-17.2185	0.241	-10.2895	0.2415
-3.36041	0.242	17.4267	0.2415	-31.0766	0.242
10.4977	0.2425	-17.2185	0.242	-10.2895	0.2425
-3.36041	0.243	-31.0766	0.2425	-17.2185	0.243
17.4267	0.2435	-3.36041	0.243	10.4977	0.2435
-31.0766	0.244	10.4977	0.2435	-3.36041	0.244
10.4977	0.2445	24.3558	0.244	17.4267	0.2445
-17.2185	0.245	3.56864	0.2445	-31.0766	0.245
3.56864	0.2455	-24.1475	0.245	-10.2895	0.2455
17.4267	0.246	-10.2895	0.2455	17.4267	0.246
-44.9347	0.2465	3.56864	0.246	-24.1475	0.2465
-31.0766	0.247	3.56864	0.2465	31.2848	0.247
-3.36041	0.2475	31.2848	0.247	24.3558	0.2475
-17.2185	0.248	-10.2895	0.2475	3.56864	0.248
24.3558	0.2485	3.56864	0.248	24.3558	0.2485
-10.2895	0.249	24.3558	0.2485	10.4977	0.249
17.4267	0.2495	17.4267	0.249	17.4267	0.2495
-24.1475	0.25	-17.2185	0.2495	-10.2895	0.25
3.56864	0.2505	-17.2185	0.25	-24.1475	0.2505
17.4267	0.251	-10.2895	0.2505	-38.0056	0.251
24.3558	0.2515	-3.36041	0.251	-3.36041	0.2515
24.3558	0.252	24.3558	0.2515	17.4267	0.252
-10.2895	0.2525	10.4977	0.252	3.56864	0.2525
17.4267	0.253	24.3558	0.2525	10.4977	0.253
-3.36041	0.2535	24.3558	0.253	45.1429	0.2535
-10.2895	0.254	17.4267	0.2535	-10.2895	0.254
72.8591	0.2545	-10.2895	0.254	-44.9347	0.2545
-24.1475	0.255	10.4977	0.2545	-3.36041	0.255
10.4977	0.2555	10.4977	0.255	17.4267	0.2555
-3.36041	0.256	3.56864	0.2555	-24.1475	0.256
31.2848	0.2565	24.3558	0.256	10.4977	0.2565
10.4977	0.257	17.4267	0.2565	10.4977	0.257
-31.0766	0.2575	24.3558	0.257	-17.2185	0.2575
3.56864	0.258	24.3558	0.2575	-10.2895	0.258
-3.36041	0.2585	45.1429	0.258	10.4977	0.2585
-3.36041	0.259	-3.36041	0.2585	24.3558	0.259
24.3558	0.2595	3.56864	0.259	31.2848	0.2595
38.2139	0.26	-10.2895	0.2595	-24.1475	0.26
17.4267	0.2605	-17.2185	0.26	17.4267	0.2605
-10.2895	0.261	3.56864	0.2605	17.4267	0.261
17.4267	0.2615	3.56864	0.261	-10.2895	0.2615
-38.0056	0.262	-3.36041	0.2615	-17.2185	0.262
24.3558	0.2625	-3.36041	0.262	-17.2185	0.2625
3.56864	0.263	24.3558	0.2625	3.56864	0.263
-17.2185	0.2635	3.56864	0.263	-3.36041	0.2635
-3.36041	0.264	10.4977	0.2635	3.56864	0.264
-17.2185	0.2645	31.2848	0.264	3.56864	0.2645
-17.2185	0.265	3.56864	0.2645	3.56864	0.265
24.3558	0.2655	-24.1475	0.265	10.4977	0.2655
3.56864	0.266	31.2848	0.2655	3.56864	0.266
17.4267	0.2665	-44.9347	0.266	10.4977	0.2665
3.56864	0.267	-3.36041	0.2665	-10.2895	0.267
10.4977	0.2675	10.4977	0.267	-17.2185	0.2675
-3.36041	0.268	24.3558	0.2675	24.3558	0.268
3.56864	0.2685	10.4977	0.268	3.56864	0.2685
3.56864	0.269	10.4977	0.2685	31.2848	0.269
3.56864	0.2695	-31.0766	0.269	-24.1475	0.2695
17.4267	0.27	-17.2185	0.2695	-10.2895	0.27
10.4977	0.2705	-31.0766	0.27	10.4977	0.2705
-10.2895	0.271	-38.0056	0.2705	-38.0056	0.271
-24.1475	0.2715	3.56864	0.271	-3.36041	0.2715
-3.36041	0.272	17.4267	0.2715	-10.2895	0.272
38.2139	0.2725	3.56864	0.272	-10.2895	0.2725
-10.2895	0.273	17.4267	0.2725	-3.36041	0.273
-10.2895	0.2735	10.4977	0.273	17.4267	0.2735
-10.2895	0.274	-3.36041	0.2735	10.4977	0.274
-38.0056	0.2745	38.2139	0.274	10.4977	0.2745
-17.2185	0.275	3.56864	0.2745	-3.36041	0.275
-10.2895	0.2755	-3.36041	0.275	-17.2185	0.2755
-31.0766	0.276	3.56864	0.2755	3.56864	0.276
-10.2895	0.2765	24.3558	0.276	31.2848	0.2765
-17.2185	0.277	-17.2185	0.2765	10.4977	0.277
17.4267	0.2775	3.56864	0.277	-31.0766	0.2775
10.4977	0.278	24.3558	0.2775	-10.2895	0.278
17.4267	0.2785	-24.1475	0.278	-17.2185	0.2785
-3.36041	0.279	17.4267	0.2785	24.3558	0.279
17.4267	0.2795	-17.2185	0.279	-3.36041	0.2795
24.3558	0.28	-17.2185	0.2795	-31.0766	0.28
31.2848	0.2805	-17.2185	0.28	3.56864	0.2805
-10.2895	0.281	-10.2895	0.2805	-24.1475	0.281
-10.2895	0.2815	-3.36041	0.281	-17.2185	0.2815
10.4977	0.282	-10.2895	0.2815	-10.2895	0.282
24.3558	0.2825	24.3558	0.282	-10.2895	0.2825
3.56864	0.283	10.4977	0.2825	3.56864	0.283
3.56864	0.2835	3.56864	0.283	-3.36041	0.2835
3.56864	0.284	17.4267	0.2835	-24.1475	0.284
10.4977	0.2845	52.072	0.284	-24.1475	0.2845
-3.36041	0.285	-3.36041	0.2845	-10.2895	0.285
-38.0056	0.2855	-10.2895	0.285	17.4267	0.2855
3.56864	0.286	10.4977	0.2855	-10.2895	0.286
-3.36041	0.2865	3.56864	0.286	3.56864	0.2865
-3.36041	0.287	-17.2185	0.2865	-17.2185	0.287
-24.1475	0.2875	-3.36041	0.287	-10.2895	0.2875
17.4267	0.288	-10.2895	0.2875	-17.2185	0.288
24.3558	0.2885	-24.1475	0.288	-24.1475	0.2885
-10.2895	0.289	10.4977	0.2885	-10.2895	0.289
-10.2895	0.2895	-10.2895	0.289	-24.1475	0.2895
-10.2895	0.29	31.2848	0.2895	-3.36041	0.29
-31.0766	0.2905	24.3558	0.29	31.2848	0.2905
3.56864	0.291	3.56864	0.2905	-3.36041	0.291
-3.36041	0.2915	10.4977	0.291	10.4977	0.2915
3.56864	0.292	3.56864	0.2915	-3.36041	0.292
-10.2895	0.2925	-17.2185	0.292	-3.36041	0.2925
10.4977	0.293	10.4977	0.2925	38.2139	0.293
-3.36041	0.2935	-10.2895	0.293	-24.1475	0.2935
-10.2895	0.294	10.4977	0.2935	-3.36041	0.294
10.4977	0.2945	38.2139	0.294	-3.36041	0.2945
-17.2185	0.295	3.56864	0.2945	-24.1475	0.295
-24.1475	0.2955	17.4267	0.295	24.3558	0.2955
38.2139	0.296	10.4977	0.2955	24.3558	0.296
-38.0056	0.2965	-10.2895	0.296	-38.0056	0.2965
10.4977	0.297	3.56864	0.2965	3.56864	0.297
-31.0766	0.2975	-3.36041	0.297	-10.2895	0.2975
-3.36041	0.298	3.56864	0.2975	10.4977	0.298
-31.0766	0.2985	3.56864	0.298	-17.2185	0.2985
10.4977	0.299	-10.2895	0.2985	-3.36041	0.299
-3.36041	0.2995	-3.36041	0.299	10.4977	0.2995
-17.2185	0.3	3.56864	0.2995	10.4977	0.3
-17.2185	0.3005	-3.36041	0.3	3.56864	0.3005
-10.2895	0.301	3.56864	0.3005	3.56864	0.301
-10.2895	0.3015	59.001	0.301	-24.1475	0.3015
-3.36041	0.302	-17.2185	0.3015	10.4977	0.302
10.4977	0.3025	-17.2185	0.302	-3.36041	0.3025
-3.36041	0.303	3.56864	0.3025	-24.1475	0.303
31.2848	0.3035	-3.36041	0.303	-10.2895	0.3035
-17.2185	0.304	17.4267	0.3035	10.4977	0.304
24.3558	0.3045	17.4267	0.304	-3.36041	0.3045
-3.36041	0.305	10.4977	0.3045	-31.0766	0.305
38.2139	0.3055	-31.0766	0.305	-24.1475	0.3055
-38.0056	0.306	3.56864	0.3055	10.4977	0.306
-3.36041	0.3065	24.3558	0.306	-24.1475	0.3065
-3.36041	0.307	-3.36041	0.3065	-10.2895	0.307
-3.36041	0.3075	3.56864	0.307	-31.0766	0.3075
-24.1475	0.308	-3.36041	0.3075	17.4267	0.308
-31.0766	0.3085	-24.1475	0.308	-17.2185	0.3085
-24.1475	0.309	3.56864	0.3085	3.56864	0.309
-31.0766	0.3095	17.4267	0.309	10.4977	0.3095
-17.2185	0.31	31.2848	0.3095	-10.2895	0.31
-17.2185	0.3105	38.2139	0.31	-17.2185	0.3105
3.56864	0.311	38.2139	0.3105	24.3558	0.311
-3.36041	0.3115	-10.2895	0.311	-10.2895	0.3115
-10.2895	0.312	17.4267	0.3115	-10.2895	0.312
-17.2185	0.3125	10.4977	0.312	-17.2185	0.3125
10.4977	0.313	-3.36041	0.3125	-10.2895	0.313
-17.2185	0.3135	17.4267	0.313	-3.36041	0.3135
38.2139	0.314	3.56864	0.3135	-10.2895	0.314
-10.2895	0.3145	24.3558	0.314	-17.2185	0.3145
3.56864	0.315	-17.2185	0.3145	-17.2185	0.315
-10.2895	0.3155	3.56864	0.315	31.2848	0.3155
3.56864	0.316	-24.1475	0.3155	-3.36041	0.316
31.2848	0.3165	31.2848	0.316	-3.36041	0.3165
-3.36041	0.317	3.56864	0.3165	-10.2895	0.317
17.4267	0.3175	10.4977	0.317	-10.2895	0.3175
-17.2185	0.318	-3.36041	0.3175	-10.2895	0.318
-3.36041	0.3185	-3.36041	0.318	31.2848	0.3185
3.56864	0.319	-10.2895	0.3185	3.56864	0.319
-10.2895	0.3195	17.4267	0.319	3.56864	0.3195
-24.1475	0.32	3.56864	0.3195	17.4267	0.32
10.4977	0.3205	17.4267	0.32	-17.2185	0.3205
-3.36041	0.321	-17.2185	0.3205	31.2848	0.321
-10.2895	0.3215	10.4977	0.321	3.56864	0.3215
-24.1475	0.322	-31.0766	0.3215	-24.1475	0.322
24.3558	0.3225	31.2848	0.322	-38.0056	0.3225
-24.1475	0.323	3.56864	0.3225	17.4267	0.323
3.56864	0.3235	10.4977	0.323	24.3558	0.3235
3.56864	0.324	-3.36041	0.3235	-10.2895	0.324
-10.2895	0.3245	31.2848	0.324	-3.36041	0.3245
-24.1475	0.325	31.2848	0.3245	17.4267	0.325
10.4977	0.3255	-3.36041	0.325	17.4267	0.3255
-38.0056	0.326	-3.36041	0.3255	3.56864	0.326
17.4267	0.3265	-10.2895	0.326	-31.0766	0.3265
10.4977	0.327	-3.36041	0.3265	24.3558	0.327
-10.2895	0.3275	3.56864	0.327	31.2848	0.3275
24.3558	0.328	-24.1475	0.3275	31.2848	0.328
17.4267	0.3285	-3.36041	0.328	72.8591	0.3285
3.56864	0.329	24.3558	0.3285	3.56864	0.329
-24.1475	0.3295	10.4977	0.329	17.4267	0.3295
-38.0056	0.33	3.56864	0.3295	3.56864	0.33
-10.2895	0.3305	-24.1475	0.33	-3.36041	0.3305
-3.36041	0.331	24.3558	0.3305	-31.0766	0.331
-24.1475	0.3315	24.3558	0.331	-58.7928	0.3315
31.2848	0.332	38.2139	0.3315	-31.0766	0.332
-17.2185	0.3325	31.2848	0.332	52.072	0.3325
-3.36041	0.333	10.4977	0.3325	-3.36041	0.333
-24.1475	0.3335	-10.2895	0.333	-31.0766	0.3335
-10.2895	0.334	31.2848	0.3335	17.4267	0.334
-10.2895	0.3345	17.4267	0.334	-3.36041	0.3345
24.3558	0.335	10.4977	0.3345	3.56864	0.335
-3.36041	0.3355	-31.0766	0.335	10.4977	0.3355
-3.36041	0.336	-17.2185	0.3355	17.4267	0.336
3.56864	0.3365	3.56864	0.336	-38.0056	0.3365
-3.36041	0.337	-10.2895	0.3365	10.4977	0.337
17.4267	0.3375	-3.36041	0.337	-17.2185	0.3375
-31.0766	0.338	3.56864	0.3375	-24.1475	0.338
10.4977	0.3385	-3.36041	0.338	-17.2185	0.3385
3.56864	0.339	-10.2895	0.3385	24.3558	0.339
31.2848	0.3395	17.4267	0.339	24.3558	0.3395
-38.0056	0.34	10.4977	0.3395	3.56864	0.34
-44.9347	0.3405	10.4977	0.34	-31.0766	0.3405
3.56864	0.341	3.56864	0.3405	17.4267	0.341
-3.36041	0.3415	-3.36041	0.341	-10.2895	0.3415
3.56864	0.342	17.4267	0.3415	-3.36041	0.342
-31.0766	0.3425	31.2848	0.342	-3.36041	0.3425
-10.2895	0.343	24.3558	0.3425	10.4977	0.343
-17.2185	0.3435	3.56864	0.343	24.3558	0.3435
-10.2895	0.344	24.3558	0.3435	-31.0766	0.344
45.1429	0.3445	3.56864	0.344	-10.2895	0.3445
-17.2185	0.345	-17.2185	0.3445	-17.2185	0.345
17.4267	0.3455	10.4977	0.345	-3.36041	0.3455
31.2848	0.346	3.56864	0.3455	-10.2895	0.346
-10.2895	0.3465	31.2848	0.346	-10.2895	0.3465
3.56864	0.347	10.4977	0.3465	10.4977	0.347
10.4977	0.3475	31.2848	0.347	-3.36041	0.3475
-3.36041	0.348	45.1429	0.3475	-51.8637	0.348
10.4977	0.3485	24.3558	0.348	-24.1475	0.3485
-3.36041	0.349	-24.1475	0.3485	3.56864	0.349
-17.2185	0.3495	24.3558	0.349	10.4977	0.3495
10.4977	0.35	-10.2895	0.3495	-3.36041	0.35
-31.0766	0.3505	-10.2895	0.35	-38.0056	0.3505
31.2848	0.351	-17.2185	0.3505	17.4267	0.351
-3.36041	0.3515	-10.2895	0.351	-38.0056	0.3515
3.56864	0.352	45.1429	0.3515	-31.0766	0.352
10.4977	0.3525	-3.36041	0.352	-31.0766	0.3525
-31.0766	0.353	31.2848	0.3525	-3.36041	0.353
17.4267	0.3535	-31.0766	0.353	10.4977	0.3535
-10.2895	0.354	-24.1475	0.3535	24.3558	0.354
3.56864	0.3545	10.4977	0.354	10.4977	0.3545
17.4267	0.355	-24.1475	0.3545	-3.36041	0.355
24.3558	0.3555	-17.2185	0.355	10.4977	0.3555
10.4977	0.356	-3.36041	0.3555	-3.36041	0.356
-3.36041	0.3565	3.56864	0.356	-31.0766	0.3565
-10.2895	0.357	17.4267	0.3565	10.4977	0.357
24.3558	0.3575	3.56864	0.357	-31.0766	0.3575
31.2848	0.358	24.3558	0.3575	17.4267	0.358
17.4267	0.3585	-3.36041	0.358	-31.0766	0.3585
24.3558	0.359	-17.2185	0.3585	17.4267	0.359
-31.0766	0.3595	31.2848	0.359	-17.2185	0.3595
38.2139	0.36	10.4977	0.3595	-24.1475	0.36
10.4977	0.3605	-10.2895	0.36	24.3558	0.3605
24.3558	0.361	-10.2895	0.3605	24.3558	0.361
-24.1475	0.3615	38.2139	0.361	17.4267	0.3615
3.56864	0.362	17.4267	0.3615	-3.36041	0.362
-31.0766	0.3625	-10.2895	0.362	-10.2895	0.3625
-51.8637	0.363	17.4267	0.3625	17.4267	0.363
-17.2185	0.3635	10.4977	0.363	3.56864	0.3635
3.56864	0.364	-17.2185	0.3635	-3.36041	0.364
-24.1475	0.3645	17.4267	0.364	-3.36041	0.3645
-31.0766	0.365	3.56864	0.3645	31.2848	0.365
3.56864	0.3655	-24.1475	0.365	-3.36041	0.3655
17.4267	0.366	-38.0056	0.3655	24.3558	0.366
-38.0056	0.3665	-38.0056	0.366	10.4977	0.3665
24.3558	0.367	3.56864	0.3665	-3.36041	0.367
-31.0766	0.3675	-17.2185	0.367	3.56864	0.3675
-38.0056	0.368	10.4977	0.3675	31.2848	0.368
3.56864	0.3685	38.2139	0.368	10.4977	0.3685
-10.2895	0.369	-3.36041	0.3685	3.56864	0.369
10.4977	0.3695	-17.2185	0.369	3.56864	0.3695
-3.36041	0.37	3.56864	0.3695	3.56864	0.37
-10.2895	0.3705	31.2848	0.37	-24.1475	0.3705
-24.1475	0.371	38.2139	0.3705	-10.2895	0.371
-17.2185	0.3715	3.56864	0.371	-10.2895	0.3715
24.3558	0.372	17.4267	0.3715	10.4977	0.372
10.4977	0.3725	10.4977	0.372	31.2848	0.3725
-24.1475	0.373	17.4267	0.3725	-24.1475	0.373
3.56864	0.3735	-3.36041	0.373	24.3558	0.3735
-17.2185	0.374	-10.2895	0.3735	24.3558	0.374
-17.2185	0.3745	-3.36041	0.374	17.4267	0.3745
17.4267	0.375	-10.2895	0.3745	38.2139	0.375
-3.36041	0.3755	24.3558	0.375	-10.2895	0.3755
-3.36041	0.376	24.3558	0.3755	24.3558	0.376
-10.2895	0.3765	-10.2895	0.376	-44.9347	0.3765
-17.2185	0.377	3.56864	0.3765	24.3558	0.377
-3.36041	0.3775	17.4267	0.377	3.56864	0.3775
3.56864	0.378	45.1429	0.3775	-10.2895	0.378
-3.36041	0.3785	10.4977	0.378	10.4977	0.3785
3.56864	0.379	10.4977	0.3785	17.4267	0.379
-24.1475	0.3795	10.4977	0.379	17.4267	0.3795
3.56864	0.38	31.2848	0.3795	-24.1475	0.38
3.56864	0.3805	-3.36041	0.38	31.2848	0.3805
31.2848	0.381	24.3558	0.3805	31.2848	0.381
-3.36041	0.3815	3.56864	0.381	24.3558	0.3815
-3.36041	0.382	17.4267	0.3815	-17.2185	0.382
17.4267	0.3825	-17.2185	0.382	-17.2185	0.3825
-44.9347	0.383	3.56864	0.3825	31.2848	0.383
10.4977	0.3835	10.4977	0.383	10.4977	0.3835
10.4977	0.384	17.4267	0.3835	3.56864	0.384
-51.8637	0.3845	3.56864	0.384	31.2848	0.3845
-10.2895	0.385	24.3558	0.3845	24.3558	0.385
10.4977	0.3855	10.4977	0.385	-10.2895	0.3855
10.4977	0.386	-17.2185	0.3855	3.56864	0.386
-24.1475	0.3865	-3.36041	0.386	-17.2185	0.3865
-24.1475	0.387	-10.2895	0.3865	-10.2895	0.387
31.2848	0.3875	-24.1475	0.387	31.2848	0.3875
-31.0766	0.388	3.56864	0.3875	3.56864	0.388
-3.36041	0.3885	31.2848	0.388	31.2848	0.3885
10.4977	0.389	3.56864	0.3885	-3.36041	0.389
-24.1475	0.3895	-31.0766	0.389	3.56864	0.3895
-17.2185	0.39	17.4267	0.3895	52.072	0.39
24.3558	0.3905	10.4977	0.39	-17.2185	0.3905
31.2848	0.391	-24.1475	0.3905	-3.36041	0.391
-3.36041	0.3915	17.4267	0.391	3.56864	0.3915
-31.0766	0.392	-10.2895	0.3915	10.4977	0.392
3.56864	0.3925	52.072	0.392	3.56864	0.3925
17.4267	0.393	-31.0766	0.3925	-3.36041	0.393
-31.0766	0.3935	10.4977	0.393	10.4977	0.3935
-10.2895	0.394	-10.2895	0.3935	-3.36041	0.394
-17.2185	0.3945	3.56864	0.394	52.072	0.3945
-3.36041	0.395	24.3558	0.3945	-10.2895	0.395
-10.2895	0.3955	10.4977	0.395	-10.2895	0.3955
10.4977	0.396	45.1429	0.3955	17.4267	0.396
-10.2895	0.3965	3.56864	0.396	10.4977	0.3965
10.4977	0.397	3.56864	0.3965	-31.0766	0.397
-3.36041	0.3975	24.3558	0.397	-17.2185	0.3975
-24.1475	0.398	-31.0766	0.3975	3.56864	0.398
-3.36041	0.3985	24.3558	0.398	3.56864	0.3985
-10.2895	0.399	-17.2185	0.3985	-17.2185	0.399
24.3558	0.3995	-10.2895	0.399	17.4267	0.3995
-3.36041	0.4	-3.36041	0.3995	-24.1475	0.4
10.4977	0.4005	10.4977	0.4	3.56864	0.4005
-10.2895	0.401	10.4977	0.4005	-17.2185	0.401
-24.1475	0.4015	3.56864	0.401	-10.2895	0.4015
-17.2185	0.402	3.56864	0.4015	-31.0766	0.402
-31.0766	0.4025	-3.36041	0.402	-17.2185	0.4025
-17.2185	0.403	3.56864	0.4025	-10.2895	0.403
3.56864	0.4035	17.4267	0.403	10.4977	0.4035
-38.0056	0.404	10.4977	0.4035	-10.2895	0.404
10.4977	0.4045	10.4977	0.404	-17.2185	0.4045
31.2848	0.405	-3.36041	0.4045	17.4267	0.405
-17.2185	0.4055	-3.36041	0.405	-3.36041	0.4055
-3.36041	0.406	24.3558	0.4055	24.3558	0.406
3.56864	0.4065	-31.0766	0.406	-17.2185	0.4065
-17.2185	0.407	3.56864	0.4065	3.56864	0.407
-17.2185	0.4075	31.2848	0.407	17.4267	0.4075
-17.2185	0.408	-51.8637	0.4075	-17.2185	0.408
38.2139	0.4085	31.2848	0.408	17.4267	0.4085
-17.2185	0.409	-3.36041	0.4085	-3.36041	0.409
-3.36041	0.4095	-17.2185	0.409	3.56864	0.4095
-3.36041	0.41	45.1429	0.4095	-10.2895	0.41
3.56864	0.4105	10.4977	0.41	-31.0766	0.4105
-17.2185	0.411	24.3558	0.4105	38.2139	0.411
24.3558	0.4115	45.1429	0.411	-24.1475	0.4115
-3.36041	0.412	10.4977	0.4115	-24.1475	0.412
-10.2895	0.4125	24.3558	0.412	10.4977	0.4125
3.56864	0.413	-3.36041	0.4125	-17.2185	0.413
31.2848	0.4135	10.4977	0.413	-3.36041	0.4135
-3.36041	0.414	-31.0766	0.4135	-24.1475	0.414
24.3558	0.4145	31.2848	0.414	10.4977	0.4145
24.3558	0.415	-31.0766	0.4145	3.56864	0.415
-10.2895	0.4155	3.56864	0.415	-10.2895	0.4155
31.2848	0.416	-3.36041	0.4155	-17.2185	0.416
10.4977	0.4165	17.4267	0.416	17.4267	0.4165
10.4977	0.417	3.56864	0.4165	-31.0766	0.417
-10.2895	0.4175	10.4977	0.417	31.2848	0.4175
-58.7928	0.418	-38.0056	0.4175	-3.36041	0.418
-24.1475	0.4185	10.4977	0.418	17.4267	0.4185
3.56864	0.419	10.4977	0.4185	31.2848	0.419
17.4267	0.4195	-3.36041	0.419	3.56864	0.4195
-31.0766	0.42	-38.0056	0.4195	-10.2895	0.42
-38.0056	0.4205	-10.2895	0.42	-24.1475	0.4205
-38.0056	0.421	-24.1475	0.4205	-10.2895	0.421
-10.2895	0.4215	3.56864	0.421	17.4267	0.4215
10.4977	0.422	3.56864	0.4215	-44.9347	0.422
10.4977	0.4225	-17.2185	0.422	31.2848	0.4225
-17.2185	0.423	-3.36041	0.4225	-17.2185	0.423
-10.2895	0.4235	45.1429	0.423	24.3558	0.4235
10.4977	0.424	3.56864	0.4235	3.56864	0.424
65.9301	0.4245	31.2848	0.424	3.56864	0.4245
-31.0766	0.425	24.3558	0.4245	-17.2185	0.425
-24.1475	0.4255	38.2139	0.425	-24.1475	0.4255
10.4977	0.426	10.4977	0.4255	-10.2895	0.426
-24.1475	0.4265	-3.36041	0.426	3.56864	0.4265
-24.1475	0.427	31.2848	0.4265	-3.36041	0.427
3.56864	0.4275	-3.36041	0.427	-3.36041	0.4275
-24.1475	0.428	-3.36041	0.4275	-3.36041	0.428
-3.36041	0.4285	17.4267	0.428	38.2139	0.4285
-3.36041	0.429	-3.36041	0.4285	3.56864	0.429
3.56864	0.4295	31.2848	0.429	-17.2185	0.4295
-3.36041	0.43	3.56864	0.4295	-17.2185	0.43
31.2848	0.4305	24.3558	0.43	17.4267	0.4305
3.56864	0.431	17.4267	0.4305	24.3558	0.431
-3.36041	0.4315	24.3558	0.431	-31.0766	0.4315
-3.36041	0.432	-10.2895	0.4315	-17.2185	0.432
24.3558	0.4325	24.3558	0.432	3.56864	0.4325
-24.1475	0.433	-3.36041	0.4325	3.56864	0.433
-10.2895	0.4335	-17.2185	0.433	10.4977	0.4335
-17.2185	0.434	3.56864	0.4335	17.4267	0.434
3.56864	0.4345	-3.36041	0.434	17.4267	0.4345
3.56864	0.435	-3.36041	0.4345	-31.0766	0.435
-3.36041	0.4355	3.56864	0.435	17.4267	0.4355
38.2139	0.436	10.4977	0.4355	-3.36041	0.436
-10.2895	0.4365	-31.0766	0.436	24.3558	0.4365
-24.1475	0.437	3.56864	0.4365	3.56864	0.437
10.4977	0.4375	-10.2895	0.437	-17.2185	0.4375
-17.2185	0.438	3.56864	0.4375	10.4977	0.438
-3.36041	0.4385	-3.36041	0.438	3.56864	0.4385
-51.8637	0.439	-24.1475	0.4385	3.56864	0.439
-3.36041	0.4395	-24.1475	0.439	-31.0766	0.4395
-3.36041	0.44	24.3558	0.4395	10.4977	0.44
-31.0766	0.4405	-31.0766	0.44	45.1429	0.4405
10.4977	0.441	24.3558	0.4405	10.4977	0.441
-38.0056	0.4415	31.2848	0.441	17.4267	0.4415
-38.0056	0.442	-10.2895	0.4415	24.3558	0.442
-24.1475	0.4425	17.4267	0.442	-3.36041	0.4425
-10.2895	0.443	10.4977	0.4425	-3.36041	0.443
-10.2895	0.4435	-17.2185	0.443	3.56864	0.4435
65.9301	0.444	10.4977	0.4435	17.4267	0.444
-10.2895	0.4445	10.4977	0.444	17.4267	0.4445
-24.1475	0.445	-3.36041	0.4445	24.3558	0.445
10.4977	0.4455	24.3558	0.445	-10.2895	0.4455
3.56864	0.446	24.3558	0.4455	17.4267	0.446
-31.0766	0.4465	17.4267	0.446	-10.2895	0.4465
-38.0056	0.447	31.2848	0.4465	10.4977	0.447
-10.2895	0.4475	-17.2185	0.447	-10.2895	0.4475
10.4977	0.448	45.1429	0.4475	-24.1475	0.448
-31.0766	0.4485	-10.2895	0.448	31.2848	0.4485
24.3558	0.449	-17.2185	0.4485	-24.1475	0.449
-10.2895	0.4495	-24.1475	0.449	24.3558	0.4495
-17.2185	0.45	-3.36041	0.4495	17.4267	0.45
-24.1475	0.4505	24.3558	0.45	-10.2895	0.4505
-31.0766	0.451	17.4267	0.4505	-10.2895	0.451
3.56864	0.4515	-38.0056	0.451	-3.36041	0.4515
10.4977	0.452	31.2848	0.4515	3.56864	0.452
-44.9347	0.4525	10.4977	0.452	-3.36041	0.4525
10.4977	0.453	17.4267	0.4525	-10.2895	0.453
3.56864	0.4535	-10.2895	0.453	3.56864	0.4535
-10.2895	0.454	24.3558	0.4535	38.2139	0.454
-3.36041	0.4545	-3.36041	0.454	-17.2185	0.4545
-10.2895	0.455	17.4267	0.4545	10.4977	0.455
-3.36041	0.4555	59.001	0.455	-24.1475	0.4555
24.3558	0.456	3.56864	0.4555	-17.2185	0.456
-17.2185	0.4565	-10.2895	0.456	3.56864	0.4565
24.3558	0.457	24.3558	0.4565	-31.0766	0.457
-3.36041	0.4575	24.3558	0.457	17.4267	0.4575
17.4267	0.458	-31.0766	0.4575	-17.2185	0.458
17.4267	0.4585	45.1429	0.458	3.56864	0.4585
52.072	0.459	31.2848	0.4585	-3.36041	0.459
3.56864	0.4595	-10.2895	0.459	-51.8637	0.4595
24.3558	0.46	-10.2895	0.4595	10.4977	0.46
-3.36041	0.4605	31.2848	0.46	-3.36041	0.4605
-17.2185	0.461	17.4267	0.4605	10.4977	0.461
-10.2895	0.4615	3.56864	0.461	-3.36041	0.4615
-10.2895	0.462	3.56864	0.4615	-3.36041	0.462
31.2848	0.4625	38.2139	0.462	-24.1475	0.4625
-17.2185	0.463	10.4977	0.4625	3.56864	0.463
-3.36041	0.4635	10.4977	0.463	3.56864	0.4635
24.3558	0.464	-3.36041	0.4635	3.56864	0.464
3.56864	0.4645	-3.36041	0.464	38.2139	0.4645
-3.36041	0.465	45.1429	0.4645	-17.2185	0.465
-17.2185	0.4655	3.56864	0.465	-3.36041	0.4655
-31.0766	0.466	10.4977	0.4655	-17.2185	0.466
-10.2895	0.4665	-24.1475	0.466	-17.2185	0.4665
31.2848	0.467	24.3558	0.4665	17.4267	0.467
45.1429	0.4675	24.3558	0.467	17.4267	0.4675
10.4977	0.468	3.56864	0.4675	24.3558	0.468
10.4977	0.4685	-10.2895	0.468	3.56864	0.4685
17.4267	0.469	45.1429	0.4685	17.4267	0.469
52.072	0.4695	17.4267	0.469	3.56864	0.4695
-3.36041	0.47	-24.1475	0.4695	-31.0766	0.47
38.2139	0.4705	10.4977	0.47	-3.36041	0.4705
-31.0766	0.471	10.4977	0.4705	3.56864	0.471
24.3558	0.4715	24.3558	0.471	38.2139	0.4715
17.4267	0.472	-3.36041	0.4715	-31.0766	0.472
3.56864	0.4725	-3.36041	0.472	-38.0056	0.4725
-17.2185	0.473	31.2848	0.4725	17.4267	0.473
3.56864	0.4735	31.2848	0.473	38.2139	0.4735
17.4267	0.474	31.2848	0.4735	17.4267	0.474
3.56864	0.4745	31.2848	0.474	-17.2185	0.4745
-17.2185	0.475	-17.2185	0.4745	3.56864	0.475
3.56864	0.4755	-3.36041	0.475	10.4977	0.4755
-3.36041	0.476	-3.36041	0.4755	-17.2185	0.476
24.3558	0.4765	3.56864	0.476	3.56864	0.4765
-3.36041	0.477	-10.2895	0.4765	3.56864	0.477
-10.2895	0.4775	-3.36041	0.477	65.9301	0.4775
10.4977	0.478	31.2848	0.4775	-3.36041	0.478
-10.2895	0.4785	24.3558	0.478	-10.2895	0.4785
-10.2895	0.479	17.4267	0.4785	10.4977	0.479
3.56864	0.4795	-10.2895	0.479	-10.2895	0.4795
17.4267	0.48	10.4977	0.4795	10.4977	0.48
24.3558	0.4805	-24.1475	0.48	3.56864	0.4805
10.4977	0.481	3.56864	0.4805	-38.0056	0.481
-3.36041	0.4815	-51.8637	0.481	-10.2895	0.4815
-17.2185	0.482	31.2848	0.4815	10.4977	0.482
-24.1475	0.4825	3.56864	0.482	3.56864	0.4825
10.4977	0.483	-31.0766	0.4825	10.4977	0.483
3.56864	0.4835	24.3558	0.483	3.56864	0.4835
-24.1475	0.484	-3.36041	0.4835	38.2139	0.484
-17.2185	0.4845	31.2848	0.484	-3.36041	0.4845
10.4977	0.485	31.2848	0.4845	3.56864	0.485
-10.2895	0.4855	-10.2895	0.485	3.56864	0.4855
-17.2185	0.486	3.56864	0.4855	17.4267	0.486
17.4267	0.4865	-31.0766	0.486	-24.1475	0.4865
17.4267	0.487	17.4267	0.4865	-3.36041	0.487
24.3558	0.4875	-17.2185	0.487	-10.2895	0.4875
31.2848	0.488	-10.2895	0.4875	-3.36041	0.488
3.56864	0.4885	-17.2185	0.488	24.3558	0.4885
-31.0766	0.489	-31.0766	0.4885	17.4267	0.489
-3.36041	0.4895	-10.2895	0.489	-17.2185	0.4895
17.4267	0.49	31.2848	0.4895	-38.0056	0.49
-3.36041	0.4905	-44.9347	0.49	10.4977	0.4905
10.4977	0.491	-3.36041	0.4905	38.2139	0.491
17.4267	0.4915	24.3558	0.491	10.4977	0.4915
24.3558	0.492	-24.1475	0.4915	-17.2185	0.492
-17.2185	0.4925	-3.36041	0.492	-17.2185	0.4925
3.56864	0.493	17.4267	0.4925	-24.1475	0.493
-10.2895	0.4935	24.3558	0.493	10.4977	0.4935
10.4977	0.494	17.4267	0.4935	-17.2185	0.494
3.56864	0.4945	45.1429	0.494	-31.0766	0.4945
-24.1475	0.495	3.56864	0.4945	-44.9347	0.495
-10.2895	0.4955	31.2848	0.495	3.56864	0.4955
3.56864	0.496	24.3558	0.4955	10.4977	0.496
-10.2895	0.4965	3.56864	0.496	45.1429	0.4965
38.2139	0.497	24.3558	0.4965	-3.36041	0.497
24.3558	0.4975	24.3558	0.497	17.4267	0.4975
17.4267	0.498	-3.36041	0.4975	-31.0766	0.498
-10.2895	0.4985	24.3558	0.498	-31.0766	0.4985
17.4267	0.499	3.56864	0.4985	59.001	0.499
-17.2185	0.4995	45.1429	0.499	-3.36041	0.4995
-17.2185	0.5	38.2139	0.4995	3.56864	0.5
31.2848	0.5005	3.56864	0.5	-3.36041	0.5005
17.4267	0.501	-24.1475	0.5005	10.4977	0.501
-3.36041	0.5015	-24.1475	0.501	24.3558	0.5015
-17.2185	0.502	-24.1475	0.5015	10.4977	0.502
-38.0056	0.5025	-24.1475	0.502	-3.36041	0.5025
-17.2185	0.503	31.2848	0.5025	-3.36041	0.503
-10.2895	0.5035	-3.36041	0.503	24.3558	0.5035
-17.2185	0.504	31.2848	0.5035	-17.2185	0.504
-51.8637	0.5045	-3.36041	0.504	-10.2895	0.5045
-3.36041	0.505	-3.36041	0.5045	31.2848	0.505
-17.2185	0.5055	-10.2895	0.505	-24.1475	0.5055
10.4977	0.506	-10.2895	0.5055	-17.2185	0.506
3.56864	0.5065	31.2848	0.506	17.4267	0.5065
-31.0766	0.507	-31.0766	0.5065	-3.36041	0.507
3.56864	0.5075	-38.0056	0.507	-10.2895	0.5075
3.56864	0.508	17.4267	0.5075	-17.2185	0.508
-38.0056	0.5085	17.4267	0.508	45.1429	0.5085
-17.2185	0.509	3.56864	0.5085	3.56864	0.509
-17.2185	0.5095	3.56864	0.509	-17.2185	0.5095
-38.0056	0.51	31.2848	0.5095	24.3558	0.51
-17.2185	0.5105	-17.2185	0.51	-17.2185	0.5105
10.4977	0.511	31.2848	0.5105	-17.2185	0.511
-10.2895	0.5115	17.4267	0.511	65.9301	0.5115
-17.2185	0.512	-3.36041	0.5115	-17.2185	0.512
-3.36041	0.5125	-24.1475	0.512	-51.8637	0.5125
-24.1475	0.513	-24.1475	0.5125	-17.2185	0.513
-3.36041	0.5135	10.4977	0.513	10.4977	0.5135
10.4977	0.514	45.1429	0.5135	-3.36041	0.514
10.4977	0.5145	24.3558	0.514	-24.1475	0.5145
-10.2895	0.515	17.4267	0.5145	3.56864	0.515
-3.36041	0.5155	3.56864	0.515	10.4977	0.5155
-38.0056	0.516	-17.2185	0.5155	10.4977	0.516
31.2848	0.5165	-3.36041	0.516	-24.1475	0.5165
-31.0766	0.517	31.2848	0.5165	17.4267	0.517
3.56864	0.5175	-38.0056	0.517	-3.36041	0.5175
24.3558	0.518	-17.2185	0.5175	3.56864	0.518
-24.1475	0.5185	10.4977	0.518	-3.36041	0.5185
-31.0766	0.519	17.4267	0.5185	17.4267	0.519
-3.36041	0.5195	3.56864	0.519	45.1429	0.5195
-3.36041	0.52	-3.36041	0.5195	-17.2185	0.52
10.4977	0.5205	-10.2895	0.52	24.3558	0.5205
-10.2895	0.521	38.2139	0.5205	24.3558	0.521
-10.2895	0.5215	3.56864	0.521	-17.2185	0.5215
38.2139	0.522	10.4977	0.5215	-17.2185	0.522
38.2139	0.5225	3.56864	0.522	17.4267	0.5225
-10.2895	0.523	17.4267	0.5225	-10.2895	0.523
-10.2895	0.5235	3.56864	0.523	10.4977	0.5235
-17.2185	0.524	10.4977	0.5235	-3.36041	0.524
-10.2895	0.5245	10.4977	0.524	-3.36041	0.5245
-3.36041	0.525	17.4267	0.5245	-17.2185	0.525
3.56864	0.5255	-17.2185	0.525	10.4977	0.5255
3.56864	0.526	-10.2895	0.5255	3.56864	0.526
24.3558	0.5265	10.4977	0.526	3.56864	0.5265
10.4977	0.527	17.4267	0.5265	-10.2895	0.527
-3.36041	0.5275	24.3558	0.527	3.56864	0.5275
-17.2185	0.528	3.56864	0.5275	-17.2185	0.528
-17.2185	0.5285	31.2848	0.528	-3.36041	0.5285
17.4267	0.529	31.2848	0.5285	10.4977	0.529
10.4977	0.5295	-17.2185	0.529	31.2848	0.5295
10.4977	0.53	-3.36041	0.5295	-3.36041	0.53
-10.2895	0.5305	3.56864	0.53	-17.2185	0.5305
-3.36041	0.531	-17.2185	0.5305	-17.2185	0.531
-31.0766	0.5315	17.4267	0.531	-17.2185	0.5315
-3.36041	0.532	17.4267	0.5315	10.4977	0.532
-17.2185	0.5325	45.1429	0.532	24.3558	0.5325
-24.1475	0.533	24.3558	0.5325	-17.2185	0.533
17.4267	0.5335	24.3558	0.533	-3.36041	0.5335
3.56864	0.534	17.4267	0.5335	10.4977	0.534
3.56864	0.5345	-17.2185	0.534	-17.2185	0.5345
-17.2185	0.535	-38.0056	0.5345	3.56864	0.535
17.4267	0.5355	45.1429	0.535	-10.2895	0.5355
24.3558	0.536	17.4267	0.5355	3.56864	0.536
17.4267	0.5365	3.56864	0.536	-10.2895	0.5365
-3.36041	0.537	-10.2895	0.5365	-10.2895	0.537
17.4267	0.5375	-17.2185	0.537	-3.36041	0.5375
-10.2895	0.538	-31.0766	0.5375	-10.2895	0.538
31.2848	0.5385	-31.0766	0.538	17.4267	0.5385
24.3558	0.539	-17.2185	0.5385	-31.0766	0.539
-17.2185	0.5395	3.56864	0.539	3.56864	0.5395
3.56864	0.54	17.4267	0.5395	10.4977	0.54
17.4267	0.5405	-3.36041	0.54	3.56864	0.5405
10.4977	0.541	-17.2185	0.5405	-31.0766	0.541
3.56864	0.5415	-10.2895	0.541	3.56864	0.5415
-3.36041	0.542	-10.2895	0.5415	-31.0766	0.542
31.2848	0.5425	17.4267	0.542	-3.36041	0.5425
-10.2895	0.543	10.4977	0.5425	-10.2895	0.543
10.4977	0.5435	-10.2895	0.543	-3.36041	0.5435
10.4977	0.544	24.3558	0.5435	-51.8637	0.544
3.56864	0.5445	-17.2185	0.544	-44.9347	0.5445
17.4267	0.545	-3.36041	0.5445	-31.0766	0.545
3.56864	0.5455	-10.2895	0.545	24.3558	0.5455
-31.0766	0.546	38.2139	0.5455	31.2848	0.546
-24.1475	0.5465	-3.36041	0.546	-10.2895	0.5465
24.3558	0.547	24.3558	0.5465	-38.0056	0.547
-31.0766	0.5475	-3.36041	0.547	24.3558	0.5475
-3.36041	0.548	10.4977	0.5475	17.4267	0.548
-10.2895	0.5485	38.2139	0.548	-24.1475	0.5485
17.4267	0.549	17.4267	0.5485	-24.1475	0.549
10.4977	0.5495	10.4977	0.549	-17.2185	0.5495
-31.0766	0.55	17.4267	0.5495	17.4267	0.55
10.4977	0.5505	17.4267	0.55	-17.2185	0.5505
3.56864	0.551	10.4977	0.5505	-24.1475	0.551
-10.2895	0.5515	-10.2895	0.551	-38.0056	0.5515
-3.36041	0.552	3.56864	0.5515	-24.1475	0.552
-10.2895	0.5525	17.4267	0.552	38.2139	0.5525
24.3558	0.553	-17.2185	0.5525	-3.36041	0.553
-3.36041	0.5535	3.56864	0.553	-17.2185	0.5535
-24.1475	0.554	-10.2895	0.5535	-24.1475	0.554
-17.2185	0.5545	31.2848	0.554	45.1429	0.5545
-17.2185	0.555	10.4977	0.5545	-10.2895	0.555
-3.36041	0.5555	-10.2895	0.555	3.56864	0.5555
3.56864	0.556	52.072	0.5555	17.4267	0.556
-17.2185	0.5565	-51.8637	0.556	10.4977	0.5565
3.56864	0.557	38.2139	0.5565	24.3558	0.557
-3.36041	0.5575	-31.0766	0.557	17.4267	0.5575
-44.9347	0.558	-3.36041	0.5575	24.3558	0.558
-38.0056	0.5585	-17.2185	0.558	-17.2185	0.5585
-10.2895	0.559	-3.36041	0.5585	-10.2895	0.559
10.4977	0.5595	-44.9347	0.559	-3.36041	0.5595
17.4267	0.56	10.4977	0.5595	31.2848	0.56
-3.36041	0.5605	24.3558	0.56	-3.36041	0.5605
-24.1475	0.561	38.2139	0.5605	-17.2185	0.561
-17.2185	0.5615	24.3558	0.561	31.2848	0.5615
24.3558	0.562	-44.9347	0.5615	-24.1475	0.562
45.1429	0.5625	-31.0766	0.562	-3.36041	0.5625
-17.2185	0.563	-24.1475	0.5625	38.2139	0.563
-17.2185	0.5635	38.2139	0.563	-3.36041	0.5635
24.3558	0.564	24.3558	0.5635	-44.9347	0.564
17.4267	0.5645	-24.1475	0.564	-10.2895	0.5645
10.4977	0.565	-17.2185	0.5645	-10.2895	0.565
-10.2895	0.5655	3.56864	0.565	-24.1475	0.5655
-10.2895	0.566	10.4977	0.5655	17.4267	0.566
-17.2185	0.5665	17.4267	0.566	-10.2895	0.5665
-3.36041	0.567	-17.2185	0.5665	-3.36041	0.567
-3.36041	0.5675	17.4267	0.567	-10.2895	0.5675
38.2139	0.568	38.2139	0.5675	-3.36041	0.568
24.3558	0.5685	10.4977	0.568	3.56864	0.5685
3.56864	0.569	-10.2895	0.5685	-3.36041	0.569
24.3558	0.5695	24.3558	0.569	3.56864	0.5695
-10.2895	0.57	3.56864	0.5695	-17.2185	0.57
-10.2895	0.5705	24.3558	0.57	3.56864	0.5705
-10.2895	0.571	-3.36041	0.5705	3.56864	0.571
-3.36041	0.5715	17.4267	0.571	17.4267	0.5715
-10.2895	0.572	45.1429	0.5715	-24.1475	0.572
-10.2895	0.5725	-24.1475	0.572	-24.1475	0.5725
3.56864	0.573	-3.36041	0.5725	-31.0766	0.573
10.4977	0.5735	10.4977	0.573	-10.2895	0.5735
-3.36041	0.574	-10.2895	0.5735	-10.2895	0.574
3.56864	0.5745	17.4267	0.574	-31.0766	0.5745
17.4267	0.575	-10.2895	0.5745	3.56864	0.575
-24.1475	0.5755	10.4977	0.575	-31.0766	0.5755
-44.9347	0.576	3.56864	0.5755	10.4977	0.576
-31.0766	0.5765	-10.2895	0.576	10.4977	0.5765
-24.1475	0.577	-44.9347	0.5765	17.4267	0.577
-10.2895	0.5775	45.1429	0.577	17.4267	0.5775
-3.36041	0.578	17.4267	0.5775	-31.0766	0.578
-10.2895	0.5785	38.2139	0.578	-3.36041	0.5785
-3.36041	0.579	3.56864	0.5785	-24.1475	0.579
-10.2895	0.5795	-38.0056	0.579	31.2848	0.5795
-10.2895	0.58	-3.36041	0.5795	-10.2895	0.58
3.56864	0.5805	38.2139	0.58	17.4267	0.5805
-17.2185	0.581	-3.36041	0.5805	24.3558	0.581
45.1429	0.5815	3.56864	0.581	-38.0056	0.5815
-31.0766	0.582	10.4977	0.5815	-24.1475	0.582
-3.36041	0.5825	10.4977	0.582	-10.2895	0.5825
-24.1475	0.583	38.2139	0.5825	-3.36041	0.583
-10.2895	0.5835	10.4977	0.583	-24.1475	0.5835
17.4267	0.584	-3.36041	0.5835	10.4977	0.584
-17.2185	0.5845	-24.1475	0.584	-17.2185	0.5845
-17.2185	0.585	-10.2895	0.5845	10.4977	0.585
-24.1475	0.5855	10.4977	0.585	24.3558	0.5855
10.4977	0.586	52.072	0.5855	-24.1475	0.586
38.2139	0.5865	24.3558	0.586	10.4977	0.5865
3.56864	0.587	-10.2895	0.5865	24.3558	0.587
3.56864	0.5875	10.4977	0.587	24.3558	0.5875
-38.0056	0.588	17.4267	0.5875	17.4267	0.588
10.4977	0.5885	24.3558	0.588	-17.2185	0.5885
3.56864	0.589	-10.2895	0.5885	-3.36041	0.589
3.56864	0.5895	31.2848	0.589	-38.0056	0.5895
31.2848	0.59	-31.0766	0.5895	-3.36041	0.59
-79.5799	0.5905	24.3558	0.59	3.56864	0.5905
-38.0056	0.591	10.4977	0.5905	-10.2895	0.591
10.4977	0.5915	10.4977	0.591	31.2848	0.5915
-3.36041	0.592	-10.2895	0.5915	-3.36041	0.592
-38.0056	0.5925	31.2848	0.592	-58.7928	0.5925
-38.0056	0.593	24.3558	0.5925	-38.0056	0.593
-10.2895	0.5935	10.4977	0.593	-3.36041	0.5935
-10.2895	0.594	-24.1475	0.5935	10.4977	0.594
17.4267	0.5945	-24.1475	0.594	31.2848	0.5945
3.56864	0.595	3.56864	0.5945	17.4267	0.595
10.4977	0.5955	-31.0766	0.595	38.2139	0.5955
-3.36041	0.596	-3.36041	0.5955	-3.36041	0.596
-17.2185	0.5965	3.56864	0.596	-17.2185	0.5965
17.4267	0.597	45.1429	0.5965	3.56864	0.597
-3.36041	0.5975	-10.2895	0.597	3.56864	0.5975
-10.2895	0.598	-38.0056	0.5975	3.56864	0.598
-17.2185	0.5985	3.56864	0.598	24.3558	0.5985
24.3558	0.599	-17.2185	0.5985	-24.1475	0.599
-38.0056	0.5995	-17.2185	0.599	10.4977	0.5995
-31.0766	0.6	-10.2895	0.5995	-3.36041	0.6
-24.1475	0.6005	17.4267	0.6	-31.0766	0.6005
-3.36041	0.601	10.4977	0.6005	31.2848	0.601
-10.2895	0.6015	10.4977	0.601	-51.8637	0.6015
-3.36041	0.602	-24.1475	0.6015	10.4977	0.602
-3.36041	0.6025	45.1429	0.602	3.56864	0.6025
-3.36041	0.603	-3.36041	0.6025	-31.0766	0.603
-3.36041	0.6035	52.072	0.603	10.4977	0.6035
-3.36041	0.604	10.4977	0.6035	-31.0766	0.604
-17.2185	0.6045	-3.36041	0.604	24.3558	0.6045
10.4977	0.605	-17.2185	0.6045	3.56864	0.605
17.4267	0.6055	-3.36041	0.605	17.4267	0.6055
-10.2895	0.606	10.4977	0.6055	24.3558	0.606
-17.2185	0.6065	24.3558	0.606	-3.36041	0.6065
31.2848	0.607	10.4977	0.6065	-44.9347	0.607
10.4977	0.6075	-3.36041	0.607	17.4267	0.6075
10.4977	0.608	10.4977	0.6075	-3.36041	0.608
-17.2185	0.6085	38.2139	0.608	-10.2895	0.6085
-3.36041	0.609	-24.1475	0.6085	-44.9347	0.609
-38.0056	0.6095	10.4977	0.609	-10.2895	0.6095
-44.9347	0.61	17.4267	0.6095	3.56864	0.61
3.56864	0.6105	17.4267	0.61	-51.8637	0.6105
-3.36041	0.611	-17.2185	0.6105	45.1429	0.611
-24.1475	0.6115	-24.1475	0.611	17.4267	0.6115
-3.36041	0.612	24.3558	0.6115	-24.1475	0.612
-3.36041	0.6125	45.1429	0.612	24.3558	0.6125
-10.2895	0.613	-17.2185	0.6125	45.1429	0.613
-10.2895	0.6135	-3.36041	0.613	17.4267	0.6135
52.072	0.614	-10.2895	0.6135	3.56864	0.614
17.4267	0.6145	3.56864	0.614	-17.2185	0.6145
17.4267	0.615	24.3558	0.6145	24.3558	0.615
24.3558	0.6155	-24.1475	0.615	-31.0766	0.6155
-17.2185	0.616	10.4977	0.6155	-10.2895	0.616
10.4977	0.6165	10.4977	0.616	-10.2895	0.6165
-10.2895	0.617	-17.2185	0.6165	10.4977	0.617
-3.36041	0.6175	3.56864	0.617	-51.8637	0.6175
3.56864	0.618	38.2139	0.6175	-3.36041	0.618
17.4267	0.6185	-3.36041	0.618	-10.2895	0.6185
-24.1475	0.619	24.3558	0.6185	-10.2895	0.619
10.4977	0.6195	31.2848	0.619	-17.2185	0.6195
-24.1475	0.62	24.3558	0.6195	17.4267	0.62
-3.36041	0.6205	17.4267	0.62	-3.36041	0.6205
3.56864	0.621	10.4977	0.6205	10.4977	0.621
-38.0056	0.6215	10.4977	0.621	17.4267	0.6215
-17.2185	0.622	-24.1475	0.6215	-17.2185	0.622
3.56864	0.6225	-10.2895	0.622	17.4267	0.6225
-3.36041	0.623	38.2139	0.6225	10.4977	0.623
10.4977	0.6235	-3.36041	0.623	10.4977	0.6235
-10.2895	0.624	3.56864	0.6235	-10.2895	0.624
3.56864	0.6245	-10.2895	0.624	-24.1475	0.6245
-38.0056	0.625	10.4977	0.6245	10.4977	0.625
10.4977	0.6255	17.4267	0.625	-38.0056	0.6255
-17.2185	0.626	-10.2895	0.6255	-3.36041	0.626
-17.2185	0.6265	-17.2185	0.626	-10.2895	0.6265
-38.0056	0.627	52.072	0.6265	24.3558	0.627
-44.9347	0.6275	10.4977	0.627	31.2848	0.6275
-10.2895	0.628	-31.0766	0.6275	24.3558	0.628
-31.0766	0.6285	17.4267	0.628	17.4267	0.6285
-3.36041	0.629	24.3558	0.6285	-31.0766	0.629
24.3558	0.6295	31.2848	0.629	-17.2185	0.6295
10.4977	0.63	10.4977	0.6295	10.4977	0.63
-10.2895	0.6305	-44.9347	0.63	-31.0766	0.6305
-10.2895	0.631	-17.2185	0.6305	3.56864	0.631
-3.36041	0.6315	45.1429	0.631	-3.36041	0.6315
10.4977	0.632	24.3558	0.6315	-3.36041	0.632
-10.2895	0.6325	3.56864	0.632	10.4977	0.6325
-3.36041	0.633	31.2848	0.6325	-24.1475	0.633
-58.7928	0.6335	17.4267	0.633	17.4267	0.6335
-17.2185	0.634	-10.2895	0.6335	17.4267	0.634
-10.2895	0.6345	3.56864	0.634	3.56864	0.6345
-17.2185	0.635	-17.2185	0.6345	-3.36041	0.635
3.56864	0.6355	-3.36041	0.635	3.56864	0.6355
10.4977	0.636	-3.36041	0.6355	10.4977	0.636
-44.9347	0.6365	-24.1475	0.636	17.4267	0.6365
-10.2895	0.637	10.4977	0.6365	-17.2185	0.637
17.4267	0.6375	-24.1475	0.637	10.4977	0.6375
-10.2895	0.638	-3.36041	0.6375	3.56864	0.638
3.56864	0.6385	-17.2185	0.638	-3.36041	0.6385
-17.2185	0.639	31.2848	0.6385	-24.1475	0.639
-17.2185	0.6395	10.4977	0.639	-17.2185	0.6395
-24.1475	0.64	24.3558	0.6395	-10.2895	0.64
24.3558	0.6405	-24.1475	0.64	24.3558	0.6405
3.56864	0.641	17.4267	0.6405	-44.9347	0.641
-10.2895	0.6415	31.2848	0.641	-10.2895	0.6415
10.4977	0.642	10.4977	0.6415	31.2848	0.642
-3.36041	0.6425	3.56864	0.642	-3.36041	0.6425
3.56864	0.643	-24.1475	0.6425	24.3558	0.643
-17.2185	0.6435	38.2139	0.643	-17.2185	0.6435
10.4977	0.644	-31.0766	0.6435	-24.1475	0.644
-17.2185	0.6445	-3.36041	0.644	-3.36041	0.6445
-38.0056	0.645	31.2848	0.6445	-3.36041	0.645
10.4977	0.6455	-17.2185	0.645	-17.2185	0.6455
-17.2185	0.646	52.072	0.6455	3.56864	0.646
10.4977	0.6465	17.4267	0.646	-3.36041	0.6465
-10.2895	0.647	10.4977	0.6465	-17.2185	0.647
10.4977	0.6475	10.4977	0.647	-3.36041	0.6475
10.4977	0.648	45.1429	0.6475	-24.1475	0.648
17.4267	0.6485	-17.2185	0.648	-10.2895	0.6485
-10.2895	0.649	-17.2185	0.6485	-17.2185	0.649
31.2848	0.6495	17.4267	0.649	-17.2185	0.6495
-31.0766	0.65	-44.9347	0.6495	-10.2895	0.65
-38.0056	0.6505	-17.2185	0.65	3.56864	0.6505
31.2848	0.651	24.3558	0.6505	3.56864	0.651
-3.36041	0.6515	-31.0766	0.651	10.4977	0.6515
10.4977	0.652	3.56864	0.6515	-3.36041	0.652
-3.36041	0.6525	3.56864	0.652	-3.36041	0.6525
-24.1475	0.653	38.2139	0.6525	10.4977	0.653
17.4267	0.6535	17.4267	0.653	10.4977	0.6535
17.4267	0.654	-10.2895	0.6535	10.4977	0.654
3.56864	0.6545	-24.1475	0.654	-24.1475	0.6545
-31.0766	0.655	17.4267	0.6545	17.4267	0.655
-10.2895	0.6555	-10.2895	0.655	-3.36041	0.6555
-10.2895	0.656	31.2848	0.6555	-17.2185	0.656
31.2848	0.6565	17.4267	0.656	-3.36041	0.6565
10.4977	0.657	3.56864	0.6565	10.4977	0.657
-3.36041	0.6575	38.2139	0.657	-38.0056	0.6575
3.56864	0.658	-10.2895	0.6575	-3.36041	0.658
-24.1475	0.6585	3.56864	0.658	-31.0766	0.6585
-31.0766	0.659	-10.2895	0.6585	-3.36041	0.659
-3.36041	0.6595	-3.36041	0.659	3.56864	0.6595
-10.2895	0.66	3.56864	0.6595	3.56864	0.66
17.4267	0.6605	-3.36041	0.66	-3.36041	0.6605
3.56864	0.661	3.56864	0.6605	-24.1475	0.661
17.4267	0.6615	3.56864	0.661	-10.2895	0.6615
10.4977	0.662	38.2139	0.6615	-3.36041	0.662
-31.0766	0.6625	10.4977	0.662	-3.36041	0.6625
-3.36041	0.663	10.4977	0.6625	24.3558	0.663
10.4977	0.6635	-3.36041	0.663	-3.36041	0.6635
-3.36041	0.664	31.2848	0.6635	3.56864	0.664
-3.36041	0.6645	3.56864	0.664	-10.2895	0.6645
-24.1475	0.665	10.4977	0.6645	-3.36041	0.665
-17.2185	0.6655	-31.0766	0.665	-31.0766	0.6655
10.4977	0.666	-10.2895	0.6655	-10.2895	0.666
-3.36041	0.6665	-10.2895	0.666	10.4977	0.6665
-10.2895	0.667	3.56864	0.6665	-10.2895	0.667
10.4977	0.6675	-38.0056	0.667	-3.36041	0.6675
-17.2185	0.668	10.4977	0.6675	24.3558	0.668
-3.36041	0.6685	-10.2895	0.668	-31.0766	0.6685
-3.36041	0.669	31.2848	0.6685	-24.1475	0.669
-24.1475	0.6695	-10.2895	0.669	-38.0056	0.6695
-10.2895	0.67	-3.36041	0.6695	-10.2895	0.67
-31.0766	0.6705	10.4977	0.67	17.4267	0.6705
-10.2895	0.671	24.3558	0.6705	3.56864	0.671
-3.36041	0.6715	17.4267	0.671	-10.2895	0.6715
-10.2895	0.672	3.56864	0.6715	-10.2895	0.672
-10.2895	0.6725	-10.2895	0.672	-3.36041	0.6725
-31.0766	0.673	-24.1475	0.6725	-10.2895	0.673
17.4267	0.6735	-3.36041	0.673	52.072	0.6735
17.4267	0.674	-24.1475	0.6735	3.56864	0.674
-17.2185	0.6745	17.4267	0.674	-10.2895	0.6745
24.3558	0.675	24.3558	0.6745	10.4977	0.675
-10.2895	0.6755	38.2139	0.675	-10.2895	0.6755
3.56864	0.676	24.3558	0.6755	-3.36041	0.676
-24.1475	0.6765	3.56864	0.676	10.4977	0.6765
-38.0056	0.677	-17.2185	0.6765	-10.2895	0.677
17.4267	0.6775	-17.2185	0.677	-10.2895	0.6775
-10.2895	0.678	-3.36041	0.6775	10.4977	0.678
-17.2185	0.6785	3.56864	0.678	10.4977	0.6785
-3.36041	0.679	-10.2895	0.6785	10.4977	0.679
-10.2895	0.6795	31.2848	0.679	-10.2895	0.6795
31.2848	0.68	-17.2185	0.6795	-3.36041	0.68
-17.2185	0.6805	-10.2895	0.68	10.4977	0.6805
52.072	0.681	10.4977	0.6805	17.4267	0.681
38.2139	0.6815	-3.36041	0.681	3.56864	0.6815
-24.1475	0.682	24.3558	0.6815	3.56864	0.682
-17.2185	0.6825	17.4267	0.682	-10.2895	0.6825
-10.2895	0.683	10.4977	0.6825	-3.36041	0.683
-17.2185	0.6835	10.4977	0.683	-3.36041	0.6835
-31.0766	0.684	3.56864	0.6835	-17.2185	0.684
-10.2895	0.6845	-3.36041	0.684	-10.2895	0.6845
-38.0056	0.685	24.3558	0.6845	10.4977	0.685
10.4977	0.6855	3.56864	0.685	24.3558	0.6855
-3.36041	0.686	10.4977	0.6855	-17.2185	0.686
-3.36041	0.6865	17.4267	0.686	10.4977	0.6865
10.4977	0.687	10.4977	0.6865	-10.2895	0.687
10.4977	0.6875	10.4977	0.687	-10.2895	0.6875
17.4267	0.688	-17.2185	0.6875	3.56864	0.688
24.3558	0.6885	24.3558	0.688	-3.36041	0.6885
-24.1475	0.689	-17.2185	0.6885	10.4977	0.689
24.3558	0.6895	45.1429	0.689	-3.36041	0.6895
-17.2185	0.69	-17.2185	0.6895	24.3558	0.69
-10.2895	0.6905	-3.36041	0.69	3.56864	0.6905
3.56864	0.691	-24.1475	0.6905	24.3558	0.691
3.56864	0.6915	24.3558	0.691	17.4267	0.6915
-17.2185	0.692	-3.36041	0.6915	3.56864	0.692
24.3558	0.6925	-3.36041	0.692	-3.36041	0.6925
-31.0766	0.693	10.4977	0.6925	-10.2895	0.693
10.4977	0.6935	17.4267	0.693	3.56864	0.6935
-3.36041	0.694	-10.2895	0.6935	-24.1475	0.694
-10.2895	0.6945	-24.1475	0.694	-38.0056	0.6945
3.56864	0.695	-10.2895	0.6945	10.4977	0.695
-17.2185	0.6955	-10.2895	0.695	-17.2185	0.6955
-24.1475	0.696	10.4977	0.6955	-24.1475	0.696
3.56864	0.6965	-10.2895	0.696	-31.0766	0.6965
3.56864	0.697	31.2848	0.6965	38.2139	0.697
-10.2895	0.6975	-24.1475	0.697	10.4977	0.6975
-3.36041	0.698	10.4977	0.6975	24.3558	0.698
3.56864	0.6985	-10.2895	0.698	-24.1475	0.6985
-51.8637	0.699	3.56864	0.6985	-3.36041	0.699
-31.0766	0.6995	3.56864	0.699	10.4977	0.6995
-3.36041	0.7	17.4267	0.6995	10.4977	0.7
17.4267	0.7005	3.56864	0.7	10.4977	0.7005
-24.1475	0.701	-3.36041	0.7005	-10.2895	0.701
17.4267	0.7015	3.56864	0.701	-3.36041	0.7015
-38.0056	0.702	-10.2895	0.7015	3.56864	0.702
-17.2185	0.7025	-31.0766	0.702	10.4977	0.7025
-31.0766	0.703	17.4267	0.7025	-31.0766	0.703
-17.2185	0.7035	10.4977	0.703	-17.2185	0.7035
24.3558	0.704	-3.36041	0.7035	17.4267	0.704
-10.2895	0.7045	-3.36041	0.704	3.56864	0.7045
31.2848	0.705	17.4267	0.7045	17.4267	0.705
-17.2185	0.7055	24.3558	0.705	10.4977	0.7055
-3.36041	0.706	3.56864	0.7055	31.2848	0.706
-3.36041	0.7065	10.4977	0.706	-51.8637	0.7065
-10.2895	0.707	-51.8637	0.7065	3.56864	0.707
-17.2185	0.7075	17.4267	0.707	-3.36041	0.7075
-10.2895	0.708	31.2848	0.7075	10.4977	0.708
17.4267	0.7085	-3.36041	0.708	10.4977	0.7085
-17.2185	0.709	-3.36041	0.7085	31.2848	0.709
-3.36041	0.7095	24.3558	0.709	-38.0056	0.7095
3.56864	0.71	10.4977	0.7095	17.4267	0.71
-17.2185	0.7105	31.2848	0.71	45.1429	0.7105
-3.36041	0.711	17.4267	0.7105	-3.36041	0.711
3.56864	0.7115	-10.2895	0.711	17.4267	0.7115
-3.36041	0.712	3.56864	0.7115	-17.2185	0.712
3.56864	0.7125	17.4267	0.712	24.3558	0.7125
-10.2895	0.713	-3.36041	0.7125	10.4977	0.713
-17.2185	0.7135	24.3558	0.713	-51.8637	0.7135
-3.36041	0.714	3.56864	0.7135	3.56864	0.714
17.4267	0.7145	17.4267	0.714	3.56864	0.7145
-10.2895	0.715	3.56864	0.7145	24.3558	0.715
24.3558	0.7155	-17.2185	0.715	-3.36041	0.7155
3.56864	0.716	17.4267	0.7155	-3.36041	0.716
-10.2895	0.7165	-38.0056	0.716	3.56864	0.7165
31.2848	0.717	38.2139	0.7165	10.4977	0.717
-3.36041	0.7175	3.56864	0.717	38.2139	0.7175
31.2848	0.718	-10.2895	0.7175	-17.2185	0.718
24.3558	0.7185	10.4977	0.718	24.3558	0.7185
-3.36041	0.719	-3.36041	0.7185	-24.1475	0.719
-24.1475	0.7195	-3.36041	0.719	3.56864	0.7195
-10.2895	0.72	10.4977	0.7195	-24.1475	0.72
-10.2895	0.7205	-3.36041	0.72	-10.2895	0.7205
-10.2895	0.721	-31.0766	0.7205	17.4267	0.721
-24.1475	0.7215	3.56864	0.721	17.4267	0.7215
24.3558	0.722	10.4977	0.7215	-24.1475	0.722
-10.2895	0.7225	-38.0056	0.722	-17.2185	0.7225
-17.2185	0.723	24.3558	0.7225	3.56864	0.723
-3.36041	0.7235	-10.2895	0.723	-38.0056	0.7235
-3.36041	0.724	-17.2185	0.7235	-31.0766	0.724
24.3558	0.7245	24.3558	0.724	17.4267	0.7245
-3.36041	0.725	-17.2185	0.7245	-10.2895	0.725
-38.0056	0.7255	10.4977	0.725	-10.2895	0.7255
-24.1475	0.726	17.4267	0.7255	10.4977	0.726
-24.1475	0.7265	10.4977	0.726	3.56864	0.7265
-3.36041	0.727	10.4977	0.7265	-10.2895	0.727
-58.7928	0.7275	-17.2185	0.727	31.2848	0.7275
-24.1475	0.728	3.56864	0.7275	-3.36041	0.728
-3.36041	0.7285	17.4267	0.728	-3.36041	0.7285
-31.0766	0.729	-17.2185	0.7285	-17.2185	0.729
10.4977	0.7295	24.3558	0.729	3.56864	0.7295
10.4977	0.73	17.4267	0.7295	10.4977	0.73
10.4977	0.7305	-38.0056	0.73	-24.1475	0.7305
-10.2895	0.731	-10.2895	0.7305	-10.2895	0.731
-17.2185	0.7315	-10.2895	0.731	-17.2185	0.7315
3.56864	0.732	-24.1475	0.7315	-17.2185	0.732
24.3558	0.7325	-17.2185	0.732	3.56864	0.7325
-17.2185	0.733	3.56864	0.7325	-24.1475	0.733
17.4267	0.7335	-38.0056	0.733	-24.1475	0.7335
-3.36041	0.734	31.2848	0.7335	3.56864	0.734
3.56864	0.7345	24.3558	0.734	-10.2895	0.7345
45.1429	0.735	10.4977	0.7345	-24.1475	0.735
-10.2895	0.7355	24.3558	0.735	3.56864	0.7355
17.4267	0.736	24.3558	0.7355	-17.2185	0.736
-3.36041	0.7365	31.2848	0.736	-17.2185	0.7365
-10.2895	0.737	3.56864	0.7365	3.56864	0.737
-17.2185	0.7375	-10.2895	0.737	17.4267	0.7375
-10.2895	0.738	3.56864	0.7375	17.4267	0.738
3.56864	0.7385	17.4267	0.738	-24.1475	0.7385
10.4977	0.739	17.4267	0.7385	-17.2185	0.739
-24.1475	0.7395	-3.36041	0.739	-3.36041	0.7395
17.4267	0.74	10.4977	0.7395	-3.36041	0.74
17.4267	0.7405	24.3558	0.74	17.4267	0.7405
-38.0056	0.741	-10.2895	0.7405	-3.36041	0.741
-10.2895	0.7415	-3.36041	0.741	-3.36041	0.7415
3.56864	0.742	17.4267	0.7415	-10.2895	0.742
-31.0766	0.7425	-24.1475	0.742	3.56864	0.7425
-17.2185	0.743	10.4977	0.7425	31.2848	0.743
24.3558	0.7435	-31.0766	0.743	10.4977	0.7435
-3.36041	0.744	17.4267	0.7435	-24.1475	0.744
-17.2185	0.7445	24.3558	0.744	10.4977	0.7445
3.56864	0.745	10.4977	0.7445	-31.0766	0.745
24.3558	0.7455	-10.2895	0.745	-17.2185	0.7455
3.56864	0.746	-3.36041	0.7455	-31.0766	0.746
10.4977	0.7465	3.56864	0.746	3.56864	0.7465
38.2139	0.747	-24.1475	0.7465	-38.0056	0.747
17.4267	0.7475	-3.36041	0.747	10.4977	0.7475
24.3558	0.748	17.4267	0.7475	-24.1475	0.748
-17.2185	0.7485	24.3558	0.748	10.4977	0.7485
-31.0766	0.749	-3.36041	0.7485	-10.2895	0.749
-10.2895	0.7495	-10.2895	0.749	-24.1475	0.7495
24.3558	0.75	-24.1475	0.7495	-17.2185	0.75
-31.0766	0.7505	-3.36041	0.75	-3.36041	0.7505
-24.1475	0.751	3.56864	0.7505	-17.2185	0.751
3.56864	0.7515	-51.8637	0.751	-17.2185	0.7515
10.4977	0.752	10.4977	0.7515	-17.2185	0.752
-24.1475	0.7525	-10.2895	0.752	-24.1475	0.7525
-38.0056	0.753	-24.1475	0.7525	31.2848	0.753
10.4977	0.7535	-3.36041	0.753	-51.8637	0.7535
24.3558	0.754	24.3558	0.7535	-10.2895	0.754
-10.2895	0.7545	17.4267	0.754	-10.2895	0.7545
17.4267	0.755	10.4977	0.7545	-3.36041	0.755
-10.2895	0.7555	24.3558	0.755	10.4977	0.7555
-17.2185	0.756	-10.2895	0.7555	-24.1475	0.756
38.2139	0.7565	-3.36041	0.756	3.56864	0.7565
-24.1475	0.757	-38.0056	0.7565	3.56864	0.757
10.4977	0.7575	-17.2185	0.757	10.4977	0.7575
-17.2185	0.758	31.2848	0.7575	-3.36041	0.758
3.56864	0.7585	-3.36041	0.758	17.4267	0.7585
-31.0766	0.759	3.56864	0.7585	10.4977	0.759
10.4977	0.7595	-17.2185	0.759	-3.36041	0.7595
-3.36041	0.76	-3.36041	0.7595	-17.2185	0.76
-17.2185	0.7605	3.56864	0.76	3.56864	0.7605
3.56864	0.761	-3.36041	0.7605	17.4267	0.761
10.4977	0.7615	-3.36041	0.761	-44.9347	0.7615
3.56864	0.762	-38.0056	0.7615	10.4977	0.762
-3.36041	0.7625	65.9301	0.762	-51.8637	0.7625
-24.1475	0.763	3.56864	0.7625	17.4267	0.763
-38.0056	0.7635	-3.36041	0.763	3.56864	0.7635
17.4267	0.764	-3.36041	0.7635	-24.1475	0.764
-3.36041	0.7645	17.4267	0.764	-3.36041	0.7645
3.56864	0.765	3.56864	0.7645	17.4267	0.765
10.4977	0.7655	-3.36041	0.765	17.4267	0.7655
-24.1475	0.766	17.4267	0.7655	3.56864	0.766
24.3558	0.7665	24.3558	0.766	3.56864	0.7665
3.56864	0.767	-3.36041	0.7665	17.4267	0.767
-24.1475	0.7675	10.4977	0.767	10.4977	0.7675
-24.1475	0.768	10.4977	0.7675	3.56864	0.768
3.56864	0.7685	10.4977	0.768	10.4977	0.7685
31.2848	0.769	24.3558	0.7685	-3.36041	0.769
17.4267	0.7695	-3.36041	0.769	3.56864	0.7695
-10.2895	0.77	17.4267	0.7695	10.4977	0.77
38.2139	0.7705	3.56864	0.77	17.4267	0.7705
-10.2895	0.771	3.56864	0.7705	-3.36041	0.771
17.4267	0.7715	-24.1475	0.771	-3.36041	0.7715
31.2848	0.772	45.1429	0.7715	-31.0766	0.772
10.4977	0.7725	-3.36041	0.772	3.56864	0.7725
-17.2185	0.773	31.2848	0.7725	-24.1475	0.773
-17.2185	0.7735	-3.36041	0.773	3.56864	0.7735
31.2848	0.774	3.56864	0.7735	3.56864	0.774
-3.36041	0.7745	-10.2895	0.774	17.4267	0.7745
-3.36041	0.775	24.3558	0.7745	-3.36041	0.775
10.4977	0.7755	10.4977	0.775	-31.0766	0.7755
3.56864	0.776	3.56864	0.7755	-17.2185	0.776
-3.36041	0.7765	24.3558	0.776	3.56864	0.7765
3.56864	0.777	10.4977	0.7765	10.4977	0.777
3.56864	0.7775	45.1429	0.777	-24.1475	0.7775
-3.36041	0.778	10.4977	0.7775	-3.36041	0.778
-10.2895	0.7785	31.2848	0.778	24.3558	0.7785
3.56864	0.779	-3.36041	0.7785	17.4267	0.779
10.4977	0.7795	3.56864	0.779	10.4977	0.7795
-24.1475	0.78	3.56864	0.7795	-17.2185	0.78
24.3558	0.7805	-31.0766	0.78	-3.36041	0.7805
-31.0766	0.781	-3.36041	0.7805	24.3558	0.781
-17.2185	0.7815	3.56864	0.781	3.56864	0.7815
24.3558	0.782	52.072	0.7815	17.4267	0.782
-10.2895	0.7825	17.4267	0.782	-38.0056	0.7825
-17.2185	0.783	-10.2895	0.7825	-10.2895	0.783
3.56864	0.7835	3.56864	0.783	17.4267	0.7835
-10.2895	0.784	-17.2185	0.7835	10.4977	0.784
-10.2895	0.7845	3.56864	0.784	-17.2185	0.7845
24.3558	0.785	-17.2185	0.7845	17.4267	0.785
3.56864	0.7855	-24.1475	0.785	3.56864	0.7855
-10.2895	0.786	3.56864	0.7855	-17.2185	0.786
10.4977	0.7865	-17.2185	0.786	-24.1475	0.7865
3.56864	0.787	3.56864	0.7865	-17.2185	0.787
-10.2895	0.7875	-24.1475	0.787	-3.36041	0.7875
10.4977	0.788	-17.2185	0.7875	3.56864	0.788
-3.36041	0.7885	-3.36041	0.788	-24.1475	0.7885
-24.1475	0.789	-10.2895	0.7885	17.4267	0.789
3.56864	0.7895	-17.2185	0.789	10.4977	0.7895
10.4977	0.79	31.2848	0.7895	-17.2185	0.79
-3.36041	0.7905	-3.36041	0.79	10.4977	0.7905
3.56864	0.791	-3.36041	0.7905	-17.2185	0.791
-10.2895	0.7915	-51.8637	0.791	-3.36041	0.7915
3.56864	0.792	31.2848	0.7915	24.3558	0.792
-17.2185	0.7925	10.4977	0.792	24.3558	0.7925
-38.0056	0.793	-3.36041	0.7925	3.56864	0.793
-31.0766	0.7935	31.2848	0.793	-3.36041	0.7935
-3.36041	0.794	-31.0766	0.7935	-38.0056	0.794
-17.2185	0.7945	-3.36041	0.794	-3.36041	0.7945
-17.2185	0.795	-38.0056	0.7945	24.3558	0.795
31.2848	0.7955	65.9301	0.795	-31.0766	0.7955
31.2848	0.796	10.4977	0.7955	3.56864	0.796
3.56864	0.7965	10.4977	0.796	17.4267	0.7965
3.56864	0.797	-3.36041	0.7965	17.4267	0.797
-31.0766	0.7975	17.4267	0.797	3.56864	0.7975
24.3558	0.798	-3.36041	0.7975	17.4267	0.798
-3.36041	0.7985	10.4977	0.798	-24.1475	0.7985
-24.1475	0.799	10.4977	0.7985	-3.36041	0.799
-31.0766	0.7995	24.3558	0.799	-10.2895	0.7995
3.56864	0.8	-17.2185	0.7995	-24.1475	0.8
17.4267	0.8005	-10.2895	0.8	-10.2895	0.8005
-3.36041	0.801	-24.1475	0.8005	3.56864	0.801
-24.1475	0.8015	3.56864	0.801	31.2848	0.8015
3.56864	0.802	-3.36041	0.8015	-24.1475	0.802
-10.2895	0.8025	-24.1475	0.802	-31.0766	0.8025
-10.2895	0.803	10.4977	0.8025	10.4977	0.803
31.2848	0.8035	3.56864	0.803	-3.36041	0.8035
-10.2895	0.804	-10.2895	0.8035	31.2848	0.804
10.4977	0.8045	-10.2895	0.804	17.4267	0.8045
3.56864	0.805	10.4977	0.8045	10.4977	0.805
-51.8637	0.8055	-10.2895	0.805	-10.2895	0.8055
10.4977	0.806	-31.0766	0.8055	38.2139	0.806
3.56864	0.8065	-17.2185	0.806	3.56864	0.8065
-3.36041	0.807	-17.2185	0.8065	-17.2185	0.807
17.4267	0.8075	31.2848	0.807	24.3558	0.8075
-3.36041	0.808	10.4977	0.8075	-31.0766	0.808
3.56864	0.8085	-17.2185	0.808	-31.0766	0.8085
-17.2185	0.809	17.4267	0.8085	-10.2895	0.809
-10.2895	0.8095	-31.0766	0.809	-17.2185	0.8095
-17.2185	0.81	10.4977	0.8095	17.4267	0.81
-24.1475	0.8105	-3.36041	0.81	-10.2895	0.8105
24.3558	0.811	17.4267	0.8105	10.4977	0.811
-24.1475	0.8115	10.4977	0.811	10.4977	0.8115
-17.2185	0.812	10.4977	0.8115	3.56864	0.812
-10.2895	0.8125	38.2139	0.812	-31.0766	0.8125
-3.36041	0.813	-17.2185	0.8125	-10.2895	0.813
3.56864	0.8135	-3.36041	0.813	-24.1475	0.8135
-3.36041	0.814	-3.36041	0.8135	31.2848	0.814
-17.2185	0.8145	31.2848	0.814	10.4977	0.8145
-3.36041	0.815	-17.2185	0.8145	-10.2895	0.815
-17.2185	0.8155	17.4267	0.815	10.4977	0.8155
-10.2895	0.816	-17.2185	0.8155	10.4977	0.816
17.4267	0.8165	-24.1475	0.816	-3.36041	0.8165
3.56864	0.817	-17.2185	0.8165	10.4977	0.817
3.56864	0.8175	10.4977	0.817	-44.9347	0.8175
-24.1475	0.818	10.4977	0.8175	17.4267	0.818
24.3558	0.8185	10.4977	0.818	3.56864	0.8185
-31.0766	0.819	-10.2895	0.8185	-24.1475	0.819
59.001	0.8195	3.56864	0.819	-17.2185	0.8195
45.1429	0.82	-38.0056	0.8195	-17.2185	0.82
-17.2185	0.8205	-3.36041	0.82	-24.1475	0.8205
-3.36041	0.821	-10.2895	0.8205	-24.1475	0.821
31.2848	0.8215	31.2848	0.821	-24.1475	0.8215
-31.0766	0.822	3.56864	0.8215	3.56864	0.822
-3.36041	0.8225	10.4977	0.822	3.56864	0.8225
10.4977	0.823	3.56864	0.8225	17.4267	0.823
-24.1475	0.8235	10.4977	0.823	-38.0056	0.8235
-31.0766	0.824	-10.2895	0.8235	-38.0056	0.824
24.3558	0.8245	-3.36041	0.824	31.2848	0.8245
59.001	0.825	-10.2895	0.8245	10.4977	0.825
-17.2185	0.8255	17.4267	0.825	-3.36041	0.8255
3.56864	0.826	24.3558	0.8255	17.4267	0.826
10.4977	0.8265	-10.2895	0.826	-17.2185	0.8265
-10.2895	0.827	3.56864	0.8265	-24.1475	0.827
3.56864	0.8275	-3.36041	0.827	-3.36041	0.8275
10.4977	0.828	45.1429	0.8275	-24.1475	0.828
-3.36041	0.8285	-10.2895	0.828	-3.36041	0.8285
-17.2185	0.829	-17.2185	0.8285	3.56864	0.829
10.4977	0.8295	-17.2185	0.829	-10.2895	0.8295
24.3558	0.83	-10.2895	0.8295	-38.0056	0.83
-3.36041	0.8305	10.4977	0.83	-31.0766	0.8305
-38.0056	0.831	24.3558	0.8305	17.4267	0.831
-24.1475	0.8315	-17.2185	0.831	-10.2895	0.8315
-24.1475	0.832	3.56864	0.8315	3.56864	0.832
3.56864	0.8325	38.2139	0.832	-24.1475	0.8325
-17.2185	0.833	52.072	0.8325	-17.2185	0.833
-10.2895	0.8335	-3.36041	0.833	-24.1475	0.8335
3.56864	0.834	17.4267	0.8335	24.3558	0.834
-10.2895	0.8345	-24.1475	0.834	-3.36041	0.8345
-10.2895	0.835	10.4977	0.8345	-17.2185	0.835
-3.36041	0.8355	3.56864	0.835	-38.0056	0.8355
-24.1475	0.836	-24.1475	0.8355	10.4977	0.836
-3.36041	0.8365	3.56864	0.836	10.4977	0.8365
31.2848	0.837	24.3558	0.8365	-10.2895	0.837
10.4977	0.8375	3.56864	0.837	17.4267	0.8375
-17.2185	0.838	3.56864	0.8375	24.3558	0.838
3.56864	0.8385	59.001	0.838	-17.2185	0.8385
17.4267	0.839	-17.2185	0.8385	3.56864	0.839
17.4267	0.8395	-3.36041	0.839	10.4977	0.8395
-3.36041	0.84	3.56864	0.8395	38.2139	0.84
31.2848	0.8405	17.4267	0.84	10.4977	0.8405
10.4977	0.841	-17.2185	0.8405	-17.2185	0.841
-10.2895	0.8415	24.3558	0.841	-3.36041	0.8415
10.4977	0.842	-17.2185	0.8415	31.2848	0.842
10.4977	0.8425	-24.1475	0.842	10.4977	0.8425
-10.2895	0.843	-10.2895	0.8425	17.4267	0.843
-10.2895	0.8435	-10.2895	0.843	-3.36041	0.8435
3.56864	0.844	-17.2185	0.8435	-17.2185	0.844
3.56864	0.8445	-3.36041	0.844	-10.2895	0.8445
-3.36041	0.845	10.4977	0.8445	-24.1475	0.845
10.4977	0.8455	-10.2895	0.845	3.56864	0.8455
-31.0766	0.846	17.4267	0.8455	-3.36041	0.846
17.4267	0.8465	24.3558	0.846	10.4977	0.8465
-10.2895	0.847	-3.36041	0.8465	-17.2185	0.847
3.56864	0.8475	-17.2185	0.847	-3.36041	0.8475
10.4977	0.848	31.2848	0.8475	-17.2185	0.848
-10.2895	0.8485	10.4977	0.848	10.4977	0.8485
-10.2895	0.849	-38.0056	0.8485	10.4977	0.849
-3.36041	0.8495	-3.36041	0.849	-10.2895	0.8495
10.4977	0.85	-3.36041	0.8495	10.4977	0.85
31.2848	0.8505	-10.2895	0.85	-31.0766	0.8505
3.56864	0.851	24.3558	0.8505	-31.0766	0.851
-24.1475	0.8515	3.56864	0.851	-3.36041	0.8515
3.56864	0.852	-24.1475	0.8515	-3.36041	0.852
-3.36041	0.8525	24.3558	0.852	-3.36041	0.8525
-17.2185	0.853	-3.36041	0.8525	-17.2185	0.853
-24.1475	0.8535	-10.2895	0.853	-10.2895	0.8535
3.56864	0.854	10.4977	0.8535	-3.36041	0.854
10.4977	0.8545	17.4267	0.854	24.3558	0.8545
24.3558	0.855	31.2848	0.8545	-17.2185	0.855
-38.0056	0.8555	-10.2895	0.855	-38.0056	0.8555
-10.2895	0.856	17.4267	0.8555	17.4267	0.856
65.9301	0.8565	10.4977	0.856	31.2848	0.8565
-3.36041	0.857	10.4977	0.8565	10.4977	0.857
-17.2185	0.8575	17.4267	0.857	10.4977	0.8575
-3.36041	0.858	10.4977	0.8575	-3.36041	0.858
-17.2185	0.8585	-24.1475	0.858	3.56864	0.8585
10.4977	0.859	-10.2895	0.8585	10.4977	0.859
-3.36041	0.8595	31.2848	0.859	-31.0766	0.8595
24.3558	0.86	-3.36041	0.8595	-10.2895	0.86
3.56864	0.8605	3.56864	0.86	-17.2185	0.8605
-24.1475	0.861	17.4267	0.8605	3.56864	0.861
10.4977	0.8615	-10.2895	0.861	-17.2185	0.8615
-10.2895	0.862	3.56864	0.8615	24.3558	0.862
31.2848	0.8625	59.001	0.862	17.4267	0.8625
-17.2185	0.863	10.4977	0.8625	17.4267	0.863
3.56864	0.8635	10.4977	0.863	-3.36041	0.8635
-38.0056	0.864	3.56864	0.8635	-3.36041	0.864
-31.0766	0.8645	38.2139	0.864	-38.0056	0.8645
-3.36041	0.865	45.1429	0.8645	45.1429	0.865
-10.2895	0.8655	17.4267	0.865	59.001	0.8655
-3.36041	0.866	-3.36041	0.8655	-17.2185	0.866
-31.0766	0.8665	-17.2185	0.866	-31.0766	0.8665
-17.2185	0.867	45.1429	0.8665	-3.36041	0.867
-51.8637	0.8675	-31.0766	0.867	-3.36041	0.8675
3.56864	0.868	3.56864	0.8675	-3.36041	0.868
-24.1475	0.8685	-10.2895	0.868	17.4267	0.8685
-17.2185	0.869	-24.1475	0.8685	3.56864	0.869
-24.1475	0.8695	24.3558	0.869	-17.2185	0.8695
3.56864	0.87	-31.0766	0.8695	10.4977	0.87
-17.2185	0.8705	17.4267	0.87	-10.2895	0.8705
31.2848	0.871	3.56864	0.8705	-3.36041	0.871
-3.36041	0.8715	10.4977	0.871	-10.2895	0.8715
-3.36041	0.872	-17.2185	0.8715	3.56864	0.872
10.4977	0.8725	-10.2895	0.872	10.4977	0.8725
-3.36041	0.873	-3.36041	0.8725	-31.0766	0.873
-3.36041	0.8735	3.56864	0.873	3.56864	0.8735
-24.1475	0.874	24.3558	0.8735	10.4977	0.874
-3.36041	0.8745	-10.2895	0.874	-10.2895	0.8745
17.4267	0.875	17.4267	0.8745	3.56864	0.875
-10.2895	0.8755	3.56864	0.875	10.4977	0.8755
-10.2895	0.876	-31.0766	0.8755	-17.2185	0.876
3.56864	0.8765	-3.36041	0.876	17.4267	0.8765
45.1429	0.877	24.3558	0.8765	31.2848	0.877
-38.0056	0.8775	-3.36041	0.877	3.56864	0.8775
3.56864	0.878	-3.36041	0.8775	-31.0766	0.878
31.2848	0.8785	3.56864	0.878	-24.1475	0.8785
65.9301	0.879	-3.36041	0.8785	24.3558	0.879
-24.1475	0.8795	10.4977	0.879	-31.0766	0.8795
10.4977	0.88	-3.36041	0.8795	3.56864	0.88
17.4267	0.8805	-10.2895	0.88	-24.1475	0.8805
-10.2895	0.881	3.56864	0.8805	-17.2185	0.881
17.4267	0.8815	-3.36041	0.881	17.4267	0.8815
24.3558	0.882	-17.2185	0.8815	10.4977	0.882
-3.36041	0.8825	3.56864	0.882	17.4267	0.8825
-24.1475	0.883	24.3558	0.8825	3.56864	0.883
31.2848	0.8835	52.072	0.883	-17.2185	0.8835
10.4977	0.884	-44.9347	0.8835	-3.36041	0.884
3.56864	0.8845	-10.2895	0.884	-24.1475	0.8845
10.4977	0.885	-10.2895	0.8845	-17.2185	0.885
-10.2895	0.8855	-10.2895	0.885	31.2848	0.8855
-3.36041	0.886	-31.0766	0.8855	-3.36041	0.886
-10.2895	0.8865	-10.2895	0.886	10.4977	0.8865
-3.36041	0.887	24.3558	0.8865	-17.2185	0.887
-3.36041	0.8875	-10.2895	0.887	38.2139	0.8875
-17.2185	0.888	3.56864	0.8875	31.2848	0.888
-17.2185	0.8885	-3.36041	0.888	3.56864	0.8885
-10.2895	0.889	-10.2895	0.8885	24.3558	0.889
-17.2185	0.8895	-24.1475	0.889	10.4977	0.8895
-31.0766	0.89	3.56864	0.8895	24.3558	0.89
24.3558	0.8905	-10.2895	0.89	17.4267	0.8905
10.4977	0.891	17.4267	0.8905	17.4267	0.891
-10.2895	0.8915	-17.2185	0.891	-17.2185	0.8915
10.4977	0.892	31.2848	0.8915	-24.1475	0.892
10.4977	0.8925	10.4977	0.892	31.2848	0.8925
-17.2185	0.893	10.4977	0.8925	3.56864	0.893
-17.2185	0.8935	3.56864	0.893	10.4977	0.8935
10.4977	0.894	-31.0766	0.8935	31.2848	0.894
10.4977	0.8945	31.2848	0.894	31.2848	0.8945
17.4267	0.895	17.4267	0.8945	-10.2895	0.895
31.2848	0.8955	17.4267	0.895	-3.36041	0.8955
-10.2895	0.896	31.2848	0.8955	-31.0766	0.896
3.56864	0.8965	3.56864	0.896	-31.0766	0.8965
-17.2185	0.897	-17.2185	0.8965	-31.0766	0.897
24.3558	0.8975	-10.2895	0.897	-31.0766	0.8975
3.56864	0.898	52.072	0.8975	17.4267	0.898
-10.2895	0.8985	-10.2895	0.898	-3.36041	0.8985
3.56864	0.899	-24.1475	0.8985	-3.36041	0.899
-10.2895	0.8995	31.2848	0.899	17.4267	0.8995
-3.36041	0.9	17.4267	0.8995	24.3558	0.9
-17.2185	0.9005	45.1429	0.9	-17.2185	0.9005
-17.2185	0.901	-10.2895	0.9005	-17.2185	0.901
-24.1475	0.9015	17.4267	0.901	17.4267	0.9015
-3.36041	0.902	3.56864	0.9015	3.56864	0.902
-10.2895	0.9025	-3.36041	0.902	38.2139	0.9025
-24.1475	0.903	3.56864	0.9025	3.56864	0.903
-17.2185	0.9035	-17.2185	0.903	10.4977	0.9035
3.56864	0.904	31.2848	0.9035	-3.36041	0.904
10.4977	0.9045	3.56864	0.904	-3.36041	0.9045
24.3558	0.905	-10.2895	0.9045	-17.2185	0.905
3.56864	0.9055	38.2139	0.905	-3.36041	0.9055
-10.2895	0.906	-3.36041	0.9055	24.3558	0.906
-10.2895	0.9065	38.2139	0.906	-10.2895	0.9065
-3.36041	0.907	24.3558	0.9065	17.4267	0.907
-10.2895	0.9075	-24.1475	0.907	-3.36041	0.9075
3.56864	0.908	-44.9347	0.9075	10.4977	0.908
-17.2185	0.9085	17.4267	0.908	-10.2895	0.9085
-17.2185	0.909	3.56864	0.9085	-10.2895	0.909
17.4267	0.9095	-17.2185	0.909	-3.36041	0.9095
-44.9347	0.91	3.56864	0.9095	17.4267	0.91
-10.2895	0.9105	-10.2895	0.91	38.2139	0.9105
-10.2895	0.911	-17.2185	0.9105	10.4977	0.911
10.4977	0.9115	24.3558	0.911	3.56864	0.9115
-17.2185	0.912	-24.1475	0.9115	31.2848	0.912
3.56864	0.9125	-24.1475	0.912	3.56864	0.9125
-3.36041	0.913	-10.2895	0.9125	24.3558	0.913
-31.0766	0.9135	-3.36041	0.913	-17.2185	0.9135
10.4977	0.914	-3.36041	0.9135	-24.1475	0.914
38.2139	0.9145	24.3558	0.914	-3.36041	0.9145
-10.2895	0.915	38.2139	0.9145	3.56864	0.915
17.4267	0.9155	10.4977	0.915	-17.2185	0.9155
10.4977	0.916	-3.36041	0.9155	-17.2185	0.916
-3.36041	0.9165	24.3558	0.916	-10.2895	0.9165
-3.36041	0.917	24.3558	0.9165	17.4267	0.917
45.1429	0.9175	31.2848	0.917	24.3558	0.9175
17.4267	0.918	38.2139	0.9175	24.3558	0.918
-44.9347	0.9185	24.3558	0.918	3.56864	0.9185
3.56864	0.919	-3.36041	0.9185	-10.2895	0.919
24.3558	0.9195	24.3558	0.919	3.56864	0.9195
-3.36041	0.92	-10.2895	0.9195	31.2848	0.92
-31.0766	0.9205	-10.2895	0.92	-10.2895	0.9205
10.4977	0.921	38.2139	0.9205	-17.2185	0.921
-17.2185	0.9215	31.2848	0.921	3.56864	0.9215
24.3558	0.922	24.3558	0.9215	-10.2895	0.922
-3.36041	0.9225	31.2848	0.922	3.56864	0.9225
-31.0766	0.923	3.56864	0.9225	-3.36041	0.923
10.4977	0.9235	3.56864	0.923	-3.36041	0.9235
-24.1475	0.924	31.2848	0.9235	17.4267	0.924
3.56864	0.9245	24.3558	0.924	-24.1475	0.9245
-17.2185	0.925	45.1429	0.9245	-31.0766	0.925
3.56864	0.9255	-17.2185	0.925	-24.1475	0.9255
10.4977	0.926	-17.2185	0.9255	-17.2185	0.926
-79.5799	0.9265	-3.36041	0.926	3.56864	0.9265
-17.2185	0.927	-3.36041	0.9265	-17.2185	0.927
17.4267	0.9275	3.56864	0.927	10.4977	0.9275
-10.2895	0.928	45.1429	0.9275	10.4977	0.928
-17.2185	0.9285	-3.36041	0.928	3.56864	0.9285
-38.0056	0.929	3.56864	0.9285	-24.1475	0.929
17.4267	0.9295	-38.0056	0.929	-31.0766	0.9295
-24.1475	0.93	-17.2185	0.9295	3.56864	0.93
-10.2895	0.9305	17.4267	0.93	17.4267	0.9305
-3.36041	0.931	3.56864	0.9305	-3.36041	0.931
3.56864	0.9315	24.3558	0.931	-31.0766	0.9315
-31.0766	0.932	17.4267	0.9315	-3.36041	0.932
-10.2895	0.9325	24.3558	0.932	-17.2185	0.9325
-24.1475	0.933	-10.2895	0.9325	-3.36041	0.933
10.4977	0.9335	-3.36041	0.933	-17.2185	0.9335
3.56864	0.934	31.2848	0.9335	17.4267	0.934
31.2848	0.9345	-24.1475	0.934	31.2848	0.9345
17.4267	0.935	38.2139	0.9345	3.56864	0.935
10.4977	0.9355	-3.36041	0.935	-3.36041	0.9355
-10.2895	0.936	17.4267	0.9355	-31.0766	0.936
-3.36041	0.9365	-3.36041	0.936	-3.36041	0.9365
3.56864	0.937	17.4267	0.9365	-38.0056	0.937
-38.0056	0.9375	-17.2185	0.937	24.3558	0.9375
-10.2895	0.938	-3.36041	0.9375	31.2848	0.938
-3.36041	0.9385	24.3558	0.938	17.4267	0.9385
3.56864	0.939	-31.0766	0.9385	52.072	0.939
17.4267	0.9395	24.3558	0.939	3.56864	0.9395
-24.1475	0.94	24.3558	0.9395	24.3558	0.94
31.2848	0.9405	-10.2895	0.94	24.3558	0.9405
10.4977	0.941	-3.36041	0.9405	3.56864	0.941
3.56864	0.9415	31.2848	0.941	10.4977	0.9415
-10.2895	0.942	24.3558	0.9415	10.4977	0.942
-10.2895	0.9425	10.4977	0.942	-10.2895	0.9425
-24.1475	0.943	3.56864	0.9425	-31.0766	0.943
3.56864	0.9435	-17.2185	0.943	38.2139	0.9435
-10.2895	0.944	-10.2895	0.9435	-3.36041	0.944
-3.36041	0.9445	24.3558	0.944	24.3558	0.9445
24.3558	0.945	-10.2895	0.9445	-31.0766	0.945
-10.2895	0.9455	-17.2185	0.945	17.4267	0.9455
10.4977	0.946	-24.1475	0.9455	-24.1475	0.946
-3.36041	0.9465	24.3558	0.946	10.4977	0.9465
-3.36041	0.947	-10.2895	0.9465	-3.36041	0.947
3.56864	0.9475	10.4977	0.947	3.56864	0.9475
-24.1475	0.948	17.4267	0.9475	24.3558	0.948
10.4977	0.9485	17.4267	0.948	-10.2895	0.9485
17.4267	0.949	-38.0056	0.9485	45.1429	0.949
-3.36041	0.9495	3.56864	0.949	-38.0056	0.9495
-3.36041	0.95	-10.2895	0.9495	-10.2895	0.95
-10.2895	0.9505	10.4977	0.95	38.2139	0.9505
24.3558	0.951	10.4977	0.9505	17.4267	0.951
3.56864	0.9515	10.4977	0.951	-3.36041	0.9515
-17.2185	0.952	-17.2185	0.9515	3.56864	0.952
31.2848	0.9525	-10.2895	0.952	-10.2895	0.9525
3.56864	0.953	-3.36041	0.9525	45.1429	0.953
-10.2895	0.9535	-3.36041	0.953	38.2139	0.9535
17.4267	0.954	-17.2185	0.9535	-10.2895	0.954
-24.1475	0.9545	-17.2185	0.954	-17.2185	0.9545
-17.2185	0.955	-31.0766	0.9545	-17.2185	0.955
-10.2895	0.9555	-24.1475	0.955	-44.9347	0.9555
3.56864	0.956	-3.36041	0.9555	31.2848	0.956
10.4977	0.9565	38.2139	0.956	-3.36041	0.9565
-10.2895	0.957	-3.36041	0.9565	3.56864	0.957
-17.2185	0.9575	-3.36041	0.957	-17.2185	0.9575
3.56864	0.958	-24.1475	0.9575	-10.2895	0.958
-3.36041	0.9585	10.4977	0.958	3.56864	0.9585
3.56864	0.959	3.56864	0.9585	3.56864	0.959
-10.2895	0.9595	-10.2895	0.959	-38.0056	0.9595
24.3558	0.96	-3.36041	0.9595	-38.0056	0.96
-3.36041	0.9605	31.2848	0.96	-31.0766	0.9605
10.4977	0.961	-10.2895	0.9605	-17.2185	0.961
-3.36041	0.9615	-17.2185	0.961	3.56864	0.9615
-3.36041	0.962	3.56864	0.9615	10.4977	0.962
24.3558	0.9625	-3.36041	0.962	-31.0766	0.9625
24.3558	0.963	-3.36041	0.9625	17.4267	0.963
-10.2895	0.9635	3.56864	0.963	-17.2185	0.9635
-10.2895	0.964	-17.2185	0.9635	-3.36041	0.964
10.4977	0.9645	10.4977	0.964	-3.36041	0.9645
-17.2185	0.965	-17.2185	0.9645	-10.2895	0.965
-3.36041	0.9655	10.4977	0.965	-10.2895	0.9655
3.56864	0.966	3.56864	0.9655	17.4267	0.966
-10.2895	0.9665	-3.36041	0.966	-17.2185	0.9665
3.56864	0.967	-3.36041	0.9665	17.4267	0.967
-17.2185	0.9675	24.3558	0.967	17.4267	0.9675
-44.9347	0.968	3.56864	0.9675	-10.2895	0.968
-3.36041	0.9685	-3.36041	0.968	24.3558	0.9685
-31.0766	0.969	3.56864	0.9685	-24.1475	0.969
24.3558	0.9695	17.4267	0.969	10.4977	0.9695
-3.36041	0.97	17.4267	0.9695	17.4267	0.97
17.4267	0.9705	-31.0766	0.97	3.56864	0.9705
31.2848	0.971	-10.2895	0.9705	10.4977	0.971
3.56864	0.9715	-3.36041	0.971	-10.2895	0.9715
-3.36041	0.972	-3.36041	0.9715	-10.2895	0.972
3.56864	0.9725	-10.2895	0.972	-24.1475	0.9725
17.4267	0.973	17.4267	0.9725	-17.2185	0.973
-58.7928	0.9735	-38.0056	0.973	3.56864	0.9735
-10.2895	0.974	-3.36041	0.9735	-24.1475	0.974
24.3558	0.9745	10.4977	0.974	24.3558	0.9745
-24.1475	0.975	-10.2895	0.9745	3.56864	0.975
-10.2895	0.9755	-3.36041	0.975	10.4977	0.9755
-24.1475	0.976	-24.1475	0.9755	-10.2895	0.976
17.4267	0.9765	-10.2895	0.976	-17.2185	0.9765
-38.0056	0.977	17.4267	0.9765	17.4267	0.977
-31.0766	0.9775	-3.36041	0.977	-10.2895	0.9775
17.4267	0.978	10.4977	0.9775	3.56864	0.978
-10.2895	0.9785	3.56864	0.978	10.4977	0.9785
-51.8637	0.979	10.4977	0.9785	38.2139	0.979
-24.1475	0.9795	-44.9347	0.979	17.4267	0.9795
-17.2185	0.98	17.4267	0.9795	-3.36041	0.98
-17.2185	0.9805	3.56864	0.98	10.4977	0.9805
-3.36041	0.981	-51.8637	0.9805	3.56864	0.981
-31.0766	0.9815	-3.36041	0.981	-10.2895	0.9815
-17.2185	0.982	-3.36041	0.9815	-24.1475	0.982
-3.36041	0.9825	24.3558	0.982	3.56864	0.9825
3.56864	0.983	-31.0766	0.9825	-44.9347	0.983
17.4267	0.9835	10.4977	0.983	-3.36041	0.9835
17.4267	0.984	24.3558	0.9835	-3.36041	0.984
-24.1475	0.9845	45.1429	0.984	10.4977	0.9845
17.4267	0.985	-10.2895	0.9845	-10.2895	0.985
10.4977	0.9855	10.4977	0.985	-17.2185	0.9855
-17.2185	0.986	31.2848	0.9855	3.56864	0.986
-17.2185	0.9865	17.4267	0.986	-31.0766	0.9865
-10.2895	0.987	-10.2895	0.9865	24.3558	0.987
10.4977	0.9875	3.56864	0.987	-10.2895	0.9875
3.56864	0.988	-10.2895	0.9875	3.56864	0.988
-10.2895	0.9885	-3.36041	0.988	-31.0766	0.9885
-10.2895	0.989	3.56864	0.9885	3.56864	0.989
-10.2895	0.9895	10.4977	0.989	-24.1475	0.9895
-38.0056	0.99	24.3558	0.9895	-10.2895	0.99
-10.2895	0.9905	-24.1475	0.99	-24.1475	0.9905
10.4977	0.991	3.56864	0.9905	31.2848	0.991
-3.36041	0.9915	-3.36041	0.991	3.56864	0.9915
10.4977	0.992	-17.2185	0.9915	3.56864	0.992
3.56864	0.9925	-10.2895	0.992	10.4977	0.9925
-3.36041	0.993	10.4977	0.9925	3.56864	0.993
-17.2185	0.9935	17.4267	0.993	-3.36041	0.9935
3.56864	0.994	-24.1475	0.9935	-10.2895	0.994
-31.0766	0.9945	3.56864	0.994	-38.0056	0.9945
17.4267	0.995	10.4977	0.9945	31.2848	0.995
10.4977	0.9955	-10.2895	0.995	3.56864	0.9955
-24.1475	0.996	-3.36041	0.9955	10.4977	0.996
3.56864	0.9965	-3.36041	0.996	-17.2185	0.9965
10.4977	0.997	10.4977	0.9965	10.4977	0.997
-10.2895	0.9975	10.4977	0.997	10.4977	0.9975
10.4977	0.998	-17.2185	0.9975	-3.36041	0.998
-3.36041	0.9985	-10.2895	0.998	17.4267	0.9985
17.4267	0.999	3.56864	0.9985	-17.2185	0.999
-31.0766	0.9995	3.56864	0.999	24.3558	0.9995
[truncated: 48,001 more rows]

## Sheet: SG data
SG position (cm)	Normal stress dtc = 12.7msec (Mpa)	Shear stress dtc = 12.7msec (Mpa)	Normal stress dtc = 3.6msec (Mpa)	Shear stress dtc = 3.6msec (Mpa)	Normal stress dtc = 0.6msec (Mpa)	Shear stress dtc = 0.6msec (Mpa)
1.9	-2.51225	0.518992	-2.46341	0.587923	-2.54593	0.469993
5.05	0.790068	1.02367	0.775676	0.943852	0.7896	1.19675
8	2.95501	1.85125	2.88223	1.92736	3.00167	1.95777
13.95	2.8176	4.19287	2.77931	3.23921	3.26885	4.48543
17.05	3.71678	3.56825	3.66597	2.68163	3.93465	4.66626
20.15	4.64208	3.49512	4.53027	2.85301	4.66756	4.41948
23.15	2.83335	3.08092	2.82496	2.58253	2.82459	3.69567
26.05	5.19806	3.15749	5.06793	2.64076	5.29209	3.76861
32.05	8.59119	2.01448	8.60315	1.60814	8.50902	2.55156
35.15	7.46727	3.31996	7.32012	2.36459	7.70612	4.33713
38.2	5.20078	6.54811	4.60554	6.12516	5.53932	6.93497
39.4	11.1584	11.4481	10.1917	11.4595	12.0709	11.8975
