# Supplementary material for: Foreshock-induced slip transients set mainshock nucleation timing
Source: Nature. 2026 May 6;653(8115):752–7. doi: 10.1038/s41586-026-10497-5 (PMC13190238; doi:10.1038/s41586-026-10497-5)
Supplement: Supplementary file 3 — Source Data Fig. 2 [file 41586_2026_10497_MOESM3_ESM.xlsx]

## Sheet: dtc = 12.7 msec
Slip (microns)	Tau - Tau_p (Mpa)	time (msec)
0.101979	0.00540219	3.32512
0.105447	0.00559666	3.32562
0.108661	0.00580345	3.32612
0.111613	0.0060366	3.32662
0.114233	0.00626754	3.32712
0.116572	0.00651468	3.32762
0.118506	0.00677858	3.32812
0.120223	0.00704103	3.32862
0.12166	0.00730011	3.32912
0.122794	0.00757452	3.32962
0.123653	0.00787107	3.33012
0.124191	0.00815732	3.33062
0.124493	0.00844243	3.33112
0.124523	0.00875109	3.33162
0.124286	0.00904337	3.33212
0.123775	0.00933383	3.33262
0.123038	0.009632	3.33312
0.122031	0.00994386	3.33362
0.120824	0.0102514	3.33412
0.119348	0.010545	3.33462
0.117676	0.0108384	3.33512
0.115768	0.0111337	3.33562
0.113699	0.0114093	3.33612
0.111411	0.0116835	3.33662
0.108957	0.0119696	3.33712
0.106309	0.0122347	3.33762
0.103527	0.0124959	3.33812
0.100556	0.0127601	3.33862
0.100763	0.0194833	3.42012
0.1025	0.0185076	3.42062
0.104126	0.0175232	3.42112
0.105638	0.0165054	3.42162
0.107043	0.0154773	3.42212
0.108357	0.0144555	3.42262
0.109566	0.0133899	3.42312
0.110669	0.0123198	3.42362
0.111647	0.0112642	3.42412
0.112527	0.0102107	3.42462
0.113295	0.00913371	3.42512
0.114023	0.00806403	3.42562
0.11458	0.00701981	3.42612
0.11503	0.00597043	3.42662
0.1154	0.00491606	3.42712
0.115648	0.00388599	3.42762
0.115793	0.00286151	3.42812
0.115821	0.00183403	3.42862
0.115763	0.000836621	3.42912
0.115595	-0.000139585	3.42962
0.115333	-0.0011053	3.43012
0.114984	-0.0020614	3.43062
0.114537	-0.00297954	3.43112
0.114019	-0.00387127	3.43162
0.113436	-0.00475538	3.43212
0.112779	-0.00561014	3.43262
0.112052	-0.00642561	3.43312
0.111249	-0.00721955	3.43362
0.110398	-0.0079838	3.43412
0.10948	-0.0087054	3.43462
0.10848	-0.0093843	3.43512
0.10749	-0.0100635	3.43562
0.106437	-0.0106906	3.43612
0.105381	-0.0112599	3.43662
0.10427	-0.0117955	3.43712
0.103134	-0.0123056	3.43762
0.101982	-0.01276	3.43812
0.100817	-0.0131748	3.43862
0.10046	-0.016353	4.51762
0.103109	-0.0161308	4.51812
0.105621	-0.0158553	4.51862
0.108015	-0.0155678	4.51912
0.110279	-0.0152417	4.51962
0.112398	-0.0148594	4.52012
0.114417	-0.0144468	4.52062
0.116281	-0.0140225	4.52112
0.117996	-0.0135634	4.52162
0.119545	-0.0130704	4.52212
0.120948	-0.012578	4.52262
0.122178	-0.0120749	4.52312
0.123254	-0.0115188	4.52362
0.12419	-0.0109617	4.52412
0.12494	-0.0104166	4.52462
0.125489	-0.00985016	4.52512
0.125876	-0.00926226	4.52562
0.1261	-0.00868997	4.52612
0.126123	-0.00811245	4.52662
0.125953	-0.0075246	4.52712
0.12563	-0.00694675	4.52762
0.125143	-0.006401	4.52812
0.124482	-0.00585462	4.52862
0.123634	-0.00531511	4.52912
0.122614	-0.00479611	4.52962
0.121426	-0.00428893	4.53012
0.120073	-0.00379033	4.53062
0.118574	-0.00333477	4.53112
0.116914	-0.00288055	4.53162
0.115104	-0.00245001	4.53212
0.113109	-0.00203815	4.53262
0.111005	-0.00166503	4.53312
0.108736	-0.00131917	4.53362
0.106368	-0.000998613	4.53412
0.103881	-0.000714804	4.53462
0.101282	-0.000462709	4.53512
0.100761	0.0168977	4.57812
0.103315	0.0175399	4.57862
0.105837	0.0181925	4.57912
0.108269	0.01878	4.57962
0.110618	0.0193439	4.58012
0.112895	0.019914	4.58062
0.115071	0.0204596	4.58112
0.11714	0.020932	4.58162
0.119131	0.0213948	4.58212
0.121036	0.02185	4.58262
0.122842	0.0222473	4.58312
0.124534	0.0226136	4.58362
0.126134	0.0229655	4.58412
0.127658	0.0232773	4.58462
0.129048	0.023531	4.58512
0.130302	0.0237641	4.58562
0.131356	0.023966	4.58612
0.13239	0.0241135	4.58662
0.133323	0.0242293	4.58712
0.134138	0.024336	4.58762
0.134869	0.0243728	4.58812
0.135447	0.024368	4.58862
0.135938	0.0243549	4.58912
0.13632	0.0243151	4.58962
0.136564	0.0242085	4.59012
0.136698	0.0240631	4.59062
0.136722	0.0239017	4.59112
0.136639	0.0236839	4.59162
0.136462	0.023434	4.59212
0.136168	0.0231935	4.59262
0.135794	0.0229116	4.59312
0.135293	0.0225586	4.59362
0.134703	0.0221982	4.59412
0.134012	0.0218297	4.59462
0.133223	0.0214097	4.59512
0.132328	0.0209529	4.59562
0.131351	0.020503	4.59612
0.130293	0.0200216	4.59662
0.129146	0.0195015	4.59712
0.127901	0.0189689	4.59762
0.126585	0.0184459	4.59812
0.125171	0.0178748	4.59862
0.123676	0.017297	4.59912
0.122104	0.0167186	4.59962
0.120439	0.0161151	4.60012
0.118714	0.015481	4.60062
0.116916	0.0148601	4.60112
0.115036	0.0142405	4.60162
0.113118	0.0135877	4.60212
0.111081	0.0129347	4.60262
0.109024	0.0123171	4.60312
0.106897	0.0116593	4.60362
0.104736	0.0109955	4.60412
0.102509	0.0103578	4.60462
0.10023	0.00970707	4.60512
0.10184	0.00310494	4.65562
0.10678	0.00342667	4.65612
0.111681	0.00376278	4.65662
0.116581	0.00410228	4.65712
0.121436	0.00445665	4.65762
0.126245	0.00479637	4.65812
0.131002	0.00513422	4.65862
0.135697	0.00549525	4.65912
0.140318	0.00584456	4.65962
0.144858	0.00619296	4.66012
0.149328	0.00654526	4.66062
0.153676	0.00688701	4.66112
0.157944	0.00724027	4.66162
0.1621	0.00759903	4.66212
0.166112	0.007964	4.66262
0.169998	0.0083279	4.66312
0.17376	0.00867303	4.66362
0.177377	0.0090293	4.66412
0.180846	0.00937832	4.66462
0.184156	0.00973614	4.66512
0.187329	0.0100986	4.66562
0.190305	0.0104631	4.66612
0.193119	0.0108169	4.66662
0.19574	0.0111737	4.66712
0.198164	0.0115468	4.66762
0.200399	0.0119204	4.66812
0.202453	0.0122947	4.66862
0.204309	0.0126659	4.66912
0.205993	0.0130363	4.66962
0.207452	0.0134017	4.67012
0.20872	0.013773	4.67062
0.20974	0.0141586	4.67112
0.210572	0.0145401	4.67162
0.211198	0.0149169	4.67212
0.211661	0.0153014	4.67262
0.211914	0.0156829	4.67312
0.211919	0.01608	4.67362
0.211733	0.0164822	4.67412
0.211346	0.0168881	4.67462
0.210796	0.0172903	4.67512
0.210009	0.0176978	4.67562
0.209013	0.0181091	4.67612
0.207842	0.0185335	4.67662
0.2065	0.0189639	4.67712
0.204966	0.0194069	4.67762
0.20327	0.0198445	4.67812
0.201405	0.0202981	4.67862
0.199364	0.0207528	4.67912
0.197168	0.0212061	4.67962
0.194807	0.0216763	4.68012
0.19232	0.0221547	4.68062
0.189706	0.0226343	4.68112
0.186959	0.0231174	4.68162
0.184036	0.0236183	4.68212
0.18105	0.0241359	4.68262
0.177953	0.0246406	4.68312
0.174817	0.0251589	4.68362
0.171541	0.0257012	4.68412
0.168183	0.026239	4.68462
0.164723	0.0267743	4.68512
0.161221	0.0273264	4.68562
0.157692	0.0278845	4.68612
0.154069	0.0284423	4.68662
0.150419	0.0290031	4.68712
0.146738	0.0295942	4.68762
0.143023	0.0301731	4.68812
0.139281	0.0307474	4.68862
0.135548	0.0313218	4.68912
0.131819	0.031915	4.68962
0.128115	0.0325085	4.69012
0.124406	0.0331132	4.69062
0.120724	0.0337215	4.69112
0.117077	0.0343108	4.69162
0.11351	0.0349034	4.69212
0.109961	0.0355064	4.69262
0.106507	0.0361129	4.69312
0.103078	0.0366998	4.69362
0.100375	-0.0115624	4.79162
0.102484	-0.0118587	4.79212
0.104423	-0.0121308	4.79262
0.10623	-0.012394	4.79312
0.107942	-0.012625	4.79362
0.109508	-0.0128489	4.79412
0.110952	-0.0130626	4.79462
0.112268	-0.0132712	4.79512
0.113476	-0.0134407	4.79562
0.114573	-0.0136067	4.79612
0.115534	-0.0137619	4.79662
0.116379	-0.013885	4.79712
0.117093	-0.0139887	4.79762
0.117705	-0.0140887	4.79812
0.118192	-0.0141688	4.79862
0.118581	-0.0142123	4.79912
0.118851	-0.0142419	4.79962
0.119019	-0.014266	4.80012
0.119102	-0.0142541	4.80062
0.119089	-0.0142154	4.80112
0.11897	-0.0141627	4.80162
0.118779	-0.014094	4.80212
0.118505	-0.0139812	4.80262
0.118136	-0.0138553	4.80312
0.117696	-0.0136995	4.80362
0.11719	-0.0135335	4.80412
0.116646	-0.0133404	4.80462
0.11603	-0.0131154	4.80512
0.115352	-0.0128697	4.80562
0.114652	-0.0126001	4.80612
0.113898	-0.0123018	4.80662
0.113108	-0.0119715	4.80712
0.112291	-0.0116203	4.80762
0.111461	-0.011243	4.80812
0.110597	-0.0108323	4.80862
0.109705	-0.0104148	4.80912
0.108816	-0.00995529	4.80962
0.107948	-0.00947712	4.81012
0.10705	-0.00897864	4.81062
0.106157	-0.00845853	4.81112
0.105273	-0.00791836	4.81162
0.104389	-0.00735072	4.81212
0.103505	-0.00675568	4.81262
0.102668	-0.00613959	4.81312
0.101865	-0.00549596	4.81362
0.101061	-0.00483101	4.81412
0.100288	-0.00415823	4.81462
0.100012	0.0249001	4.83212
0.100598	0.0256024	4.83262
0.101198	0.0262807	4.83312
0.101834	0.0269214	4.83362
0.102455	0.0275433	4.83412
0.103113	0.0281377	4.83462
0.103767	0.0287005	4.83512
0.104435	0.0292315	4.83562
0.105077	0.0297482	4.83612
0.105731	0.0302241	4.83662
0.106348	0.0306439	4.83712
0.106972	0.0310529	4.83762
0.107619	0.0314342	4.83812
0.108236	0.0317705	4.83862
0.108846	0.0320712	4.83912
0.109471	0.0323634	4.83962
0.110075	0.0326064	4.84012
0.110667	0.0327853	4.84062
0.111241	0.0329572	4.84112
0.111825	0.0330809	4.84162
0.112354	0.0331483	4.84212
0.112871	0.0331949	4.84262
0.113396	0.0332165	4.84312
0.113892	0.0331953	4.84362
0.114371	0.0331188	4.84412
0.114819	0.0330346	4.84462
0.115272	0.0329168	4.84512
0.115735	0.0327418	4.84562
0.11614	0.0325406	4.84612
0.116501	0.0323265	4.84662
0.116868	0.0320635	4.84712
0.117215	0.0317637	4.84762
0.117527	0.0314455	4.84812
0.117821	0.0310937	4.84862
0.118108	0.030696	4.84912
0.118404	0.0302727	4.84962
0.118651	0.0298426	4.85012
0.118865	0.0293658	4.85062
0.119072	0.0288645	4.85112
0.119258	0.0283634	4.85162
0.11944	0.0278154	4.85212
0.119578	0.0272369	4.85262
0.119709	0.0266761	4.85312
0.119835	0.0260932	4.85362
0.11993	0.0254715	4.85412
0.120005	0.024842	4.85462
0.120075	0.0242148	4.85512
0.120117	0.0235543	4.85562
0.120116	0.0228826	4.85612
0.1201	0.0222392	4.85662
0.120081	0.0215811	4.85712
0.120077	0.0208924	4.85762
0.120057	0.0202136	4.85812
0.120012	0.0195495	4.85862
0.119931	0.0188716	4.85912
0.119869	0.0181952	4.85962
0.11981	0.0175345	4.86012
0.119733	0.0168917	4.86062
0.11965	0.0162267	4.86112
0.119565	0.0155986	4.86162
0.119464	0.0149896	4.86212
0.119388	0.0143649	4.86262
0.119285	0.0137623	4.86312
0.119196	0.0131911	4.86362
0.119101	0.0126319	4.86412
0.119024	0.012088	4.86462
0.118944	0.0115599	4.86512
0.118872	0.0110626	4.86562
0.118794	0.0105776	4.86612
0.118743	0.0101203	4.86662
0.118705	0.00969703	4.86712
0.118677	0.00928422	4.86762
0.118666	0.008888	4.86812
0.118724	0.00853533	4.86862
0.118748	0.00820445	4.86912
0.118794	0.00788583	4.86962
0.1188	0.00761567	4.87012
0.118902	0.00738743	4.87062
0.11904	0.007158	4.87112
0.119216	0.00697201	4.87162
0.119409	0.00682952	4.87212
0.119619	0.00670675	4.87262
0.119872	0.00659839	4.87312
0.120142	0.00653244	4.87362
0.120444	0.00648769	4.87412
0.120804	0.00645483	4.87462
0.121171	0.00646821	4.87512
0.121583	0.00651098	4.87562
0.122017	0.00656328	4.87612
0.122487	0.00662661	4.87662
0.123001	0.00672002	4.87712
0.123561	0.00685586	4.87762
0.124142	0.00698149	4.87812
0.124713	0.00714281	4.87862
0.125368	0.00733586	4.87912
0.126012	0.00752561	4.87962
0.126739	0.00773017	4.88012
0.127469	0.0079603	4.88062
0.128303	0.00819784	4.88112
0.129075	0.00844268	4.88162
0.129893	0.00870197	4.88212
0.130721	0.0089693	4.88262
0.131583	0.00923497	4.88312
0.132436	0.00950811	4.88362
0.133301	0.00977893	4.88412
0.134191	0.010058	4.88462
0.135074	0.0103324	4.88512
0.135973	0.0105931	4.88562
0.136861	0.010856	4.88612
0.137733	0.0110907	4.88662
0.138609	0.0113355	4.88712
0.139484	0.0115656	4.88762
0.1403	0.0117861	4.88812
0.141121	0.011996	4.88862
0.141912	0.0122002	4.88912
0.142656	0.0123807	4.88962
0.143381	0.0125301	4.89012
0.144049	0.0126728	4.89062
0.144679	0.0127823	4.89112
0.145266	0.0128769	4.89162
0.145742	0.0129439	4.89212
0.146181	0.0129778	4.89262
0.146548	0.0129998	4.89312
0.146866	0.0129867	4.89362
0.147063	0.0129471	4.89412
0.147184	0.0128988	4.89462
0.147195	0.0128041	4.89512
0.147107	0.0126733	4.89562
0.146956	0.0125308	4.89612
0.146669	0.0123703	4.89662
0.146255	0.012166	4.89712
0.145734	0.0119197	4.89762
0.14509	0.011667	4.89812
0.144321	0.0113603	4.89862
0.143412	0.0110267	4.89912
0.142379	0.0106807	4.89962
0.141211	0.0103146	4.90012
0.139858	0.00990896	4.90062
0.138401	0.00945239	4.90112
0.136827	0.009004	4.90162
0.135064	0.00851723	4.90212
0.133184	0.00799731	4.90262
0.131148	0.00746975	4.90312
0.128986	0.00691985	4.90362
0.126652	0.00635444	4.90412
0.124173	0.00576095	4.90462
0.121563	0.00515889	4.90512
0.118813	0.00452587	4.90562
0.115914	0.00388873	4.90612
0.112894	0.0032558	4.90662
0.109742	0.00258671	4.90712
0.106454	0.00190736	4.90762
0.103028	0.00123407	4.90812
0.103804	-0.00606981	4.95062
0.107829	-0.00655663	4.95112
0.111694	-0.00704778	4.95162
0.115438	-0.00758856	4.95212
0.119047	-0.00817505	4.95262
0.122494	-0.00877321	4.95312
0.125721	-0.0094022	4.95362
0.128829	-0.0100525	4.95412
0.131743	-0.0107421	4.95462
0.134482	-0.0114331	4.95512
0.137029	-0.0121633	4.95562
0.139395	-0.0129077	4.95612
0.141533	-0.0136467	4.95662
0.143457	-0.014404	4.95712
0.145203	-0.015183	4.95762
0.146732	-0.0159654	4.95812
0.148042	-0.0167413	4.95862
0.149171	-0.0175399	4.95912
0.150081	-0.0183403	4.95962
0.150785	-0.0191228	4.96012
0.151267	-0.0198977	4.96062
0.151573	-0.0206799	4.96112
0.151656	-0.0214471	4.96162
0.151542	-0.0221873	4.96212
0.151247	-0.0229249	4.96262
0.150776	-0.0236479	4.96312
0.150123	-0.024328	4.96362
0.149276	-0.0249803	4.96412
0.148281	-0.0256321	4.96462
0.147049	-0.0262492	4.96512
0.145691	-0.026819	4.96562
0.144167	-0.0273719	4.96612
0.14251	-0.0278869	4.96662
0.140701	-0.0283439	4.96712
0.138781	-0.0287647	4.96762
0.136736	-0.0291652	4.96812
0.134569	-0.0295056	4.96862
0.132282	-0.0297898	4.96912
0.129883	-0.0300381	4.96962
0.127406	-0.0302311	4.97012
0.124858	-0.0303701	4.97062
0.12221	-0.0304556	4.97112
0.119521	-0.030506	4.97162
0.116732	-0.0304951	4.97212
0.113933	-0.0304094	4.97262
0.111087	-0.0302839	4.97312
0.108153	-0.0301161	4.97362
0.105231	-0.0298811	4.97412
0.102307	-0.0295917	4.97462
0.100822	0.00942151	5.05062
0.104569	0.0096034	5.05112
0.108288	0.00980578	5.05162
0.112001	0.0100225	5.05212
0.11572	0.0102349	5.05262
0.119379	0.0104564	5.05312
0.123003	0.010703	5.05362
0.126601	0.0109497	5.05412
0.130138	0.0112045	5.05462
0.133626	0.0114678	5.05512
0.137073	0.0117531	5.05562
0.140445	0.0120376	5.05612
0.143767	0.0123074	5.05662
0.147003	0.0126062	5.05712
0.150167	0.0129236	5.05762
0.153252	0.0132332	5.05812
0.156254	0.0135597	5.05862
0.159181	0.0138899	5.05912
0.162002	0.0142217	5.05962
0.164737	0.0145545	5.06012
0.167357	0.014918	5.06062
0.169854	0.0152849	5.06112
0.17228	0.0156321	5.06162
0.174554	0.0160141	5.06212
0.176722	0.016392	5.06262
0.178767	0.0167565	5.06312
0.180669	0.0171343	5.06362
0.182458	0.0175214	5.06412
0.184115	0.0179177	5.06462
0.185676	0.0182929	5.06512
0.187072	0.0186734	5.06562
0.188293	0.0190557	5.06612
0.189398	0.0194318	5.06662
0.190362	0.0198136	5.06712
0.191182	0.0202022	5.06762
0.191858	0.0205654	5.06812
0.192389	0.0208992	5.06862
0.192747	0.0212701	5.06912
0.192958	0.0216248	5.06962
0.193062	0.0219493	5.07012
0.193021	0.0222876	5.07062
0.192819	0.0226227	5.07112
0.192464	0.0229299	5.07162
0.191965	0.023221	5.07212
0.191323	0.0235433	5.07262
0.190564	0.0238215	5.07312
0.189671	0.0240686	5.07362
0.188628	0.0243362	5.07412
0.187478	0.0245862	5.07462
0.186155	0.0248042	5.07512
0.184715	0.0250042	5.07562
0.183173	0.0252159	5.07612
0.181482	0.025396	5.07662
0.179674	0.0255424	5.07712
0.177753	0.0257004	5.07762
0.175711	0.0258448	5.07812
0.173577	0.0259371	5.07862
0.171355	0.0260285	5.07912
0.169012	0.026122	5.07962
0.166577	0.0261696	5.08012
0.164073	0.0261944	5.08062
0.161474	0.0262236	5.08112
0.158825	0.0262388	5.08162
0.156088	0.026212	5.08212
0.15326	0.0261783	5.08262
0.150384	0.0261461	5.08312
0.147481	0.0260806	5.08362
0.144517	0.0259935	5.08412
0.141484	0.0259083	5.08462
0.138413	0.0257998	5.08512
0.135351	0.0256589	5.08562
0.132267	0.0255121	5.08612
0.129141	0.0253696	5.08662
0.126055	0.0251864	5.08712
0.122919	0.0249992	5.08762
0.119767	0.0248062	5.08812
0.116638	0.0245973	5.08862
0.11351	0.0243601	5.08912
0.110413	0.0241372	5.08962
0.107315	0.0238897	5.09012
0.104284	0.0236163	5.09062
0.101274	0.0233577	5.09112
0.100429	0.0156461	5.12412
0.102308	0.0157575	5.12462
0.104159	0.015881	5.12512
0.105988	0.0160165	5.12562
0.107744	0.0161334	5.12612
0.109436	0.0162645	5.12662
0.111057	0.0164006	5.12712
0.112627	0.016518	5.12762
0.114156	0.01664	5.12812
0.1156	0.0167805	5.12862
0.116984	0.016898	5.12912
0.118252	0.0170052	5.12962
0.11947	0.0171194	5.13012
0.120619	0.0172459	5.13062
0.121671	0.017355	5.13112
0.122648	0.0174463	5.13162
0.123525	0.0175502	5.13212
0.124315	0.0176362	5.13262
0.125014	0.0177005	5.13312
0.125633	0.0177882	5.13362
0.126136	0.0178585	5.13412
0.126558	0.0179038	5.13462
0.126857	0.0179478	5.13512
0.127075	0.0179963	5.13562
0.127207	0.0180198	5.13612
0.127262	0.0180342	5.13662
0.127217	0.0180604	5.13712
0.12711	0.018068	5.13762
0.126917	0.0180442	5.13812
0.126632	0.0180337	5.13862
0.126235	0.0180228	5.13912
0.125775	0.0179787	5.13962
0.125279	0.0179381	5.14012
0.124656	0.0178987	5.14062
0.123994	0.0178273	5.14112
0.123268	0.0177336	5.14162
0.122485	0.0176573	5.14212
0.121648	0.0175604	5.14262
0.120773	0.017438	5.14312
0.119842	0.0173216	5.14362
0.118888	0.0171952	5.14412
0.117887	0.0170395	5.14462
0.116855	0.016895	5.14512
0.1158	0.0167438	5.14562
0.114728	0.0165789	5.14612
0.113642	0.016402	5.14662
0.112574	0.0162303	5.14712
0.111477	0.0160606	5.14762
0.110385	0.0158706	5.14812
0.1093	0.0156766	5.14862
0.108257	0.0154936	5.14912
0.107196	0.0152917	5.14962
0.106159	0.0150728	5.15012
0.105162	0.0148665	5.15062
0.104186	0.0146715	5.15112
0.103298	0.0144579	5.15162
0.102425	0.0142548	5.15212
0.101596	0.0140569	5.15262
0.100791	0.0138531	5.15312
0.100064	0.0136381	5.15362
0.100407	0.0111006	5.16662
0.100849	0.0111585	5.16712
0.101261	0.0112429	5.16762
0.101638	0.0113386	5.16812
0.101985	0.0114356	5.16862
0.102294	0.0115459	5.16912
0.102556	0.0116653	5.16962
0.102778	0.0117897	5.17012
0.102922	0.0119281	5.17062
0.103028	0.0120858	5.17112
0.103057	0.012233	5.17162
0.103043	0.0123812	5.17212
0.102881	0.0125475	5.17262
0.102649	0.0127067	5.17312
0.10235	0.0128571	5.17362
0.101874	0.0130183	5.17412
0.101289	0.0131996	5.17462
0.100555	0.0133539	5.17512
0.100025	0.040204	5.27912
0.102646	0.0397388	5.27962
0.105155	0.0392236	5.28012
0.107558	0.0386863	5.28062
0.109815	0.0381154	5.28112
0.111974	0.0375056	5.28162
0.113953	0.0368654	5.28212
0.115784	0.0361883	5.28262
0.117515	0.0354943	5.28312
0.119091	0.0347828	5.28362
0.120512	0.0340277	5.28412
0.12181	0.0332538	5.28462
0.122914	0.0324525	5.28512
0.123849	0.0316304	5.28562
0.124593	0.0307842	5.28612
0.125156	0.0299309	5.28662
0.12557	0.0290591	5.28712
0.125804	0.0281715	5.28762
0.125833	0.0272754	5.28812
0.125705	0.0263664	5.28862
0.125378	0.0254402	5.28912
0.124881	0.0245114	5.28962
0.124217	0.0235939	5.29012
0.123358	0.0226773	5.29062
0.122324	0.0217528	5.29112
0.121106	0.0208382	5.29162
0.119707	0.0199224	5.29212
0.118157	0.0190129	5.29262
0.116361	0.0181149	5.29312
0.114498	0.017235	5.29362
0.1125	0.0163521	5.29412
0.110344	0.0154848	5.29462
0.108053	0.0146446	5.29512
0.105634	0.013818	5.29562
0.103119	0.0130059	5.29612
0.100468	0.012216	5.29662
0.102204	0.0250123	5.44362
0.104638	0.0247673	5.44412
0.107049	0.0245095	5.44462
0.109441	0.0242636	5.44512
0.111794	0.0239844	5.44562
0.114114	0.0236904	5.44612
0.116405	0.023385	5.44662
0.118648	0.0230762	5.44712
0.120839	0.0227368	5.44762
0.122972	0.0223839	5.44812
0.125038	0.0220168	5.44862
0.127031	0.0216151	5.44912
0.128931	0.0212092	5.44962
0.130748	0.0207902	5.45012
0.132501	0.0203424	5.45062
0.134161	0.0198628	5.45112
0.135711	0.0193621	5.45162
0.137147	0.0188465	5.45212
0.138463	0.0182907	5.45262
0.139725	0.0177257	5.45312
0.140852	0.0171554	5.45362
0.141866	0.0165466	5.45412
0.142778	0.0159056	5.45462
0.143574	0.0152521	5.45512
0.144242	0.014574	5.45562
0.144793	0.0138754	5.45612
0.145225	0.0131611	5.45662
0.145542	0.0124336	5.45712
0.145736	0.0116735	5.45762
0.145832	0.0108901	5.45812
0.145802	0.0100986	5.45862
0.145649	0.00929455	5.45912
0.145386	0.0084679	5.45962
0.145016	0.00763088	5.46012
0.144537	0.00679349	5.46062
0.143958	0.00592511	5.46112
0.14331	0.0050543	5.46162
0.142566	0.00417888	5.46212
0.14173	0.00328372	5.46262
0.140795	0.00238987	5.46312
0.139789	0.00149326	5.46362
0.138673	0.000594743	5.46412
0.137492	-0.000320475	5.46462
0.136239	-0.00122596	5.46512
0.134922	-0.00211003	5.46562
0.133492	-0.00300334	5.46612
0.132049	-0.00388739	5.46662
0.130566	-0.00476895	5.46712
0.129048	-0.00563219	5.46762
0.127477	-0.00649344	5.46812
0.12587	-0.00733655	5.46862
0.124228	-0.00814592	5.46912
0.12257	-0.00895559	5.46962
0.12089	-0.00975271	5.47012
0.119172	-0.0105055	5.47062
0.11744	-0.0112321	5.47112
0.11567	-0.0119456	5.47162
0.113917	-0.0126255	5.47212
0.112173	-0.0132657	5.47262
0.110426	-0.0138906	5.47312
0.108667	-0.0144732	5.47362
0.106902	-0.0150144	5.47412
0.105185	-0.0155124	5.47462
0.103436	-0.0159858	5.47512
0.101724	-0.0164055	5.47562
0.100015	-0.0167775	5.47612
0.100564	-0.0117326	5.61012
0.10258	-0.0113834	5.61062
0.104426	-0.0110713	5.61112
0.106089	-0.0107395	5.61162
0.107594	-0.0104127	5.61212
0.108916	-0.0101269	5.61262
0.110068	-0.00984737	5.61312
0.111065	-0.00955308	5.61362
0.111884	-0.00927321	5.61412
0.112544	-0.00903405	5.61462
0.113042	-0.0087922	5.61512
0.113393	-0.00857724	5.61562
0.113574	-0.00838884	5.61612
0.113601	-0.00820799	5.61662
0.113468	-0.00803148	5.61712
0.113225	-0.00788484	5.61762
0.112846	-0.00777309	5.61812
0.112326	-0.00766103	5.61862
0.111707	-0.00758465	5.61912
0.110959	-0.00754767	5.61962
0.110101	-0.0075219	5.62012
0.109141	-0.00750712	5.62062
0.108087	-0.00753869	5.62112
0.106947	-0.00760352	5.62162
0.105725	-0.00767769	5.62212
0.104419	-0.00778783	5.62262
0.103073	-0.00791995	5.62312
0.101658	-0.0080714	5.62362
0.100205	-0.00822984	5.62412
0.100779	-0.00428564	5.66062
0.101899	-0.00313793	5.66112
0.103059	-0.00200115	5.66162
0.10419	-0.000863149	5.66212
0.105334	0.00031429	5.66262
0.106478	0.00148387	5.66312
0.107636	0.00263939	5.66362
0.10877	0.00382073	5.66412
0.109929	0.00501174	5.66462
0.111062	0.00617421	5.66512
0.112182	0.00732493	5.66562
0.113331	0.00848824	5.66612
0.11448	0.00962715	5.66662
0.115629	0.0107335	5.66712
0.116768	0.0118438	5.66762
0.117907	0.0129405	5.66812
0.119057	0.0139818	5.66862
0.120205	0.0150066	5.66912
0.121353	0.0160344	5.66962
0.122498	0.0169963	5.67012
0.123613	0.0179128	5.67062
0.124739	0.0188109	5.67112
0.125871	0.0196701	5.67162
0.126961	0.0204685	5.67212
0.128072	0.0212299	5.67262
0.129164	0.0219694	5.67312
0.130276	0.0226323	5.67362
0.131361	0.0232377	5.67412
0.132434	0.0238218	5.67462
0.133519	0.0243309	5.67512
0.134557	0.0247789	5.67562
0.135577	0.0251884	5.67612
0.136565	0.0255478	5.67662
0.137568	0.0258201	5.67712
0.138535	0.0260374	5.67762
0.139488	0.0262246	5.67812
0.140372	0.026333	5.67862
0.141238	0.0263732	5.67912
0.142097	0.0263618	5.67962
0.142915	0.0262932	5.68012
0.143671	0.0261355	5.68062
0.144387	0.0259456	5.68112
0.145076	0.0257097	5.68162
0.145715	0.0253877	5.68212
0.146284	0.0250127	5.68262
0.146855	0.0245949	5.68312
0.147348	0.02412	5.68362
0.147736	0.0235769	5.68412
0.148115	0.0229937	5.68462
0.14844	0.0223763	5.68512
0.148734	0.0216839	5.68562
0.148971	0.0209576	5.68612
0.149138	0.0202064	5.68662
0.149259	0.0194012	5.68712
0.149309	0.0185471	5.68762
0.1493	0.0176668	5.68812
0.14922	0.0167548	5.68862
0.149083	0.0157974	5.68912
0.148905	0.0148223	5.68962
0.148644	0.0138422	5.69012
0.148342	0.012816	5.69062
0.147987	0.011778	5.69112
0.147562	0.0107448	5.69162
0.147096	0.00969836	5.69212
0.146555	0.00863042	5.69262
0.146005	0.0075746	5.69312
0.145393	0.00653022	5.69362
0.144781	0.00546834	5.69412
0.14409	0.00441101	5.69462
0.143391	0.00338158	5.69512
0.142638	0.00236828	5.69562
0.141845	0.00136124	5.69612
0.141042	0.000383166	5.69662
0.140219	-0.00054884	5.69712
0.13941	-0.00147746	5.69762
0.138568	-0.00236919	5.69812
0.137723	-0.0032201	5.69862
0.136878	-0.00404272	5.69912
0.136052	-0.00483411	5.69962
0.135224	-0.00556665	5.70012
0.134423	-0.00625189	5.70062
0.133643	-0.00690161	5.70112
0.132891	-0.00749805	5.70162
0.132167	-0.00801844	5.70212
0.131478	-0.00850839	5.70262
0.13082	-0.0089334	5.70312
0.130247	-0.00928584	5.70362
0.129707	-0.00958617	5.70412
0.129186	-0.00984465	5.70462
0.128731	-0.0100262	5.70512
0.128373	-0.010132	5.70562
0.128069	-0.0101878	5.70612
0.127854	-0.0101796	5.70662
0.127729	-0.0100972	5.70712
0.127664	-0.00995849	5.70762
0.127681	-0.00977138	5.70812
0.127804	-0.00951465	5.70862
0.128014	-0.00918051	5.70912
0.128332	-0.00879919	5.70962
0.128773	-0.00836811	5.71012
0.129255	-0.00785699	5.71062
0.129864	-0.007299	5.71112
0.130535	-0.00669257	5.71162
0.131352	-0.0060104	5.71212
0.13226	-0.0052722	5.71262
0.133287	-0.00451351	5.71312
0.134414	-0.00370127	5.71362
0.135644	-0.00283555	5.71412
0.136971	-0.00193632	5.71462
0.138386	-0.00101622	5.71512
0.139906	-3.93559e-05	5.71562
0.141482	0.000956474	5.71612
0.143203	0.00196846	5.71662
0.144988	0.00301059	5.71712
0.146868	0.00409039	5.71762
0.148816	0.00516099	5.71812
0.150825	0.00625449	5.71862
0.152942	0.00737026	5.71912
0.155084	0.00847905	5.71962
0.15731	0.00959081	5.72012
0.159551	0.0107087	5.72062
0.161879	0.0118215	5.72112
0.164249	0.012907	5.72162
0.166626	0.0139627	5.72212
0.169046	0.0150205	5.72262
0.17149	0.016047	5.72312
0.173963	0.0170459	5.72362
0.17642	0.018014	5.72412
0.178857	0.0189571	5.72462
0.181314	0.0198456	5.72512
0.183756	0.0206984	5.72562
0.186149	0.0215088	5.72612
0.188552	0.0222708	5.72662
0.19083	0.0229747	5.72712
0.193166	0.0236314	5.72762
0.195419	0.0242258	5.72812
0.197629	0.024731	5.72862
0.199779	0.0251965	5.72912
0.201861	0.0255995	5.72962
0.203857	0.0259376	5.73012
0.205731	0.0261878	5.73062
0.207574	0.026381	5.73112
0.209339	0.0265138	5.73162
0.210994	0.026549	5.73212
0.212545	0.0265192	5.73262
0.213994	0.0264197	5.73312
0.215319	0.0262366	5.73362
0.216575	0.0259703	5.73412
0.217661	0.0256293	5.73462
0.218658	0.0252175	5.73512
0.219519	0.0247261	5.73562
0.220286	0.0241653	5.73612
0.220915	0.0235331	5.73662
0.221423	0.0228251	5.73712
0.221808	0.0220338	5.73762
0.222134	0.0211857	5.73812
0.222269	0.0202714	5.73862
0.222269	0.019285	5.73912
0.222191	0.0182363	5.73962
0.221969	0.0171409	5.74012
0.221622	0.0159767	5.74062
0.221167	0.0147564	5.74112
0.22062	0.0134821	5.74162
0.219971	0.012162	5.74212
0.219208	0.0108005	5.74262
0.218365	0.00937993	5.74312
0.217367	0.00793676	5.74362
0.216353	0.00645771	5.74412
0.21526	0.00494929	5.74462
0.214079	0.00342238	5.74512
0.212848	0.00187738	5.74562
0.211558	0.000303328	5.74612
0.210275	-0.00129146	5.74662
0.20891	-0.0028781	5.74712
0.20751	-0.00448514	5.74762
0.206062	-0.00608898	5.74812
0.204589	-0.00767763	5.74862
0.203127	-0.00925884	5.74912
0.201628	-0.0108428	5.74962
0.200127	-0.0124048	5.75012
0.198632	-0.0139249	5.75062
0.19714	-0.0154357	5.75112
0.195665	-0.0169104	5.75162
0.194218	-0.0183328	5.75212
0.192806	-0.0197309	5.75262
0.19146	-0.0210867	5.75312
0.190121	-0.0224102	5.75362
0.188861	-0.0236648	5.75412
0.187647	-0.0248824	5.75462
0.186511	-0.0260368	5.75512
0.185459	-0.027119	5.75562
0.184455	-0.0281466	5.75612
0.183556	-0.0291097	5.75662
0.182726	-0.0300023	5.75712
0.182044	-0.0308164	5.75762
0.181392	-0.0315538	5.75812
0.18086	-0.0322239	5.75862
0.18041	-0.032809	5.75912
0.180047	-0.0333288	5.75962
0.179788	-0.0337482	5.76012
0.179643	-0.0340866	5.76062
0.17959	-0.0343449	5.76112
0.179667	-0.0345161	5.76162
0.179824	-0.0346173	5.76212
0.180098	-0.0346131	5.76262
0.180478	-0.0345377	5.76312
0.180962	-0.0343838	5.76362
0.181535	-0.0341372	5.76412
0.182217	-0.0338101	5.76462
0.183009	-0.0334236	5.76512
0.183906	-0.0329472	5.76562
0.184864	-0.0323775	5.76612
0.185908	-0.031746	5.76662
0.187032	-0.0310305	5.76712
0.188234	-0.0302337	5.76762
0.189504	-0.0293655	5.76812
0.190834	-0.028446	5.76862
0.192252	-0.0274384	5.76912
0.193723	-0.0263774	5.76962
0.195224	-0.0252412	5.77012
0.196776	-0.0240701	5.77062
0.198307	-0.0228396	5.77112
0.199877	-0.0215529	5.77162
0.201477	-0.0202281	5.77212
0.203089	-0.0188601	5.77262
0.204715	-0.0174466	5.77312
0.206296	-0.0159936	5.77362
0.207891	-0.0145245	5.77412
0.209493	-0.0130159	5.77462
0.211054	-0.0114899	5.77512
0.212553	-0.00994285	5.77562
0.214012	-0.00837913	5.77612
0.215447	-0.00680256	5.77662
0.216815	-0.00523002	5.77712
0.21812	-0.00365927	5.77762
0.21934	-0.00208497	5.77812
0.220496	-0.00051356	5.77862
0.221557	0.00104343	5.77912
0.222533	0.00258967	5.77962
0.223441	0.00412608	5.78012
0.224218	0.00562682	5.78062
0.224906	0.00709374	5.78112
0.225501	0.0085383	5.78162
0.225998	0.00994085	5.78212
0.226353	0.0112935	5.78262
0.226606	0.0126069	5.78312
0.226742	0.0138906	5.78362
0.226753	0.0151061	5.78412
0.226654	0.0162737	5.78462
0.226434	0.0173921	5.78512
0.226074	0.0184499	5.78562
0.225579	0.0194424	5.78612
0.224972	0.0203665	5.78662
0.224256	0.0212598	5.78712
0.223408	0.0220541	5.78762
0.222429	0.0227807	5.78812
0.221335	0.0234422	5.78862
0.220168	0.0240357	5.78912
0.218863	0.0245385	5.78962
0.21744	0.024981	5.79012
0.215956	0.0253514	5.79062
0.214343	0.0256281	5.79112
0.212626	0.0258327	5.79162
0.210841	0.0259761	5.79212
0.20896	0.0260264	5.79262
0.207018	0.026005	5.79312
0.205021	0.0259051	5.79362
0.202951	0.0257277	5.79412
0.200842	0.0254746	5.79462
0.198672	0.0251426	5.79512
0.196427	0.0247496	5.79562
0.194197	0.0242721	5.79612
0.191932	0.0237193	5.79662
0.189676	0.0231103	5.79712
0.187399	0.0224343	5.79762
0.185121	0.0216772	5.79812
0.182848	0.0208784	5.79862
0.180575	0.0200292	5.79912
0.178335	0.0191037	5.79962
0.176111	0.0181254	5.80012
0.17391	0.0171052	5.80062
0.171763	0.0160279	5.80112
0.169674	0.0148894	5.80162
0.16764	0.0137247	5.80212
0.165678	0.0125334	5.80262
0.163764	0.0112878	5.80312
0.161909	0.00999957	5.80362
0.160117	0.00870949	5.80412
0.158429	0.00737403	5.80462
0.156826	0.00600838	5.80512
0.155287	0.00464536	5.80562
0.153863	0.00327306	5.80612
0.152509	0.00187497	5.80662
0.151245	0.000462242	5.80712
0.150064	-0.000930116	5.80762
0.149019	-0.00233906	5.80812
0.148045	-0.00374328	5.80862
0.147184	-0.00511932	5.80912
0.146421	-0.00650584	5.80962
0.145755	-0.00787336	5.81012
0.145185	-0.00922993	5.81062
0.14475	-0.0105559	5.81112
0.144365	-0.0118648	5.81162
0.144026	-0.0131525	5.81212
0.143841	-0.0143894	5.81262
0.143697	-0.01562	5.81312
0.143604	-0.0168277	5.81362
0.143598	-0.0179809	5.81412
0.143685	-0.0190876	5.81462
0.14383	-0.0201752	5.81512
0.144035	-0.0212052	5.81562
0.144297	-0.0221633	5.81612
0.144574	-0.0230948	5.81662
0.144915	-0.0239954	5.81712
0.145256	-0.0248155	5.81762
0.145674	-0.0255746	5.81812
0.146069	-0.0263214	5.81862
0.146484	-0.0269914	5.81912
0.1469	-0.0275978	5.81962
0.1473	-0.0281851	5.82012
0.147674	-0.0287158	5.82062
0.148029	-0.0291409	5.82112
0.148371	-0.0295439	5.82162
0.148664	-0.0299084	5.82212
0.148932	-0.030195	5.82262
0.149184	-0.0304128	5.82312
0.149383	-0.030618	5.82362
0.149485	-0.0307586	5.82412
0.149588	-0.030819	5.82462
0.149565	-0.0308582	5.82512
0.149457	-0.0308532	5.82562
0.149285	-0.0307896	5.82612
0.149031	-0.0306709	5.82662
0.14868	-0.0305324	5.82712
0.148283	-0.0303571	5.82762
0.147771	-0.0301094	5.82812
0.147166	-0.0298468	5.82862
0.14648	-0.0295664	5.82912
0.145682	-0.0292251	5.82962
0.144802	-0.028854	5.83012
0.143799	-0.0284842	5.83062
0.1427	-0.0280715	5.83112
0.14153	-0.0276227	5.83162
0.14027	-0.0271863	5.83212
0.138906	-0.0267261	5.83262
0.13742	-0.026225	5.83312
0.135884	-0.0257238	5.83362
0.134251	-0.0252477	5.83412
0.132522	-0.02473	5.83462
0.130731	-0.024208	5.83512
0.128908	-0.0237264	5.83562
0.126943	-0.0232284	5.83612
0.124944	-0.0227031	5.83662
0.122877	-0.0222279	5.83712
0.120775	-0.0217867	5.83762
0.118619	-0.0212986	5.83812
0.116452	-0.0208347	5.83862
0.114259	-0.0204258	5.83912
0.112039	-0.0200042	5.83962
0.109783	-0.0195924	5.84012
0.107515	-0.0192488	5.84062
0.105262	-0.0189174	5.84112
0.10303	-0.0186012	5.84162
0.100816	-0.0183207	5.84212
0.100637	-0.0347145	5.86712
0.102183	-0.0349401	5.86762
0.103714	-0.0351374	5.86812
0.105186	-0.0352985	5.86862
0.106615	-0.0354082	5.86912
0.107972	-0.0354824	5.86962
0.109263	-0.0355311	5.87012
0.110498	-0.0355247	5.87062
0.111639	-0.0354875	5.87112
0.11271	-0.0354139	5.87162
0.113673	-0.0352717	5.87212
0.114559	-0.035103	5.87262
0.115354	-0.0348787	5.87312
0.116025	-0.0346268	5.87362
0.116638	-0.0343292	5.87412
0.117138	-0.0339814	5.87462
0.11755	-0.033592	5.87512
0.117848	-0.0331602	5.87562
0.118028	-0.0327003	5.87612
0.118135	-0.0321886	5.87662
0.118115	-0.0316354	5.87712
0.118008	-0.0310467	5.87762
0.117842	-0.0304199	5.87812
0.117542	-0.0297484	5.87862
0.117185	-0.0290533	5.87912
0.116698	-0.0283252	5.87962
0.116141	-0.0275635	5.88012
0.115489	-0.0267624	5.88062
0.114762	-0.0259343	5.88112
0.113953	-0.0250639	5.88162
0.113092	-0.0241693	5.88212
0.112182	-0.0232549	5.88262
0.111206	-0.0223177	5.88312
0.110183	-0.0213601	5.88362
0.109107	-0.020374	5.88412
0.108011	-0.0193737	5.88462
0.106888	-0.0183411	5.88512
0.105745	-0.017298	5.88562
0.104602	-0.016247	5.88612
0.103472	-0.015183	5.88662
0.102319	-0.0140997	5.88712
0.101176	-0.0130158	5.88762
0.10005	-0.0119131	5.88812
0.10112	0.0174986	5.90312
0.102681	0.0181606	5.90362
0.104323	0.0188044	5.90412
0.10604	0.0194057	5.90462
0.107838	0.0199708	5.90512
0.109686	0.0205158	5.90562
0.111605	0.0210519	5.90612
0.113563	0.0215185	5.90662
0.11558	0.0219686	5.90712
0.117588	0.0224	5.90762
0.119641	0.0227774	5.90812
0.121769	0.023128	5.90862
0.123871	0.0234572	5.90912
0.125965	0.0237638	5.90962
0.128074	0.024014	5.91012
0.130187	0.0242461	5.91062
0.132281	0.0244406	5.91112
0.134344	0.0245795	5.91162
0.136362	0.0246965	5.91212
0.138351	0.0248026	5.91262
0.140263	0.0248551	5.91312
0.14213	0.0248738	5.91362
0.143945	0.0248684	5.91412
0.145691	0.024849	5.91462
0.14733	0.0247718	5.91512
0.148884	0.0246714	5.91562
0.150347	0.0245614	5.91612
0.151707	0.0243801	5.91662
0.15299	0.0241902	5.91712
0.154134	0.0239842	5.91762
0.155146	0.0237317	5.91812
0.156064	0.0234536	5.91862
0.156844	0.023166	5.91912
0.157489	0.0228499	5.91962
0.15803	0.0224847	5.92012
0.158393	0.0221072	5.92062
0.158671	0.0217175	5.92112
0.158779	0.0213054	5.92162
0.158771	0.0208474	5.92212
0.158589	0.0203872	5.92262
0.158261	0.0199302	5.92312
0.157786	0.0194112	5.92362
0.157151	0.018895	5.92412
0.156384	0.018385	5.92462
0.155463	0.0178384	5.92512
0.154412	0.0172703	5.92562
0.153194	0.0167145	5.92612
0.151847	0.0161392	5.92662
0.15036	0.0155368	5.92712
0.148737	0.0149458	5.92762
0.146967	0.0143565	5.92812
0.145084	0.0137436	5.92862
0.143074	0.0131207	5.92912
0.140942	0.0125063	5.92962
0.138733	0.0118905	5.93012
0.136405	0.011254	5.93062
0.133948	0.0106341	5.93112
0.131408	0.0100291	5.93162
0.12875	0.00939637	5.93212
0.126005	0.00878094	5.93262
0.123134	0.00817751	5.93312
0.120253	0.00756776	5.93362
0.117309	0.00696067	5.93412
0.11432	0.00637387	5.93462
0.111282	0.00579026	5.93512
0.108188	0.00520294	5.93562
0.105064	0.00463739	5.93612
0.10191	0.00408138	5.93662
0.101208	-0.0265006	5.97212
0.10371	-0.0269348	5.97262
0.10618	-0.0273258	5.97312
0.108578	-0.0277247	5.97362
0.110931	-0.0280816	5.97412
0.1132	-0.028427	5.97462
0.115445	-0.0287345	5.97512
0.117602	-0.0290419	5.97562
0.119717	-0.0293222	5.97612
0.121762	-0.0295601	5.97662
0.123711	-0.0297735	5.97712
0.125613	-0.0299549	5.97762
0.127407	-0.0301039	5.97812
0.129139	-0.0302297	5.97862
0.130821	-0.0303275	5.97912
0.132395	-0.0303916	5.97962
0.133878	-0.030402	5.98012
0.135284	-0.0303925	5.98062
0.136626	-0.0303499	5.98112
0.137891	-0.030258	5.98162
0.139105	-0.0301368	5.98212
0.140222	-0.0299717	5.98262
0.141271	-0.0297733	5.98312
0.142228	-0.0295343	5.98362
0.143134	-0.0292644	5.98412
0.143977	-0.0289606	5.98462
0.144762	-0.0286143	5.98512
0.145502	-0.0282264	5.98562
0.146178	-0.0278084	5.98612
0.14682	-0.0273558	5.98662
0.147419	-0.0268547	5.98712
0.147978	-0.0263316	5.98762
0.148478	-0.0257698	5.98812
0.148974	-0.0251617	5.98862
0.149459	-0.02455	5.98912
0.149902	-0.0239058	5.98962
0.150344	-0.0232086	5.99012
0.150777	-0.0224993	5.99062
0.151207	-0.0217465	5.99112
0.151643	-0.0209826	5.99162
0.152101	-0.0201713	5.99212
0.152562	-0.0193573	5.99262
0.153029	-0.0185254	5.99312
0.153558	-0.0176514	5.99362
0.154085	-0.0167673	5.99412
0.154616	-0.0158825	5.99462
0.155198	-0.0149805	5.99512
0.155832	-0.0140569	5.99562
0.156502	-0.0131248	5.99612
0.157234	-0.0121977	5.99662
0.157993	-0.0112315	5.99712
0.158852	-0.010275	5.99762
0.159764	-0.00931856	5.99812
0.160765	-0.00835273	5.99862
0.161806	-0.00738291	5.99912
0.1629	-0.00642211	5.99962
0.164076	-0.0054627	6.00012
0.165307	-0.00449448	6.00062
0.166649	-0.00355248	6.00112
0.168036	-0.00261449	6.00162
0.169467	-0.00168003	6.00212
0.170983	-0.000757424	6.00262
0.172595	0.000138215	6.00312
0.174259	0.00104558	6.00362
0.175989	0.00192595	6.00412
0.177742	0.00277457	6.00462
0.179599	0.00361825	6.00512
0.181527	0.00444428	6.00562
0.183475	0.00524576	6.00612
0.185497	0.00602804	6.00662
0.18759	0.00680081	6.00712
0.189713	0.00753294	6.00762
0.191862	0.00825008	6.00812
0.19407	0.00894719	6.00862
0.196266	0.00962062	6.00912
0.198483	0.0102501	6.00962
0.200703	0.0108734	6.01012
0.202967	0.0114735	6.01062
0.205234	0.0120248	6.01112
0.207483	0.0125702	6.01162
0.209719	0.013088	6.01212
0.211917	0.0135692	6.01262
0.214115	0.0140169	6.01312
0.216266	0.014437	6.01362
0.218362	0.0148578	6.01412
0.220397	0.0152207	6.01462
0.222401	0.015554	6.01512
0.224327	0.0158874	6.01562
0.226196	0.0161712	6.01612
0.227993	0.0164351	6.01662
0.229678	0.0166829	6.01712
0.231279	0.0169054	6.01762
0.232755	0.0170853	6.01812
0.23415	0.0172477	6.01862
0.235431	0.0173974	6.01912
0.236618	0.0175003	6.01962
0.237648	0.0175752	6.02012
0.23856	0.0176609	6.02062
0.239325	0.0176945	6.02112
0.239957	0.0177024	6.02162
0.240444	0.0176951	6.02212
0.240796	0.0176682	6.02262
0.240966	0.0175993	6.02312
0.240949	0.017515	6.02362
0.240786	0.0174199	6.02412
0.240486	0.0172869	6.02462
0.239996	0.017151	6.02512
0.23934	0.0169987	6.02562
0.238533	0.0168162	6.02612
0.237574	0.0166034	6.02662
0.23645	0.0163819	6.02712
0.235158	0.0161374	6.02762
0.233708	0.0158661	6.02812
0.232085	0.0155724	6.02862
0.230316	0.0152541	6.02912
0.228367	0.0149146	6.02962
0.226276	0.0145494	6.03012
0.22406	0.0141693	6.03062
0.221654	0.0137816	6.03112
0.21911	0.0133501	6.03162
0.216443	0.0128864	6.03212
0.213632	0.0124348	6.03262
0.210683	0.0119297	6.03312
0.207643	0.0114208	6.03362
0.204489	0.010892	6.03412
0.201231	0.0103427	6.03462
0.197864	0.00975756	6.03512
0.194431	0.00914499	6.03562
0.190891	0.00852805	6.03612
0.1873	0.00786348	6.03662
0.183619	0.00718598	6.03712
0.17991	0.00649523	6.03762
0.17615	0.00577309	6.03812
0.172336	0.00502346	6.03862
0.168444	0.00426847	6.03912
0.164594	0.00348018	6.03962
0.160738	0.00265547	6.04012
0.15682	0.00180892	6.04062
0.152919	0.000961274	6.04112
0.148953	6.04877e-05	6.04162
0.145092	-0.000826222	6.04212
0.141256	-0.00176436	6.04262
0.137473	-0.00270908	6.04312
0.133725	-0.00367965	6.04362
0.130031	-0.00466682	6.04412
0.126368	-0.00566696	6.04462
0.122816	-0.00669598	6.04512
0.119318	-0.00775312	6.04562
0.115931	-0.0088167	6.04612
0.112625	-0.0098926	6.04662
0.109406	-0.0109842	6.04712
0.106308	-0.0120967	6.04762
0.10331	-0.013208	6.04812
0.100478	-0.0143489	6.04862
0.10238	-0.0472778	6.06812
0.104893	-0.0473998	6.06862
0.10747	-0.0474748	6.06912
0.110107	-0.0474931	6.06962
0.112798	-0.047475	6.07012
0.115538	-0.0474257	6.07062
0.118321	-0.0473087	6.07112
0.121142	-0.0471437	6.07162
0.123965	-0.0469614	6.07212
0.126829	-0.0467333	6.07262
0.129701	-0.0464394	6.07312
0.132618	-0.0461274	6.07362
0.135545	-0.0457874	6.07412
0.138489	-0.0454071	6.07462
0.141419	-0.0449769	6.07512
0.144316	-0.0445483	6.07562
0.147202	-0.0440627	6.07612
0.150111	-0.0435339	6.07662
0.152989	-0.0430118	6.07712
0.155846	-0.0424768	6.07762
0.158662	-0.0418921	6.07812
0.161439	-0.0413015	6.07862
0.164194	-0.0407153	6.07912
0.166907	-0.0400972	6.07962
0.16957	-0.0394513	6.08012
0.172183	-0.0388324	6.08062
0.174729	-0.0382021	6.08112
0.177226	-0.0375585	6.08162
0.179644	-0.0369358	6.08212
0.182006	-0.0363294	6.08262
0.184259	-0.035705	6.08312
0.18649	-0.0350854	6.08362
0.188647	-0.0345156	6.08412
0.190706	-0.0339268	6.08462
0.192683	-0.0333535	6.08512
0.194586	-0.0328043	6.08562
0.196388	-0.0322828	6.08612
0.198112	-0.0317648	6.08662
0.199731	-0.0312586	6.08712
0.201253	-0.0308183	6.08762
0.202676	-0.0303862	6.08812
0.204011	-0.0299681	6.08862
0.205231	-0.0296117	6.08912
0.206346	-0.0292742	6.08962
0.207355	-0.0289469	6.09012
0.208244	-0.0286662	6.09062
0.209035	-0.028431	6.09112
0.209699	-0.0282184	6.09162
0.210265	-0.0280245	6.09212
0.210737	-0.027904	6.09262
0.211069	-0.0277744	6.09312
0.211299	-0.0276757	6.09362
0.211439	-0.0276317	6.09412
0.211418	-0.0276355	6.09462
0.211268	-0.0276412	6.09512
0.211018	-0.0276798	6.09562
0.210666	-0.0277792	6.09612
0.210181	-0.0278831	6.09662
0.209581	-0.028002	6.09712
0.208886	-0.0281683	6.09762
0.208051	-0.0283473	6.09812
0.207113	-0.0285394	6.09862
0.20606	-0.0287601	6.09912
0.204895	-0.0290136	6.09962
0.203615	-0.0292706	6.10012
0.202201	-0.0295299	6.10062
0.200706	-0.0298219	6.10112
0.199118	-0.0300904	6.10162
0.197413	-0.0303642	6.10212
0.195624	-0.0306534	6.10262
0.193725	-0.0309415	6.10312
0.191743	-0.0312243	6.10362
0.189673	-0.0314951	6.10412
0.187533	-0.0317683	6.10462
0.185296	-0.0320145	6.10512
0.182971	-0.0322546	6.10562
0.180599	-0.0324848	6.10612
0.178134	-0.0326842	6.10662
0.175607	-0.0328538	6.10712
0.173011	-0.0329895	6.10762
0.170363	-0.0331161	6.10812
0.16767	-0.0331938	6.10862
0.164949	-0.03324	6.10912
0.16218	-0.0332714	6.10962
0.159394	-0.0332153	6.11012
0.156586	-0.0331273	6.11062
0.15376	-0.0330232	6.11112
0.150926	-0.0328798	6.11162
0.148075	-0.0326674	6.11212
0.14524	-0.0324067	6.11262
0.142415	-0.0321014	6.11312
0.139621	-0.0317384	6.11362
0.13684	-0.0313183	6.11412
0.134136	-0.0308557	6.11462
0.131433	-0.0303415	6.11512
0.128791	-0.0297569	6.11562
0.126184	-0.0291187	6.11612
0.123645	-0.0284383	6.11662
0.121164	-0.027689	6.11712
0.118779	-0.0268954	6.11762
0.116464	-0.0260588	6.11812
0.114253	-0.0251475	6.11862
0.112155	-0.0241831	6.11912
0.110146	-0.0231675	6.11962
0.10825	-0.0221095	6.12012
0.10647	-0.0209861	6.12062
0.104829	-0.0198301	6.12112
0.103324	-0.0186341	6.12162
0.101962	-0.0173831	6.12212
0.100742	-0.0160999	6.12262
0.100339	0.00318337	6.12912
0.10161	0.00473716	6.12962
0.103068	0.00629229	6.13012
0.104749	0.00784988	6.13062
0.106617	0.0093941	6.13112
0.108683	0.0109183	6.13162
0.110931	0.0124184	6.13212
0.113378	0.0139096	6.13262
0.116055	0.015347	6.13312
0.11891	0.0167615	6.13362
0.121938	0.0181675	6.13412
0.125148	0.0195339	6.13462
0.128536	0.0208364	6.13512
0.132085	0.0221364	6.13562
0.135814	0.0233713	6.13612
0.139716	0.0245515	6.13662
0.143751	0.0256905	6.13712
0.147961	0.0267958	6.13762
0.152283	0.0278262	6.13812
0.156769	0.0287977	6.13862
0.161353	0.029717	6.13912
0.166056	0.0305949	6.13962
0.170871	0.031384	6.14012
0.17579	0.0321276	6.14062
0.180803	0.0328088	6.14112
0.185902	0.0334008	6.14162
0.191076	0.0339394	6.14212
0.196331	0.0344254	6.14262
0.20165	0.034827	6.14312
0.206991	0.0351316	6.14362
0.212367	0.0354268	6.14412
0.21778	0.0356334	6.14462
0.223196	0.0357553	6.14512
0.228628	0.0358251	6.14562
0.234042	0.0358243	6.14612
0.23944	0.0357529	6.14662
0.244811	0.0356173	6.14712
0.250127	0.0354321	6.14762
0.255419	0.035175	6.14812
0.26064	0.0348401	6.14862
0.265817	0.0344538	6.14912
0.270892	0.0340281	6.14962
0.275918	0.0335169	6.15012
0.280814	0.0329647	6.15062
0.285618	0.0323763	6.15112
0.290294	0.0317175	6.15162
0.294874	0.0309944	6.15212
0.299307	0.0302768	6.15262
0.303586	0.0294944	6.15312
0.307734	0.0286595	6.15362
0.311701	0.0277995	6.15412
0.315506	0.0269114	6.15462
0.319152	0.0259708	6.15512
0.322621	0.0250113	6.15562
0.325917	0.0240479	6.15612
0.329012	0.023045	6.15662
0.331914	0.0220035	6.15712
0.334608	0.0209636	6.15762
0.337113	0.0199137	6.15812
0.339483	0.0188342	6.15862
0.341582	0.0177581	6.15912
0.343442	0.0166768	6.15962
0.345115	0.0155847	6.16012
0.346574	0.0144806	6.16062
0.347839	0.01343	6.16112
0.348845	0.0123578	6.16162
0.349646	0.0112855	6.16212
0.350217	0.0102376	6.16262
0.350572	0.00920895	6.16312
0.350707	0.0081837	6.16362
0.350628	0.00716711	6.16412
0.350376	0.00620314	6.16462
0.349874	0.00525117	6.16512
0.349148	0.00430459	6.16562
0.348243	0.00340733	6.16612
0.347136	0.00253675	6.16662
0.345843	0.00167859	6.16712
0.344333	0.000856943	6.16762
0.34263	8.97415e-05	6.16812
0.340744	-0.000667982	6.16862
0.338664	-0.00139486	6.16912
0.336425	-0.00205889	6.16962
0.334029	-0.00269961	6.17012
0.331471	-0.00333252	6.17062
0.328752	-0.00390276	6.17112
0.325886	-0.00441802	6.17162
0.322875	-0.0049251	6.17212
0.319712	-0.00538748	6.17262
0.316422	-0.00578839	6.17312
0.313034	-0.00617031	6.17362
0.30952	-0.0065264	6.17412
0.305908	-0.00682839	6.17462
0.302172	-0.00708356	6.17512
0.298344	-0.00731329	6.17562
0.294442	-0.00752259	6.17612
0.290476	-0.00767806	6.17662
0.286427	-0.00781642	6.17712
0.282304	-0.00794588	6.17762
0.278127	-0.00799993	6.17812
0.273915	-0.00805013	6.17862
0.269665	-0.00808774	6.17912
0.265407	-0.00808301	6.17962
0.2611	-0.00804053	6.18012
0.256847	-0.00799315	6.18062
0.252528	-0.00793922	6.18112
0.248201	-0.00783858	6.18162
0.243859	-0.00774036	6.18212
0.239523	-0.00765831	6.18262
0.235201	-0.00752422	6.18312
0.230911	-0.00738562	6.18362
0.226563	-0.00725899	6.18412
0.222313	-0.00712673	6.18462
0.218085	-0.00697132	6.18512
0.213899	-0.00682871	6.18562
0.20977	-0.00670939	6.18612
0.205685	-0.00655951	6.18662
0.201666	-0.00641661	6.18712
0.197676	-0.00632231	6.18762
0.193747	-0.00622487	6.18812
0.189921	-0.00611408	6.18862
0.186132	-0.00604003	6.18912
0.182413	-0.00599329	6.18962
0.178753	-0.00595521	6.19012
0.175192	-0.00592745	6.19062
0.171724	-0.00594175	6.19112
0.168308	-0.00597673	6.19162
0.164962	-0.00601617	6.19212
0.161722	-0.00611091	6.19262
0.158554	-0.00623837	6.19312
0.155459	-0.00637618	6.19362
0.152452	-0.00654919	6.19412
0.149558	-0.00677362	6.19462
0.146741	-0.00700717	6.19512
0.14404	-0.00726693	6.19562
0.141403	-0.00757172	6.19612
0.13888	-0.0079223	6.19662
0.136405	-0.00828802	6.19712
0.134023	-0.00869101	6.19762
0.131753	-0.00916898	6.19812
0.12956	-0.00965584	6.19862
0.127479	-0.0101561	6.19912
0.125458	-0.010727	6.19962
0.123537	-0.0113185	6.20012
0.121677	-0.0119392	6.20062
0.119897	-0.0125982	6.20112
0.118208	-0.0133066	6.20162
0.116613	-0.0140291	6.20212
0.115086	-0.0147625	6.20262
0.113638	-0.0155611	6.20312
0.11228	-0.016366	6.20362
0.110997	-0.0171835	6.20412
0.10979	-0.018044	6.20462
0.108617	-0.0189296	6.20512
0.107555	-0.0198301	6.20562
0.106552	-0.0207356	6.20612
0.105619	-0.021678	6.20662
0.104757	-0.0226307	6.20712
0.103961	-0.023568	6.20762
0.103218	-0.0245315	6.20812
0.102539	-0.0255056	6.20862
0.101923	-0.0264754	6.20912
0.101379	-0.0274509	6.20962
0.100919	-0.0284364	6.21012
0.1005	-0.029405	6.21062
0.100127	-0.030357	6.21112
0.100119	-0.0417745	6.21812
0.100453	-0.0423499	6.21862
0.100838	-0.0428868	6.21912
0.101264	-0.043363	6.21962
0.101715	-0.0438031	6.22012
0.102215	-0.0441956	6.22062
0.102743	-0.0445354	6.22112
0.10332	-0.044819	6.22162
0.10391	-0.0450632	6.22212
0.104531	-0.0452569	6.22262
0.105176	-0.0453841	6.22312
0.105877	-0.0454657	6.22362
0.106586	-0.0455066	6.22412
0.107344	-0.0454894	6.22462
0.108147	-0.0454148	6.22512
0.109003	-0.0453031	6.22562
0.10986	-0.0451363	6.22612
0.110737	-0.0449055	6.22662
0.111671	-0.0446357	6.22712
0.112607	-0.044331	6.22762
0.113598	-0.043971	6.22812
0.114601	-0.0435732	6.22862
0.115648	-0.0430978	6.22912
0.116697	-0.0425793	6.22962
0.117775	-0.042037	6.23012
0.11889	-0.0414664	6.23062
0.120057	-0.0408604	6.23112
0.121211	-0.0401986	6.23162
0.122432	-0.0395059	6.23212
0.123641	-0.0388036	6.23262
0.124901	-0.0380631	6.23312
0.126174	-0.0372959	6.23362
0.127459	-0.0365082	6.23412
0.128768	-0.0357212	6.23462
0.130102	-0.0348939	6.23512
0.131448	-0.034062	6.23562
0.132856	-0.0332305	6.23612
0.134257	-0.0323791	6.23662
0.135672	-0.031523	6.23712
0.137132	-0.0306633	6.23762
0.138597	-0.0297939	6.23812
0.140049	-0.0289278	6.23862
0.141541	-0.0280689	6.23912
0.143018	-0.0272294	6.23962
0.144537	-0.0263924	6.24012
0.146081	-0.0255731	6.24062
0.147634	-0.0247999	6.24112
0.14918	-0.0240294	6.24162
0.150729	-0.023266	6.24212
0.152272	-0.0225434	6.24262
0.153832	-0.0218565	6.24312
0.155392	-0.0211816	6.24362
0.15698	-0.0205487	6.24412
0.158538	-0.0199563	6.24462
0.160122	-0.0194001	6.24512
0.161659	-0.0188826	6.24562
0.163237	-0.0183897	6.24612
0.164763	-0.017951	6.24662
0.166265	-0.0175425	6.24712
0.167756	-0.0171827	6.24762
0.169257	-0.0168735	6.24812
0.170756	-0.0166105	6.24862
0.172219	-0.0163978	6.24912
0.17366	-0.0162472	6.24962
0.17506	-0.0161366	6.25012
0.176422	-0.0160626	6.25062
0.177768	-0.0160459	6.25112
0.17907	-0.0160849	6.25162
0.180377	-0.0161649	6.25212
0.181633	-0.0162975	6.25262
0.182822	-0.0164906	6.25312
0.183971	-0.0167095	6.25362
0.185071	-0.0169678	6.25412
0.186177	-0.0172657	6.25462
0.187184	-0.0176197	6.25512
0.188141	-0.0179983	6.25562
0.189043	-0.0184126	6.25612
0.189901	-0.0188792	6.25662
0.1907	-0.0193685	6.25712
0.191425	-0.0198896	6.25762
0.192087	-0.0204503	6.25812
0.192707	-0.0210312	6.25862
0.193229	-0.0216427	6.25912
0.193681	-0.0222738	6.25962
0.19406	-0.0229278	6.26012
0.194366	-0.0235928	6.26062
0.194584	-0.0242724	6.26112
0.194741	-0.024979	6.26162
0.194842	-0.0256922	6.26212
0.194848	-0.0264178	6.26262
0.194746	-0.027121	6.26312
0.194589	-0.0278404	6.26362
0.194337	-0.0285499	6.26412
0.194021	-0.0292511	6.26462
0.193626	-0.0299424	6.26512
0.19312	-0.0306313	6.26562
0.192545	-0.031305	6.26612
0.191903	-0.0319649	6.26662
0.191048	-0.0326038	6.26712
0.190209	-0.0332194	6.26762
0.189291	-0.0337992	6.26812
0.188307	-0.0343584	6.26862
0.187228	-0.0348913	6.26912
0.186099	-0.0353837	6.26962
0.184855	-0.035841	6.27012
0.183565	-0.0362703	6.27062
0.182195	-0.0366717	6.27112
0.180759	-0.0370026	6.27162
0.179247	-0.0373136	6.27212
0.177687	-0.0375806	6.27262
0.176059	-0.037793	6.27312
0.174389	-0.0379736	6.27362
0.172669	-0.0380937	6.27412
0.170915	-0.038177	6.27462
0.169096	-0.0381978	6.27512
0.167251	-0.0381781	6.27562
0.165385	-0.0381128	6.27612
0.163491	-0.0379983	6.27662
0.161574	-0.0378271	6.27712
0.159613	-0.0376208	6.27762
0.157749	-0.0373615	6.27812
0.155758	-0.0370432	6.27862
0.153747	-0.0366826	6.27912
0.151777	-0.0362988	6.27962
0.149811	-0.0358367	6.28012
0.147856	-0.0353316	6.28062
0.145931	-0.034788	6.28112
0.144009	-0.0342133	6.28162
0.142112	-0.0335855	6.28212
0.140256	-0.0329291	6.28262
0.138423	-0.0322462	6.28312
0.136628	-0.031513	6.28362
0.13488	-0.0307567	6.28412
0.133172	-0.0299741	6.28462
0.131503	-0.0291535	6.28512
0.129904	-0.0283008	6.28562
0.128382	-0.0274482	6.28612
0.126912	-0.0265671	6.28662
0.12552	-0.0256552	6.28712
0.124197	-0.0247469	6.28762
0.122908	-0.0238439	6.28812
0.121727	-0.0229029	6.28862
0.120612	-0.0219572	6.28912
0.119606	-0.0210215	6.28962
0.11867	-0.0200898	6.29012
0.117812	-0.0191353	6.29062
0.117043	-0.0182049	6.29112
0.116366	-0.0173062	6.29162
0.115805	-0.0163801	6.29212
0.115301	-0.0154721	6.29262
0.114902	-0.0146051	6.29312
0.114622	-0.0137517	6.29362
0.114423	-0.0129058	6.29412
0.114316	-0.0121127	6.29462
0.114298	-0.0113426	6.29512
0.114401	-0.0105688	6.29562
0.114558	-0.00983933	6.29612
0.114816	-0.00918836	6.29662
0.115146	-0.00851437	6.29712
0.115589	-0.0078664	6.29762
0.116118	-0.00728662	6.29812
0.116718	-0.00676159	6.29862
0.117411	-0.00624547	6.29912
0.118171	-0.00579265	6.29962
0.118994	-0.00540575	6.30012
0.119915	-0.00504068	6.30062
0.120858	-0.00471371	6.30112
0.121908	-0.00445658	6.30162
0.123022	-0.00424228	6.30212
0.124197	-0.00404989	6.30262
0.125398	-0.00393885	6.30312
0.126667	-0.0038866	6.30362
0.127997	-0.00385348	6.30412
0.129383	-0.00386563	6.30462
0.130799	-0.00397108	6.30512
0.132252	-0.00408963	6.30562
0.13374	-0.0042482	6.30612
0.135246	-0.00448074	6.30662
0.136804	-0.00477918	6.30712
0.13836	-0.00507931	6.30762
0.139908	-0.00542263	6.30812
0.141501	-0.00585914	6.30862
0.14312	-0.00630525	6.30912
0.14478	-0.0067781	6.30962
0.146435	-0.00733477	6.31012
0.14807	-0.00792471	6.31062
0.149726	-0.00851273	6.31112
0.151396	-0.00915739	6.31162
0.153042	-0.0098649	6.31212
0.154696	-0.0105804	6.31262
0.156345	-0.0113067	6.31312
0.157973	-0.0121028	6.31362
0.159606	-0.012901	6.31412
0.161226	-0.0137019	6.31462
0.162835	-0.0145496	6.31512
0.164418	-0.0154514	6.31562
0.165999	-0.0163242	6.31612
0.167549	-0.0172116	6.31662
0.169085	-0.0181423	6.31712
0.170606	-0.0190677	6.31762
0.172123	-0.0199775	6.31812
0.173611	-0.0209321	6.31862
0.175079	-0.0218964	6.31912
0.176521	-0.0228109	6.31962
0.177961	-0.0237495	6.32012
0.179367	-0.0247243	6.32062
0.180772	-0.0256676	6.32112
0.182173	-0.0265819	6.32162
0.18356	-0.0275528	6.32212
0.184945	-0.02848	6.32262
0.186295	-0.029361	6.32312
0.187629	-0.0302626	6.32362
0.188967	-0.0311715	6.32412
0.190294	-0.0320277	6.32462
0.191628	-0.0328556	6.32512
0.192952	-0.0337047	6.32562
0.19427	-0.0345279	6.32612
0.195587	-0.0353005	6.32662
0.196885	-0.0360656	6.32712
0.198181	-0.0368185	6.32762
0.199474	-0.0375264	6.32812
0.200766	-0.0381936	6.32862
0.202057	-0.0388837	6.32912
0.203349	-0.0395192	6.32962
0.204644	-0.0401	6.33012
0.205952	-0.0407027	6.33062
0.207239	-0.0412552	6.33112
0.208583	-0.0417508	6.33162
0.209916	-0.0422308	6.33212
0.211221	-0.0426967	6.33262
0.212529	-0.0431072	6.33312
0.213851	-0.0434813	6.33362
0.215186	-0.0438422	6.33412
0.21649	-0.0441643	6.33462
0.217804	-0.0444331	6.33512
0.219091	-0.0446822	6.33562
0.220399	-0.0449278	6.33612
0.221676	-0.0451059	6.33662
0.222959	-0.04525	6.33712
0.224215	-0.0453926	6.33762
0.22547	-0.0454764	6.33812
0.226696	-0.0455087	6.33862
0.227908	-0.0455493	6.33912
0.229081	-0.0455526	6.33962
0.230228	-0.0454998	6.34012
0.231375	-0.0454226	6.34062
0.232502	-0.0453426	6.34112
0.233583	-0.0452071	6.34162
0.234607	-0.045039	6.34212
0.235619	-0.0448614	6.34262
0.23657	-0.0446598	6.34312
0.237461	-0.0444087	6.34362
0.238324	-0.0441441	6.34412
0.239103	-0.0438642	6.34462
0.239774	-0.0435373	6.34512
0.240453	-0.0431885	6.34562
0.241079	-0.0428309	6.34612
0.241618	-0.0424491	6.34662
0.242112	-0.0420445	6.34712
0.242519	-0.0416382	6.34762
0.242835	-0.0411926	6.34812
0.24307	-0.0407301	6.34862
0.243234	-0.0402506	6.34912
0.243301	-0.0397646	6.34962
0.243307	-0.0392655	6.35012
0.243196	-0.0387375	6.35062
0.242967	-0.038214	6.35112
0.242673	-0.0376649	6.35162
0.24227	-0.0371002	6.35212
0.241812	-0.0365382	6.35262
0.241234	-0.0359645	6.35312
0.24061	-0.0353763	6.35362
0.239837	-0.0347883	6.35412
0.239001	-0.0342023	6.35462
0.238055	-0.0335984	6.35512
0.237047	-0.0329887	6.35562
0.235922	-0.0323953	6.35612
0.234724	-0.0317709	6.35662
0.233429	-0.0311363	6.35712
0.232056	-0.0305077	6.35762
0.230614	-0.0298902	6.35812
0.229085	-0.0292624	6.35862
0.227498	-0.0286476	6.35912
0.22584	-0.0280448	6.35962
0.224113	-0.0274353	6.36012
0.222338	-0.0268193	6.36062
0.220498	-0.0262229	6.36112
0.218608	-0.0256229	6.36162
0.216675	-0.0250311	6.36212
0.214703	-0.0244455	6.36262
0.2127	-0.0238763	6.36312
0.210655	-0.0233002	6.36362
0.208603	-0.0227366	6.36412
0.206621	-0.0221933	6.36462
0.204559	-0.0216262	6.36512
0.20247	-0.0210836	6.36562
0.2004	-0.0205633	6.36612
0.198344	-0.0200511	6.36662
0.196266	-0.0195414	6.36712
0.194284	-0.0190393	6.36762
0.192319	-0.0185634	6.36812
0.190408	-0.0180935	6.36862
0.188525	-0.017619	6.36912
0.18669	-0.0171912	6.36962
0.184924	-0.0167589	6.37012
0.183233	-0.0163313	6.37062
0.18158	-0.0159301	6.37112
0.18	-0.0155406	6.37162
0.178497	-0.0151512	6.37212
0.17706	-0.0147783	6.37262
0.175724	-0.0144384	6.37312
0.174479	-0.0140826	6.37362
0.173316	-0.013736	6.37412
0.172267	-0.01342	6.37462
0.171323	-0.0131306	6.37512
0.170411	-0.0128308	6.37562
0.169675	-0.012559	6.37612
0.169062	-0.0123027	6.37662
0.16854	-0.0120503	6.37712
0.168136	-0.0118148	6.37762
0.167863	-0.011601	6.37812
[truncated: 25,925 more rows]

## Sheet: dtc = 3.6 msec
Slip (microns)	Tau - Tau_p (Mpa)	time (msec)
0.102209	0.00917926	1.43667
0.104678	0.00884819	1.43717
0.10707	0.00851745	1.43767
0.1094	0.00820091	1.43817
0.111668	0.00787878	1.43867
0.11383	0.00753991	1.43917
0.11591	0.00721984	1.43967
0.117918	0.00692368	1.44017
0.119802	0.00659748	1.44067
0.121596	0.00627646	1.44117
0.123313	0.00597716	1.44167
0.124904	0.00566524	1.44217
0.126425	0.00535765	1.44267
0.127782	0.0050632	1.44317
0.129003	0.00476168	1.44367
0.130108	0.00444811	1.44417
0.131047	0.00415695	1.44467
0.131902	0.00387793	1.44517
0.13262	0.00359095	1.44567
0.133183	0.0033018	1.44617
0.133625	0.0030363	1.44667
0.133925	0.00275654	1.44717
0.134121	0.00247447	1.44767
0.134135	0.00222585	1.44817
0.13403	0.00198113	1.44867
0.13379	0.00171698	1.44917
0.133416	0.00146348	1.44967
0.13291	0.00121315	1.45017
0.132276	0.000972317	1.45067
0.131514	0.000715597	1.45117
0.130643	0.000486402	1.45167
0.129636	0.000255136	1.45217
0.128498	1.36867e-05	1.45267
0.127294	-0.00021995	1.45317
0.125958	-0.000432576	1.45367
0.124516	-0.000649692	1.45417
0.122976	-0.000878759	1.45467
0.121356	-0.00109529	1.45517
0.119693	-0.00131448	1.45567
0.117891	-0.00153273	1.45617
0.116029	-0.00174329	1.45667
0.11407	-0.00194225	1.45717
0.112066	-0.00215305	1.45767
0.109996	-0.00236734	1.45817
0.107873	-0.00257917	1.45867
0.105724	-0.00278849	1.45917
0.103542	-0.00300944	1.45967
0.101334	-0.00321557	1.46017
0.103021	-0.00409246	1.55467
0.107382	-0.0034636	1.55517
0.111677	-0.0028298	1.55567
0.115875	-0.00220561	1.55617
0.119992	-0.00161719	1.55667
0.123991	-0.00103335	1.55717
0.127869	-0.000467425	1.55767
0.131642	6.07971e-05	1.55817
0.135289	0.000564579	1.55867
0.138773	0.00104539	1.55917
0.142112	0.00150409	1.55967
0.145303	0.00190209	1.56017
0.148346	0.00226229	1.56067
0.15124	0.00259739	1.56117
0.153967	0.00287671	1.56167
0.156507	0.00310446	1.56217
0.158867	0.00329833	1.56267
0.161056	0.00344045	1.56317
0.163044	0.00352892	1.56367
0.164902	0.0035603	1.56417
0.166505	0.0035472	1.56467
0.167924	0.00347431	1.56517
0.169117	0.00334995	1.56567
0.170108	0.00318927	1.56617
0.170913	0.00296123	1.56667
0.17153	0.00269444	1.56717
0.171927	0.00236623	1.56767
0.17212	0.002001	1.56817
0.172128	0.00157184	1.56867
0.171924	0.0010979	1.56917
0.171525	0.000590731	1.56967
0.170911	3.89895e-05	1.57017
0.170119	-0.000555139	1.57067
0.169109	-0.00118337	1.57117
0.167926	-0.00184202	1.57167
0.166561	-0.00255379	1.57217
0.165068	-0.00328458	1.57267
0.16338	-0.00403639	1.57317
0.161569	-0.00482514	1.57367
0.159546	-0.00562793	1.57417
0.157388	-0.00644034	1.57467
0.155051	-0.00727272	1.57517
0.152639	-0.00814068	1.57567
0.150103	-0.00899281	1.57617
0.14741	-0.00985492	1.57667
0.144625	-0.0107392	1.57717
0.141761	-0.0116171	1.57767
0.138811	-0.0124751	1.57817
0.135787	-0.0133231	1.57867
0.132708	-0.0141654	1.57917
0.129561	-0.0149857	1.57967
0.126352	-0.0157756	1.58017
0.12311	-0.0165684	1.58067
0.119884	-0.0173448	1.58117
0.116616	-0.0180803	1.58167
0.113317	-0.0187865	1.58217
0.110051	-0.0194697	1.58267
0.106791	-0.0201314	1.58317
0.103646	-0.0207406	1.58367
0.100459	-0.0213163	1.58417
0.100718	-0.0166572	1.61267
0.102252	-0.0170193	1.61317
0.103683	-0.0174414	1.61367
0.105071	-0.0179087	1.61417
0.106365	-0.0183981	1.61467
0.10761	-0.0189307	1.61517
0.10878	-0.0195115	1.61567
0.109805	-0.0201143	1.61617
0.110766	-0.02075	1.61667
0.11162	-0.0214181	1.61717
0.112391	-0.0221275	1.61767
0.113078	-0.0228515	1.61817
0.113621	-0.0236091	1.61867
0.114092	-0.0243838	1.61917
0.114466	-0.0251806	1.61967
0.114727	-0.0259982	1.62017
0.114889	-0.0268387	1.62067
0.114985	-0.0276869	1.62117
0.114932	-0.0285253	1.62167
0.114821	-0.0293748	1.62217
0.114631	-0.0302471	1.62267
0.114369	-0.0311033	1.62317
0.11399	-0.0319629	1.62367
0.113543	-0.032831	1.62417
0.113014	-0.0336824	1.62467
0.112397	-0.0345053	1.62517
0.111725	-0.0353348	1.62567
0.110971	-0.0361513	1.62617
0.110155	-0.036944	1.62667
0.109321	-0.0377066	1.62717
0.10842	-0.0384634	1.62767
0.107455	-0.0391729	1.62817
0.106448	-0.0398518	1.62867
0.105377	-0.0405185	1.62917
0.104316	-0.0411483	1.62967
0.103222	-0.0417193	1.63017
0.102057	-0.0422705	1.63067
0.100897	-0.0427974	1.63117
0.100763	0.0148333	1.67267
0.103265	0.015708	1.67317
0.105851	0.0165319	1.67367
0.10854	0.0173576	1.67417
0.111331	0.0181947	1.67467
0.114215	0.0189917	1.67517
0.117209	0.01977	1.67567
0.120282	0.0205585	1.67617
0.123454	0.0213421	1.67667
0.126698	0.0220632	1.67717
0.130017	0.0227851	1.67767
0.133421	0.0235032	1.67817
0.136882	0.0241858	1.67867
0.140418	0.024839	1.67917
0.144029	0.0254954	1.67967
0.147677	0.0261179	1.68017
0.151358	0.0266835	1.68067
0.155028	0.0272532	1.68117
0.15878	0.0278055	1.68167
0.16254	0.0282964	1.68217
0.166326	0.0287587	1.68267
0.170118	0.0291998	1.68317
0.17388	0.0295972	1.68367
0.177644	0.0299382	1.68417
0.181371	0.0302508	1.68467
0.185104	0.0305405	1.68517
0.188786	0.0307591	1.68567
0.192431	0.0309445	1.68617
0.196016	0.0310835	1.68667
0.19953	0.0311744	1.68717
0.202953	0.0312014	1.68767
0.206291	0.0311973	1.68817
0.209547	0.031142	1.68867
0.212698	0.0310215	1.68917
0.215723	0.0308432	1.68967
0.218617	0.0306258	1.69017
0.221396	0.0303443	1.69067
0.224041	0.0299952	1.69117
0.22653	0.0296059	1.69167
0.228807	0.0291462	1.69217
0.230975	0.0286173	1.69267
0.233007	0.0280378	1.69317
0.234873	0.0273991	1.69367
0.23655	0.0266964	1.69417
0.238043	0.025945	1.69467
0.239359	0.0251311	1.69517
0.240461	0.0242559	1.69567
0.241383	0.0233086	1.69617
0.242082	0.0223117	1.69667
0.242625	0.0212663	1.69717
0.242954	0.0201611	1.69767
0.243082	0.0189954	1.69817
0.242996	0.017789	1.69867
0.242708	0.0165318	1.69917
0.242234	0.0152138	1.69967
0.241558	0.0138588	1.70017
0.240686	0.0124344	1.70067
0.239619	0.0109837	1.70117
0.238345	0.00949424	1.70167
0.236883	0.00796501	1.70217
0.235239	0.00638782	1.70267
0.233324	0.00479126	1.70317
0.231324	0.00315189	1.70367
0.229198	0.0014895	1.70417
0.226849	-0.000195797	1.70467
0.224333	-0.00190654	1.70517
0.221711	-0.00363957	1.70567
0.218951	-0.005389	1.70617
0.216016	-0.00715649	1.70667
0.213008	-0.00891583	1.70717
0.209844	-0.010704	1.70767
0.20659	-0.0124763	1.70817
0.203234	-0.0142597	1.70867
0.199823	-0.016055	1.70917
0.196324	-0.017827	1.70967
0.192769	-0.0195775	1.71017
0.18915	-0.0213203	1.71067
0.185506	-0.0230582	1.71117
0.181849	-0.0247685	1.71167
0.178153	-0.0264534	1.71217
0.17444	-0.0281202	1.71267
0.170788	-0.029749	1.71317
0.167127	-0.0313485	1.71367
0.163536	-0.0329244	1.71417
0.159948	-0.034463	1.71467
0.156385	-0.0359597	1.71517
0.152927	-0.0374214	1.71567
0.149514	-0.0388327	1.71617
0.146196	-0.0401925	1.71667
0.142956	-0.0415034	1.71717
0.13982	-0.0427883	1.71767
0.136817	-0.0440073	1.71817
0.13392	-0.0451622	1.71867
0.131142	-0.0462808	1.71917
0.128513	-0.0473412	1.71967
0.126008	-0.0483321	1.72017
0.123637	-0.0492829	1.72067
0.121418	-0.0501883	1.72117
0.119366	-0.0510133	1.72167
0.117491	-0.0517697	1.72217
0.115736	-0.0524909	1.72267
0.114165	-0.0531575	1.72317
0.112762	-0.0537387	1.72367
0.111555	-0.0542854	1.72417
0.110523	-0.0547806	1.72467
0.109642	-0.0551944	1.72517
0.108937	-0.0555588	1.72567
0.108416	-0.0558851	1.72617
0.108068	-0.0561397	1.72667
0.107882	-0.0563461	1.72717
0.107883	-0.05651	1.72767
0.108034	-0.0566143	1.72817
0.108364	-0.0566605	1.72867
0.108855	-0.0566691	1.72917
0.109516	-0.0566464	1.72967
0.110304	-0.0565518	1.73017
0.111239	-0.0564258	1.73067
0.112328	-0.0562677	1.73117
0.113569	-0.0560744	1.73167
0.114942	-0.0558246	1.73217
0.116424	-0.0555526	1.73267
0.11798	-0.0552582	1.73317
0.119675	-0.0549046	1.73367
0.121481	-0.0545323	1.73417
0.123365	-0.0541407	1.73467
0.125323	-0.0537143	1.73517
0.127411	-0.0532566	1.73567
0.129525	-0.0528026	1.73617
0.131692	-0.0523269	1.73667
0.133896	-0.0518032	1.73717
0.13617	-0.0512976	1.73767
0.138476	-0.0507834	1.73817
0.140821	-0.0502393	1.73867
0.14314	-0.0496864	1.73917
0.145461	-0.049146	1.73967
0.147784	-0.0485856	1.74017
0.150109	-0.0480011	1.74067
0.152405	-0.0474464	1.74117
0.154675	-0.0468988	1.74167
0.156896	-0.0463185	1.74217
0.159091	-0.0457666	1.74267
0.161239	-0.0452168	1.74317
0.163333	-0.0446637	1.74367
0.165361	-0.044102	1.74417
0.16733	-0.0435798	1.74467
0.169258	-0.0430522	1.74517
0.17111	-0.0425177	1.74567
0.172879	-0.0420284	1.74617
0.174531	-0.0415439	1.74667
0.176139	-0.0410546	1.74717
0.177614	-0.0405828	1.74767
0.178997	-0.0401482	1.74817
0.180281	-0.0397089	1.74867
0.181482	-0.0392699	1.74917
0.182574	-0.0388749	1.74967
0.183577	-0.0385012	1.75017
0.184487	-0.038114	1.75067
0.185284	-0.0377539	1.75117
0.186015	-0.0374406	1.75167
0.186634	-0.0371252	1.75217
0.187163	-0.0368119	1.75267
0.187604	-0.0365544	1.75317
0.18796	-0.0363068	1.75367
0.188247	-0.0360483	1.75417
0.188439	-0.0358476	1.75467
0.188513	-0.0356669	1.75517
0.188543	-0.0354776	1.75567
0.18853	-0.0353147	1.75617
0.188437	-0.0351966	1.75667
0.188268	-0.0350844	1.75717
0.188074	-0.0349777	1.75767
0.187829	-0.0349178	1.75817
0.187524	-0.0348721	1.75867
0.187154	-0.0348232	1.75917
0.186775	-0.0348034	1.75967
0.186399	-0.0348255	1.76017
0.185989	-0.0348524	1.76067
0.185568	-0.0348843	1.76117
0.185141	-0.0349621	1.76167
0.184715	-0.0350502	1.76217
0.184314	-0.0351433	1.76267
0.183939	-0.0352631	1.76317
0.183539	-0.0354148	1.76367
0.183177	-0.0355579	1.76417
0.182848	-0.0357236	1.76467
0.182545	-0.0359433	1.76517
0.182296	-0.0361532	1.76567
0.18211	-0.036374	1.76617
0.18196	-0.0366322	1.76667
0.181884	-0.0369075	1.76717
0.181824	-0.0371722	1.76767
0.181855	-0.0374571	1.76817
0.181982	-0.0377865	1.76867
0.182152	-0.0380964	1.76917
0.182396	-0.0384055	1.76967
0.182664	-0.0387494	1.77017
0.183071	-0.0391158	1.77067
0.183557	-0.0394595	1.77117
0.184098	-0.0398427	1.77167
0.184761	-0.0402338	1.77217
0.185463	-0.0406193	1.77267
0.186273	-0.0409997	1.77317
0.187167	-0.0414146	1.77367
0.188129	-0.0418288	1.77417
0.189169	-0.0422247	1.77467
0.190304	-0.0426372	1.77517
0.191503	-0.0430659	1.77567
0.192813	-0.0434843	1.77617
0.194169	-0.0438894	1.77667
0.19557	-0.0443105	1.77717
0.197018	-0.0447188	1.77767
0.198568	-0.0451028	1.77817
0.200157	-0.0454992	1.77867
0.201776	-0.0458886	1.77917
0.203506	-0.0462498	1.77967
0.205217	-0.0466162	1.78017
0.206965	-0.0469858	1.78067
0.208809	-0.0473185	1.78117
0.210569	-0.047637	1.78167
0.21236	-0.0479493	1.78217
0.214162	-0.0482404	1.78267
0.215996	-0.0485021	1.78317
0.217812	-0.0487585	1.78367
0.219658	-0.049003	1.78417
0.221435	-0.0491915	1.78467
0.223203	-0.049373	1.78517
0.224947	-0.0495264	1.78567
0.226643	-0.0496553	1.78617
0.228313	-0.0497273	1.78667
0.229934	-0.0497894	1.78717
0.231491	-0.0498264	1.78767
0.232955	-0.04982	1.78817
0.23442	-0.0497796	1.78867
0.235774	-0.0497218	1.78917
0.23711	-0.0496223	1.78967
0.238329	-0.0494885	1.79017
0.239432	-0.0493298	1.79067
0.240476	-0.0491206	1.79117
0.241439	-0.0488733	1.79167
0.242313	-0.0485928	1.79217
0.243059	-0.0482809	1.79267
0.243715	-0.0479215	1.79317
0.244252	-0.0475372	1.79367
0.24467	-0.04711	1.79417
0.245	-0.0466587	1.79467
0.245206	-0.0461577	1.79517
0.24531	-0.0456181	1.79567
0.245285	-0.0450645	1.79617
0.245199	-0.0444684	1.79667
0.244944	-0.0438519	1.79717
0.244562	-0.0431919	1.79767
0.244082	-0.0425022	1.79817
0.243482	-0.0417861	1.79867
0.242732	-0.0410409	1.79917
0.241909	-0.0402782	1.79967
0.240995	-0.0394779	1.80017
0.240043	-0.0386608	1.80067
0.238913	-0.0378243	1.80117
0.237688	-0.0369663	1.80167
0.236389	-0.0360992	1.80217
0.235004	-0.0352095	1.80267
0.233523	-0.0343172	1.80317
0.23199	-0.0334095	1.80367
0.230372	-0.0324887	1.80417
0.228699	-0.0315509	1.80467
0.226966	-0.0306082	1.80517
0.225147	-0.0296824	1.80567
0.22329	-0.0287297	1.80617
0.22142	-0.0277845	1.80667
0.219468	-0.0268533	1.80717
0.21748	-0.0259289	1.80767
0.215478	-0.02501	1.80817
0.213452	-0.0241033	1.80867
0.2114	-0.0232083	1.80917
0.209352	-0.0223127	1.80967
0.207314	-0.0214269	1.81017
0.205263	-0.0205659	1.81067
0.203235	-0.0197196	1.81117
0.201325	-0.018894	1.81167
0.199334	-0.0180957	1.81217
0.19738	-0.0173245	1.81267
0.195444	-0.016562	1.81317
0.193527	-0.0158269	1.81367
0.191647	-0.0151292	1.81417
0.189826	-0.0144513	1.81467
0.188055	-0.0138027	1.81517
0.186308	-0.0131841	1.81567
0.184658	-0.0125887	1.81617
0.183037	-0.0120199	1.81667
0.181515	-0.0114875	1.81717
0.180016	-0.0109951	1.81767
0.17859	-0.0105256	1.81817
0.177235	-0.0100865	1.81867
0.175934	-0.00968179	1.81917
0.174726	-0.00929198	1.81967
0.173575	-0.00893402	1.82017
0.172497	-0.00862056	1.82067
0.171475	-0.00833477	1.82117
0.170539	-0.00805656	1.82167
0.169646	-0.00782405	1.82217
0.168891	-0.00761886	1.82267
0.168164	-0.00742397	1.82317
0.167501	-0.00726702	1.82367
0.166906	-0.00712376	1.82417
0.16637	-0.00700529	1.82467
0.165869	-0.00689602	1.82517
0.165426	-0.00682829	1.82567
0.165063	-0.00676352	1.82617
0.164744	-0.00670354	1.82667
0.164488	-0.00665186	1.82717
0.164299	-0.00661665	1.82767
0.1641	-0.00659077	1.82817
0.163985	-0.00656541	1.82867
0.163899	-0.00655162	1.82917
0.163847	-0.00654188	1.82967
0.163841	-0.00652135	1.83017
0.163853	-0.00651164	1.83067
0.163928	-0.00650675	1.83117
0.16397	-0.00648237	1.83167
0.164041	-0.00646283	1.83217
0.164129	-0.00643362	1.83267
0.164269	-0.00639942	1.83317
0.164403	-0.00633879	1.83367
0.164533	-0.00629297	1.83417
0.164708	-0.00622302	1.83467
0.164798	-0.00612433	1.83517
0.164917	-0.00600175	1.83567
0.165035	-0.00588272	1.83617
0.165164	-0.00574832	1.83667
0.165272	-0.0055818	1.83717
0.165371	-0.00540875	1.83767
0.165489	-0.00521361	1.83817
0.165569	-0.00498886	1.83867
0.165625	-0.00475252	1.83917
0.16567	-0.00449364	1.83967
0.165735	-0.0042256	1.84017
0.165777	-0.00392781	1.84067
0.165862	-0.00360513	1.84117
0.165891	-0.00326551	1.84167
0.165895	-0.00290199	1.84217
0.165874	-0.002537	1.84267
0.165901	-0.00214045	1.84317
0.165873	-0.00171408	1.84367
0.165867	-0.00126495	1.84417
0.165821	-0.000791483	1.84467
0.165784	-0.000318618	1.84517
0.165741	0.000173633	1.84567
0.165682	0.000673974	1.84617
0.16562	0.00118618	1.84667
0.165577	0.00171913	1.84717
0.165535	0.00226612	1.84767
0.16547	0.00281016	1.84817
0.165452	0.0033717	1.84867
0.165427	0.00393901	1.84917
0.165414	0.00450209	1.84967
0.165388	0.00507854	1.85017
0.165414	0.00565351	1.85067
0.165429	0.00621526	1.85117
0.165484	0.00677367	1.85167
0.165515	0.00733998	1.85217
0.165589	0.00791326	1.85267
0.165693	0.0084564	1.85317
0.165831	0.00900348	1.85367
0.165942	0.00954549	1.85417
0.166074	0.0100726	1.85467
0.166223	0.0105814	1.85517
0.166417	0.0110754	1.85567
0.166644	0.0115579	1.85617
0.166832	0.0120135	1.85667
0.167051	0.0124417	1.85717
0.167275	0.0128637	1.85767
0.167523	0.0132623	1.85817
0.167781	0.0136446	1.85867
0.168058	0.013999	1.85917
0.16835	0.0143076	1.85967
0.168604	0.0145993	1.86017
0.168896	0.0148811	1.86067
0.169168	0.0151239	1.86117
0.169444	0.015336	1.86167
0.169676	0.0155252	1.86217
0.169906	0.0156818	1.86267
0.170114	0.0158058	1.86317
0.170296	0.0159047	1.86367
0.170447	0.0159708	1.86417
0.170561	0.0160078	1.86467
0.170584	0.0160085	1.86517
0.170586	0.0159862	1.86567
0.170539	0.0159348	1.86617
0.170437	0.015845	1.86667
0.170284	0.0157284	1.86717
0.170101	0.0155832	1.86767
0.1698	0.0154051	1.86817
0.169405	0.015204	1.86867
0.168928	0.0149789	1.86917
0.168346	0.0147354	1.86967
0.167697	0.0144592	1.87017
0.166979	0.0141554	1.87067
0.166162	0.0138367	1.87117
0.165179	0.0134883	1.87167
0.164131	0.0131165	1.87217
0.162958	0.0127278	1.87267
0.161684	0.0123252	1.87317
0.160308	0.0118937	1.87367
0.158782	0.0114446	1.87417
0.157162	0.0109868	1.87467
0.155392	0.0105105	1.87517
0.153496	0.0100169	1.87567
0.151476	0.00951898	1.87617
0.14933	0.00900372	1.87667
0.147059	0.008485	1.87717
0.144652	0.00796764	1.87767
0.142146	0.0074319	1.87817
0.139556	0.00690438	1.87867
0.136802	0.00636505	1.87917
0.13389	0.00582817	1.87967
0.130885	0.00529458	1.88017
0.127775	0.00475271	1.88067
0.124588	0.00422346	1.88117
0.121288	0.00369407	1.88167
0.117911	0.00315926	1.88217
0.114425	0.00265443	1.88267
0.110886	0.00213825	1.88317
0.107254	0.0016383	1.88367
0.103573	0.0011437	1.88417
0.106331	0.000716483	1.91217
0.113211	0.000989631	1.91267
0.120251	0.00126516	1.91317
0.127454	0.00151825	1.91367
0.134808	0.00175816	1.91417
0.1423	0.00200976	1.91467
0.149909	0.00223185	1.91517
0.157611	0.00243278	1.91567
0.165416	0.00263154	1.91617
0.17331	0.00281907	1.91667
0.181264	0.0029739	1.91717
0.189238	0.00311629	1.91767
0.197225	0.00325754	1.91817
0.20521	0.00336307	1.91867
0.213221	0.00344097	1.91917
0.221237	0.00351676	1.91967
0.229138	0.00357102	1.92017
0.237027	0.0035906	1.92067
0.244855	0.00358216	1.92117
0.252609	0.00357282	1.92167
0.260219	0.00350743	1.92217
0.267754	0.003431	1.92267
0.275134	0.00335746	1.92317
0.282381	0.00324429	1.92367
0.289441	0.00309831	1.92417
0.296346	0.00292639	1.92467
0.303063	0.00274663	1.92517
0.309611	0.00252677	1.92567
0.315938	0.00228034	1.92617
0.322037	0.0020298	1.92667
0.327875	0.00174675	1.92717
0.333494	0.00143013	1.92767
0.338858	0.00110528	1.92817
0.343955	0.000747913	1.92867
0.348791	0.000369107	1.92917
0.353332	-2.83503e-05	1.92967
0.357589	-0.000436785	1.93017
0.361569	-0.000879743	1.93067
0.365205	-0.00133086	1.93117
0.368539	-0.00179659	1.93167
0.371606	-0.00227393	1.93217
0.374351	-0.00277907	1.93267
0.376793	-0.0032935	1.93317
0.378892	-0.00379188	1.93367
0.380704	-0.00433092	1.93417
0.382201	-0.00487701	1.93467
0.383397	-0.0054272	1.93517
0.384251	-0.00597634	1.93567
0.384792	-0.00653637	1.93617
0.385038	-0.00709353	1.93667
0.384945	-0.00764315	1.93717
0.384564	-0.00821281	1.93767
0.383887	-0.00876203	1.93817
0.382922	-0.00929748	1.93867
0.381667	-0.00984092	1.93917
0.380134	-0.0103748	1.93967
0.378312	-0.0108976	1.94017
0.376209	-0.0114122	1.94067
0.373862	-0.0119114	1.94117
0.371301	-0.0123994	1.94167
0.368482	-0.0128624	1.94217
0.365418	-0.0133072	1.94267
0.362158	-0.0137544	1.94317
0.35865	-0.0141752	1.94367
0.35494	-0.0145692	1.94417
0.351018	-0.0149363	1.94467
0.346925	-0.0152837	1.94517
0.342647	-0.0156107	1.94567
0.338218	-0.0159121	1.94617
0.333635	-0.0161753	1.94667
0.328916	-0.0164185	1.94717
0.324055	-0.0166294	1.94767
0.319088	-0.0168122	1.94817
0.313999	-0.016958	1.94867
0.308804	-0.0170787	1.94917
0.303542	-0.0171672	1.94967
0.298233	-0.0172268	1.95017
0.29283	-0.0172462	1.95067
0.287379	-0.0172326	1.95117
0.28193	-0.0171863	1.95167
0.27643	-0.0171329	1.95217
0.270898	-0.0170302	1.95267
0.265358	-0.0168914	1.95317
0.259834	-0.016724	1.95367
0.254332	-0.0165273	1.95417
0.248798	-0.0163012	1.95467
0.243316	-0.0160378	1.95517
0.237878	-0.0157618	1.95567
0.232528	-0.01545	1.95617
0.227198	-0.0151174	1.95667
0.221945	-0.0147505	1.95717
0.216751	-0.0143725	1.95767
0.211648	-0.0139527	1.95817
0.206598	-0.0135307	1.95867
0.201686	-0.0130913	1.95917
0.196858	-0.0126296	1.95967
0.192139	-0.0121497	1.96017
0.187546	-0.0116485	1.96067
0.183059	-0.0111435	1.96117
0.178697	-0.0106229	1.96167
0.174476	-0.010089	1.96217
0.170332	-0.00955641	1.96267
0.166366	-0.00901371	1.96317
0.162551	-0.00845506	1.96367
0.158858	-0.0079039	1.96417
0.155279	-0.00735385	1.96467
0.151893	-0.00679545	1.96517
0.1487	-0.00624531	1.96567
0.145604	-0.00571518	1.96617
0.142666	-0.00517608	1.96667
0.139883	-0.00463999	1.96717
0.137268	-0.00413477	1.96767
0.134795	-0.00362526	1.96817
0.132476	-0.00312817	1.96867
0.130326	-0.00266939	1.96917
0.128318	-0.00221824	1.96967
0.126471	-0.00177357	1.97017
0.124768	-0.00135809	1.97067
0.123244	-0.000981628	1.97117
0.121862	-0.000598966	1.97167
0.120618	-0.000251161	1.97217
0.119537	6.79489e-05	1.97267
0.118607	0.000350502	1.97317
0.117843	0.00062074	1.97367
0.117195	0.000857741	1.97417
0.116757	0.00106195	1.97467
0.116393	0.00123994	1.97517
0.11621	0.0014034	1.97567
0.116113	0.00151373	1.97617
0.116183	0.00160523	1.97667
0.116377	0.00167162	1.97717
0.116711	0.00168516	1.97767
0.117155	0.00166014	1.97817
0.117726	0.00164031	1.97867
0.118433	0.00155401	1.97917
0.119262	0.00142892	1.97967
0.120179	0.00129412	1.98017
0.121253	0.00113568	1.98067
0.122423	0.000933255	1.98117
0.123715	0.000698879	1.98167
0.125098	0.000433791	1.98217
0.126555	0.000150087	1.98267
0.128124	-0.000174939	1.98317
0.129805	-0.000491518	1.98367
0.13159	-0.000853841	1.98417
0.133436	-0.00124355	1.98467
0.135384	-0.00164444	1.98517
0.13745	-0.00206248	1.98567
0.139551	-0.00252155	1.98617
0.1417	-0.00300726	1.98667
0.143871	-0.00348103	1.98717
0.146202	-0.00398131	1.98767
0.148601	-0.00450711	1.98817
0.151054	-0.00502624	1.98867
0.15358	-0.00556242	1.98917
0.156134	-0.00610711	1.98967
0.158756	-0.00665673	1.99017
0.161443	-0.00719963	1.99067
0.164198	-0.00776658	1.99117
0.167014	-0.00833278	1.99167
0.169847	-0.00888503	1.99217
0.17272	-0.00943964	1.99267
0.175602	-0.0100081	1.99317
0.178575	-0.0105469	1.99367
0.181563	-0.0110637	1.99417
0.184555	-0.0115936	1.99467
0.187586	-0.0121249	1.99517
0.190662	-0.0126131	1.99567
0.193731	-0.0130893	1.99617
0.196828	-0.0135732	1.99667
0.199896	-0.014021	1.99717
0.202987	-0.0144431	1.99767
0.206004	-0.0148647	1.99817
0.209095	-0.0152602	1.99867
0.212214	-0.0156188	1.99917
0.215325	-0.0159713	1.99967
0.218424	-0.0163104	2.00017
0.221523	-0.0166032	2.00067
0.224561	-0.0168672	2.00117
0.227592	-0.0171228	2.00167
0.230623	-0.0173244	2.00217
0.233611	-0.0174953	2.00267
0.236584	-0.0176467	2.00317
0.239492	-0.0177764	2.00367
0.242388	-0.0178452	2.00417
0.245212	-0.017886	2.00467
0.247971	-0.0179324	2.00517
0.250678	-0.0179225	2.00567
0.253375	-0.017863	2.00617
0.256042	-0.0177906	2.00667
0.258595	-0.0176855	2.00717
0.261103	-0.0175427	2.00767
0.263511	-0.0173692	2.00817
0.265902	-0.0171713	2.00867
0.26815	-0.0169314	2.00917
0.270363	-0.0166527	2.00967
0.272513	-0.0163579	2.01017
0.274567	-0.0160375	2.01067
0.276535	-0.0156751	2.01117
0.278382	-0.0152827	2.01167
0.280179	-0.0148786	2.01217
0.281856	-0.0144441	2.01267
0.283429	-0.0139741	2.01317
0.284907	-0.0135047	2.01367
0.286271	-0.012991	2.01417
0.287573	-0.0124454	2.01467
0.288746	-0.011885	2.01517
0.289827	-0.0113144	2.01567
0.290815	-0.0107093	2.01617
0.291672	-0.0100783	2.01667
0.292446	-0.00944056	2.01717
0.292997	-0.00877188	2.01767
0.293557	-0.00808695	2.01817
0.293994	-0.00739974	2.01867
0.294303	-0.00670292	2.01917
0.294504	-0.00598948	2.01967
0.294585	-0.00526125	2.02017
0.294583	-0.00452732	2.02067
0.294433	-0.00377867	2.02117
0.294231	-0.00302501	2.02167
0.293887	-0.00228865	2.02217
0.29344	-0.00153725	2.02267
0.292863	-0.00076225	2.02317
0.292209	1.03125e-05	2.02367
0.291467	0.000773025	2.02417
0.290612	0.00154078	2.02467
0.289662	0.00230118	2.02517
0.288617	0.00305132	2.02567
0.287494	0.00379217	2.02617
0.286262	0.00456342	2.02667
0.284943	0.00530544	2.02717
0.283517	0.00602286	2.02767
0.282065	0.00675053	2.02817
0.28061	0.00747366	2.02867
0.279035	0.00817039	2.02917
0.277344	0.00887014	2.02967
0.275634	0.00955843	2.03017
0.273849	0.0102257	2.03067
0.272025	0.0108738	2.03117
0.270135	0.0115222	2.03167
0.268213	0.0121679	2.03217
0.266234	0.0127768	2.03267
0.264231	0.0133801	2.03317
0.262164	0.0139697	2.03367
0.260097	0.0145425	2.03417
0.258005	0.0150838	2.03467
0.255907	0.015607	2.03517
0.253755	0.0161291	2.03567
0.251605	0.0166211	2.03617
0.24946	0.0171036	2.03667
0.247314	0.0175739	2.03717
0.245151	0.018017	2.03767
0.242962	0.018434	2.03817
0.240803	0.0188314	2.03867
0.23865	0.0192097	2.03917
0.236479	0.0195764	2.03967
0.234322	0.0199119	2.04017
0.232206	0.0202348	2.04067
0.230106	0.0205204	2.04117
0.228027	0.0207924	2.04167
0.225945	0.0210566	2.04217
0.223916	0.0212939	2.04267
0.221889	0.0215008	2.04317
0.219933	0.0216949	2.04367
0.217991	0.0218692	2.04417
0.216094	0.0220032	2.04467
0.21422	0.0221239	2.04517
0.212381	0.0222232	2.04567
0.21058	0.0223102	2.04617
0.208848	0.0223504	2.04667
0.207112	0.0223677	2.04717
0.205427	0.0223892	2.04767
0.203783	0.0223739	2.04817
0.202182	0.0223285	2.04867
0.200618	0.0222718	2.04917
0.199066	0.0221857	2.04967
0.19758	0.0220677	2.05017
0.196116	0.0219316	2.05067
0.194719	0.0217892	2.05117
0.193372	0.0216102	2.05167
0.192032	0.0213935	2.05217
0.190699	0.0211758	2.05267
0.189434	0.020921	2.05317
0.188206	0.0206466	2.05367
0.187043	0.0203415	2.05417
0.18588	0.0200347	2.05467
0.184779	0.0196842	2.05517
0.183696	0.0193084	2.05567
0.182646	0.0189272	2.05617
0.181628	0.0185199	2.05667
0.180618	0.0180788	2.05717
0.17964	0.0176257	2.05767
0.178739	0.0171618	2.05817
0.177842	0.0166596	2.05867
0.176984	0.0161468	2.05917
0.176159	0.0156213	2.05967
0.175338	0.0150602	2.06017
0.174565	0.0144851	2.06067
0.173809	0.013896	2.06117
0.173128	0.0132827	2.06167
0.172469	0.0126354	2.06217
0.171859	0.0119802	2.06267
0.171284	0.011329	2.06317
0.170717	0.010631	2.06367
0.170197	0.00992931	2.06417
0.169731	0.00922526	2.06467
0.169309	0.00850144	2.06517
0.168924	0.00774881	2.06567
0.168582	0.00699916	2.06617
0.16827	0.0062482	2.06667
0.168038	0.00546813	2.06717
0.16784	0.00467285	2.06767
0.167683	0.00387068	2.06817
0.167581	0.00308033	2.06867
0.167547	0.00225135	2.06917
0.167562	0.00145227	2.06967
0.16765	0.000645907	2.07017
0.167791	-0.000167842	2.07067
0.167967	-0.000985382	2.07117
0.168251	-0.00178785	2.07167
0.168576	-0.00259653	2.07217
0.169007	-0.00339956	2.07267
0.16953	-0.00419155	2.07317
0.170105	-0.00498698	2.07367
0.170776	-0.00578735	2.07417
0.171516	-0.00656363	2.07467
0.172345	-0.00732577	2.07517
0.173253	-0.00810828	2.07567
0.17427	-0.00887029	2.07617
0.175407	-0.00959626	2.07667
0.17663	-0.0103203	2.07717
0.177951	-0.0110332	2.07767
0.179366	-0.0117209	2.07817
0.180876	-0.0123946	2.07867
0.182502	-0.0130697	2.07917
0.184205	-0.0137085	2.07967
0.186055	-0.0143224	2.08017
0.187983	-0.0149148	2.08067
0.190004	-0.0154944	2.08117
0.192146	-0.016026	2.08167
0.194379	-0.0165548	2.08217
0.196758	-0.0170673	2.08267
0.199256	-0.0175351	2.08317
0.2018	-0.0179747	2.08367
0.204486	-0.0184073	2.08417
0.207227	-0.0188079	2.08467
0.210111	-0.0191692	2.08517
0.213079	-0.0195014	2.08567
0.216142	-0.0198073	2.08617
0.219304	-0.0200862	2.08667
0.222517	-0.0203168	2.08717
0.225824	-0.0205402	2.08767
0.229222	-0.0207215	2.08817
0.232712	-0.0208708	2.08867
0.236225	-0.0210004	2.08917
0.239828	-0.0210928	2.08967
0.243524	-0.02114	2.09017
0.247228	-0.0211705	2.09067
0.250986	-0.0211785	2.09117
0.254802	-0.0211598	2.09167
0.258664	-0.0211023	2.09217
0.26253	-0.0210331	2.09267
0.26643	-0.0209182	2.09317
0.270346	-0.0207718	2.09367
0.274271	-0.020609	2.09417
0.278201	-0.0204366	2.09467
0.282095	-0.0202325	2.09517
0.286056	-0.0199939	2.09567
0.289938	-0.0197489	2.09617
0.293792	-0.0194844	2.09667
0.297604	-0.0191752	2.09717
0.30136	-0.0188657	2.09767
0.305034	-0.0185426	2.09817
0.308718	-0.0181899	2.09867
0.312306	-0.0178236	2.09917
0.315804	-0.0174486	2.09967
0.319236	-0.0170585	2.10017
0.322564	-0.0166403	2.10067
0.325813	-0.0162246	2.10117
0.328943	-0.0158116	2.10167
0.331978	-0.0153822	2.10217
0.334854	-0.0149325	2.10267
0.33764	-0.014496	2.10317
0.340301	-0.0140501	2.10367
0.342799	-0.0135909	2.10417
0.3452	-0.0131366	2.10467
0.34746	-0.0126804	2.10517
0.349587	-0.0122186	2.10567
0.351557	-0.0117602	2.10617
0.353433	-0.0113236	2.10667
0.35508	-0.0108702	2.10717
0.356602	-0.0104178	2.10767
0.357969	-0.00998138	2.10817
0.359181	-0.00953761	2.10867
0.360215	-0.00909817	2.10917
0.361119	-0.00868568	2.10967
0.361858	-0.00829102	2.11017
0.362461	-0.00789301	2.11067
0.362898	-0.00749233	2.11117
0.363175	-0.00710892	2.11167
0.363308	-0.0067438	2.11217
0.363311	-0.00638872	2.11267
0.363188	-0.006055	2.11317
0.362979	-0.00573979	2.11367
0.362583	-0.00542335	2.11417
0.362064	-0.00511445	2.11467
0.361378	-0.00482439	2.11517
0.360605	-0.00456645	2.11567
0.359725	-0.0043188	2.11617
0.358768	-0.00408339	2.11667
0.357696	-0.00387422	2.11717
0.356577	-0.00367403	2.11767
0.355352	-0.00349278	2.11817
0.354058	-0.00332556	2.11867
0.352689	-0.00316534	2.11917
0.351285	-0.00302394	2.11967
0.349817	-0.00290599	2.12017
0.348317	-0.00279636	2.12067
0.346805	-0.00270345	2.12117
0.34528	-0.00262482	2.12167
0.343749	-0.00256238	2.12217
0.342218	-0.00251779	2.12267
0.340688	-0.00248377	2.12317
0.3392	-0.00245988	2.12367
0.337728	-0.00244273	2.12417
0.336281	-0.00245155	2.12467
0.334898	-0.00246114	2.12517
0.333542	-0.00248579	2.12567
0.332174	-0.00251807	2.12617
0.330984	-0.00256009	2.12667
0.329856	-0.00260352	2.12717
0.328812	-0.00266508	2.12767
0.327863	-0.00273116	2.12817
0.327003	-0.00279518	2.12867
0.326252	-0.0028801	2.12917
0.325615	-0.0029609	2.12967
0.325125	-0.00304352	2.13017
0.324743	-0.00312102	2.13067
0.324519	-0.00322606	2.13117
0.324397	-0.00331908	2.13167
0.324411	-0.00340746	2.13217
0.324564	-0.00351006	2.13267
0.324831	-0.0036201	2.13317
0.325252	-0.00370906	2.13367
0.325832	-0.00379385	2.13417
0.326557	-0.00389747	2.13467
0.327427	-0.00400532	2.13517
0.328456	-0.00408034	2.13567
0.329617	-0.00417672	2.13617
0.330921	-0.00426313	2.13667
0.332428	-0.00433301	2.13717
0.334018	-0.00439726	2.13767
0.335719	-0.00447361	2.13817
0.337595	-0.00451953	2.13867
0.339585	-0.00455414	2.13917
0.341713	-0.00459682	2.13967
0.343918	-0.00463941	2.14017
0.34626	-0.00465817	2.14067
0.348743	-0.00468042	2.14117
0.351283	-0.00470452	2.14167
0.353911	-0.00470435	2.14217
0.356596	-0.00469504	2.14267
0.359383	-0.0046846	2.14317
0.362235	-0.0046652	2.14367
0.365126	-0.00461186	2.14417
0.368092	-0.00458109	2.14467
0.371106	-0.00454626	2.14517
0.37412	-0.00445349	2.14567
0.377141	-0.00438178	2.14617
0.380171	-0.00431407	2.14667
0.383201	-0.00423381	2.14717
0.386203	-0.00412193	2.14767
0.389153	-0.00402679	2.14817
0.39211	-0.0039341	2.14867
0.395051	-0.00380384	2.14917
0.397905	-0.00367889	2.14967
0.400709	-0.00357888	2.15017
0.403454	-0.00344328	2.15067
0.406086	-0.00329561	2.15117
0.408609	-0.00317327	2.15167
0.411018	-0.00303892	2.15217
0.41335	-0.00288511	2.15267
0.415576	-0.00275051	2.15317
0.41768	-0.00263069	2.15367
0.41964	-0.00247896	2.15417
0.421486	-0.00233246	2.15467
0.423167	-0.00221364	2.15517
0.424682	-0.00207519	2.15567
0.426051	-0.00193427	2.15617
0.427256	-0.0018188	2.15667
0.428292	-0.00171711	2.15717
0.429155	-0.00158699	2.15767
0.429855	-0.00149231	2.15817
0.430364	-0.0014202	2.15867
0.430693	-0.00133539	2.15917
0.430835	-0.00125204	2.15967
0.430779	-0.0012139	2.16017
0.43057	-0.0011725	2.16067
0.430149	-0.00112936	2.16117
0.429556	-0.00111675	2.16167
0.428755	-0.00114636	2.16217
0.427791	-0.00115027	2.16267
0.426663	-0.00117185	2.16317
0.425388	-0.0012403	2.16367
0.423916	-0.00131106	2.16417
0.422319	-0.00137255	2.16467
0.42052	-0.00148926	2.16517
0.418566	-0.00161705	2.16567
0.416437	-0.00174177	2.16617
0.414188	-0.00188895	2.16667
0.411786	-0.00208985	2.16717
0.409272	-0.00228277	2.16767
0.40664	-0.00249283	2.16817
0.403923	-0.00272841	2.16867
0.40109	-0.00300189	2.16917
0.398132	-0.00326983	2.16967
0.395098	-0.00357386	2.17017
0.391958	-0.00391439	2.17067
0.388789	-0.00424325	2.17117
0.385543	-0.0045989	2.17167
0.382247	-0.00498791	2.17217
0.378909	-0.00538345	2.17267
0.375537	-0.00577486	2.17317
0.372125	-0.00620899	2.17367
0.368716	-0.00666014	2.17417
0.365292	-0.00710143	2.17467
0.361889	-0.00756252	2.17517
0.358515	-0.00804403	2.17567
0.355166	-0.0085196	2.17617
0.351821	-0.00900542	2.17667
0.348536	-0.00952467	2.17717
0.345264	-0.0100403	2.17767
0.342085	-0.0105463	2.17817
0.33899	-0.0110563	2.17867
0.335947	-0.0115907	2.17917
0.333003	-0.012099	2.17967
0.330151	-0.0125971	2.18017
0.327399	-0.0131323	2.18067
0.324778	-0.013654	2.18117
0.32227	-0.0141419	2.18167
0.319843	-0.0146325	2.18217
0.317555	-0.0151385	2.18267
0.31538	-0.0156041	2.18317
0.313389	-0.0160541	2.18367
0.311506	-0.0165137	2.18417
0.30975	-0.0169393	2.18467
0.308162	-0.0173248	2.18517
0.30669	-0.017724	2.18567
0.305346	-0.0181049	2.18617
0.304192	-0.0184343	2.18667
0.303143	-0.0187602	2.18717
0.302283	-0.0190729	2.18767
0.301555	-0.0193371	2.18817
0.300975	-0.0195822	2.18867
0.300516	-0.0198095	2.18917
0.300231	-0.0199993	2.18967
0.300089	-0.0201378	2.19017
0.30012	-0.0202571	2.19067
0.300281	-0.0203495	2.19117
0.300586	-0.0203723	2.19167
0.30102	-0.0203716	2.19217
0.301543	-0.0203603	2.19267
0.302157	-0.0202912	2.19317
0.302952	-0.020166	2.19367
0.303872	-0.0200175	2.19417
0.304905	-0.0198433	2.19467
0.306015	-0.0196031	2.19517
0.307222	-0.019333	2.19567
0.308516	-0.0190319	2.19617
0.309885	-0.0186714	2.19667
0.311348	-0.0182621	2.19717
0.312883	-0.0178364	2.19767
0.314528	-0.0173681	2.19817
0.316202	-0.0168399	2.19867
0.317942	-0.016281	2.19917
0.319732	-0.015693	2.19967
0.321547	-0.0150446	2.20017
0.323396	-0.0143553	2.20067
0.325277	-0.0136521	2.20117
0.327206	-0.0129044	2.20167
0.329124	-0.0121008	2.20217
0.331039	-0.0112807	2.20267
0.332982	-0.0104334	2.20317
0.334898	-0.00952603	2.20367
0.336896	-0.00861475	2.20417
0.338788	-0.00767262	2.20467
0.34066	-0.00669166	2.20517
0.342517	-0.00567472	2.20567
0.344317	-0.00464485	2.20617
0.346092	-0.0035927	2.20667
0.34781	-0.00250791	2.20717
0.349491	-0.00141488	2.20767
0.351114	-0.000296307	2.20817
0.352679	0.0008517	2.20867
0.354179	0.00201366	2.20917
0.355627	0.00317341	2.20967
0.357001	0.00435832	2.21017
0.358284	0.00555504	2.21067
0.359473	0.00674159	2.21117
0.360595	0.00794964	2.21167
0.361648	0.00917259	2.21217
0.362541	0.0103797	2.21267
0.363398	0.0115797	2.21317
0.364192	0.0127862	2.21367
0.364891	0.0139959	2.21417
0.365441	0.0151807	2.21467
0.365855	0.0163641	2.21517
0.366267	0.0175405	2.21567
0.366568	0.0186993	2.21617
0.366769	0.0198469	2.21667
0.36689	0.0209725	2.21717
0.366916	0.0220855	2.21767
0.366835	0.0231646	2.21817
0.366659	0.0242427	2.21867
0.36639	0.0252795	2.21917
0.366028	0.0262773	2.21967
0.365575	0.0272475	2.22017
0.36502	0.0281853	2.22067
0.364394	0.0291022	2.22117
0.363654	0.0299765	2.22167
0.362873	0.0308142	2.22217
0.361987	0.0316133	2.22267
0.361025	0.0323516	2.22317
0.359943	0.0330662	2.22367
0.35884	0.033722	2.22417
0.357695	0.0343395	2.22467
0.356452	0.034925	2.22517
0.355144	0.0354562	2.22567
0.35379	0.0359177	2.22617
0.352377	0.0363385	2.22667
0.350923	0.0367269	2.22717
0.349376	0.0370486	2.22767
0.347798	0.0372973	2.22817
0.346194	0.0375039	2.22867
0.344525	0.0376561	2.22917
0.34285	0.037739	2.22967
0.341114	0.0377734	2.23017
0.339367	0.0377624	2.23067
0.337588	0.0376716	2.23117
0.335821	0.0375236	2.23167
0.334028	0.0373409	2.23217
0.332198	0.0370863	2.23267
0.330376	0.0367641	2.23317
0.328569	0.0364043	2.23367
0.326766	0.0359869	2.23417
0.325061	0.0354963	2.23467
0.323304	0.034945	2.23517
0.321564	0.0343659	2.23567
0.319829	0.0337083	2.23617
0.318114	0.0329952	2.23667
0.31644	0.0322401	2.23717
0.314781	0.0314236	2.23767
0.313171	0.0305449	2.23817
0.311565	0.0296356	2.23867
0.310026	0.0286872	2.23917
0.308513	0.0276762	2.23967
0.307045	0.0266143	2.24017
0.3056	0.0255366	2.24067
0.304218	0.0244017	2.24117
0.302886	0.0232217	2.24167
0.301639	0.0220296	2.24217
0.300462	0.0208055	2.24267
0.299316	0.0195381	2.24317
0.298215	0.0182448	2.24367
0.297234	0.0169518	2.24417
0.29626	0.0156137	2.24467
0.295353	0.0142518	2.24517
0.29451	0.0128821	2.24567
0.293748	0.0115079	2.24617
0.293069	0.0101182	2.24667
0.292457	0.0087224	2.24717
0.291896	0.00733009	2.24767
0.291417	0.00591978	2.24817
0.290996	0.0045215	2.24867
0.290635	0.00313795	2.24917
0.290357	0.00175739	2.24967
0.290134	0.000379667	2.25017
0.290004	-0.000978522	2.25067
0.289915	-0.00231455	2.25117
0.289908	-0.00364613	2.25167
0.289968	-0.00494822	2.25217
0.290095	-0.00621296	2.25267
0.29027	-0.00745787	2.25317
0.290493	-0.00868459	2.25367
0.29081	-0.00985778	2.25417
0.29117	-0.0109704	2.25467
0.291588	-0.0120938	2.25517
0.292061	-0.0131557	2.25567
0.292603	-0.0141666	2.25617
0.293199	-0.0151501	2.25667
0.293847	-0.0160979	2.25717
0.294568	-0.0169706	2.25767
0.295305	-0.0177976	2.25817
0.296116	-0.0185961	2.25867
0.296939	-0.0193189	2.25917
0.297792	-0.0199817	2.25967
0.298697	-0.0205944	2.26017
0.29964	-0.0211527	2.26067
0.300633	-0.0216383	2.26117
0.301642	-0.0220784	2.26167
0.302712	-0.0224687	2.26217
0.303781	-0.0227888	2.26267
0.304848	-0.0230537	2.26317
0.305967	-0.0232835	2.26367
0.307121	-0.02344	2.26417
0.308282	-0.0235355	2.26467
0.309458	-0.0235929	2.26517
0.310649	-0.0235946	2.26567
0.311883	-0.0235337	2.26617
0.313083	-0.0234155	2.26667
0.314289	-0.0232831	2.26717
0.315516	-0.0230824	2.26767
0.316732	-0.0228312	2.26817
0.317994	-0.0225371	2.26867
0.319227	-0.0222088	2.26917
0.320446	-0.0218354	2.26967
0.321694	-0.0214192	2.27017
0.322939	-0.0209942	2.27067
0.324181	-0.0205192	2.27117
0.325391	-0.0200106	2.27167
0.32659	-0.019497	2.27217
0.327794	-0.0189561	2.27267
0.328976	-0.0183786	2.27317
0.330171	-0.0177851	2.27367
0.331323	-0.0171846	2.27417
0.332475	-0.0165588	2.27467
0.333597	-0.0159218	2.27517
0.334732	-0.0152837	2.27567
0.335822	-0.0146383	2.27617
0.33688	-0.0139949	2.27667
0.337905	-0.0133446	2.27717
0.338932	-0.0127099	2.27767
0.33992	-0.012071	2.27817
0.340898	-0.0114417	2.27867
0.341864	-0.0108364	2.27917
0.342804	-0.0102378	2.27967
0.343705	-0.00965065	2.28017
0.344581	-0.00908419	2.28067
0.345411	-0.00853352	2.28117
0.346255	-0.00797918	2.28167
0.347025	-0.0074718	2.28217
0.347777	-0.00697581	2.28267
0.348512	-0.00649791	2.28317
0.349215	-0.00606855	2.28367
0.349883	-0.0056558	2.28417
0.350502	-0.00527239	2.28467
0.351067	-0.00490771	2.28517
0.351622	-0.0045792	2.28567
0.352143	-0.00428412	2.28617
0.352623	-0.00400052	2.28667
0.353064	-0.00376283	2.28717
0.35345	-0.00354975	2.28767
0.353852	-0.00334976	2.28817
0.354172	-0.00318626	2.28867
0.354479	-0.00306302	2.28917
0.354696	-0.002965	2.28967
0.354884	-0.00288712	2.29017
0.355051	-0.00283879	2.29067
0.355144	-0.00280399	2.29117
0.355191	-0.00279336	2.29167
0.355178	-0.00281106	2.29217
0.355122	-0.00284256	2.29267
0.355046	-0.00289237	2.29317
0.354925	-0.0029513	2.29367
0.354725	-0.00302999	2.29417
0.354461	-0.0031148	2.29467
0.354155	-0.00321364	2.29517
0.353825	-0.00332652	2.29567
0.353434	-0.00342904	2.29617
0.353008	-0.00353113	2.29667
0.352518	-0.00365014	2.29717
0.351995	-0.00376269	2.29767
0.351423	-0.00387322	2.29817
0.350803	-0.00397921	2.29867
0.350151	-0.00408741	2.29917
0.349426	-0.00418065	2.29967
0.348627	-0.00425319	2.30017
0.347828	-0.00432388	2.30067
0.346983	-0.00438497	2.30117
0.346148	-0.00442192	2.30167
0.345196	-0.00443647	2.30217
0.344228	-0.00444156	2.30267
0.343194	-0.00442331	2.30317
0.342135	-0.00437812	2.30367
0.341025	-0.0043194	2.30417
0.339895	-0.00422932	2.30467
0.338723	-0.00412233	2.30517
0.33752	-0.00400263	2.30567
0.336271	-0.00385577	2.30617
0.335038	-0.00367532	2.30667
0.333752	-0.00347021	2.30717
0.332452	-0.00325471	2.30767
0.33114	-0.00300306	2.30817
0.329814	-0.0027264	2.30867
0.328495	-0.00243756	2.30917
0.327157	-0.00211625	2.30967
0.325791	-0.00177213	2.31017
0.324465	-0.00141036	2.31067
0.323107	-0.0010305	2.31117
0.3218	-0.000634785	2.31167
0.320508	-0.000205216	2.31217
0.319298	0.000238624	2.31267
0.318027	0.000710777	2.31317
0.316814	0.00119371	2.31367
0.31562	0.00168035	2.31417
0.314456	0.00217495	2.31467
0.31335	0.00268758	2.31517
0.312294	0.00320215	2.31567
0.311292	0.00373031	2.31617
0.310339	0.00425969	2.31667
0.309462	0.00478551	2.31717
0.30864	0.00531744	2.31767
0.307919	0.00583409	2.31817
0.307264	0.00636711	2.31867
0.306674	0.00688218	2.31917
0.306167	0.00738156	2.31967
0.305757	0.00788178	2.32017
0.305437	0.00836049	2.32067
0.305167	0.00882483	2.32117
0.305023	0.00928532	2.32167
0.304979	0.00971804	2.32217
0.305054	0.0101268	2.32267
0.305239	0.0105136	2.32317
0.305463	0.0108913	2.32367
0.305871	0.0112162	2.32417
0.306363	0.0115315	2.32467
0.306969	0.0118166	2.32517
0.307723	0.012076	2.32567
0.308577	0.0122822	2.32617
0.309576	0.0124823	2.32667
0.310663	0.0126539	2.32717
0.311849	0.0127886	2.32767
0.313182	0.01288	2.32817
0.314628	0.0129484	2.32867
0.316188	0.0129871	2.32917
0.317862	0.0129669	2.32967
0.319648	0.0129347	2.33017
0.321542	0.0128654	2.33067
0.323541	0.012755	2.33117
0.325635	0.0126244	2.33167
0.327784	0.0124486	2.33217
0.330083	0.0122419	2.33267
0.332461	0.0119941	2.33317
0.334928	0.0117237	2.33367
0.33751	0.0114331	2.33417
0.340198	0.0110933	2.33467
0.34292	0.0107345	2.33517
0.345715	0.0103572	2.33567
0.34859	0.00993297	2.33617
0.351515	0.00949153	2.33667
0.354499	0.00903836	2.33717
0.35752	0.00856463	2.33767
0.360612	0.00805726	2.33817
0.363728	0.00754596	2.33867
0.366864	0.00702301	2.33917
0.370032	0.00646473	2.33967
0.373224	0.00588754	2.34017
0.37643	0.00532333	2.34067
0.37966	0.00473996	2.34117
0.382894	0.00412326	2.34167
0.386125	0.00351767	2.34217
0.389336	0.00291889	2.34267
0.39262	0.0022906	2.34317
0.395819	0.00167617	2.34367
0.398966	0.00106548	2.34417
0.402093	0.000450809	2.34467
0.405179	-0.000173675	2.34517
0.408234	-0.000787986	2.34567
0.411238	-0.00139005	2.34617
0.414175	-0.00199835	2.34667
0.417061	-0.00260106	2.34717
0.419871	-0.00318074	2.34767
0.422621	-0.00376239	2.34817
0.425296	-0.00434982	2.34867
0.427874	-0.00491097	2.34917
0.430356	-0.00545952	2.34967
0.432765	-0.00601296	2.35017
0.435096	-0.00655038	2.35067
0.437291	-0.0070691	2.35117
0.439432	-0.00758121	2.35167
0.441462	-0.00808897	2.35217
0.443417	-0.00857076	2.35267
0.445249	-0.00905525	2.35317
0.446958	-0.00952873	2.35367
0.448518	-0.00998846	2.35417
0.450012	-0.0104106	2.35467
0.451386	-0.0108413	2.35517
0.452681	-0.0112492	2.35567
0.453884	-0.01164	2.35617
0.454966	-0.0120269	2.35667
0.455944	-0.0124161	2.35717
0.456813	-0.0127849	2.35767
0.457579	-0.0131253	2.35817
0.458229	-0.0134835	2.35867
0.458795	-0.0138284	2.35917
0.459281	-0.0141533	2.35967
0.459672	-0.0144764	2.36017
0.459959	-0.0148075	2.36067
0.460146	-0.0151251	2.36117
0.460265	-0.0154088	2.36167
0.460297	-0.0157158	2.36217
0.460268	-0.016021	2.36267
0.460183	-0.0163019	2.36317
0.459992	-0.0165661	2.36367
0.459769	-0.0168423	2.36417
0.459451	-0.0171096	2.36467
0.459143	-0.0173653	2.36517
0.458804	-0.0176357	2.36567
0.458429	-0.0178995	2.36617
0.457998	-0.0181448	2.36667
0.457526	-0.0183811	2.36717
0.457041	-0.0186195	2.36767
0.456545	-0.0188596	2.36817
0.456028	-0.0190827	2.36867
0.45552	-0.0193088	2.36917
0.455047	-0.0195301	2.36967
0.454559	-0.0197385	2.37017
0.454102	-0.0199293	2.37067
0.453657	-0.0201182	2.37117
0.453253	-0.0202956	2.37167
0.452869	-0.0204429	2.37217
0.45255	-0.0205951	2.37267
0.452249	-0.0207417	2.37317
0.452031	-0.0208494	2.37367
0.451838	-0.0209594	2.37417
0.451739	-0.021059	2.37467
0.451677	-0.0211217	2.37517
0.451685	-0.0211606	2.37567
0.451784	-0.0212074	2.37617
0.451948	-0.0212297	2.37667
0.45217	-0.0212051	2.37717
0.452526	-0.0211657	2.37767
0.452944	-0.0211117	2.37817
0.453471	-0.0210225	2.37867
0.454107	-0.0208816	2.37917
0.454826	-0.0207335	2.37967
0.45566	-0.0205561	2.38017
0.456573	-0.0203193	2.38067
0.457615	-0.0200713	2.38117
0.458762	-0.0197972	2.38167
0.46004	-0.0194612	2.38217
0.461411	-0.0190843	2.38267
0.462856	-0.0186923	2.38317
0.464436	-0.0182551	2.38367
0.46612	-0.0177531	2.38417
0.467906	-0.0172329	2.38467
0.469769	-0.0166755	2.38517
0.471747	-0.0160438	2.38567
0.473826	-0.0153803	2.38617
0.476003	-0.0146989	2.38667
0.478245	-0.0139791	2.38717
0.480574	-0.0131773	2.38767
0.482991	-0.0123537	2.38817
0.485504	-0.0114923	2.38867
0.48811	-0.0105722	2.38917
0.490779	-0.00962287	2.38967
0.493531	-0.00864877	2.39017
0.496347	-0.00761051	2.39067
0.499211	-0.0065229	2.39117
0.502141	-0.00542052	2.39167
0.505123	-0.00427949	2.39217
0.508145	-0.00308528	2.39267
0.511202	-0.00187657	2.39317
0.514287	-0.000659435	2.39367
0.517407	0.000614134	2.39417
0.520509	0.00192383	2.39467
0.523635	0.00322122	2.39517
0.526757	0.00453978	2.39567
0.529873	0.00591216	2.39617
0.532944	0.00726899	2.39667
0.53603	0.00863364	2.39717
0.53909	0.0100374	2.39767
0.542109	0.011443	2.39817
0.545072	0.0128294	2.39867
0.548021	0.0142271	2.39917
0.550866	0.0156434	2.39967
0.553633	0.0170259	2.40017
0.556338	0.0183931	2.40067
0.558975	0.0197776	2.40117
0.561508	0.0211361	2.40167
0.563934	0.0224556	2.40217
0.566255	0.0237624	2.40267
0.568484	0.0250648	2.40317
0.570583	0.0263219	2.40367
0.572562	0.0275392	2.40417
0.574411	0.0287574	2.40467
0.576142	0.029919	2.40517
0.577735	0.0310335	2.40567
0.579185	0.0321246	2.40617
0.580472	0.0331811	2.40667
0.581606	0.0341648	2.40717
0.582587	0.0351006	2.40767
0.58342	0.0360088	2.40817
0.584098	0.0368282	2.40867
0.584594	0.0375899	2.40917
0.58494	0.0383227	2.40967
0.585143	0.0389918	2.41017
0.585146	0.0395853	2.41067
0.584968	0.0401119	2.41117
0.584651	0.0405947	2.41167
0.584151	0.0409911	2.41217
0.583485	0.0413172	2.41267
0.582638	0.0416106	2.41317
0.581615	0.0418393	2.41367
0.580473	0.0419705	2.41417
0.579157	0.0420627	2.41467
0.577687	0.042096	2.41517
0.576067	0.0420514	2.41567
0.574302	0.0419443	2.41617
0.572394	0.0417852	2.41667
0.570349	0.041553	2.41717
0.568174	0.0412581	2.41767
0.565846	0.0409071	2.41817
0.56343	0.0405096	2.41867
0.560919	0.0400424	2.41917
0.558288	0.0395297	2.41967
0.555563	0.0389793	2.42017
0.552734	0.0383549	2.42067
0.549749	0.0376807	2.42117
0.546785	0.0369884	2.42167
0.543746	0.036258	2.42217
0.540692	0.0354653	2.42267
0.537576	0.0346465	2.42317
0.534424	0.0338088	2.42367
0.531218	0.0329297	2.42417
0.528004	0.0320232	2.42467
0.524811	0.0311076	2.42517
0.52159	0.0301662	2.42567
0.518404	0.0291947	2.42617
0.515227	0.0282146	2.42667
0.512063	0.0272356	2.42717
0.508966	0.0262326	2.42767
0.505886	0.0252264	2.42817
0.502874	0.0242272	2.42867
0.499935	0.0232298	2.42917
0.49707	0.0222084	2.42967
0.494301	0.0212128	2.43017
0.491581	0.0202317	2.43067
0.489003	0.0192476	2.43117
0.486514	0.0182866	2.43167
0.484151	0.0173511	2.43217
0.481879	0.0164252	2.43267
0.479743	0.015508	2.43317
0.477722	0.0146223	2.43367
0.475864	0.0137809	2.43417
0.474091	0.0129453	2.43467
0.472501	0.0121349	2.43517
0.471059	0.0113668	2.43567
0.469752	0.0106161	2.43617
0.468638	0.00989142	2.43667
0.467652	0.00922511	2.43717
0.466807	0.00858711	2.43767
0.466134	0.00796019	2.43817
0.465621	0.00737098	2.43867
0.465295	0.00683141	2.43917
0.465129	0.00630919	2.43967
0.465094	0.00582666	2.44017
0.465193	0.00537623	2.44067
0.465473	0.00496276	2.44117
0.465884	0.00458185	2.44167
0.466454	0.00423282	2.44217
0.46715	0.0039164	2.44267
0.467984	0.0036235	2.44317
0.468951	0.00335877	2.44367
0.47006	0.00311814	2.44417
0.471259	0.00291466	2.44467
0.472575	0.00271601	2.44517
0.474016	0.00254596	2.44567
0.475582	0.00241116	2.44617
0.477215	0.00228316	2.44667
0.478934	0.00217374	2.44717
0.480703	0.00209174	2.44767
0.482567	0.00202584	2.44817
0.484479	0.00196249	2.44867
0.48646	0.00191349	2.44917
0.488499	0.00189238	2.44967
0.490527	0.00186386	2.45017
0.492607	0.00183437	2.45067
0.494703	0.00183215	2.45117
0.496914	0.00182319	2.45167
0.499032	0.00180689	2.45217
0.501125	0.00179308	2.45267
0.503275	0.00179229	2.45317
0.50534	0.00178083	2.45367
0.507382	0.00176778	2.45417
0.509373	0.00175069	2.45467
0.511272	0.00172534	2.45517
0.513137	0.00169035	2.45567
0.514917	0.0016463	2.45617
0.516634	0.00160706	2.45667
0.518236	0.00154951	2.45717
0.519765	0.00147487	2.45767
0.521212	0.00140586	2.45817
0.52255	0.00131857	2.45867
0.523775	0.00121981	2.45917
0.524872	0.00110984	2.45967
0.525859	0.00100212	2.46017
0.526718	0.000869445	2.46067
0.52743	0.000720523	2.46117
0.528022	0.000585194	2.46167
0.528463	0.000414709	2.46217
0.528824	0.000234513	2.46267
0.529006	6.76829e-05	2.46317
0.529085	-9.86201e-05	2.46367
0.528977	-0.000294585	2.46417
0.528738	-0.000486229	2.46467
0.528338	-0.00065788	2.46517
0.527797	-0.00085416	2.46567
0.527115	-0.00106374	2.46617
0.526281	-0.00126036	2.46667
0.525309	-0.00144885	2.46717
0.524242	-0.00165761	2.46767
0.523015	-0.00186796	2.46817
0.52166	-0.00203951	2.46867
0.520179	-0.00224414	2.46917
0.518564	-0.00243861	2.46967
0.516833	-0.00258935	2.47017
0.515007	-0.00274284	2.47067
0.513104	-0.0029101	2.47117
0.511118	-0.00305337	2.47167
0.509001	-0.00316923	2.47217
0.506785	-0.00329391	2.47267
0.504494	-0.00341475	2.47317
0.502161	-0.00348905	2.47367
0.499766	-0.00356031	2.47417
0.497276	-0.00362869	2.47467
0.49474	-0.00366305	2.47517
0.49219	-0.00366457	2.47567
0.489608	-0.00366912	2.47617
0.487018	-0.00366513	2.47667
0.484401	-0.00361741	2.47717
0.481773	-0.00357657	2.47767
0.479146	-0.00352676	2.47817
0.476527	-0.00342782	2.47867
0.473926	-0.00330499	2.47917
0.471325	-0.00319579	2.47967
0.468786	-0.00306605	2.48017
0.466302	-0.00289871	2.48067
0.463838	-0.00273215	2.48117
0.46145	-0.00255745	2.48167
0.459114	-0.00235003	2.48217
0.456836	-0.00214185	2.48267
0.454677	-0.00193443	2.48317
0.452576	-0.00170022	2.48367
0.450551	-0.00143954	2.48417
0.448634	-0.00119669	2.48467
0.446818	-0.000947442	2.48517
0.445092	-0.000668534	2.48567
0.443477	-0.000394001	2.48617
0.441989	-0.000140224	2.48667
0.440618	0.000132078	2.48717
0.439368	0.000414164	2.48767
0.438224	0.000668237	2.48817
0.437214	0.000931349	2.48867
0.436332	0.00121032	2.48917
0.435577	0.00146751	2.48967
0.434964	0.00168704	2.49017
0.434483	0.00192136	2.49067
0.434114	0.00215683	2.49117
0.433857	0.00236353	2.49167
0.433766	0.00256673	2.49217
0.43378	0.00276523	2.49267
0.433886	0.00293039	2.49317
0.43414	0.00306187	2.49367
0.434496	0.00321242	2.49417
0.434966	0.00333622	2.49467
0.43556	0.00341915	2.49517
0.436227	0.00349936	2.49567
0.437023	0.00356715	2.49617
0.437922	0.00358993	2.49667
0.43888	0.00359747	2.49717
0.439933	0.00360837	2.49767
0.441049	0.00360543	2.49817
0.442251	0.00354253	2.49867
0.443504	0.00347274	2.49917
0.44481	0.00339698	2.49967
0.446155	0.00328261	2.50017
0.447555	0.00315382	2.50067
0.448991	0.00303062	2.50117
0.450455	0.00288396	2.50167
0.451927	0.00271397	2.50217
0.453423	0.00252862	2.50267
0.454923	0.00234878	2.50317
0.456403	0.00214329	2.50367
0.457885	0.00192076	2.50417
0.459336	0.00172261	2.50467
0.460726	0.0015014	2.50517
0.462134	0.00126842	2.50567
0.463478	0.00105214	2.50617
0.46478	0.000836652	2.50667
0.466008	0.000601606	2.50717
0.467209	0.00038341	2.50767
0.468319	0.000190385	2.50817
0.469307	-1.4905e-05	2.50867
0.470206	-0.00021552	2.50917
0.471009	-0.000391049	2.50967
0.47173	-0.000550885	2.51017
0.472345	-0.000698262	2.51067
0.472877	-0.000818175	2.51117
0.473268	-0.00091268	2.51167
0.473525	-0.00100175	2.51217
0.473676	-0.00105664	2.51267
0.473702	-0.00107739	2.51317
0.473632	-0.00106884	2.51367
0.473403	-0.00104791	2.51417
0.473025	-0.000981926	2.51467
0.472525	-0.000879054	2.51517
0.47189	-0.000770482	2.51567
0.471076	-0.000604795	2.51617
0.470153	-0.000396474	2.51667
0.46912	-0.000160725	2.51717
0.467892	0.000102715	2.51767
0.466555	0.000407767	2.51817
0.465151	0.000759173	2.51867
0.463561	0.00113785	2.51917
0.461859	0.0015615	2.51967
0.460034	0.00202987	2.52017
0.458074	0.00252296	2.52067
0.456	0.00304476	2.52117
0.4538	0.003612	2.52167
0.451494	0.00421025	2.52217
0.449089	0.0048489	2.52267
0.446601	0.00551414	2.52317
0.444026	0.00621129	2.52367
0.441395	0.00692308	2.52417
0.438631	0.00765822	2.52467
0.435838	0.00842282	2.52517
0.432988	0.00921661	2.52567
0.430069	0.01003	2.52617
0.427105	0.0108612	2.52667
0.424104	0.0116992	2.52717
0.421053	0.0125525	2.52767
0.417995	0.0134201	2.52817
0.414924	0.0142851	2.52867
0.411831	0.0151687	2.52917
0.408703	0.0160461	2.52967
0.40562	0.0169158	2.53017
0.402576	0.0177866	2.53067
0.399544	0.018647	2.53117
0.396574	0.0194953	2.53167
0.393631	0.0203371	2.53217
0.390739	0.0211591	2.53267
0.387888	0.0219554	2.53317
0.38512	0.0227271	2.53367
0.382433	0.0234762	2.53417
0.379812	0.024189	2.53467
0.377278	0.02488	2.53517
0.374851	0.0255355	2.53567
0.372522	0.0261419	2.53617
0.370282	0.0267155	2.53667
0.36814	0.0272466	2.53717
0.366126	0.0277403	2.53767
0.3642	0.0281744	2.53817
0.362407	0.0285595	2.53867
0.360758	0.0288915	2.53917
0.359256	0.0291774	2.53967
0.357874	0.0294065	2.54017
0.356666	0.0295824	2.54067
0.355555	0.0297009	2.54117
0.354574	0.0297471	2.54167
0.353749	0.0297376	2.54217
0.353057	0.029676	2.54267
0.352511	0.0295514	2.54317
0.352138	0.0293691	2.54367
0.351902	0.0291301	2.54417
0.35178	0.0288299	2.54467
0.351829	0.0284711	2.54517
0.352018	0.02805	2.54567
0.352364	0.0275751	2.54617
0.352853	0.0270371	2.54667
0.353465	0.0264504	2.54717
0.354197	0.0258164	2.54767
0.355057	0.0251073	2.54817
0.356026	0.024361	2.54867
0.357234	0.0235663	2.54917
0.358481	0.0227219	2.54967
0.359859	0.0218199	2.55017
0.36133	0.0208817	2.55067
0.362903	0.0199111	2.55117
0.364547	0.0188992	2.55167
0.366292	0.01785	2.55217
0.368111	0.0167771	2.55267
0.370056	0.0156602	2.55317
0.372095	0.0145099	2.55367
0.374193	0.0133509	2.55417
0.376344	0.0121889	2.55467
0.378583	0.0109851	2.55517
0.380864	0.00975501	2.55567
0.383195	0.00851902	2.55617
0.385558	0.00727755	2.55667
0.387965	0.00602577	2.55717
0.390431	0.00476676	2.55767
0.392916	0.00351151	2.55817
0.395471	0.00224732	2.55867
0.398021	0.00100373	2.55917
0.400572	-0.000227856	2.55967
0.403199	-0.00145548	2.56017
0.405782	-0.00268055	2.56067
0.408339	-0.00387652	2.56117
0.410925	-0.00506201	2.56167
0.413518	-0.00622351	2.56217
0.416089	-0.00734944	2.56267
0.418648	-0.00844887	2.56317
0.42121	-0.00953922	2.56367
0.423742	-0.0106023	2.56417
0.426266	-0.0116118	2.56467
0.428756	-0.0125927	2.56517
0.431207	-0.0135545	2.56567
0.43368	-0.014476	2.56617
0.436098	-0.0153361	2.56667
0.438488	-0.0161797	2.56717
0.440849	-0.0169749	2.56767
0.443183	-0.0177117	2.56817
0.445473	-0.0184242	2.56867
0.447764	-0.0191069	2.56917
0.450027	-0.019735	2.56967
0.452245	-0.020312	2.57017
0.454406	-0.0208572	2.57067
0.456479	-0.0213636	2.57117
0.458617	-0.0218222	2.57167
0.460712	-0.0222399	2.57217
0.462782	-0.0226223	2.57267
0.464827	-0.0229478	2.57317
0.466875	-0.023231	2.57367
0.468898	-0.0234869	2.57417
0.470856	-0.0237042	2.57467
0.472809	-0.0238697	2.57517
0.474743	-0.0240008	2.57567
0.476663	-0.024103	2.57617
0.478555	-0.0241572	2.57667
0.480437	-0.0241888	2.57717
0.482309	-0.0241814	2.57767
0.484185	-0.0241365	2.57817
0.486042	-0.024065	2.57867
0.487912	-0.0239655	2.57917
0.48978	-0.0238431	2.57967
0.491635	-0.0236833	2.58017
0.493503	-0.0234986	2.58067
0.495376	-0.023311	2.58117
0.497219	-0.0230791	2.58167
0.49911	-0.0228305	2.58217
0.500994	-0.0225733	2.58267
0.502912	-0.0222896	2.58317
0.504798	-0.0219784	2.58367
0.506692	-0.021657	2.58417
0.5086	-0.0213358	2.58467
0.510532	-0.020997	2.58517
0.512463	-0.0206417	2.58567
0.514417	-0.0202933	2.58617
0.516383	-0.0199236	2.58667
0.518344	-0.0195371	2.58717
0.52033	-0.0191598	2.58767
0.522327	-0.0187817	2.58817
0.524321	-0.0183926	2.58867
0.526349	-0.0179953	2.58917
0.528356	-0.0175937	2.58967
0.530368	-0.0171944	2.59017
0.532396	-0.0167937	2.59067
0.534442	-0.0163969	2.59117
0.536473	-0.0159944	2.59167
0.538504	-0.0155797	2.59217
0.54052	-0.0151781	2.59267
0.542544	-0.0147745	2.59317
0.544571	-0.0143664	2.59367
0.546583	-0.0139704	2.59417
0.548571	-0.0135698	2.59467
0.550513	-0.0131527	2.59517
0.552483	-0.0127356	2.59567
0.554416	-0.0123279	2.59617
0.556324	-0.0119231	2.59667
0.558203	-0.0115131	2.59717
0.560056	-0.011102	2.59767
0.561872	-0.0106956	2.59817
0.563652	-0.0102727	2.59867
0.565377	-0.00985301	2.59917
0.567074	-0.00944971	2.59967
0.568705	-0.00904296	2.60017
0.570267	-0.0086072	2.60067
0.571801	-0.00818144	2.60117
0.573266	-0.00774598	2.60167
0.574654	-0.00731003	2.60217
0.576005	-0.00687514	2.60267
0.577291	-0.00643309	2.60317
0.578503	-0.0059825	2.60367
0.579645	-0.00552516	2.60417
0.58071	-0.00506297	2.60467
0.58168	-0.00459119	2.60517
0.582585	-0.0041142	2.60567
0.583409	-0.00364054	2.60617
0.58412	-0.00315284	2.60667
0.584771	-0.00264508	2.60717
0.585317	-0.00213271	2.60767
0.585785	-0.00162687	2.60817
0.586173	-0.00109949	2.60867
0.586444	-0.000557693	2.60917
0.586662	-3.29542e-05	2.60967
0.58676	0.0005092	2.61017
0.586778	0.00106149	2.61067
0.586684	0.00161112	2.61117
0.586491	0.00216138	2.61167
0.586199	0.00273394	2.61217
0.585801	0.00330809	2.61267
0.585322	0.00387705	2.61317
0.584762	0.00445156	2.61367
0.584092	0.00503559	2.61417
0.583326	0.00560434	2.61467
0.582451	0.00618338	2.61517
0.581474	0.00676882	2.61567
0.580419	0.00735392	2.61617
0.579291	0.00792662	2.61667
0.578078	0.00851193	2.61717
0.57678	0.00909907	2.61767
0.575372	0.00965572	2.61817
0.573881	0.0102186	2.61867
0.572303	0.0107884	2.61917
0.570649	0.0113334	2.61967
0.568963	0.0118618	2.62017
0.567191	0.0123948	2.62067
0.56538	0.0129203	2.62117
0.563477	0.0134139	2.62167
0.561499	0.0139042	2.62217
0.559481	0.0143774	2.62267
0.557391	0.0148261	2.62317
0.555267	0.0152477	2.62367
0.553097	0.0156752	2.62417
0.550914	0.0160655	2.62467
0.548641	0.0164244	2.62517
0.546335	0.0167865	2.62567
0.54402	0.0171199	2.62617
[truncated: 15,025 more rows]

## Sheet: dtc = 0.6 msec
Slip (microns)	Tau - Tau_p (Mpa)	time (msec)
0.109003	0.017601	0.136558
0.118733	0.0176661	0.137058
0.128375	0.0177261	0.137558
0.138171	0.0177587	0.138058
0.147759	0.017767	0.138558
0.157342	0.0177478	0.139058
0.166881	0.0177065	0.139558
0.176278	0.0176501	0.140058
0.18564	0.0175727	0.140558
0.194949	0.0174824	0.141058
0.204143	0.0173752	0.141558
0.213293	0.0172434	0.142058
0.222333	0.0170789	0.142558
0.231288	0.0169277	0.143058
0.240139	0.0167501	0.143558
0.248842	0.0165469	0.144058
0.257438	0.0163447	0.144558
0.265885	0.016116	0.145058
0.274221	0.0158645	0.145558
0.282442	0.0156063	0.146058
0.290666	0.0153463	0.146558
0.298618	0.0150706	0.147058
0.30651	0.0147674	0.147558
0.314188	0.0144673	0.148058
0.32171	0.0141544	0.148558
0.329103	0.0138192	0.149058
0.336359	0.0134676	0.149558
0.343415	0.0131213	0.150058
0.350307	0.0127541	0.150558
0.357131	0.0123691	0.151058
0.363743	0.0119818	0.151558
0.370254	0.0115794	0.152058
0.376589	0.0111627	0.152558
0.38286	0.0107447	0.153058
0.388931	0.0103071	0.153558
0.394832	0.00985265	0.154058
0.400593	0.00939735	0.154558
0.4062	0.00894826	0.155058
0.4117	0.00846612	0.155558
0.416956	0.00796872	0.156058
0.422143	0.00747069	0.156558
0.42714	0.00695863	0.157058
0.43206	0.00642272	0.157558
0.436783	0.00588829	0.158058
0.44125	0.00535084	0.158558
0.445631	0.00478791	0.159058
0.449872	0.00421436	0.159558
0.453937	0.00364654	0.160058
0.457877	0.00306497	0.160558
0.461612	0.00246885	0.161058
0.465205	0.00185889	0.161558
0.468529	0.00125411	0.162058
0.471685	0.00061189	0.162558
0.474749	-3.22694e-05	0.163058
0.477528	-0.000662812	0.163558
0.480168	-0.00130691	0.164058
0.482605	-0.00196706	0.164558
0.484739	-0.00261195	0.165058
0.486762	-0.00325193	0.165558
0.48852	-0.00392017	0.166058
0.490063	-0.00458887	0.166558
0.491432	-0.00524822	0.167058
0.492525	-0.00592016	0.167558
0.493268	-0.00658224	0.168058
0.493778	-0.00724179	0.168558
0.494066	-0.00789241	0.169058
0.494065	-0.00855523	0.169558
0.493847	-0.00920902	0.170058
0.493355	-0.0098449	0.170558
0.492504	-0.0105092	0.171058
0.491336	-0.0111562	0.171558
0.489887	-0.0117776	0.172058
0.488105	-0.0123901	0.172558
0.485974	-0.0130091	0.173058
0.483502	-0.0135944	0.173558
0.480758	-0.0141762	0.174058
0.477658	-0.0147562	0.174558
0.474185	-0.0153191	0.175058
0.47035	-0.0158512	0.175558
0.466151	-0.016376	0.176058
0.46163	-0.0168934	0.176558
0.456761	-0.0173842	0.177058
0.451522	-0.0178473	0.177558
0.445894	-0.0183172	0.178058
0.439931	-0.0187551	0.178558
0.433641	-0.0191602	0.179058
0.42699	-0.0195637	0.179558
0.419991	-0.0199484	0.180058
0.412583	-0.0202976	0.180558
0.404905	-0.0206213	0.181058
0.396806	-0.0209394	0.181558
0.388418	-0.0212259	0.182058
0.379746	-0.0214904	0.182558
0.370728	-0.0217414	0.183058
0.361388	-0.021965	0.183558
0.351745	-0.0221634	0.184058
0.34183	-0.0223358	0.184558
0.331624	-0.0225012	0.185058
0.321165	-0.0226342	0.185558
0.310453	-0.0227406	0.186058
0.299551	-0.0228376	0.186558
0.288397	-0.0229024	0.187058
0.277029	-0.0229328	0.187558
0.265585	-0.0229795	0.188058
0.253892	-0.0230061	0.188558
0.241977	-0.0230046	0.189058
0.230015	-0.0229692	0.189558
0.217932	-0.0229576	0.190058
0.205766	-0.0229287	0.190558
0.193489	-0.0228775	0.191058
0.181295	-0.0228141	0.191558
0.16901	-0.0227373	0.192058
0.156766	-0.0226447	0.192558
0.144584	-0.0225497	0.193058
0.132407	-0.0224624	0.193558
0.120318	-0.022357	0.194058
0.108322	-0.0222482	0.194558
0.101497	0.0300542	0.371058
0.104862	0.0292126	0.371558
0.108198	0.0283703	0.372058
0.111664	0.0275109	0.372558
0.114981	0.0266642	0.373058
0.118336	0.0258338	0.373558
0.121744	0.0249945	0.374058
0.125063	0.0241582	0.374558
0.128427	0.0233505	0.375058
0.131885	0.0225449	0.375558
0.13525	0.0217149	0.376058
0.13868	0.0209138	0.376558
0.142075	0.0201528	0.377058
0.145455	0.0193849	0.377558
0.148793	0.0186102	0.378058
0.152108	0.0178741	0.378558
0.155411	0.0171491	0.379058
0.158744	0.0164247	0.379558
0.16209	0.0157306	0.380058
0.165458	0.0150561	0.380558
0.168791	0.0143986	0.381058
0.172171	0.0137464	0.381558
0.175528	0.0131287	0.382058
0.178857	0.0125309	0.382558
0.18219	0.0119453	0.383058
0.18554	0.0113964	0.383558
0.188808	0.0108707	0.384058
0.192103	0.0103506	0.384558
0.195362	0.00985779	0.385058
0.198638	0.00941907	0.385558
0.201861	0.00899183	0.386058
0.205064	0.00859048	0.386558
0.208306	0.00823523	0.387058
0.211582	0.00789897	0.387558
0.214791	0.00758452	0.388058
0.217958	0.00731759	0.388558
0.22108	0.00708321	0.389058
0.224166	0.0068792	0.389558
0.227257	0.00670142	0.390058
0.23029	0.0065727	0.390558
0.233289	0.00647245	0.391058
0.236266	0.00639898	0.391558
0.239211	0.00637282	0.392058
0.242081	0.00638172	0.392558
0.244911	0.00641225	0.393058
0.247731	0.00647131	0.393558
0.250444	0.0065799	0.394058
0.253157	0.00671093	0.394558
0.255753	0.00687322	0.395058
0.258322	0.00707576	0.395558
0.260918	0.00731115	0.396058
0.263324	0.00755188	0.396558
0.265646	0.00782854	0.397058
0.268008	0.00814431	0.397558
0.27022	0.00848829	0.398058
0.272392	0.00884806	0.398558
0.274518	0.00924156	0.399058
0.27656	0.00965249	0.399558
0.278521	0.0100932	0.400058
0.280354	0.0105494	0.400558
0.282165	0.0110259	0.401058
0.283939	0.0115235	0.401558
0.285562	0.0120274	0.402058
0.287163	0.0125521	0.402558
0.288732	0.0130997	0.403058
0.290106	0.0136494	0.403558
0.291397	0.0142066	0.404058
0.292656	0.0147655	0.404558
0.293848	0.0153366	0.405058
0.295017	0.01591	0.405558
0.296126	0.0164775	0.406058
0.297139	0.0170483	0.406558
0.298018	0.0176153	0.407058
0.298893	0.0181749	0.407558
0.299691	0.0187339	0.408058
0.300505	0.0192845	0.408558
0.301107	0.0198248	0.409058
0.301606	0.02034	0.409558
0.302084	0.0208439	0.410058
0.302559	0.0213381	0.410558
0.302924	0.0218155	0.411058
0.303246	0.022259	0.411558
0.303518	0.0227001	0.412058
0.303746	0.0231028	0.412558
0.303904	0.0234904	0.413058
0.304008	0.0238567	0.413558
0.304045	0.0241916	0.414058
0.303996	0.0244962	0.414558
0.303899	0.024772	0.415058
0.303815	0.0250158	0.415558
0.303659	0.0252134	0.416058
0.303456	0.0253821	0.416558
0.303121	0.0255317	0.417058
0.302785	0.02565	0.417558
0.30246	0.0257114	0.418058
0.302108	0.025745	0.418558
0.301696	0.0257563	0.419058
0.301336	0.0257232	0.419558
0.30076	0.0256555	0.420058
0.300252	0.0255733	0.420558
0.299679	0.0254474	0.421058
0.299022	0.0252673	0.421558
0.298454	0.0250686	0.422058
0.297788	0.0248496	0.422558
0.297036	0.024584	0.423058
0.296346	0.0242851	0.423558
0.295562	0.0239695	0.424058
0.29483	0.0236197	0.424558
0.293993	0.0232215	0.425058
0.293169	0.0228118	0.425558
0.292347	0.0223876	0.426058
0.291502	0.0219282	0.426558
0.290624	0.0214496	0.427058
0.289628	0.0209526	0.427558
0.288789	0.0204277	0.428058
0.287846	0.019893	0.428558
0.286886	0.019362	0.429058
0.28595	0.018802	0.429558
0.284961	0.0182145	0.430058
0.283914	0.0176158	0.430558
0.282868	0.0170338	0.431058
0.281831	0.0164387	0.431558
0.280736	0.0158307	0.432058
0.279661	0.0152469	0.432558
0.278582	0.0146551	0.433058
0.277498	0.014049	0.433558
0.27636	0.0134613	0.434058
0.275218	0.0128952	0.434558
0.274089	0.01232	0.435058
0.272925	0.0117712	0.435558
0.271803	0.0112413	0.436058
0.270639	0.0107147	0.436558
0.269467	0.0102032	0.437058
0.268318	0.00970921	0.437558
0.267056	0.00924869	0.438058
0.265842	0.00880148	0.438558
0.264794	0.00837376	0.439058
0.263524	0.00798773	0.439558
0.262167	0.00762614	0.440058
0.260843	0.00728624	0.440558
0.259563	0.00698141	0.441058
0.258313	0.00672508	0.441558
0.256935	0.00648226	0.442058
0.25555	0.00626591	0.442558
0.254183	0.00610259	0.443058
0.252759	0.0059461	0.443558
0.251328	0.00582506	0.444058
0.249908	0.00575738	0.444558
0.248481	0.00574139	0.445058
0.246965	0.0057444	0.445558
0.24536	0.00578914	0.446058
0.24374	0.00588203	0.446558
0.242165	0.00599892	0.447058
0.240586	0.00614264	0.447558
0.238966	0.00633492	0.448058
0.237329	0.00657829	0.448558
0.235591	0.006834	0.449058
0.233879	0.00712572	0.449558
0.232037	0.00746743	0.450058
0.230307	0.00782659	0.450558
0.228494	0.00821515	0.451058
0.226651	0.00866184	0.451558
0.224797	0.0091147	0.452058
0.222874	0.00959527	0.452558
0.220916	0.0101018	0.453058
0.219004	0.0106558	0.453558
0.216994	0.011227	0.454058
0.214947	0.0118114	0.454558
0.212935	0.0124326	0.455058
0.210892	0.0130682	0.455558
0.20879	0.0137123	0.456058
0.206714	0.0143865	0.456558
0.204564	0.0150863	0.457058
0.202349	0.0157907	0.457558
0.200111	0.0164897	0.458058
0.197911	0.0172238	0.458558
0.195559	0.0179703	0.459058
0.193337	0.0187061	0.459558
0.191046	0.0194474	0.460058
0.188737	0.0202155	0.460558
0.186445	0.0209692	0.461058
0.184144	0.0217219	0.461558
0.18179	0.022499	0.462058
0.179525	0.0232591	0.462558
0.177258	0.0240084	0.463058
0.175003	0.0247513	0.463558
0.172803	0.0254966	0.464058
0.17058	0.0262258	0.464558
0.168453	0.0269536	0.465058
0.166365	0.0276786	0.465558
0.164345	0.0283882	0.466058
0.162366	0.029066	0.466558
0.160375	0.0297337	0.467058
0.158548	0.0304156	0.467558
0.15675	0.0310513	0.468058
0.155104	0.031672	0.468558
0.153553	0.0322902	0.469058
0.152066	0.0328703	0.469558
0.150704	0.0334263	0.470058
0.149494	0.0339727	0.470558
0.148385	0.0345137	0.471058
0.147401	0.0350031	0.471558
0.146625	0.035478	0.472058
0.145958	0.0359376	0.472558
0.145458	0.0363663	0.473058
0.14513	0.0367553	0.473558
0.144968	0.0371325	0.474058
0.145054	0.0374944	0.474558
0.145284	0.0378064	0.475058
0.145761	0.0381008	0.475558
0.146434	0.0383799	0.476058
0.147233	0.0386309	0.476558
0.148321	0.038845	0.477058
0.149649	0.0390463	0.477558
0.151114	0.0392233	0.478058
0.152884	0.0393622	0.478558
0.15492	0.0394782	0.479058
0.157181	0.039577	0.479558
0.15966	0.0396395	0.480058
0.162391	0.0396899	0.480558
0.165359	0.0397239	0.481058
0.168628	0.0397214	0.481558
0.172062	0.0396921	0.482058
0.17576	0.0396493	0.482558
0.179723	0.0396024	0.483058
0.183821	0.0395022	0.483558
0.188318	0.0393922	0.484058
0.192886	0.0392848	0.484558
0.19777	0.0391326	0.485058
0.202743	0.0389586	0.485558
0.207973	0.0387899	0.486058
0.213393	0.0386132	0.486558
0.219015	0.0383898	0.487058
0.224804	0.0381647	0.487558
0.230764	0.037946	0.488058
0.236842	0.037689	0.488558
0.243032	0.0374224	0.489058
0.249335	0.0371665	0.489558
0.255753	0.0369046	0.490058
0.262275	0.0366068	0.490558
0.268949	0.0363173	0.491058
0.275618	0.0360477	0.491558
0.2823	0.0357375	0.492058
0.289038	0.0354174	0.492558
0.295755	0.0351303	0.493058
0.302537	0.0348274	0.493558
0.309206	0.0345006	0.494058
0.31574	0.0341875	0.494558
0.322223	0.0338928	0.495058
0.32865	0.0335736	0.495558
0.334976	0.0332655	0.496058
0.34109	0.0329785	0.496558
0.347108	0.0326777	0.497058
0.352936	0.0323667	0.497558
0.358538	0.032097	0.498058
0.363958	0.0318215	0.498558
0.369137	0.0315384	0.499058
0.374025	0.0312772	0.499558
0.378647	0.0310412	0.500058
0.38295	0.03079	0.500558
0.387026	0.0305433	0.501058
0.390757	0.0303413	0.501558
0.394095	0.0301415	0.502058
0.397091	0.0299372	0.502558
0.399791	0.0297619	0.503058
0.4021	0.0296124	0.503558
0.404	0.0294361	0.504058
0.405417	0.029287	0.504558
0.40652	0.0291841	0.505058
0.407238	0.0290741	0.505558
0.407503	0.0289667	0.506058
0.407405	0.0289038	0.506558
0.406917	0.0288647	0.507058
0.405981	0.028803	0.507558
0.404637	0.028775	0.508058
0.402842	0.0287738	0.508558
0.400722	0.0287827	0.509058
0.398136	0.0287838	0.509558
0.395135	0.0288369	0.510058
0.391768	0.0288961	0.510558
0.387963	0.0289524	0.511058
0.383771	0.0290356	0.511558
0.379273	0.0291608	0.512058
0.374401	0.0292636	0.512558
0.369115	0.0293775	0.513058
0.363627	0.0295277	0.513558
0.357852	0.029696	0.514058
0.351815	0.0298551	0.514558
0.345458	0.0300467	0.515058
0.338955	0.0302582	0.515558
0.332153	0.0304521	0.516058
0.325124	0.030667	0.516558
0.318032	0.0309114	0.517058
0.310735	0.0311505	0.517558
0.303248	0.0313725	0.518058
0.295782	0.031614	0.518558
0.288167	0.0318666	0.519058
0.280558	0.0321057	0.519558
0.272964	0.0323442	0.520058
0.26537	0.0326204	0.520558
0.257795	0.0328651	0.521058
0.250275	0.033095	0.521558
0.242839	0.0333488	0.522058
0.235558	0.0336059	0.522558
0.228359	0.0338245	0.523058
0.221362	0.0340648	0.523558
0.214521	0.0343067	0.524058
0.207962	0.0345221	0.524558
0.201646	0.034717	0.525058
0.195602	0.0349298	0.525558
0.18987	0.035126	0.526058
0.184385	0.0352933	0.526558
0.179242	0.035441	0.527058
0.174479	0.0355988	0.527558
0.170059	0.0357226	0.528058
0.166024	0.0358264	0.528558
0.162361	0.0359267	0.529058
0.159149	0.0359977	0.529558
0.156336	0.0360505	0.530058
0.153963	0.0360819	0.530558
0.151974	0.0360963	0.531058
0.150479	0.036066	0.531558
0.149434	0.0360109	0.532058
0.148807	0.0359644	0.532558
0.148671	0.0358796	0.533058
0.149026	0.0357474	0.533558
0.14988	0.0356092	0.534058
0.151073	0.0354615	0.534558
0.152758	0.0352555	0.535058
0.154883	0.0350174	0.535558
0.157441	0.0347783	0.536058
0.160149	0.0345148	0.536558
0.163499	0.0342032	0.537058
0.167266	0.0338813	0.537558
0.171399	0.0335349	0.538058
0.175946	0.0331448	0.538558
0.180792	0.0327371	0.539058
0.186037	0.0323146	0.539558
0.191618	0.0318595	0.540058
0.197463	0.0313659	0.540558
0.203639	0.0308661	0.541058
0.210053	0.0303408	0.541558
0.216664	0.0297716	0.542058
0.223484	0.029193	0.542558
0.230552	0.0286041	0.543058
0.237767	0.0279812	0.543558
0.245168	0.0273347	0.544058
0.252701	0.0266714	0.544558
0.260274	0.0260186	0.545058
0.267929	0.0253351	0.545558
0.275663	0.024631	0.546058
0.283485	0.023923	0.546558
0.291311	0.0232087	0.547058
0.299095	0.0224698	0.547558
0.306799	0.021732	0.548058
0.314608	0.0210095	0.548558
0.322192	0.0202569	0.549058
0.329791	0.0194988	0.549558
0.337206	0.0187483	0.550058
0.344518	0.0179949	0.550558
0.351653	0.0172489	0.551058
0.358671	0.016504	0.551558
0.365515	0.0157709	0.552058
0.372158	0.0150335	0.552558
0.378559	0.0142959	0.553058
0.384714	0.013604	0.553558
0.390631	0.0128948	0.554058
0.396375	0.0122	0.554558
0.401807	0.0115351	0.555058
0.406989	0.0108702	0.555558
0.411923	0.0102095	0.556058
0.41661	0.00956484	0.556558
0.420948	0.00896755	0.557058
0.425097	0.0083818	0.557558
0.428968	0.0077962	0.558058
0.432533	0.00725545	0.558558
0.435757	0.00674674	0.559058
0.438791	0.00623268	0.559558
0.441552	0.00575018	0.560058
0.444042	0.00531428	0.560558
0.446264	0.00488884	0.561058
0.448297	0.00448657	0.561558
0.450069	0.00414917	0.562058
0.451541	0.0038322	0.562558
0.452829	0.00352107	0.563058
0.453898	0.00323763	0.563558
0.45477	0.00300836	0.564058
0.455469	0.00277567	0.564558
0.455942	0.0025691	0.565058
0.456266	0.00242603	0.565558
0.456432	0.00229336	0.566058
0.456461	0.00217741	0.566558
0.456352	0.00211682	0.567058
0.456126	0.00207964	0.567558
0.455794	0.00206128	0.568058
0.455308	0.00205681	0.568558
0.454832	0.0021096	0.569058
0.454289	0.00217157	0.569558
0.45369	0.00224373	0.570058
0.453095	0.00236812	0.570558
0.452396	0.00252335	0.571058
0.451728	0.00267513	0.571558
0.451051	0.00285265	0.572058
0.450409	0.00307307	0.572558
0.449778	0.00329548	0.573058
0.449158	0.00351335	0.573558
0.448602	0.00377476	0.574058
0.448062	0.00406297	0.574558
0.447581	0.00432647	0.575058
0.447222	0.00461396	0.575558
0.446886	0.00493656	0.576058
0.446662	0.00525406	0.576558
0.446534	0.00556592	0.577058
0.446493	0.00592136	0.577558
0.446524	0.00628455	0.578058
0.446705	0.00663563	0.578558
0.447054	0.00702142	0.579058
0.447543	0.00741213	0.579558
0.448051	0.00778272	0.580058
0.44873	0.00815502	0.580558
0.449521	0.00856113	0.581058
0.450452	0.00894838	0.581558
0.451407	0.00932535	0.582058
0.452525	0.0097244	0.582558
0.453821	0.0101407	0.583058
0.455279	0.010519	0.583558
0.456782	0.0108995	0.584058
0.458404	0.0112941	0.584558
0.460163	0.0116817	0.585058
0.462007	0.0120374	0.585558
0.463935	0.0124143	0.586058
0.465928	0.0127824	0.586558
0.468134	0.0131291	0.587058
0.47045	0.0134833	0.587558
0.472779	0.0138475	0.588058
0.475237	0.0141838	0.588558
0.477746	0.014498	0.589058
0.480366	0.0148263	0.589558
0.483034	0.015155	0.590058
0.485825	0.0154571	0.590558
0.488678	0.0157623	0.591058
0.491598	0.0160766	0.591558
0.494612	0.016355	0.592058
0.497636	0.0166368	0.592558
0.5008	0.016927	0.593058
0.504027	0.0172101	0.593558
0.507278	0.0174662	0.594058
0.510604	0.0177255	0.594558
0.514002	0.017989	0.595058
0.517494	0.0182317	0.595558
0.521071	0.0184727	0.596058
0.524602	0.0187366	0.596558
0.528215	0.018974	0.597058
0.531917	0.0191909	0.597558
0.535646	0.0194284	0.598058
0.539418	0.019665	0.598558
0.543268	0.0198827	0.599058
0.547268	0.0200884	0.599558
0.551221	0.0203105	0.600058
0.555275	0.0205214	0.600558
0.559367	0.0207155	0.601058
0.56353	0.020931	0.601558
0.567746	0.0211437	0.602058
0.571944	0.0213419	0.602558
0.57634	0.0215448	0.603058
0.580826	0.0217579	0.603558
0.585377	0.0219428	0.604058
0.589895	0.0221289	0.604558
0.594499	0.0223401	0.605058
0.599201	0.0225348	0.605558
0.603989	0.0227133	0.606058
0.608823	0.0229057	0.606558
0.613703	0.023104	0.607058
0.618677	0.0232785	0.607558
0.623687	0.0234634	0.608058
0.628758	0.0236639	0.608558
0.633969	0.0238551	0.609058
0.639219	0.0240194	0.609558
0.644529	0.024202	0.610058
0.649928	0.024389	0.610558
0.655321	0.0245428	0.611058
0.66078	0.0247126	0.611558
0.666153	0.0248935	0.612058
0.671658	0.0250486	0.612558
0.677176	0.0251914	0.613058
0.682732	0.0253392	0.613558
0.688379	0.025479	0.614058
0.69389	0.0256052	0.614558
0.699427	0.0257195	0.615058
0.704989	0.0258367	0.615558
0.710527	0.0259285	0.616058
0.716101	0.0260135	0.616558
0.721559	0.0261061	0.617058
0.727011	0.0261769	0.617558
0.732428	0.0262228	0.618058
0.737773	0.026275	0.618558
0.743024	0.0263032	0.619058
0.748211	0.0263015	0.619558
0.753288	0.0262898	0.620058
0.75825	0.0262851	0.620558
0.763028	0.0262492	0.621058
0.767665	0.0261826	0.621558
0.772169	0.0261034	0.622058
0.776528	0.0260163	0.622558
0.780949	0.0258962	0.623058
0.784983	0.0257499	0.623558
0.788755	0.025607	0.624058
0.792417	0.0254309	0.624558
0.795894	0.0252158	0.625058
0.798882	0.0249906	0.625558
0.801915	0.0247519	0.626058
0.804608	0.0244709	0.626558
0.807182	0.0241788	0.627058
0.809407	0.0238734	0.627558
0.811367	0.0235202	0.628058
0.81305	0.0231396	0.628558
0.814452	0.0227606	0.629058
0.815576	0.0223526	0.629558
0.816432	0.0219113	0.630058
0.816948	0.0214506	0.630558
0.817139	0.0209593	0.631058
0.817007	0.0204245	0.631558
0.816607	0.0198805	0.632058
0.816008	0.0193214	0.632558
0.814974	0.0187419	0.633058
0.813567	0.0181244	0.633558
0.812098	0.0174983	0.634058
0.810187	0.0168519	0.634558
0.80795	0.0161643	0.635058
0.805419	0.0154611	0.635558
0.802552	0.0147484	0.636058
0.799515	0.0140225	0.636558
0.796064	0.0132705	0.637058
0.792391	0.0125054	0.637558
0.78843	0.0117153	0.638058
0.784243	0.0109132	0.638558
0.779863	0.0100856	0.639058
0.775274	0.00926151	0.639558
0.770325	0.0084148	0.640058
0.765293	0.00755539	0.640558
0.760036	0.00669482	0.641058
0.754527	0.00582559	0.641558
0.748889	0.00493514	0.642058
0.743103	0.00404237	0.642558
0.73715	0.00315109	0.643058
0.731141	0.00225493	0.643558
0.725028	0.00134224	0.644058
0.718769	0.000442642	0.644558
0.712306	-0.0004565	0.645058
0.705951	-0.00136948	0.645558
0.699446	-0.00226654	0.646058
0.692895	-0.00315259	0.646558
0.686367	-0.00405323	0.647058
0.679817	-0.00494887	0.647558
0.673299	-0.00581794	0.648058
0.666803	-0.00668855	0.648558
0.660324	-0.00755022	0.649058
0.653984	-0.00839297	0.649558
0.647709	-0.00921243	0.650058
0.64149	-0.0100372	0.650558
0.63544	-0.0108491	0.651058
0.629452	-0.0116392	0.651558
0.623559	-0.0124036	0.652058
0.61789	-0.0131664	0.652558
0.612423	-0.0139014	0.653058
0.607076	-0.0145998	0.653558
0.601885	-0.0152985	0.654058
0.596965	-0.0159687	0.654558
0.592252	-0.0166072	0.655058
0.587709	-0.0172201	0.655558
0.583441	-0.0178218	0.656058
0.579428	-0.0183836	0.656558
0.575588	-0.0189221	0.657058
0.572116	-0.0194543	0.657558
0.56886	-0.0199409	0.658058
0.565872	-0.0203918	0.658558
0.563216	-0.0208167	0.659058
0.56085	-0.0212256	0.659558
0.558725	-0.0215928	0.660058
0.556929	-0.0219226	0.660558
0.55541	-0.0222509	0.661058
0.554191	-0.0225462	0.661558
0.553229	-0.022797	0.662058
0.552565	-0.0230212	0.662558
0.5523	-0.0232338	0.663058
0.552256	-0.0233951	0.663558
0.552513	-0.0235306	0.664058
0.553073	-0.0236481	0.664558
0.553933	-0.0237388	0.665058
0.555052	-0.0237911	0.665558
0.556526	-0.0238286	0.666058
0.558284	-0.0238401	0.666558
0.560285	-0.0238095	0.667058
0.562581	-0.0237625	0.667558
0.565062	-0.0236948	0.668058
0.567829	-0.0236037	0.668558
0.570885	-0.0234727	0.669058
0.574172	-0.0233345	0.669558
0.577794	-0.0231766	0.670058
0.581563	-0.0229776	0.670558
0.585577	-0.0227656	0.671058
0.589785	-0.0225344	0.671558
0.594281	-0.0222878	0.672058
0.598925	-0.0220142	0.672558
0.603775	-0.0217477	0.673058
0.608816	-0.0214522	0.673558
0.614033	-0.0211406	0.674058
0.619409	-0.0208094	0.674558
0.624955	-0.0204694	0.675058
0.630694	-0.0201112	0.675558
0.636552	-0.0197409	0.676058
0.642561	-0.0193716	0.676558
0.648669	-0.0189845	0.677058
0.654818	-0.0185856	0.677558
0.661089	-0.0181868	0.678058
0.667392	-0.0177844	0.678558
0.673722	-0.0173671	0.679058
0.680216	-0.0169521	0.679558
0.686716	-0.0165408	0.680058
0.69327	-0.0161088	0.680558
0.699856	-0.0156716	0.681058
0.706426	-0.0152416	0.681558
0.712996	-0.0148122	0.682058
0.719509	-0.0143761	0.682558
0.726005	-0.0139376	0.683058
0.732487	-0.0135084	0.683558
0.738901	-0.0130691	0.684058
0.745317	-0.0126425	0.684558
0.751626	-0.0122219	0.685058
0.757885	-0.0117984	0.685558
0.764012	-0.0113834	0.686058
0.770076	-0.0109654	0.686558
0.776052	-0.0105599	0.687058
0.781773	-0.0101459	0.687558
0.787465	-0.00974663	0.688058
0.793048	-0.00935174	0.688558
0.798519	-0.00896138	0.689058
0.80379	-0.00857683	0.689558
0.808886	-0.00818651	0.690058
0.813772	-0.00780859	0.690558
0.818524	-0.00742078	0.691058
0.82305	-0.00706689	0.691558
0.827404	-0.00670559	0.692058
0.831538	-0.00634805	0.692558
0.835569	-0.00600386	0.693058
0.839306	-0.00566021	0.693558
0.84286	-0.00530592	0.694058
0.846263	-0.00496941	0.694558
0.849389	-0.00464019	0.695058
0.852246	-0.00432645	0.695558
0.854929	-0.0039998	0.696058
0.857442	-0.00368167	0.696558
0.859647	-0.00336661	0.697058
0.86168	-0.00304904	0.697558
0.863398	-0.00274629	0.698058
0.864963	-0.00245511	0.698558
0.86625	-0.00214651	0.699058
0.867336	-0.0018534	0.699558
0.868125	-0.00156292	0.700058
0.86875	-0.00127477	0.700558
0.86905	-0.000987223	0.701058
0.869208	-0.000705851	0.701558
0.869066	-0.000426227	0.702058
0.868827	-0.000149784	0.702558
0.868358	0.0001275	0.703058
0.867709	0.000392806	0.703558
0.866819	0.000658746	0.704058
0.865799	0.000934416	0.704558
0.864555	0.00119006	0.705058
0.863139	0.00144392	0.705558
0.861529	0.00169732	0.706058
0.859799	0.00194548	0.706558
0.857919	0.00217567	0.707058
0.855919	0.00241111	0.707558
0.853886	0.00264533	0.708058
0.851755	0.00286282	0.708558
0.849512	0.003079	0.709058
0.847264	0.00330337	0.709558
0.844866	0.0034979	0.710058
0.842496	0.0036789	0.710558
0.84007	0.00386488	0.711058
0.837566	0.00403491	0.711558
0.83503	0.00417756	0.712058
0.832497	0.00433183	0.712558
0.829989	0.00447067	0.713058
0.827546	0.00459915	0.713558
0.825139	0.00470662	0.714058
0.822846	0.00479563	0.714558
0.820572	0.00487577	0.715058
0.818392	0.00492962	0.715558
0.81628	0.00499089	0.716058
0.814364	0.00501984	0.716558
0.812547	0.00501071	0.717058
0.810928	0.00499691	0.717558
0.80944	0.00496675	0.718058
0.808084	0.00490443	0.718558
0.806955	0.00481561	0.719058
0.805977	0.00471272	0.719558
0.805181	0.00457731	0.720058
0.804686	0.00440185	0.720558
0.804412	0.00421013	0.721058
0.804297	0.00401097	0.721558
0.804445	0.00376719	0.722058
0.804869	0.00349463	0.722558
0.805787	0.00319189	0.723058
0.806705	0.0028706	0.723558
0.807877	0.00250743	0.724058
0.809334	0.0021327	0.724558
0.811048	0.00172266	0.725058
0.813073	0.00126591	0.725558
0.815385	0.000779923	0.726058
0.818028	0.000270048	0.726558
0.820985	-0.000271884	0.727058
0.824209	-0.000858509	0.727558
0.827711	-0.00145393	0.728058
0.831525	-0.0020948	0.728558
0.835637	-0.00276979	0.729058
0.840047	-0.00347104	0.729558
0.844725	-0.00419434	0.730058
0.849657	-0.00496678	0.730558
0.854858	-0.0057598	0.731058
0.860542	-0.00659933	0.731558
0.866349	-0.00747174	0.732058
0.872347	-0.00836746	0.732558
0.878542	-0.00927035	0.733058
0.885008	-0.0102234	0.733558
0.891759	-0.0111908	0.734058
0.898747	-0.0121809	0.734558
0.905919	-0.0132007	0.735058
0.91328	-0.0142453	0.735558
0.92079	-0.0153136	0.736058
0.928542	-0.0163794	0.736558
0.936426	-0.0174867	0.737058
0.944502	-0.018622	0.737558
0.952696	-0.0197546	0.738058
0.961006	-0.0209038	0.738558
0.969511	-0.0220775	0.739058
0.978104	-0.0232545	0.739558
0.986773	-0.0244532	0.740058
0.995554	-0.0256649	0.740558
1.00433	-0.0268826	0.741058
1.01323	-0.0280836	0.741558
1.02215	-0.0293078	0.742058
1.03084	-0.0305288	0.742558
1.03975	-0.0317467	0.743058
1.04868	-0.0329707	0.743558
1.0576	-0.0342076	0.744058
1.06651	-0.0354299	0.744558
1.07542	-0.0366378	0.745058
1.08428	-0.0378708	0.745558
1.09309	-0.0390806	0.746058
1.10182	-0.0402742	0.746558
1.11046	-0.0414723	0.747058
1.11905	-0.0426672	0.747558
1.12754	-0.0438352	0.748058
1.13593	-0.0449973	0.748558
1.1442	-0.0461529	0.749058
1.15238	-0.0472762	0.749558
1.16043	-0.0483654	0.750058
1.16841	-0.0494562	0.750558
1.1762	-0.0505246	0.751058
1.18394	-0.051561	0.751558
1.19142	-0.0525859	0.752058
1.19876	-0.0535924	0.752558
1.20596	-0.0545705	0.753058
1.21282	-0.0555211	0.753558
1.21972	-0.0564593	0.754058
1.22643	-0.0573695	0.754558
1.23301	-0.0582361	0.755058
1.23933	-0.0590938	0.755558
1.24551	-0.0599293	0.756058
1.25151	-0.0607251	0.756558
1.25737	-0.061488	0.757058
1.26306	-0.0622496	0.757558
1.2686	-0.0629622	0.758058
1.27395	-0.0636445	0.758558
1.27912	-0.0643073	0.759058
1.28413	-0.0649461	0.759558
1.28899	-0.0655381	0.760058
1.29366	-0.0661098	0.760558
1.29815	-0.0666799	0.761058
1.30251	-0.0671936	0.761558
1.30666	-0.0676687	0.762058
1.3107	-0.0681504	0.762558
1.3145	-0.0685991	0.763058
1.31812	-0.0690066	0.763558
1.32162	-0.0693991	0.764058
1.32496	-0.0697851	0.764558
1.32805	-0.0701261	0.765058
1.33099	-0.0704567	0.765558
1.33378	-0.0707659	0.766058
1.33643	-0.0710308	0.766558
1.33891	-0.0712604	0.767058
1.34116	-0.0714921	0.767558
1.34334	-0.0717079	0.768058
1.34535	-0.0718861	0.768558
1.34714	-0.0720555	0.769058
1.34871	-0.0722097	0.769558
1.35009	-0.0723317	0.770058
1.35134	-0.0724238	0.770558
1.35241	-0.0725237	0.771058
1.35326	-0.0726159	0.771558
1.35392	-0.0726658	0.772058
1.35441	-0.0727207	0.772558
1.35471	-0.0727737	0.773058
1.35483	-0.0727858	0.773558
1.35465	-0.0728061	0.774058
1.35438	-0.0728334	0.774558
1.35383	-0.0728304	0.775058
1.35309	-0.0728135	0.775558
1.35215	-0.0728005	0.776058
1.35102	-0.072794	0.776558
1.34958	-0.0727641	0.777058
1.3479	-0.0727353	0.777558
1.34602	-0.0727213	0.778058
1.34381	-0.0726758	0.778558
1.34141	-0.0726308	0.779058
1.33876	-0.0725988	0.779558
1.33585	-0.0725714	0.780058
1.33271	-0.0725269	0.780558
1.32931	-0.0724967	0.781058
1.32567	-0.0724737	0.781558
1.32172	-0.0724354	0.782058
1.31748	-0.0724189	0.782558
1.31305	-0.0724254	0.783058
1.30831	-0.0724112	0.783558
1.30326	-0.0723889	0.784058
1.29799	-0.0723863	0.784558
1.29248	-0.0723983	0.785058
1.28669	-0.0723931	0.785558
1.28058	-0.0724146	0.786058
1.2743	-0.0724591	0.786558
1.26778	-0.0725058	0.787058
1.26099	-0.0725515	0.787558
1.25387	-0.0726252	0.788058
1.24652	-0.0727048	0.788558
1.2391	-0.072776	0.789058
1.23133	-0.0728827	0.789558
1.22334	-0.0730104	0.790058
1.21508	-0.0731094	0.790558
1.20673	-0.0732382	0.791058
1.19814	-0.0734073	0.791558
1.1894	-0.0735756	0.792058
1.18053	-0.0737375	0.792558
1.17155	-0.0739395	0.793058
1.16237	-0.0741514	0.793558
1.1531	-0.0743533	0.794058
1.1438	-0.0745839	0.794558
1.13438	-0.0748466	0.795058
1.12483	-0.0751089	0.795558
1.11535	-0.075372	0.796058
1.10583	-0.0756741	0.796558
1.09629	-0.0759733	0.797058
1.08683	-0.0762673	0.797558
1.07746	-0.0766001	0.798058
1.06821	-0.0769412	0.798558
1.059	-0.0772775	0.799058
1.04992	-0.0776322	0.799558
1.04093	-0.0780137	0.800058
1.03219	-0.0783749	0.800558
1.02359	-0.0787443	0.801058
1.01529	-0.0791469	0.801558
1.0072	-0.079551	0.802058
0.999411	-0.0799379	0.802558
0.991892	-0.080341	0.803058
0.984752	-0.0807663	0.803558
0.977872	-0.081179	0.804058
0.971396	-0.0815981	0.804558
0.965386	-0.0820391	0.805058
0.959749	-0.0824525	0.805558
0.954565	-0.0828503	0.806058
0.949837	-0.0832745	0.806558
0.945749	-0.0837049	0.807058
0.942089	-0.0841116	0.807558
0.938949	-0.0845204	0.808058
0.936368	-0.0849434	0.808558
0.934298	-0.0853365	0.809058
0.932677	-0.0857033	0.809558
0.931878	-0.0860894	0.810058
0.931688	-0.0864595	0.810558
0.932083	-0.0868004	0.811058
0.93302	-0.0871425	0.811558
0.934717	-0.0874865	0.812058
0.937057	-0.0877905	0.812558
0.940154	-0.0880729	0.813058
0.943722	-0.0883657	0.813558
0.948057	-0.0886235	0.814058
0.953092	-0.0888501	0.814558
0.958794	-0.0890831	0.815058
0.965134	-0.0892942	0.815558
0.97219	-0.0894652	0.816058
0.979891	-0.0896147	0.816558
0.988235	-0.0897788	0.817058
0.997268	-0.0898905	0.817558
1.00695	-0.0899575	0.818058
1.01724	-0.0900375	0.818558
1.02819	-0.0900822	0.819058
1.03977	-0.0900816	0.819558
1.05193	-0.090066	0.820058
1.06447	-0.0900512	0.820558
1.07778	-0.0899801	0.821058
1.09172	-0.0898745	0.821558
1.10617	-0.0897707	0.822058
1.12115	-0.0896291	0.822558
1.13665	-0.0894588	0.823058
1.15256	-0.0892794	0.823558
1.16889	-0.0890779	0.824058
1.18572	-0.0888207	0.824558
1.20292	-0.0885509	0.825058
1.22043	-0.0882808	0.825558
1.23827	-0.0879804	0.826058
1.25652	-0.087647	0.826558
1.27506	-0.0873161	0.827058
1.29382	-0.0869615	0.827558
1.3129	-0.0865565	0.828058
1.33217	-0.0861628	0.828558
1.35174	-0.0857643	0.829058
1.37141	-0.0853282	0.829558
1.39114	-0.0848872	0.830058
1.41102	-0.084452	0.830558
1.43101	-0.0839933	0.831058
1.4511	-0.0835067	0.831558
1.47113	-0.083038	0.832058
1.49118	-0.0825709	0.832558
1.51122	-0.0820647	0.833058
1.53115	-0.0815764	0.833558
1.55105	-0.0811085	0.834058
1.57084	-0.0806223	0.834558
1.5905	-0.0801216	0.835058
1.61008	-0.0796554	0.835558
1.62947	-0.0791994	0.836058
1.64867	-0.0787245	0.836558
1.66768	-0.0782695	0.837058
1.6865	-0.0778461	0.837558
1.70508	-0.0774041	0.838058
1.72353	-0.0769825	0.838558
1.74155	-0.0765955	0.839058
1.75932	-0.0762161	0.839558
1.77671	-0.0758404	0.840058
1.79389	-0.0755145	0.840558
1.81074	-0.0752189	0.841058
1.82723	-0.0749024	0.841558
1.8434	-0.0746329	0.842058
1.85927	-0.0744102	0.842558
1.87478	-0.0742082	0.843058
1.88995	-0.0740119	0.843558
1.90469	-0.0738768	0.844058
1.91917	-0.073758	0.844558
1.93318	-0.073652	0.845058
1.94685	-0.0736026	0.845558
1.96019	-0.0735938	0.846058
1.97318	-0.0735881	0.846558
1.98576	-0.0736245	0.847058
1.99791	-0.0737183	0.847558
2.00978	-0.0738404	0.848058
2.02127	-0.0739727	0.848558
2.03239	-0.0741756	0.849058
2.04303	-0.0744185	0.849558
2.0534	-0.0746705	0.850058
2.0634	-0.0749704	0.850558
2.07325	-0.0753313	0.851058
2.08253	-0.0756941	0.851558
2.09149	-0.0760879	0.852058
2.10009	-0.0765455	0.852558
2.10834	-0.0770362	0.853058
2.11629	-0.0775512	0.853558
2.12392	-0.0781009	0.854058
2.1312	-0.0787011	0.854558
2.13818	-0.0793133	0.855058
2.14479	-0.0799499	0.855558
2.15109	-0.0806451	0.856058
2.15702	-0.0813555	0.856558
2.16268	-0.0820882	0.857058
2.16805	-0.0828543	0.857558
2.17315	-0.083661	0.858058
2.17789	-0.0844606	0.858558
2.18241	-0.0853011	0.859058
2.18658	-0.0861822	0.859558
2.19051	-0.087057	0.860058
2.19415	-0.0879448	0.860558
2.19755	-0.0888839	0.861058
2.2006	-0.0898266	0.861558
2.20344	-0.0907685	0.862058
2.20597	-0.0917445	0.862558
2.20816	-0.0927296	0.863058
2.21019	-0.0937044	0.863558
2.21193	-0.0946856	0.864058
2.21351	-0.0957032	0.864558
2.21481	-0.0967055	0.865058
2.21585	-0.0976915	0.865558
2.21663	-0.0986957	0.866058
2.21723	-0.0997064	0.866558
2.21754	-0.100699	0.867058
2.21758	-0.101696	0.867558
2.21745	-0.102704	0.868058
2.21705	-0.103694	0.868558
2.21649	-0.104667	0.869058
2.2157	-0.105642	0.869558
2.21464	-0.106594	0.870058
2.21338	-0.107514	0.870558
2.21187	-0.108436	0.871058
2.21027	-0.109357	0.871558
2.20839	-0.110239	0.872058
2.20638	-0.111091	0.872558
2.20422	-0.111945	0.873058
2.20191	-0.112765	0.873558
2.19949	-0.113559	0.874058
2.19688	-0.11433	0.874558
2.19417	-0.115087	0.875058
2.19137	-0.115803	0.875558
2.18842	-0.116487	0.876058
2.1854	-0.117161	0.876558
2.18236	-0.117792	0.877058
2.17921	-0.118395	0.877558
2.17602	-0.118966	0.878058
2.17289	-0.119514	0.878558
2.16971	-0.120014	0.879058
2.16646	-0.120488	0.879558
2.16333	-0.12093	0.880058
2.16022	-0.121341	0.880558
2.15716	-0.121702	0.881058
2.15424	-0.12204	0.881558
2.15148	-0.122339	0.882058
2.14885	-0.122602	0.882558
2.14631	-0.122835	0.883058
2.14402	-0.123044	0.883558
2.14189	-0.123217	0.884058
2.14005	-0.123349	0.884558
2.13828	-0.12345	0.885058
2.13683	-0.123532	0.885558
2.13566	-0.123572	0.886058
2.13474	-0.123582	0.886558
2.13412	-0.12358	0.887058
2.13391	-0.123539	0.887558
2.13405	-0.123475	0.888058
2.13459	-0.123382	0.888558
2.13545	-0.123265	0.889058
2.13673	-0.123127	0.889558
2.13838	-0.122963	0.890058
2.1405	-0.122783	0.890558
2.14304	-0.122578	0.891058
2.14603	-0.122354	0.891558
2.14952	-0.122117	0.892058
2.15347	-0.121874	0.892558
2.15794	-0.121627	0.893058
2.16292	-0.121357	0.893558
2.16838	-0.121079	0.894058
2.1743	-0.120801	0.894558
2.18078	-0.120519	0.895058
2.18778	-0.120237	0.895558
2.19525	-0.11995	0.896058
2.20333	-0.119674	0.896558
2.21193	-0.119383	0.897058
2.22099	-0.119107	0.897558
2.23063	-0.118837	0.898058
2.24076	-0.118561	0.898558
2.25144	-0.118312	0.899058
2.26257	-0.118077	0.899558
2.27416	-0.117851	0.900058
2.28626	-0.117619	0.900558
2.29882	-0.11742	0.901058
2.31181	-0.117253	0.901558
2.32526	-0.117077	0.902058
2.33915	-0.116936	0.902558
2.35335	-0.116814	0.903058
2.368	-0.116698	0.903558
2.3829	-0.116605	0.904058
2.39811	-0.11655	0.904558
2.41373	-0.116514	0.905058
2.42961	-0.1165	0.905558
2.4458	-0.11651	0.906058
2.46225	-0.116549	0.906558
2.4788	-0.116603	0.907058
2.49566	-0.11668	0.907558
2.51275	-0.11681	0.908058
2.52995	-0.116948	0.908558
2.54727	-0.117092	0.909058
2.56468	-0.117278	0.909558
2.5822	-0.117507	0.910058
2.59976	-0.11773	0.910558
2.61737	-0.117976	0.911058
2.63495	-0.118256	0.911558
2.65254	-0.118549	0.912058
2.67008	-0.11883	0.912558
2.68747	-0.119156	0.913058
2.7048	-0.119508	0.913558
2.72202	-0.119844	0.914058
2.73911	-0.1202	0.914558
2.75615	-0.120575	0.915058
2.77291	-0.120959	0.915558
2.7895	-0.121324	0.916058
2.80586	-0.121712	0.916558
2.82202	-0.122105	0.917058
2.83798	-0.122473	0.917558
2.8535	-0.122848	0.918058
2.86892	-0.12323	0.918558
2.88417	-0.123589	0.919058
2.89912	-0.123932	0.919558
2.9137	-0.124282	0.920058
2.92796	-0.124627	0.920558
2.94189	-0.12493	0.921058
2.95557	-0.125226	0.921558
2.96897	-0.125505	0.922058
2.98205	-0.125749	0.922558
2.99473	-0.125965	0.923058
3.0072	-0.126164	0.923558
3.01933	-0.12633	0.924058
3.03109	-0.126434	0.924558
3.04254	-0.126525	0.925058
3.05369	-0.12659	0.925558
3.06457	-0.126594	0.926058
3.0753	-0.126565	0.926558
3.08564	-0.126519	0.927058
3.09582	-0.126421	0.927558
3.10573	-0.126254	0.928058
3.11539	-0.126057	0.928558
3.12513	-0.125831	0.929058
3.13438	-0.125534	0.929558
3.14348	-0.125212	0.930058
3.15238	-0.124854	0.930558
3.16104	-0.124434	0.931058
3.16965	-0.123949	0.931558
3.17815	-0.123444	0.932058
3.18652	-0.122897	0.932558
3.19485	-0.122277	0.933058
3.2031	-0.121624	0.933558
3.21131	-0.120946	0.934058
3.21947	-0.120215	0.934558
3.2277	-0.119433	0.935058
3.23586	-0.118636	0.935558
3.24394	-0.117794	0.936058
3.25216	-0.116901	0.936558
3.26046	-0.115995	0.937058
3.26874	-0.115061	0.937558
3.27719	-0.114088	0.938058
3.28583	-0.113076	0.938558
3.29458	-0.112065	0.939058
3.30347	-0.111025	0.939558
3.31259	-0.109949	0.940058
3.32165	-0.108884	0.940558
3.33096	-0.107811	0.941058
3.34042	-0.106713	0.941558
3.35017	-0.105612	0.942058
3.36007	-0.104532	0.942558
3.37026	-0.103434	0.943058
3.38059	-0.102352	0.943558
3.3911	-0.101287	0.944058
3.40181	-0.100242	0.944558
3.41282	-0.0991862	0.945058
3.42414	-0.0981631	0.945558
3.43567	-0.0971759	0.946058
3.44741	-0.0962032	0.946558
3.4595	-0.0952512	0.947058
3.47186	-0.0943546	0.947558
3.48443	-0.0934972	0.948058
3.49706	-0.092659	0.948558
3.5101	-0.0918747	0.949058
3.5234	-0.0911513	0.949558
3.53699	-0.0904636	0.950058
3.55078	-0.0898221	0.950558
3.56478	-0.0892655	0.951058
3.57906	-0.0887533	0.951558
3.59349	-0.088279	0.952058
3.60816	-0.0878891	0.952558
3.62305	-0.0875653	0.953058
3.63815	-0.0872926	0.953558
3.65344	-0.087089	0.954058
3.66881	-0.0869743	0.954558
3.68442	-0.0869142	0.955058
3.7002	-0.0869125	0.955558
3.71618	-0.0870193	0.956058
3.73225	-0.0871843	0.956558
3.74846	-0.0874186	0.957058
3.76478	-0.0877191	0.957558
3.78119	-0.0881019	0.958058
3.79773	-0.0885545	0.958558
3.81437	-0.0890631	0.959058
3.83122	-0.0896657	0.959558
3.84797	-0.0903555	0.960058
3.86486	-0.0910765	0.960558
3.88173	-0.09188	0.961058
3.89876	-0.0927752	0.961558
3.91572	-0.0937117	0.962058
3.93263	-0.0947128	0.962558
3.94965	-0.095799	0.963058
3.96668	-0.0969278	0.963558
3.98373	-0.0981022	0.964058
4.00073	-0.0993464	0.964558
4.01772	-0.100665	0.965058
4.03467	-0.10201	0.965558
4.05158	-0.103399	0.966058
4.06846	-0.104852	0.966558
4.08528	-0.106328	0.967058
4.10205	-0.107825	0.967558
4.11872	-0.109382	0.968058
4.13536	-0.110979	0.968558
4.15187	-0.112571	0.969058
4.16832	-0.114191	0.969558
4.18469	-0.115879	0.970058
4.20105	-0.117551	0.970558
4.21726	-0.119225	0.971058
4.23335	-0.12095	0.971558
4.24938	-0.122675	0.972058
4.26527	-0.124367	0.972558
4.28105	-0.126072	0.973058
4.2968	-0.127799	0.973558
4.31244	-0.129502	0.974058
4.32791	-0.131184	0.974558
4.34336	-0.132889	0.975058
4.35868	-0.134574	0.975558
4.37388	-0.136206	0.976058
4.38905	-0.137838	0.976558
4.40408	-0.139485	0.977058
4.419	-0.141068	0.977558
4.43387	-0.142611	0.978058
4.44861	-0.144153	0.978558
4.46325	-0.145654	0.979058
4.47779	-0.147097	0.979558
4.4923	-0.148531	0.980058
4.50671	-0.149933	0.980558
4.52097	-0.15127	0.981058
4.53515	-0.152563	0.981558
4.54934	-0.153836	0.982058
4.56329	-0.155046	0.982558
4.57719	-0.156196	0.983058
4.59106	-0.157333	0.983558
4.60485	-0.158424	0.984058
4.61857	-0.159437	0.984558
4.63221	-0.160418	0.985058
4.64576	-0.161364	0.985558
4.65925	-0.162242	0.986058
4.67279	-0.163068	0.986558
4.68617	-0.163894	0.987058
4.69954	-0.164647	0.987558
4.71282	-0.165318	0.988058
4.72608	-0.165966	0.988558
4.73929	-0.166594	0.989058
4.75249	-0.167153	0.989558
4.76559	-0.167649	0.990058
4.77867	-0.168141	0.990558
4.79175	-0.168573	0.991058
4.80474	-0.168926	0.991558
4.81776	-0.169288	0.992058
4.8307	-0.169625	0.992558
4.8436	-0.16989	0.993058
4.85638	-0.170121	0.993558
4.86923	-0.170351	0.994058
4.88203	-0.170515	0.994558
4.89482	-0.170636	0.995058
4.90763	-0.170771	0.995558
4.92036	-0.170884	0.996058
4.93303	-0.170931	0.996558
4.94568	-0.170961	0.997058
4.95838	-0.171	0.997558
4.9711	-0.170992	0.998058
4.98369	-0.170952	0.998558
4.99628	-0.170938	0.999058
5.00878	-0.170908	0.999558
5.02133	-0.170842	1.00006
5.03379	-0.170776	1.00056
5.04614	-0.170719	1.00106
5.0585	-0.170628	1.00156
5.07093	-0.170536	1.00206
5.08318	-0.170465	1.00256
5.09545	-0.170386	1.00306
5.10772	-0.17027	1.00356
5.11988	-0.170179	1.00406
5.13202	-0.170119	1.00456
5.14411	-0.170035	1.00506
5.15609	-0.169947	1.00556
5.16802	-0.169902	1.00606
5.17999	-0.169844	1.00656
5.19186	-0.169763	1.00706
5.20363	-0.169727	1.00756
5.21526	-0.169719	1.00806
5.22688	-0.169696	1.00856
5.23842	-0.169677	1.00906
5.24986	-0.169702	1.00956
5.26128	-0.16972	1.01006
5.27268	-0.169746	1.01056
5.28392	-0.169805	1.01106
5.29504	-0.169888	1.01156
5.30607	-0.169951	1.01206
5.31707	-0.17004	1.01256
5.32808	-0.170166	1.01306
5.33889	-0.170292	1.01356
5.34967	-0.170424	1.01406
5.36032	-0.170601	1.01456
5.37088	-0.17078	1.01506
5.38122	-0.170956	1.01556
5.39159	-0.171152	1.01606
5.4019	-0.171386	1.01656
5.41209	-0.171611	1.01706
5.42222	-0.171847	1.01756
5.43226	-0.172121	1.01806
5.44221	-0.172393	1.01856
5.45204	-0.172664	1.01906
5.46177	-0.172964	1.01956
5.47145	-0.173273	1.02006
5.48098	-0.17356	1.02056
5.49045	-0.173864	1.02106
5.49992	-0.174211	1.02156
5.50929	-0.174538	1.02206
5.51854	-0.17485	1.02256
5.52778	-0.175178	1.02306
5.53697	-0.175519	1.02356
5.54604	-0.175837	1.02406
5.55506	-0.176166	1.02456
5.56405	-0.176507	1.02506
5.5731	-0.176828	1.02556
5.58212	-0.177131	1.02606
5.59117	-0.177451	1.02656
5.60009	-0.177759	1.02706
5.60902	-0.178038	1.02756
5.61796	-0.17833	1.02806
5.62688	-0.178627	1.02856
5.63582	-0.17888	1.02906
5.64475	-0.179119	1.02956
5.65368	-0.179364	1.03006
5.66267	-0.179585	1.03056
5.67165	-0.179793	1.03106
5.68068	-0.179977	1.03156
5.6898	-0.180155	1.03206
5.69896	-0.180301	1.03256
5.70823	-0.180431	1.03306
5.71757	-0.180543	1.03356
5.72701	-0.180623	1.03406
5.73649	-0.180668	1.03456
5.74608	-0.180714	1.03506
5.75582	-0.180737	1.03556
5.76572	-0.180722	1.03606
5.77569	-0.180691	1.03656
5.78575	-0.18064	1.03706
5.79582	-0.180556	1.03756
5.80624	-0.180447	1.03806
5.81682	-0.180317	1.03856
5.82752	-0.180161	1.03906
5.83841	-0.179969	1.03956
5.84943	-0.179756	1.04006
5.86061	-0.179537	1.04056
5.87196	-0.179285	1.04106
5.88352	-0.179001	1.04156
5.89523	-0.178704	1.04206
5.90715	-0.178398	1.04256
5.91924	-0.178056	1.04306
5.93153	-0.177684	1.04356
5.94394	-0.177318	1.04406
5.95656	-0.176925	1.04456
5.96934	-0.176505	1.04506
5.98233	-0.176073	1.04556
5.99516	-0.175624	1.04606
6.00837	-0.175171	1.04656
6.0218	-0.174698	1.04706
6.03538	-0.174218	1.04756
6.04917	-0.173738	1.04806
6.06302	-0.173238	1.04856
6.0771	-0.172729	1.04906
6.09138	-0.172234	1.04956
6.10572	-0.17173	1.05006
6.12025	-0.171213	1.05056
6.13488	-0.170709	1.05106
6.14966	-0.170222	1.05156
6.1645	-0.169721	1.05206
6.17946	-0.169233	1.05256
6.19437	-0.168772	1.05306
6.20952	-0.168307	1.05356
6.22476	-0.16785	1.05406
6.24006	-0.167407	1.05456
6.25546	-0.166981	1.05506
6.27081	-0.166576	1.05556
6.28626	-0.166199	1.05606
6.30178	-0.165852	1.05656
6.31744	-0.165523	1.05706
6.33295	-0.165215	1.05756
6.34839	-0.164946	1.05806
6.36402	-0.16469	1.05856
6.37954	-0.164461	1.05906
6.39498	-0.164289	1.05956
6.41036	-0.164154	1.06006
6.42567	-0.164032	1.06056
6.44097	-0.163958	1.06106
6.45613	-0.163932	1.06156
6.47118	-0.163935	1.06206
6.48617	-0.163973	1.06256
6.50106	-0.164063	1.06306
6.51582	-0.164187	1.06356
6.53035	-0.164345	1.06406
6.54485	-0.164552	1.06456
6.55907	-0.164823	1.06506
6.57311	-0.165118	1.06556
6.58698	-0.165446	1.06606
6.60066	-0.165846	1.06656
6.6141	-0.166279	1.06706
6.62734	-0.16674	1.06756
6.64038	-0.167257	1.06806
6.65314	-0.167834	1.06856
6.66566	-0.168434	1.06906
6.67798	-0.16907	1.06956
6.68999	-0.169763	1.07006
6.70183	-0.170489	1.07056
6.71338	-0.171248	1.07106
6.72467	-0.172052	1.07156
6.73564	-0.172896	1.07206
6.74639	-0.173754	1.07256
6.75689	-0.174651	1.07306
6.76706	-0.175593	1.07356
6.77686	-0.176543	1.07406
6.78638	-0.177524	1.07456
6.79567	-0.17855	1.07506
6.80463	-0.179593	1.07556
6.81327	-0.180636	1.07606
6.82172	-0.181715	1.07656
6.8297	-0.182827	1.07706
6.83745	-0.183935	1.07756
6.84494	-0.185039	1.07806
6.85214	-0.186185	1.07856
6.8591	-0.187326	1.07906
6.86568	-0.188446	1.07956
6.87204	-0.189581	1.08006
6.87814	-0.190736	1.08056
6.88393	-0.191861	1.08106
6.88945	-0.192971	1.08156
6.89468	-0.194099	1.08206
6.89984	-0.195199	1.08256
6.90466	-0.196257	1.08306
6.90919	-0.197325	1.08356
6.9136	-0.198377	1.08406
6.91781	-0.199376	1.08456
6.92174	-0.200366	1.08506
6.92545	-0.201348	1.08556
6.92907	-0.202272	1.08606
6.93254	-0.203158	1.08656
6.93586	-0.204038	1.08706
6.93904	-0.204863	1.08756
6.94211	-0.205626	1.08806
6.94503	-0.206359	1.08856
6.94791	-0.207067	1.08906
6.95071	-0.207713	1.08956
6.95339	-0.208303	1.09006
6.95618	-0.208875	1.09056
6.95898	-0.209377	1.09106
6.96164	-0.209808	1.09156
6.96436	-0.210189	1.09206
6.9671	-0.210545	1.09256
6.96985	-0.210822	1.09306
6.97273	-0.211048	1.09356
6.9757	-0.211247	1.09406
6.97873	-0.211355	1.09456
6.9819	-0.211398	1.09506
6.98524	-0.211415	1.09556
6.98875	-0.211379	1.09606
6.99243	-0.211262	1.09656
6.99633	-0.211089	1.09706
7.00037	-0.210895	1.09756
7.00473	-0.21062	1.09806
7.00933	-0.210282	1.09856
7.01434	-0.209928	1.09906
7.01967	-0.209509	1.09956
7.02527	-0.209029	1.10006
7.03121	-0.208513	1.10056
7.03747	-0.207968	1.10106
7.04404	-0.207356	1.10156
7.05112	-0.206696	1.10206
7.05855	-0.206032	1.10256
7.06644	-0.205318	1.10306
7.07479	-0.20455	1.10356
7.08352	-0.203775	1.10406
7.09275	-0.202968	1.10456
7.10244	-0.202111	1.10506
7.11257	-0.201228	1.10556
7.12321	-0.20034	1.10606
7.1344	-0.199425	1.10656
7.14609	-0.198485	1.10706
7.15829	-0.197545	1.10756
7.17097	-0.196592	1.10806
7.18421	-0.195616	1.10856
7.19797	-0.194647	1.10906
7.21231	-0.193693	1.10956
7.22709	-0.192722	1.11006
7.24251	-0.191746	1.11056
7.25845	-0.190802	1.11106
7.27493	-0.189859	1.11156
7.29191	-0.18891	1.11206
7.30937	-0.187991	1.11256
7.32729	-0.187097	1.11306
7.34583	-0.186191	1.11356
7.36481	-0.185306	1.11406
7.38431	-0.184473	1.11456
7.40423	-0.183649	1.11506
7.42461	-0.182848	1.11556
7.44551	-0.182095	1.11606
7.46685	-0.181352	1.11656
7.48866	-0.180638	1.11706
7.51092	-0.179972	1.11756
7.53351	-0.179358	1.11806
7.55649	-0.178751	1.11856
7.57983	-0.178189	1.11906
7.60352	-0.177676	1.11956
7.62761	-0.177194	1.12006
7.65198	-0.176748	1.12056
7.67659	-0.176345	1.12106
7.70151	-0.175987	1.12156
7.7267	-0.175655	1.12206
7.75213	-0.175363	1.12256
7.77763	-0.17512	1.12306
7.80332	-0.174911	1.12356
7.82927	-0.174738	1.12406
7.85523	-0.174613	1.12456
7.88127	-0.174535	1.12506
7.90742	-0.174467	1.12556
7.93357	-0.174449	1.12606
7.95983	-0.174465	1.12656
7.98612	-0.174507	1.12706
8.01242	-0.174591	1.12756
8.0387	-0.1747	1.12806
8.06488	-0.174839	1.12856
8.09111	-0.174999	1.12906
8.11714	-0.17519	1.12956
8.14308	-0.175404	1.13006
8.16899	-0.175634	1.13056
8.19468	-0.175881	1.13106
8.22025	-0.176149	1.13156
8.24562	-0.176429	1.13206
8.27074	-0.176732	1.13256
8.29582	-0.17704	1.13306
8.32051	-0.177355	1.13356
8.34512	-0.17768	1.13406
8.3695	-0.178007	1.13456
8.3938	-0.178337	1.13506
8.41767	-0.178659	1.13556
8.44126	-0.178988	1.13606
8.46461	-0.179314	1.13656
8.48774	-0.179639	1.13706
8.51068	-0.179952	1.13756
8.5333	-0.18027	1.13806
8.55572	-0.180575	1.13856
8.57782	-0.18087	1.13906
8.59972	-0.181154	1.13956
8.62135	-0.181418	1.14006
8.64279	-0.181661	1.14056
8.66396	-0.181885	1.14106
8.6849	-0.182113	1.14156
8.70549	-0.182312	1.14206
8.7259	-0.182493	1.14256
8.74623	-0.182666	1.14306
8.76659	-0.182802	1.14356
8.78647	-0.18294	1.14406
8.80623	-0.18307	1.14456
8.82575	-0.183168	1.14506
8.84517	-0.183255	1.14556
8.86436	-0.183327	1.14606
8.88351	-0.18337	1.14656
8.90256	-0.183405	1.14706
8.92152	-0.183438	1.14756
8.94034	-0.183448	1.14806
8.95921	-0.183447	1.14856
8.97801	-0.183432	1.14906
8.99671	-0.183415	1.14956
9.01543	-0.183408	1.15006
9.03403	-0.183371	1.15056
9.0527	-0.183346	1.15106
9.07138	-0.183317	1.15156
9.09008	-0.183285	1.15206
9.10873	-0.183259	1.15256
9.12753	-0.183247	1.15306
9.14633	-0.183234	1.15356
9.16515	-0.183224	1.15406
9.18386	-0.183227	1.15456
9.20281	-0.183242	1.15506
9.22184	-0.183273	1.15556
9.24089	-0.18332	1.15606
9.25999	-0.18336	1.15656
9.27917	-0.183452	1.15706
9.29845	-0.183548	1.15756
9.3178	-0.183666	1.15806
9.3372	-0.183831	1.15856
9.35667	-0.183993	1.15906
9.37618	-0.184198	1.15956
9.39576	-0.18443	1.16006
9.41544	-0.184691	1.16056
9.43527	-0.184987	1.16106
9.45506	-0.185314	1.16156
9.47493	-0.185675	1.16206
9.49488	-0.186072	1.16256
9.51478	-0.18651	1.16306
9.5348	-0.186974	1.16356
9.55478	-0.187465	1.16406
9.57477	-0.188	1.16456
9.59478	-0.188574	1.16506
9.61466	-0.189186	1.16556
9.63464	-0.189821	1.16606
9.65449	-0.190504	1.16656
9.67435	-0.191229	1.16706
9.69422	-0.191972	1.16756
9.71394	-0.192745	1.16806
9.73353	-0.193556	1.16856
9.75314	-0.194393	1.16906
9.77257	-0.195259	1.16956
9.79184	-0.196156	1.17006
9.81102	-0.197068	1.17056
9.83002	-0.197998	1.17106
9.84889	-0.198959	1.17156
9.86765	-0.199919	1.17206
9.88617	-0.200898	1.17256
9.90442	-0.201876	1.17306
9.92249	-0.20286	1.17356
9.94039	-0.203861	1.17406
9.9581	-0.204861	1.17456
9.9755	-0.205864	1.17506
9.99269	-0.206859	1.17556
10.0096	-0.207842	1.17606
10.0264	-0.20882	1.17656
10.0429	-0.209782	1.17706
10.0591	-0.210727	1.17756
10.0751	-0.211665	1.17806
10.0908	-0.212563	1.17856
10.1063	-0.213424	1.17906
10.1216	-0.214255	1.17956
10.1366	-0.215052	1.18006
10.1513	-0.215813	1.18056
10.1658	-0.216538	1.18106
10.18	-0.21721	1.18156
10.194	-0.217836	1.18206
10.2078	-0.218414	1.18256
10.2215	-0.218946	1.18306
10.2349	-0.21942	1.18356
10.248	-0.219834	1.18406
10.261	-0.220189	1.18456
10.2738	-0.220476	1.18506
10.2863	-0.220689	1.18556
10.2989	-0.220838	1.18606
10.3112	-0.220921	1.18656
10.3234	-0.220947	1.18706
10.3356	-0.22089	1.18756
10.3476	-0.220766	1.18806
10.3594	-0.22057	1.18856
10.3712	-0.220296	1.18906
10.383	-0.219945	1.18956
10.3947	-0.219536	1.19006
10.4064	-0.219048	1.19056
10.4181	-0.218489	1.19106
10.4298	-0.217852	1.19156
10.4415	-0.217153	1.19206
10.4532	-0.216367	1.19256
10.4649	-0.215517	1.19306
10.4767	-0.214616	1.19356
10.4886	-0.213637	1.19406
10.5007	-0.212586	1.19456
10.5128	-0.211479	1.19506
10.5251	-0.210318	1.19556
10.5376	-0.209082	1.19606
10.5502	-0.207796	1.19656
10.5627	-0.206469	1.19706
10.5756	-0.205091	1.19756
10.5888	-0.203661	1.19806
10.6021	-0.202206	1.19856
10.6157	-0.200703	1.19906
10.6293	-0.199168	1.19956
10.6432	-0.197616	1.20006
10.6575	-0.196031	1.20056
10.6721	-0.194414	1.20106
10.6869	-0.192792	1.20156
10.7021	-0.191165	1.20206
10.7175	-0.189518	1.20256
10.7332	-0.187854	1.20306
10.7492	-0.186206	1.20356
10.7656	-0.184563	1.20406
10.7823	-0.182921	1.20456
10.7994	-0.181294	1.20506
10.8168	-0.179695	1.20556
10.8347	-0.17812	1.20606
10.8528	-0.176562	1.20656
10.8715	-0.17505	1.20706
10.8904	-0.173559	1.20756
10.9098	-0.172105	1.20806
10.9296	-0.170706	1.20856
10.9498	-0.169354	1.20906
10.9704	-0.168055	1.20956
10.9914	-0.166805	1.21006
11.0129	-0.165622	1.21056
11.0349	-0.164493	1.21106
11.0572	-0.163424	1.21156
11.08	-0.162439	1.21206
11.1033	-0.161521	1.21256
11.1271	-0.160662	1.21306
11.1514	-0.159883	1.21356
11.1761	-0.159189	1.21406
11.2013	-0.158566	1.21456
11.2271	-0.158009	1.21506
11.2533	-0.157559	1.21556
11.2802	-0.157175	1.21606
11.3075	-0.156872	1.21656
11.3354	-0.156665	1.21706
11.3638	-0.156542	1.21756
11.3928	-0.156488	1.21806
11.4224	-0.156528	1.21856
11.4526	-0.156673	1.21906
11.4833	-0.156877	1.21956
11.5145	-0.157157	1.22006
11.5464	-0.157539	1.22056
11.5788	-0.158002	1.22106
11.6119	-0.158511	1.22156
11.6456	-0.159115	1.22206
11.6799	-0.159802	1.22256
11.7147	-0.160534	1.22306
11.7503	-0.161344	1.22356
11.7864	-0.16223	1.22406
11.8232	-0.163168	1.22456
11.8606	-0.164173	1.22506
11.8987	-0.165231	1.22556
11.9373	-0.16635	1.22606
11.9766	-0.167501	1.22656
12.0166	-0.168699	1.22706
12.0571	-0.169958	1.22756
12.0984	-0.171236	1.22806
12.1404	-0.172541	1.22856
12.183	-0.173892	1.22906
12.2262	-0.175275	1.22956
12.2698	-0.176668	1.23006
12.3143	-0.178088	1.23056
12.3593	-0.179525	1.23106
12.405	-0.180954	1.23156
12.4512	-0.182395	1.23206
12.4984	-0.183852	1.23256
12.5458	-0.185288	1.23306
12.5938	-0.186712	1.23356
12.6424	-0.188144	1.23406
12.6916	-0.189556	1.23456
12.7413	-0.190929	1.23506
12.7915	-0.192294	1.23556
12.8422	-0.193648	1.23606
12.8934	-0.19495	1.23656
12.9452	-0.196214	1.23706
12.9973	-0.197456	1.23756
13.0499	-0.198657	1.23806
13.103	-0.199796	1.23856
13.1564	-0.200899	1.23906
13.2104	-0.201958	1.23956
13.2646	-0.202954	1.24006
13.3191	-0.203892	1.24056
13.3737	-0.2048	1.24106
13.4289	-0.20565	1.24156
13.4843	-0.206412	1.24206
13.54	-0.207132	1.24256
13.5959	-0.207799	1.24306
13.6519	-0.208375	1.24356
13.7083	-0.2089	1.24406
13.7648	-0.209379	1.24456
13.8214	-0.209797	1.24506
13.8782	-0.210124	1.24556
13.9351	-0.210401	1.24606
13.9921	-0.210613	1.24656
14.0493	-0.210747	1.24706
14.1063	-0.210831	1.24756
14.1636	-0.210866	1.24806
14.2208	-0.210827	1.24856
14.278	-0.210725	1.24906
14.3352	-0.210586	1.24956
14.3924	-0.210383	1.25006
14.4495	-0.210112	1.25056
14.5065	-0.2098	1.25106
14.5635	-0.209439	1.25156
14.6206	-0.209014	1.25206
14.6776	-0.208539	1.25256
14.7343	-0.20805	1.25306
14.7909	-0.207515	1.25356
14.8475	-0.206921	1.25406
14.9039	-0.206302	1.25456
14.9603	-0.205648	1.25506
15.0165	-0.204955	1.25556
15.0726	-0.204236	1.25606
15.1286	-0.203507	1.25656
15.1844	-0.202738	1.25706
15.2401	-0.20194	1.25756
15.2957	-0.201161	1.25806
15.3513	-0.200349	1.25856
15.4067	-0.199517	1.25906
15.462	-0.198684	1.25956
15.5172	-0.197866	1.26006
15.5725	-0.197028	1.26056
15.6276	-0.196181	1.26106
15.6826	-0.195349	1.26156
15.7375	-0.194513	1.26206
15.7924	-0.193687	1.26256
15.8476	-0.192869	1.26306
15.9026	-0.192067	1.26356
15.9576	-0.191273	1.26406
16.0124	-0.19049	1.26456
16.0673	-0.189725	1.26506
16.1223	-0.188977	1.26556
16.1774	-0.188242	1.26606
16.2325	-0.187544	1.26656
16.2876	-0.186863	1.26706
16.3428	-0.186199	1.26756
16.3982	-0.185568	1.26806
16.4537	-0.184967	1.26856
16.5091	-0.184384	1.26906
16.5648	-0.183829	1.26956
16.6207	-0.183305	1.27006
16.6766	-0.182809	1.27056
16.7328	-0.182333	1.27106
16.7892	-0.181876	1.27156
16.8457	-0.181455	1.27206
16.9025	-0.181073	1.27256
16.9594	-0.180705	1.27306
17.0165	-0.180364	1.27356
17.074	-0.180055	1.27406
17.1316	-0.179766	1.27456
17.1895	-0.179514	1.27506
17.2477	-0.179278	1.27556
17.3062	-0.179074	1.27606
17.3649	-0.178899	1.27656
17.4239	-0.178737	1.27706
17.4832	-0.1786	1.27756
17.5427	-0.178489	1.27806
17.6025	-0.178407	1.27856
17.6626	-0.178333	1.27906
17.7231	-0.178285	1.27956
17.7838	-0.178249	1.28006
17.8448	-0.178228	1.28056
17.9061	-0.178248	1.28106
17.9676	-0.178279	1.28156
18.0295	-0.178319	1.28206
18.0917	-0.178373	1.28256
18.1541	-0.178441	1.28306
18.2168	-0.178535	1.28356
18.28	-0.178625	1.28406
18.3433	-0.17875	1.28456
18.4071	-0.178881	1.28506
18.471	-0.179026	1.28556
18.5352	-0.179185	1.28606
18.5998	-0.179357	1.28656
18.6647	-0.179541	1.28706
18.7299	-0.17974	1.28756
18.7954	-0.179959	1.28806
18.8611	-0.180187	1.28856
18.9272	-0.180409	1.28906
18.9936	-0.180661	1.28956
19.0601	-0.180941	1.29006
19.1271	-0.181209	1.29056
19.1943	-0.181505	1.29106
19.2618	-0.181824	1.29156
19.3297	-0.182157	1.29206
19.3978	-0.182494	1.29256
19.4662	-0.182848	1.29306
19.5348	-0.183233	1.29356
19.6038	-0.183619	1.29406
19.6729	-0.184041	1.29456
19.7424	-0.184487	1.29506
19.8122	-0.184935	1.29556
19.8824	-0.185401	1.29606
19.9528	-0.185911	1.29656
20.0235	-0.186435	1.29706
20.0945	-0.186976	1.29756
20.1658	-0.18755	1.29806
20.2373	-0.188152	1.29856
20.3092	-0.188764	1.29906
20.3814	-0.189404	1.29956
20.4537	-0.190091	1.30006
20.5264	-0.190806	1.30056
20.5993	-0.191539	1.30106
20.6726	-0.192315	1.30156
20.7461	-0.193107	1.30206
20.8198	-0.193907	1.30256
20.8938	-0.19476	1.30306
20.968	-0.19565	1.30356
21.0425	-0.196544	1.30406
21.1172	-0.197483	1.30456
21.1921	-0.198463	1.30506
21.2674	-0.199456	1.30556
21.3426	-0.200463	1.30606
21.4181	-0.201518	1.30656
21.4937	-0.202606	1.30706
21.5695	-0.203693	1.30756
21.6454	-0.204815	1.30806
21.7215	-0.20598	1.30856
21.7977	-0.207157	1.30906
21.8739	-0.208335	1.30956
21.9503	-0.209557	1.31006
22.0267	-0.210799	1.31056
22.1031	-0.212031	1.31106
22.1794	-0.213287	1.31156
[truncated: 7,862 more rows]
