# Supplementary material for: Foreshock-induced slip transients set mainshock nucleation timing
Source: Nature. 2026 May 6;653(8115):752–7. doi: 10.1038/s41586-026-10497-5 (PMC13190238; doi:10.1038/s41586-026-10497-5)
Supplement: Supplementary file 4 — Source Data Fig. 3 [file 41586_2026_10497_MOESM4_ESM.xlsx]

## Sheet: Fig 3a
time d=0.72 microns (sec)	slip velocity d=0.72 microns (m/sec)	time d=0.99 microns (sec)	slip velocity d=0.99 microns (m/sec)	time d=1.86 microns (sec)	slip velocity d=1.86 microns (m/sec)
-0.016759	-0.000873194	-0.022879	0.000127556	-0.0256065	-5.25722e-05
-0.0167585	-0.000878755	-0.0228785	0.000126891	-0.025606	-5.76581e-05
-0.016758	-0.000888551	-0.022878	0.000124093	-0.0256055	-6.21233e-05
-0.0167575	-0.000898248	-0.0228775	0.000122098	-0.025605	-6.63247e-05
-0.016757	-0.000907826	-0.022877	0.000120882	-0.0256045	-7.02618e-05
-0.0167565	-0.000917268	-0.0228765	0.000120427	-0.025604	-7.39351e-05
-0.016756	-0.000926554	-0.022876	0.000120705	-0.0256035	-7.73401e-05
-0.0167555	-0.000935667	-0.0228755	0.000121689	-0.025603	-8.04777e-05
-0.016755	-0.000944592	-0.022875	0.000123356	-0.0256025	-8.335e-05
-0.0167545	-0.000953309	-0.0228745	0.000125681	-0.025602	-8.59566e-05
-0.016754	-0.000961802	-0.022874	0.000128638	-0.0256015	-8.83047e-05
-0.0167535	-0.000970055	-0.0228735	0.00013221	-0.025601	-9.04024e-05
-0.016753	-0.000978057	-0.022873	0.00013637	-0.0256005	-9.22551e-05
-0.0167525	-0.000985794	-0.0228725	0.000141091	-0.0256	-9.38671e-05
-0.016752	-0.000993253	-0.022872	0.000146344	-0.0255995	-9.52466e-05
-0.0167515	-0.00100042	-0.0228715	0.000152101	-0.025599	-9.64057e-05
-0.016751	-0.0010073	-0.022871	0.000158344	-0.0255985	-9.73555e-05
-0.0167505	-0.00101386	-0.0228705	0.000165045	-0.025598	-9.81059e-05
-0.01675	-0.0010201	-0.02287	0.000172175	-0.0255975	-9.86708e-05
-0.0167495	-0.00102601	-0.0228695	0.000179712	-0.025597	-9.90619e-05
-0.016749	-0.00103158	-0.022869	0.000187625	-0.0255965	-9.92879e-05
-0.0167485	-0.0010368	-0.0228685	0.000195887	-0.025596	-9.93626e-05
-0.016748	-0.00104167	-0.022868	0.000204474	-0.0255955	-9.93e-05
-0.0167475	-0.00104618	-0.0228675	0.000213362	-0.025595	-9.91155e-05
-0.016747	-0.00105033	-0.022867	0.000222527	-0.0255945	-9.88209e-05
-0.0167465	-0.00105411	-0.0228665	0.000231944	-0.025594	-9.84252e-05
-0.016746	-0.00105752	-0.022866	0.000241588	-0.0255935	-9.79464e-05
-0.0167455	-0.00106055	-0.0228655	0.000251432	-0.025593	-9.73973e-05
-0.016745	-0.0010632	-0.022865	0.000261456	-0.0255925	-9.67905e-05
-0.0167445	-0.00106546	-0.0228645	0.000271636	-0.025592	-9.61411e-05
-0.016744	-0.00106735	-0.022864	0.000281946	-0.0255915	-9.54628e-05
-0.0167435	-0.00106885	-0.0228635	0.000292358	-0.025591	-9.47705e-05
-0.016743	-0.00106996	-0.022863	0.000302848	-0.0255905	-9.40718e-05
-0.0167425	-0.0010707	-0.0228625	0.000313397	-0.02559	-9.33795e-05
-0.016742	-0.00107106	-0.022862	0.000323983	-0.0255895	-9.27087e-05
-0.0167415	-0.00107104	-0.0228615	0.000334586	-0.025589	-9.2063e-05
-0.016741	-0.00107064	-0.022861	0.000345186	-0.0255885	-9.1453e-05
-0.0167405	-0.00106988	-0.0228605	0.000355763	-0.025588	-9.08937e-05
-0.01674	-0.00106874	-0.02286	0.000366291	-0.0255875	-9.03962e-05
-0.0167395	-0.00106724	-0.0228595	0.000376752	-0.025587	-8.9971e-05
-0.016739	-0.00106537	-0.022859	0.00038713	-0.0255865	-8.96306e-05
-0.0167385	-0.00106315	-0.0228585	0.000397403	-0.025586	-8.93868e-05
-0.016738	-0.00106057	-0.022858	0.000407556	-0.0255855	-8.92478e-05
-0.0167375	-0.00105765	-0.0228575	0.000417574	-0.025585	-8.92225e-05
-0.016737	-0.00105438	-0.022857	0.000427441	-0.0255845	-8.93184e-05
-0.0167365	-0.00105077	-0.0228565	0.000437141	-0.025584	-8.95414e-05
-0.016736	-0.00104684	-0.022856	0.000446657	-0.0255835	-8.99006e-05
-0.0167355	-0.00104258	-0.0228555	0.000455972	-0.025583	-9.04082e-05
-0.016735	-0.00103801	-0.022855	0.000465077	-0.0255825	-9.10702e-05
-0.0167345	-0.00103313	-0.0228545	0.000473959	-0.025582	-9.18918e-05
-0.016734	-0.00102795	-0.022854	0.000482602	-0.0255815	-9.28792e-05
-0.0167335	-0.00102248	-0.0228535	0.000490996	-0.025581	-9.40352e-05
-0.016733	-0.00101672	-0.022853	0.000499134	-0.0255805	-9.53647e-05
-0.0167325	-0.00101069	-0.0228525	0.00050701	-0.02558	-9.6874e-05
-0.016732	-0.00100439	-0.022852	0.000514614	-0.0255795	-9.85707e-05
-0.0167315	-0.000997828	-0.0228515	0.000521934	-0.025579	-0.000100461
-0.016731	-0.000991013	-0.022851	0.000528962	-0.0255785	-0.000102549
-0.0167305	-0.000983952	-0.0228505	0.000535692	-0.025578	-0.00010484
-0.01673	-0.000976654	-0.02285	0.00054212	-0.0255775	-0.000107337
-0.0167295	-0.000969131	-0.0228495	0.000548241	-0.025577	-0.000110043
-0.016729	-0.000961392	-0.022849	0.000554052	-0.0255765	-0.000112956
-0.0167285	-0.000953446	-0.0228485	0.000559548	-0.025576	-0.000116075
-0.016728	-0.000945302	-0.022848	0.000564726	-0.0255755	-0.0001194
-0.0167275	-0.000936968	-0.0228475	0.000569585	-0.025575	-0.000122935
-0.016727	-0.000928455	-0.022847	0.000574122	-0.0255745	-0.000126681
-0.0167265	-0.000919771	-0.0228465	0.000578336	-0.025574	-0.00013064
-0.016726	-0.000910926	-0.022846	0.000582228	-0.0255735	-0.000134812
-0.0167255	-0.00090193	-0.0228455	0.000585798	-0.025573	-0.000139196
-0.016725	-0.000892791	-0.022845	0.000589048	-0.0255725	-0.000143792
-0.0167245	-0.00088352	-0.0228445	0.000591981	-0.025572	-0.0001486
-0.016724	-0.000874126	-0.022844	0.000594596	-0.0255715	-0.000153622
-0.0167235	-0.000864616	-0.0228435	0.000596899	-0.025571	-0.00015886
-0.016723	-0.000855	-0.022843	0.000598893	-0.0255705	-0.000164313
-0.0167225	-0.000845286	-0.0228425	0.000600583	-0.02557	-0.000169976
-0.016722	-0.000835484	-0.022842	0.000601973	-0.0255695	-0.000175846
-0.0167215	-0.000825603	-0.0228415	0.00060307	-0.025569	-0.000181921
-0.016721	-0.00081565	-0.022841	0.000603881	-0.0255685	-0.000188198
-0.0167205	-0.000805636	-0.0228405	0.000604409	-0.025568	-0.000194677
-0.01672	-0.000795568	-0.02284	0.000604663	-0.0255675	-0.000201355
-0.0167195	-0.000785455	-0.0228395	0.000604649	-0.025567	-0.000208225
-0.016719	-0.000775306	-0.022839	0.000604371	-0.0255665	-0.000215284
-0.0167185	-0.00076513	-0.0228385	0.000603837	-0.025566	-0.000222529
-0.016718	-0.000754935	-0.022838	0.000603058	-0.0255655	-0.00022996
-0.0167175	-0.000744728	-0.0228375	0.00060204	-0.025565	-0.000237573
-0.016717	-0.000734517	-0.022837	0.000600794	-0.0255645	-0.000245358
-0.0167165	-0.000724312	-0.0228365	0.000599328	-0.025564	-0.000253311
-0.016716	-0.00071412	-0.022836	0.000597648	-0.0255635	-0.000261431
-0.0167155	-0.000703948	-0.0228355	0.000595766	-0.025563	-0.000269714
-0.016715	-0.000693804	-0.022835	0.00059369	-0.0255625	-0.000278153
-0.0167145	-0.000683694	-0.0228345	0.000591431	-0.025562	-0.000286742
-0.016714	-0.000673628	-0.022834	0.000589001	-0.0255615	-0.000295475
-0.0167135	-0.000663612	-0.0228335	0.000586408	-0.025561	-0.000304344
-0.016713	-0.000653653	-0.022833	0.000583664	-0.0255605	-0.00031334
-0.0167125	-0.000643757	-0.0228325	0.00058078	-0.02556	-0.000322454
-0.016712	-0.000633931	-0.022832	0.000577763	-0.0255595	-0.000331679
-0.0167115	-0.00062418	-0.0228315	0.000574623	-0.025559	-0.00034101
-0.016711	-0.000614513	-0.022831	0.000571369	-0.0255585	-0.000350433
-0.0167105	-0.000604936	-0.0228305	0.000568008	-0.025558	-0.000359939
-0.01671	-0.000595455	-0.02283	0.000564551	-0.0255575	-0.000369524
-0.0167095	-0.000586076	-0.0228295	0.000561006	-0.025557	-0.000379181
-0.016709	-0.000576805	-0.022829	0.000557384	-0.0255565	-0.000388895
-0.0167085	-0.000570487	-0.0228285	0.000556461	-0.025556	-0.000400646
-0.016708	-0.000556084	-0.022828	0.00054642	-0.0255555	-0.000414589
-0.0167075	-0.000541828	-0.0228275	0.00053649	-0.025555	-0.000428802
-0.016707	-0.000527732	-0.022827	0.000526692	-0.0255545	-0.000443273
-0.0167065	-0.000513811	-0.0228265	0.000517044	-0.025554	-0.000457989
-0.016706	-0.00050008	-0.022826	0.000507566	-0.0255535	-0.000472926
-0.0167055	-0.000486549	-0.0228255	0.000498275	-0.025553	-0.00048807
-0.016705	-0.000473223	-0.022825	0.000489191	-0.0255525	-0.000503417
-0.0167045	-0.000460115	-0.0228245	0.000480324	-0.025552	-0.000518942
-0.016704	-0.000447236	-0.022824	0.000471691	-0.0255515	-0.000534624
-0.0167035	-0.000434596	-0.0228235	0.000463307	-0.025551	-0.000550444
-0.016703	-0.000422205	-0.022823	0.000455187	-0.0255505	-0.000566383
-0.0167025	-0.000410069	-0.0228225	0.00044734	-0.02555	-0.000582416
-0.016702	-0.000398196	-0.022822	0.000439774	-0.0255495	-0.000598521
-0.0167015	-0.000386595	-0.0228215	0.000432495	-0.025549	-0.000614678
-0.016701	-0.000375275	-0.022821	0.000425516	-0.0255485	-0.000630868
-0.0167005	-0.000364242	-0.0228205	0.000418843	-0.025548	-0.000647061
-0.0167	-0.000353498	-0.02282	0.000412483	-0.0255475	-0.000663235
-0.0166995	-0.000343047	-0.0228195	0.000406445	-0.025547	-0.000679367
-0.016699	-0.000332894	-0.022819	0.000400733	-0.0255465	-0.000695429
-0.0166985	-0.000323041	-0.0228185	0.000395347	-0.025546	-0.000711398
-0.016698	-0.000313493	-0.022818	0.00039029	-0.0255455	-0.00072725
-0.0166975	-0.000304254	-0.0228175	0.000385569	-0.025545	-0.000742969
-0.016697	-0.000295327	-0.022817	0.000381182	-0.0255445	-0.000758533
-0.0166965	-0.000286713	-0.0228165	0.000377128	-0.025544	-0.000773906
-0.016696	-0.000278409	-0.022816	0.000373406	-0.0255435	-0.000789059
-0.0166955	-0.000270414	-0.0228155	0.000370017	-0.025543	-0.000803964
-0.016695	-0.000262726	-0.022815	0.000366958	-0.0255425	-0.000818594
-0.0166945	-0.000255344	-0.0228145	0.000364226	-0.025542	-0.00083293
-0.016694	-0.000248266	-0.022814	0.000361814	-0.0255415	-0.000846951
-0.0166935	-0.00024149	-0.0228135	0.000359719	-0.025541	-0.000860635
-0.016693	-0.00023501	-0.022813	0.000357933	-0.0255405	-0.000873961
-0.0166925	-0.00022882	-0.0228125	0.000356451	-0.02554	-0.000886903
-0.016692	-0.000222918	-0.022812	0.000355267	-0.0255395	-0.000899438
-0.0166915	-0.000217295	-0.0228115	0.000354369	-0.025539	-0.000911543
-0.016691	-0.000211947	-0.022811	0.00035375	-0.0255385	-0.000923199
-0.0166905	-0.000206867	-0.0228105	0.000353404	-0.025538	-0.000934389
-0.01669	-0.000202048	-0.02281	0.00035332	-0.0255375	-0.000945092
-0.0166895	-0.000197481	-0.0228095	0.000353488	-0.025537	-0.000955292
-0.016689	-0.000193154	-0.022809	0.0003539	-0.0255365	-0.000964977
-0.0166885	-0.000189059	-0.0228085	0.000354545	-0.025536	-0.00097413
-0.016688	-0.000185185	-0.022808	0.000355408	-0.0255355	-0.000982734
-0.0166875	-0.000181524	-0.0228075	0.00035648	-0.025535	-0.000990782
-0.016687	-0.000178069	-0.022807	0.000357748	-0.0255345	-0.000998268
-0.0166865	-0.000174806	-0.0228065	0.000359205	-0.025534	-0.00100518
-0.016686	-0.000171721	-0.022806	0.000360839	-0.0255335	-0.00101151
-0.0166855	-0.000168804	-0.0228055	0.000362637	-0.025533	-0.00101726
-0.016685	-0.000166044	-0.022805	0.000364589	-0.0255325	-0.00102241
-0.0166845	-0.000163429	-0.0228045	0.000366687	-0.025532	-0.00102697
-0.016684	-0.000160946	-0.022804	0.000368917	-0.0255315	-0.00103093
-0.0166835	-0.000158583	-0.0228035	0.000371271	-0.025531	-0.0010343
-0.016683	-0.000156328	-0.022803	0.000373738	-0.0255305	-0.00103708
-0.0166825	-0.00015417	-0.0228025	0.00037631	-0.02553	-0.00103927
-0.016682	-0.000152096	-0.022802	0.000378973	-0.0255295	-0.00104087
-0.0166815	-0.000150094	-0.0228015	0.000381717	-0.025529	-0.00104191
-0.016681	-0.00014815	-0.022801	0.000384533	-0.0255285	-0.00104237
-0.0166805	-0.000146249	-0.0228005	0.000387413	-0.025528	-0.00104228
-0.01668	-0.000144378	-0.0228	0.00039035	-0.0255275	-0.00104163
-0.0166795	-0.000142527	-0.0227995	0.000393335	-0.025527	-0.00104044
-0.016679	-0.000140685	-0.022799	0.000396358	-0.0255265	-0.00103874
-0.0166785	-0.000138839	-0.0227985	0.000399413	-0.025526	-0.00103653
-0.016678	-0.000136976	-0.022798	0.000402495	-0.0255255	-0.00103383
-0.0166775	-0.000135085	-0.0227975	0.000405598	-0.025525	-0.00103066
-0.016677	-0.000133153	-0.022797	0.000408717	-0.0255245	-0.00102702
-0.0166765	-0.000131167	-0.0227965	0.000411845	-0.025524	-0.00102296
-0.016676	-0.000129119	-0.022796	0.000414977	-0.0255235	-0.00101847
-0.0166755	-0.000127	-0.0227955	0.000418111	-0.025523	-0.00101358
-0.016675	-0.000124801	-0.022795	0.000421242	-0.0255225	-0.00100831
-0.0166745	-0.000122514	-0.0227945	0.000424368	-0.025522	-0.00100269
-0.016674	-0.00012013	-0.022794	0.000427485	-0.0255215	-0.000996737
-0.0166735	-0.00011764	-0.0227935	0.00043059	-0.025521	-0.000990485
-0.016673	-0.000115033	-0.022793	0.000433685	-0.0255205	-0.000983955
-0.0166725	-0.000112304	-0.0227925	0.000436771	-0.02552	-0.00097717
-0.016672	-0.000109444	-0.022792	0.000439849	-0.0255195	-0.000970157
-0.0166715	-0.000106447	-0.0227915	0.000442916	-0.025519	-0.000962939
-0.016671	-0.00010331	-0.022791	0.000445971	-0.0255185	-0.000955533
-0.0166705	-0.000100028	-0.0227905	0.000449013	-0.025518	-0.000947964
-0.01667	-9.65975e-05	-0.02279	0.000452044	-0.0255175	-0.000940263
-0.0166695	-9.30162e-05	-0.0227895	0.000455063	-0.025517	-0.00093245
-0.016669	-8.92786e-05	-0.022789	0.000458075	-0.0255165	-0.000924551
-0.0166685	-8.53809e-05	-0.0227885	0.000461082	-0.025516	-0.000916594
-0.016668	-8.13243e-05	-0.022788	0.000464088	-0.0255155	-0.000908598
-0.0166675	-7.71063e-05	-0.0227875	0.000467099	-0.025515	-0.000900584
-0.016667	-7.27249e-05	-0.022787	0.000470115	-0.0255145	-0.000892576
-0.0166665	-6.81832e-05	-0.0227865	0.000473138	-0.025514	-0.000884594
-0.016666	-6.34835e-05	-0.022786	0.000476175	-0.0255135	-0.000876665
-0.0166655	-5.8627e-05	-0.0227855	0.000479231	-0.025513	-0.000868808
-0.016665	-5.36162e-05	-0.022785	0.000482309	-0.0255125	-0.000861039
-0.0166645	-4.84549e-05	-0.0227845	0.000485413	-0.025512	-0.000853384
-0.016664	-4.31456e-05	-0.022784	0.000488546	-0.0255115	-0.000845859
-0.0166635	-3.76957e-05	-0.0227835	0.000491712	-0.025511	-0.000838479
-0.016663	-3.21079e-05	-0.022783	0.000494915	-0.0255105	-0.000831259
-0.0166625	-2.63853e-05	-0.0227825	0.000498163	-0.02551	-0.000824209
-0.016662	-2.05364e-05	-0.022782	0.000501456	-0.0255095	-0.000817344
-0.0166615	-1.4569e-05	-0.0227815	0.000504799	-0.025509	-0.00081068
-0.016661	-8.49239e-06	-0.022781	0.000508196	-0.0255085	-0.000804227
-0.0166605	-2.3146e-06	-0.0227805	0.000511654	-0.025508	-0.000798
-0.01666	3.95789e-06	-0.02278	0.000515174	-0.0255075	-0.000792006
-0.0166595	1.03171e-05	-0.0227795	0.000518757	-0.025507	-0.000786258
-0.016659	1.67534e-05	-0.022779	0.000522405	-0.0255065	-0.000780766
-0.0166585	2.54648e-05	-0.0227785	0.000527469	-0.025506	-0.000775686
-0.016658	3.64921e-05	-0.022778	0.000533817	-0.0255055	-0.000770996
-0.0166575	4.76635e-05	-0.0227775	0.000539967	-0.025505	-0.00076652
-0.016657	5.89617e-05	-0.022777	0.000545914	-0.0255045	-0.000762266
-0.0166565	7.03706e-05	-0.0227765	0.000551657	-0.025504	-0.000758236
-0.016656	8.18727e-05	-0.022776	0.000557198	-0.0255035	-0.000754438
-0.0166555	9.34536e-05	-0.0227755	0.000562541	-0.025503	-0.000750882
-0.016655	0.000105094	-0.022775	0.000567684	-0.0255025	-0.000747568
-0.0166545	0.000116773	-0.0227745	0.000572626	-0.025502	-0.0007445
-0.016654	0.000128471	-0.022774	0.000577367	-0.0255015	-0.000741681
-0.0166535	0.000140173	-0.0227735	0.000581901	-0.025501	-0.000739109
-0.016653	0.00015186	-0.022773	0.000586228	-0.0255005	-0.000736785
-0.0166525	0.000163513	-0.0227725	0.000590347	-0.0255	-0.000734712
-0.016652	0.000175113	-0.022772	0.000594262	-0.0254995	-0.000732886
-0.0166515	0.000186644	-0.0227715	0.000597971	-0.025499	-0.000731303
-0.016651	0.000198088	-0.022771	0.000601473	-0.0254985	-0.000729957
-0.0166505	0.000209425	-0.0227705	0.000604769	-0.025498	-0.000728845
-0.01665	0.000220635	-0.02277	0.00060786	-0.0254975	-0.000727957
-0.0166495	0.0002317	-0.0227695	0.000610745	-0.025497	-0.000727292
-0.016649	0.0002426	-0.022769	0.000613425	-0.0254965	-0.000726847
-0.0166485	0.000253319	-0.0227685	0.000615904	-0.025496	-0.000726615
-0.016648	0.000263839	-0.022768	0.000618179	-0.0254955	-0.000726585
-0.0166475	0.000274144	-0.0227675	0.00062025	-0.025495	-0.000726748
-0.016647	0.000284216	-0.022767	0.000622116	-0.0254945	-0.000727097
-0.0166465	0.000294036	-0.0227665	0.000623776	-0.025494	-0.000727627
-0.016646	0.00030359	-0.022766	0.000625235	-0.0254935	-0.000728327
-0.0166455	0.000312862	-0.0227655	0.000626495	-0.025493	-0.00072919
-0.016645	0.000321836	-0.022765	0.00062755	-0.0254925	-0.000730207
-0.0166445	0.000330496	-0.0227645	0.000628403	-0.025492	-0.000731368
-0.016644	0.000338831	-0.022764	0.000629055	-0.0254915	-0.000732664
-0.0166435	0.000346827	-0.0227635	0.000629511	-0.025491	-0.000734081
-0.016643	0.000354469	-0.022763	0.000629772	-0.0254905	-0.000735615
-0.0166425	0.000361747	-0.0227625	0.000629837	-0.02549	-0.000737254
-0.016642	0.00036865	-0.022762	0.000629706	-0.0254895	-0.000738986
-0.0166415	0.000375167	-0.0227615	0.000629378	-0.025489	-0.000740811
-0.016641	0.000381287	-0.022761	0.000628852	-0.0254885	-0.000742719
-0.0166405	0.000387001	-0.0227605	0.00062813	-0.025488	-0.000744698
-0.01664	0.000392301	-0.02276	0.000627216	-0.0254875	-0.00074674
-0.0166395	0.000397179	-0.0227595	0.000626111	-0.025487	-0.000748835
-0.016639	0.000401627	-0.022759	0.000624817	-0.0254865	-0.000750969
-0.0166385	0.00040564	-0.0227585	0.000623337	-0.025486	-0.000753131
-0.016638	0.000409211	-0.022758	0.00062167	-0.0254855	-0.000755308
-0.0166375	0.000412334	-0.0227575	0.000619816	-0.025485	-0.000757493
-0.016637	0.000415006	-0.022757	0.000617777	-0.0254845	-0.000759675
-0.0166365	0.000417225	-0.0227565	0.000615555	-0.025484	-0.000761845
-0.016636	0.000418988	-0.022756	0.000613157	-0.0254835	-0.000763989
-0.0166355	0.000420296	-0.0227555	0.000610585	-0.025483	-0.000766093
-0.016635	0.00042115	-0.022755	0.000607839	-0.0254825	-0.000768145
-0.0166345	0.00042155	-0.0227545	0.000604922	-0.025482	-0.000770134
-0.016634	0.000421496	-0.022754	0.000601839	-0.0254815	-0.00077205
-0.0166335	0.000420988	-0.0227535	0.000598592	-0.025481	-0.000773882
-0.016633	0.000420035	-0.022753	0.000595179	-0.0254805	-0.000775619
-0.0166325	0.000418639	-0.0227525	0.000591599	-0.02548	-0.000777246
-0.016632	0.000416801	-0.022752	0.000587857	-0.0254795	-0.000778745
-0.0166315	0.000414524	-0.0227515	0.000583959	-0.025479	-0.0007801
-0.016631	0.000411817	-0.022751	0.000579911	-0.0254785	-0.000781297
-0.0166305	0.000408684	-0.0227505	0.000575715	-0.025478	-0.000782319
-0.01663	0.000405133	-0.02275	0.000571372	-0.0254775	-0.000783151
-0.0166295	0.000401173	-0.0227495	0.000566886	-0.025477	-0.000783782
-0.016629	0.000396815	-0.022749	0.000562261	-0.0254765	-0.000784195
-0.0166285	0.000392066	-0.0227485	0.000557501	-0.025476	-0.000784381
-0.016628	0.000386935	-0.022748	0.000552611	-0.0254755	-0.000784323
-0.0166275	0.000381431	-0.0227475	0.000547596	-0.025475	-0.000784
-0.016627	0.000375567	-0.022747	0.00054246	-0.0254745	-0.000783394
-0.0166265	0.000369353	-0.0227465	0.000537207	-0.025474	-0.00078249
-0.016626	0.000362801	-0.022746	0.000531842	-0.0254735	-0.000781271
-0.0166255	0.000355924	-0.0227455	0.000526371	-0.025473	-0.000779722
-0.016625	0.000348736	-0.022745	0.000520798	-0.0254725	-0.000777827
-0.0166245	0.000341248	-0.0227445	0.000515127	-0.025472	-0.000775562
-0.016624	0.000333473	-0.022744	0.000509367	-0.0254715	-0.000772905
-0.0166235	0.000325422	-0.0227435	0.000503521	-0.025471	-0.000769838
-0.016623	0.00031711	-0.022743	0.000497593	-0.0254705	-0.000766342
-0.0166225	0.00030855	-0.0227425	0.00049159	-0.02547	-0.000762401
-0.016622	0.000299757	-0.022742	0.000485514	-0.0254695	-0.000757992
-0.0166215	0.000290746	-0.0227415	0.000479372	-0.025469	-0.000753097
-0.016621	0.000281531	-0.022741	0.000473171	-0.0254685	-0.000747705
-0.0166205	0.000272126	-0.0227405	0.000466919	-0.025468	-0.000741796
-0.01662	0.000262543	-0.02274	0.000460618	-0.0254675	-0.000735352
-0.0166195	0.000252799	-0.0227395	0.000454277	-0.025467	-0.00072836
-0.016619	0.000242908	-0.022739	0.000447905	-0.0254665	-0.000720806
-0.0166185	0.000232887	-0.0227385	0.000441505	-0.025466	-0.000712667
-0.016618	0.000222748	-0.022738	0.000435083	-0.0254655	-0.000703924
-0.0166175	0.000212505	-0.0227375	0.000428646	-0.025465	-0.000694562
-0.016617	0.000202174	-0.022737	0.000422198	-0.0254645	-0.000684571
-0.0166165	0.000191768	-0.0227365	0.000415745	-0.025464	-0.000673938
-0.016616	0.000181304	-0.022736	0.000409297	-0.0254635	-0.000662644
-0.0166155	0.000170793	-0.0227355	0.000402856	-0.025463	-0.000650679
-0.016615	0.00016025	-0.022735	0.000396427	-0.0254625	-0.000638037
-0.0166145	0.000149686	-0.0227345	0.000390017	-0.025462	-0.000624711
-0.016614	0.000139116	-0.022734	0.00038363	-0.0254615	-0.000610689
-0.0166135	0.000128551	-0.0227335	0.000377271	-0.025461	-0.000595963
-0.016613	0.000118004	-0.022733	0.000370943	-0.0254605	-0.000580531
-0.0166125	0.00010749	-0.0227325	0.00036465	-0.02546	-0.000564394
-0.016612	9.70184e-05	-0.022732	0.000358401	-0.0254595	-0.00054755
-0.0166115	8.65996e-05	-0.0227315	0.000352201	-0.025459	-0.000529995
-0.016611	7.62475e-05	-0.022731	0.000346057	-0.0254585	-0.000511747
-0.0166105	6.59744e-05	-0.0227305	0.000339975	-0.025458	-0.00049281
-0.01661	5.57908e-05	-0.02273	0.00033396	-0.0254575	-0.000473173
-0.0166095	4.57083e-05	-0.0227295	0.000328014	-0.025457	-0.000452843
-0.016609	3.57383e-05	-0.022729	0.000322142	-0.0254565	-0.000431835
-0.0166085	2.58917e-05	-0.0227285	0.000316349	-0.025456	-0.000410166
-0.016608	1.61776e-05	-0.022728	0.00031064	-0.0254555	-0.000387848
-0.0166075	6.6043e-06	-0.0227275	0.00030502	-0.025455	-0.000364898
-0.016607	-2.81788e-06	-0.022727	0.000299491	-0.0254545	-0.000341333
-0.0166065	-1.2079e-05	-0.0227265	0.000294057	-0.025454	-0.00031717
-0.016606	-2.11683e-05	-0.022726	0.000288722	-0.0254535	-0.000292428
-0.0166055	-3.00771e-05	-0.0227255	0.000283492	-0.025453	-0.000267133
-0.016605	-3.87989e-05	-0.022725	0.000278367	-0.0254525	-0.000241306
-0.0166045	-4.73259e-05	-0.0227245	0.000273349	-0.025452	-0.000214977
-0.016604	-5.5651e-05	-0.022724	0.00026844	-0.0254515	-0.000188176
-0.0166035	-6.37659e-05	-0.0227235	0.000263645	-0.025451	-0.000160934
-0.016603	-7.16625e-05	-0.022723	0.000258964	-0.0254505	-0.000133285
-0.0166025	-7.93345e-05	-0.0227225	0.0002544	-0.02545	-0.000105259
-0.016602	-8.67751e-05	-0.022722	0.000249961	-0.0254495	-7.68924e-05
-0.0166015	-9.39756e-05	-0.0227215	0.000245652	-0.025449	-4.8219e-05
-0.016601	-0.000100929	-0.022721	0.000241472	-0.0254485	-1.92785e-05
-0.0166005	-0.00010763	-0.0227205	0.000237423	-0.025448	9.8823e-06
-0.0166	-0.000114075	-0.02272	0.000233504	-0.0254475	3.92275e-05
-0.0165995	-0.000120258	-0.0227195	0.000229716	-0.025447	6.87162e-05
-0.016599	-0.000126174	-0.022719	0.000226059	-0.0254465	9.82994e-05
-0.0165985	-0.000131819	-0.0227185	0.00022254	-0.025446	0.000127938
-0.016598	-0.000137187	-0.022718	0.000219155	-0.0254455	0.000157589
-0.0165975	-0.00014227	-0.0227175	0.000215904	-0.025445	0.000187214
-0.016597	-0.000147062	-0.022717	0.000212788	-0.0254445	0.000216767
-0.0165965	-0.000151559	-0.0227165	0.000209808	-0.025444	0.000246199
-0.016596	-0.000155759	-0.022716	0.000206966	-0.0254435	0.000275465
-0.0165955	-0.000159659	-0.0227155	0.000204258	-0.025443	0.000304516
-0.016595	-0.000163256	-0.022715	0.000201682	-0.0254425	0.000333302
-0.0165945	-0.000166544	-0.0227145	0.00019924	-0.025442	0.000361779
-0.016594	-0.000169517	-0.022714	0.00019693	-0.0254415	0.000389906
-0.0165935	-0.00017217	-0.0227135	0.00019475	-0.025441	0.00041764
-0.016593	-0.000174505	-0.022713	0.000192698	-0.0254405	0.000444936
-0.0165925	-0.000176521	-0.0227125	0.000190775	-0.02544	0.000471749
-0.016592	-0.000178213	-0.022712	0.000188978	-0.0254395	0.000498036
-0.0165915	-0.000179578	-0.0227115	0.00018731	-0.025439	0.000523757
-0.016591	-0.000180617	-0.022711	0.000185765	-0.0254385	0.000548871
-0.0165905	-0.000181324	-0.0227105	0.000184339	-0.025438	0.000573337
-0.01659	-0.000181699	-0.02271	0.000183028	-0.0254375	0.000597118
-0.0165895	-0.000181741	-0.0227095	0.000181831	-0.025437	0.000620177
-0.016589	-0.000181452	-0.022709	0.000180742	-0.0254365	0.000642488
-0.0165885	-0.000180831	-0.0227085	0.00017976	-0.025436	0.00066402
-0.016588	-0.000179879	-0.022708	0.000178882	-0.0254355	0.000684742
-0.0165875	-0.000178594	-0.0227075	0.000178103	-0.025435	0.000704625
-0.016587	-0.000176975	-0.022707	0.000177417	-0.0254345	0.000723639
-0.0165865	-0.000175022	-0.0227065	0.00017682	-0.025434	0.000741763
-0.016586	-0.000172741	-0.022706	0.000176306	-0.0254335	0.000758972
-0.0165855	-0.000170133	-0.0227055	0.000175872	-0.025433	0.00077525
-0.016585	-0.000167196	-0.022705	0.00017551	-0.0254325	0.000790583
-0.0165845	-0.000163933	-0.0227045	0.000175211	-0.025432	0.00080496
-0.016584	-0.000160348	-0.022704	0.00017497	-0.0254315	0.000818366
-0.0165835	-0.000156444	-0.0227035	0.00017478	-0.025431	0.000830791
-0.016583	-0.000152226	-0.022703	0.000174633	-0.0254305	0.00084223
-0.0165825	-0.000147696	-0.0227025	0.000174521	-0.02543	0.000852678
-0.016582	-0.000142857	-0.022702	0.000174437	-0.0254295	0.000862131
-0.0165815	-0.000137716	-0.0227015	0.000174375	-0.025429	0.000870592
-0.016581	-0.000132279	-0.022701	0.000174323	-0.0254285	0.000878065
-0.0165805	-0.000126553	-0.0227005	0.000174274	-0.025428	0.000884555
-0.01658	-0.000120544	-0.0227	0.000174217	-0.0254275	0.000890073
-0.0165795	-0.000114259	-0.0226995	0.000174142	-0.025427	0.000894628
-0.016579	-0.000107705	-0.022699	0.000174037	-0.0254265	0.000898238
-0.0165785	-0.000100892	-0.0226985	0.000173892	-0.025426	0.000900918
-0.016578	-9.38278e-05	-0.022698	0.000173698	-0.0254255	0.000902685
-0.0165775	-8.65203e-05	-0.0226975	0.000173441	-0.025425	0.000903554
-0.016577	-7.89809e-05	-0.022697	0.000173111	-0.0254245	0.00090355
-0.0165765	-7.12206e-05	-0.0226965	0.000172699	-0.025424	0.000902701
-0.016576	-6.32484e-05	-0.022696	0.000172191	-0.0254235	0.000901029
-0.0165755	-5.50739e-05	-0.0226955	0.000171574	-0.025423	0.000898557
-0.016575	-4.67091e-05	-0.022695	0.000170835	-0.0254225	0.000895315
-0.0165745	-3.81648e-05	-0.0226945	0.000169967	-0.025422	0.000891333
-0.016574	-2.94559e-05	-0.022694	0.000168958	-0.0254215	0.000886645
-0.0165735	-2.05962e-05	-0.0226935	0.000167795	-0.025421	0.000881286
-0.016573	-1.15969e-05	-0.022693	0.000166462	-0.0254205	0.000875287
-0.0165725	-2.47057e-06	-0.0226925	0.000164943	-0.02542	0.000868682
-0.016572	6.76712e-06	-0.022692	0.000163223	-0.0254195	0.000861505
-0.0165715	1.61013e-05	-0.0226915	0.000161293	-0.025419	0.00085379
-0.016571	2.55181e-05	-0.022691	0.000159141	-0.0254185	0.000845572
-0.0165705	3.50037e-05	-0.0226905	0.000156757	-0.025418	0.000836887
-0.01657	4.45439e-05	-0.02269	0.000154125	-0.0254175	0.000827778
-0.0165695	5.41233e-05	-0.0226895	0.000151232	-0.025417	0.000818274
-0.016569	6.37264e-05	-0.022689	0.000148067	-0.0254165	0.000808416
-0.0165685	7.33366e-05	-0.0226885	0.000144616	-0.025416	0.000798245
-0.016568	8.29392e-05	-0.022688	0.000140869	-0.0254155	0.000787789
-0.0165675	9.25184e-05	-0.0226875	0.000136808	-0.025415	0.000777086
-0.016567	0.000102059	-0.022687	0.000132425	-0.0254145	0.000766171
-0.0165665	0.000111549	-0.0226865	0.000127708	-0.025414	0.000755082
-0.016566	0.000120978	-0.022686	0.000122643	-0.0254135	0.000743858
-0.0165655	0.000130329	-0.0226855	0.000117218	-0.025413	0.000732531
-0.016565	0.000139586	-0.022685	0.000111424	-0.0254125	0.00072113
-0.0165645	0.000148737	-0.0226845	0.000105254	-0.025412	0.000709691
-0.016564	0.000157768	-0.022684	9.86995e-05	-0.0254115	0.000698244
-0.0165635	0.000166665	-0.0226835	9.17502e-05	-0.025411	0.000686819
-0.016563	0.000175414	-0.022683	8.43965e-05	-0.0254105	0.000675443
-0.0165625	0.000184003	-0.0226825	7.66293e-05	-0.02541	0.00066414
-0.016562	0.000192422	-0.022682	6.84435e-05	-0.0254095	0.000652937
-0.0165615	0.00020066	-0.0226815	5.98347e-05	-0.025409	0.000641863
-0.016561	0.000208707	-0.022681	5.07965e-05	-0.0254085	0.000630942
-0.0165605	0.000216555	-0.0226805	4.13221e-05	-0.025408	0.000620193
-0.01656	0.000224192	-0.02268	3.14059e-05	-0.0254075	0.000609636
-0.0165595	0.000231608	-0.0226795	2.10472e-05	-0.025407	0.000599293
-0.016559	0.000238797	-0.022679	1.02447e-05	-0.0254065	0.000589184
-0.0165585	0.000245752	-0.0226785	-1.00561e-06	-0.025406	0.000579323
-0.016558	0.000252466	-0.022678	-1.2702e-05	-0.0254055	0.000569723
-0.0165575	0.000258935	-0.0226775	-2.48392e-05	-0.025405	0.000560395
-0.016557	0.000265156	-0.022677	-3.74112e-05	-0.0254045	0.000551352
-0.0165565	0.000271126	-0.0226765	-5.04161e-05	-0.025404	0.000542602
-0.016556	0.000276842	-0.022676	-6.38552e-05	-0.0254035	0.000534153
-0.0165555	0.0002823	-0.0226755	-7.77261e-05	-0.025403	0.000526022
-0.016555	0.000287502	-0.022675	-9.20235e-05	-0.0254025	0.000518208
-0.0165545	0.000292451	-0.0226745	-0.00010674	-0.025402	0.000510714
-0.016554	0.000297148	-0.022674	-0.000121866	-0.0254015	0.000503553
-0.0165535	0.000301593	-0.0226735	-0.00013739	-0.025401	0.000496726
-0.016553	0.000305787	-0.022673	-0.000153301	-0.0254005	0.000490232
-0.0165525	0.000309738	-0.0226725	-0.000169588	-0.0254	0.000484078
-0.016552	0.000313449	-0.022672	-0.000186238	-0.0253995	0.000478259
-0.0165515	0.000316924	-0.0226715	-0.000203234	-0.025399	0.000472771
-0.016551	0.00032017	-0.022671	-0.000220565	-0.0253985	0.000467613
-0.0165505	0.000323194	-0.0226705	-0.000238217	-0.025398	0.000462783
-0.01655	0.000326005	-0.02267	-0.000256169	-0.0253975	0.000458273
-0.0165495	0.000328612	-0.0226695	-0.000274403	-0.025397	0.000454084
-0.016549	0.000331024	-0.022669	-0.000292899	-0.0253965	0.000450217
-0.0165485	0.000333252	-0.0226685	-0.000311638	-0.025396	0.00044666
-0.016548	0.00033531	-0.022668	-0.000330597	-0.0253955	0.000443405
-0.0165475	0.000337206	-0.0226675	-0.000349753	-0.025395	0.000440443
-0.016547	0.000338955	-0.022667	-0.000369082	-0.0253945	0.000437767
-0.0165465	0.000340569	-0.0226665	-0.00038856	-0.025394	0.000435369
-0.016546	0.00034206	-0.022666	-0.000408169	-0.0253935	0.000433241
-0.0165455	0.000343441	-0.0226655	-0.000427881	-0.025393	0.000431377
-0.016545	0.000344725	-0.022665	-0.000447667	-0.0253925	0.000429768
-0.0165445	0.000345926	-0.0226645	-0.000467499	-0.025392	0.000428402
-0.016544	0.000347057	-0.022664	-0.000487351	-0.0253915	0.000427271
-0.0165435	0.000348137	-0.0226635	-0.000507196	-0.025391	0.000426361
-0.016543	0.000349181	-0.022663	-0.000527002	-0.0253905	0.000425659
-0.0165425	0.000350205	-0.0226625	-0.000546742	-0.02539	0.000425156
-0.016542	0.000351223	-0.022662	-0.000566383	-0.0253895	0.000424837
-0.0165415	0.00035225	-0.0226615	-0.000585895	-0.025389	0.000424695
-0.016541	0.000353303	-0.022661	-0.000605249	-0.0253885	0.00042472
-0.0165405	0.000354395	-0.0226605	-0.000624409	-0.025388	0.000424897
-0.01654	0.000355538	-0.02266	-0.000643348	-0.0253875	0.000425223
-0.0165395	0.000356747	-0.0226595	-0.000662039	-0.025387	0.000425685
-0.016539	0.000358036	-0.022659	-0.00068045	-0.0253865	0.000426266
-0.0165385	0.000359418	-0.0226585	-0.00069855	-0.025386	0.000426953
-0.016538	0.000360907	-0.022658	-0.000716308	-0.0253855	0.000427733
-0.0165375	0.000362515	-0.0226575	-0.000733687	-0.025385	0.000428598
-0.016537	0.000364253	-0.022657	-0.000750663	-0.0253845	0.000429532
-0.0165365	0.000366131	-0.0226565	-0.000767209	-0.025384	0.000430521
-0.016536	0.000368161	-0.022656	-0.000783298	-0.0253835	0.000431551
-0.0165355	0.000370352	-0.0226555	-0.0007989	-0.025383	0.00043261
-0.016535	0.000372711	-0.022655	-0.000813989	-0.0253825	0.000433683
-0.0165345	0.000375246	-0.0226545	-0.000828537	-0.025382	0.000434757
-0.016534	0.000377967	-0.022654	-0.000842516	-0.0253815	0.000435814
-0.0165335	0.00038088	-0.0226535	-0.000855904	-0.025381	0.000436839
-0.016533	0.00038399	-0.022653	-0.000868671	-0.0253805	0.000437818
-0.0165325	0.000387302	-0.0226525	-0.00088079	-0.02538	0.000438735
-0.016532	0.000390823	-0.022652	-0.000892238	-0.0253795	0.000439568
-0.0165315	0.000394554	-0.0226515	-0.000902996	-0.025379	0.0004403
-0.016531	0.000398499	-0.022651	-0.000913045	-0.0253785	0.000440912
-0.0165305	0.000402657	-0.0226505	-0.000922364	-0.025378	0.000441386
-0.01653	0.000407031	-0.02265	-0.000930931	-0.0253775	0.000441704
-0.0165295	0.00041162	-0.0226495	-0.00093873	-0.025377	0.000441847
-0.016529	0.000416423	-0.022649	-0.000945747	-0.0253765	0.000441795
-0.0165285	0.000421438	-0.0226485	-0.000951969	-0.025376	0.000441528
-0.016528	0.000426664	-0.022648	-0.00095738	-0.0253755	0.000441023
-0.0165275	0.000432099	-0.0226475	-0.000961971	-0.025375	0.000440253
-0.016527	0.000437738	-0.022647	-0.000965733	-0.0253745	0.000439194
-0.0165265	0.000443576	-0.0226465	-0.000968658	-0.025374	0.000437829
-0.016526	0.000449608	-0.022646	-0.000970739	-0.0253735	0.000436136
-0.0165255	0.000455825	-0.0226455	-0.000971967	-0.025373	0.000434092
-0.016525	0.000462223	-0.022645	-0.00097234	-0.0253725	0.000431678
-0.0165245	0.000468797	-0.0226445	-0.000971853	-0.025372	0.00042886
-0.016524	0.000475542	-0.022644	-0.000970508	-0.0253715	0.00042561
-0.0165235	0.000482448	-0.0226435	-0.000968305	-0.025371	0.000421919
-0.016523	0.000489507	-0.022643	-0.000965246	-0.0253705	0.000417762
-0.0165225	0.00049671	-0.0226425	-0.000961334	-0.02537	0.000413107
-0.016522	0.000504045	-0.022642	-0.000956573	-0.0253695	0.000407923
-0.0165215	0.000511502	-0.0226415	-0.000950969	-0.025369	0.000402187
-0.016521	0.000519072	-0.022641	-0.000944536	-0.0253685	0.000395883
-0.0165205	0.000526747	-0.0226405	-0.000937285	-0.025368	0.000388992
-0.01652	0.00053452	-0.02264	-0.000929224	-0.0253675	0.000381485
-0.0165195	0.000542379	-0.0226395	-0.000920368	-0.025367	0.000373341
-0.016519	0.000550314	-0.022639	-0.000910731	-0.0253665	0.000364537
-0.0165185	0.000558311	-0.0226385	-0.000900327	-0.025366	0.000355047
-0.016518	0.000566363	-0.022638	-0.000889174	-0.0253655	0.000344849
-0.0165175	0.000574459	-0.0226375	-0.000877293	-0.025365	0.000333921
-0.016517	0.000582589	-0.022637	-0.0008647	-0.0253645	0.000322244
-0.0165165	0.000590743	-0.0226365	-0.000851416	-0.025364	0.0003098
-0.016516	0.00059891	-0.022636	-0.000837465	-0.0253635	0.000296572
-0.0165155	0.00060708	-0.0226355	-0.000822865	-0.025363	0.000282545
-0.016515	0.000615248	-0.022635	-0.000807636	-0.0253625	0.000267712
-0.0165145	0.000623405	-0.0226345	-0.000791807	-0.025362	0.000252057
-0.016514	0.000631544	-0.022634	-0.000775405	-0.0253615	0.000235563
-0.0165135	0.000639658	-0.0226335	-0.000758456	-0.025361	0.000218212
-0.016513	0.000647738	-0.022633	-0.000740987	-0.0253605	0.000199996
-0.0165125	0.000655773	-0.0226325	-0.000723024	-0.02536	0.000180913
-0.016512	0.00066376	-0.022632	-0.000704597	-0.0253595	0.000160957
-0.0165115	0.000671695	-0.0226315	-0.000685736	-0.025359	0.000140124
-0.016511	0.000679571	-0.022631	-0.000666471	-0.0253585	0.000118425
-0.0165105	0.000687384	-0.0226305	-0.000646831	-0.025358	9.5865e-05
-0.01651	0.000695127	-0.02263	-0.000626844	-0.0253575	7.24298e-05
-0.0165095	0.000702796	-0.0226295	-0.000606538	-0.025357	4.81202e-05
-0.016509	0.000710386	-0.022629	-0.000585947	-0.0253565	2.29454e-05
-0.0165085	0.000717894	-0.0226285	-0.000565103	-0.025356	-3.08366e-06
-0.016508	0.000725317	-0.022628	-0.000544033	-0.0253555	-2.9954e-05
-0.0165075	0.000732654	-0.0226275	-0.000522767	-0.025355	-5.76468e-05
-0.016507	0.000739902	-0.022627	-0.000501332	-0.0253545	-8.61451e-05
-0.0165065	0.000747062	-0.0226265	-0.000479752	-0.025354	-0.000115436
-0.016506	0.00075413	-0.022626	-0.000458067	-0.0253535	-0.0001455
-0.0165055	0.000761106	-0.0226255	-0.000436305	-0.025353	-0.000176315
-0.016505	0.000767987	-0.022625	-0.000414493	-0.0253525	-0.000207856
-0.0165045	0.000774776	-0.0226245	-0.000392657	-0.025352	-0.000240096
-0.016504	0.000781474	-0.022624	-0.00037082	-0.0253515	-0.000273006
-0.0165035	0.000788083	-0.0226235	-0.000349015	-0.025351	-0.000306553
-0.016503	0.000794602	-0.022623	-0.000327266	-0.0253505	-0.000340698
-0.0165025	0.000801028	-0.0226225	-0.000305601	-0.02535	-0.00037541
-0.016502	0.000807364	-0.022622	-0.000284048	-0.0253495	-0.000410655
-0.0165015	0.00081361	-0.0226215	-0.00026263	-0.025349	-0.000446391
-0.016501	0.000819766	-0.022621	-0.00024137	-0.0253485	-0.000482573
-0.0165005	0.000825835	-0.0226205	-0.00022029	-0.025348	-0.000519154
-0.0165	0.000831818	-0.02262	-0.00019941	-0.0253475	-0.000556096
-0.0164995	0.000837716	-0.0226195	-0.000178751	-0.025347	-0.000593356
-0.016499	0.00084353	-0.022619	-0.000158336	-0.0253465	-0.000630881
-0.0164985	0.00084926	-0.0226185	-0.000138188	-0.025346	-0.000668628
-0.016498	0.000854907	-0.022618	-0.00011832	-0.0253455	-0.000706548
-0.0164975	0.00086047	-0.0226175	-9.87495e-05	-0.025345	-0.000744591
-0.016497	0.000865948	-0.022617	-7.94921e-05	-0.0253445	-0.000782708
-0.0164965	0.000871342	-0.0226165	-6.05626e-05	-0.025344	-0.00082085
-0.016496	0.000876651	-0.022616	-4.19778e-05	-0.0253435	-0.000858966
-0.0164955	0.000881875	-0.0226155	-2.37512e-05	-0.025343	-0.000897003
-0.016495	0.000887013	-0.022615	-5.89427e-06	-0.0253425	-0.000934905
-0.0164945	0.000892062	-0.0226145	1.15819e-05	-0.025342	-0.000972618
-0.016494	0.000897016	-0.022614	2.86682e-05	-0.0253415	-0.00101009
-0.0164935	0.000901873	-0.0226135	4.53592e-05	-0.025341	-0.00104727
-0.016493	0.000906636	-0.022613	6.16479e-05	-0.0253405	-0.00108411
-0.0164925	0.000911303	-0.0226125	7.75241e-05	-0.02534	-0.00112055
-0.016492	0.000915868	-0.022612	9.29807e-05	-0.0253395	-0.00115655
-0.0164915	0.000920327	-0.0226115	0.000108009	-0.025339	-0.00119205
-0.016491	0.000924679	-0.022611	0.000122608	-0.0253385	-0.00122702
-0.0164905	0.000928916	-0.0226105	0.000136773	-0.025338	-0.00126139
-0.01649	0.000933031	-0.02261	0.000150503	-0.0253375	-0.00129513
-0.0164895	0.000937022	-0.0226095	0.000163796	-0.025337	-0.00132819
-0.016489	0.000940884	-0.022609	0.00017665	-0.0253365	-0.00136053
-0.0164885	0.000944613	-0.0226085	0.000189068	-0.025336	-0.00139212
-0.016488	0.000948202	-0.022608	0.000201051	-0.0253355	-0.00142291
-0.0164875	0.000951643	-0.0226075	0.000212603	-0.025335	-0.00145287
-0.016487	0.000954927	-0.022607	0.000223727	-0.0253345	-0.00148196
-0.0164865	0.000958048	-0.0226065	0.000234426	-0.025334	-0.00151014
-0.016486	0.000961001	-0.022606	0.000244703	-0.0253335	-0.00153739
-0.0164855	0.000963778	-0.0226055	0.000254561	-0.025333	-0.00156367
-0.016485	0.000966369	-0.022605	0.000264006	-0.0253325	-0.00158898
-0.0164845	0.000968769	-0.0226045	0.000273048	-0.025332	-0.00161328
-0.016484	0.000970969	-0.022604	0.000281692	-0.0253315	-0.00163656
-0.0164835	0.000972965	-0.0226035	0.000289947	-0.025331	-0.00165879
-0.016483	0.00097475	-0.022603	0.00029782	-0.0253305	-0.00167996
-0.0164825	0.000976315	-0.0226025	0.000305319	-0.02533	-0.00170005
-0.016482	0.000977649	-0.022602	0.000312451	-0.0253295	-0.00171907
-0.0164815	0.000978749	-0.0226015	0.000319224	-0.025329	-0.001737
-0.016481	0.000979611	-0.022601	0.00032565	-0.0253285	-0.00175383
-0.0164805	0.000980225	-0.0226005	0.000331737	-0.025328	-0.00176956
-0.01648	0.000980589	-0.0226	0.0003375	-0.0253275	-0.00178421
-0.0164795	0.000980697	-0.0225995	0.000342947	-0.025327	-0.00179776
-0.016479	0.000980546	-0.022599	0.000348094	-0.0253265	-0.00181023
-0.0164785	0.000980129	-0.0225985	0.000352952	-0.025326	-0.00182163
-0.016478	0.000979443	-0.022598	0.000357531	-0.0253255	-0.00183196
-0.0164775	0.000978485	-0.0225975	0.000361848	-0.025325	-0.00184124
-0.016477	0.000977255	-0.022597	0.000365914	-0.0253245	-0.00184949
-0.0164765	0.00097575	-0.0225965	0.000369738	-0.025324	-0.00185674
-0.016476	0.000973967	-0.022596	0.000373335	-0.0253235	-0.00186299
-0.0164755	0.000971906	-0.0225955	0.00037672	-0.025323	-0.00186827
-0.016475	0.000969567	-0.022595	0.000379906	-0.0253225	-0.0018726
-0.0164745	0.00096695	-0.0225945	0.000382901	-0.025322	-0.00187602
-0.016474	0.000964061	-0.022594	0.000385718	-0.0253215	-0.00187854
-0.0164735	0.000960902	-0.0225935	0.000388372	-0.025321	-0.00188019
-0.016473	0.000957474	-0.022593	0.000390879	-0.0253205	-0.00188102
-0.0164725	0.00095378	-0.0225925	0.000393258	-0.02532	-0.00188104
-0.016472	0.000949826	-0.022592	0.000395522	-0.0253195	-0.00188029
-0.0164715	0.000945621	-0.0225915	0.000397681	-0.025319	-0.0018788
-0.016471	0.000941169	-0.022591	0.000399748	-0.0253185	-0.00187662
-0.0164705	0.000936479	-0.0225905	0.000401736	-0.025318	-0.00187378
-0.01647	0.000931556	-0.02259	0.000403659	-0.0253175	-0.00187031
-0.0164695	0.000926412	-0.0225895	0.000405535	-0.025317	-0.00186627
-0.016469	0.000921056	-0.022589	0.000407372	-0.0253165	-0.00186167
-0.0164685	0.000915499	-0.0225885	0.000409183	-0.025316	-0.00185656
-0.016468	0.000909754	-0.022588	0.000410979	-0.0253155	-0.00185098
-0.0164675	0.000903833	-0.0225875	0.000412776	-0.025315	-0.00184496
-0.016467	0.000897747	-0.022587	0.000414589	-0.0253145	-0.00183854
-0.0164665	0.000891508	-0.0225865	0.000416432	-0.025314	-0.00183177
-0.016466	0.000885124	-0.022586	0.000418319	-0.0253135	-0.00182468
-0.0164655	0.000878609	-0.0225855	0.000420263	-0.025313	-0.00181731
-0.016465	0.000871981	-0.022585	0.000422275	-0.0253125	-0.00180969
-0.0164645	0.000865251	-0.0225845	0.000424365	-0.025312	-0.00180187
-0.016464	0.000858435	-0.022584	0.000426541	-0.0253115	-0.00179386
-0.0164635	0.000851551	-0.0225835	0.000428815	-0.025311	-0.00178572
-0.016463	0.000844614	-0.022583	0.000431201	-0.0253105	-0.00177746
-0.0164625	0.000837637	-0.0225825	0.000433708	-0.02531	-0.00176912
-0.016462	0.000830636	-0.022582	0.000436344	-0.0253095	-0.00176074
-0.0164615	0.000823624	-0.0225815	0.000439119	-0.025309	-0.00175233
-0.016461	0.000816617	-0.022581	0.000442042	-0.0253085	-0.00174394
-0.0164605	0.000809629	-0.0225805	0.000445125	-0.025308	-0.00173559
-0.01646	0.000802676	-0.02258	0.000448376	-0.0253075	-0.00172729
-0.0164595	0.000795771	-0.0225795	0.000451803	-0.025307	-0.00171907
-0.016459	0.000788931	-0.022579	0.000455413	-0.0253065	-0.00171096
-0.0164585	0.000782169	-0.0225785	0.000459215	-0.025306	-0.00170296
-0.016458	0.000775497	-0.022578	0.000463211	-0.0253055	-0.00169511
-0.0164575	0.000768927	-0.0225775	0.000467405	-0.025305	-0.0016874
-0.016457	0.000762472	-0.022577	0.000471801	-0.0253045	-0.00167986
-0.0164565	0.000756142	-0.0225765	0.000476405	-0.025304	-0.0016725
-0.016456	0.00074995	-0.022576	0.00048122	-0.0253035	-0.00166533
-0.0164555	0.000743906	-0.0225755	0.000486251	-0.025303	-0.00165836
-0.016455	0.000738017	-0.022575	0.000491504	-0.0253025	-0.00165159
-0.0164545	0.000732295	-0.0225745	0.000496977	-0.025302	-0.00164502
-0.016454	0.000726746	-0.022574	0.000502669	-0.0253015	-0.00163868
-0.0164535	0.000721377	-0.0225735	0.000508583	-0.025301	-0.00163254
-0.016453	0.000716196	-0.022573	0.000514717	-0.0253005	-0.00162661
-0.0164525	0.000711205	-0.0225725	0.000521065	-0.0253	-0.00162089
-0.016452	0.000706412	-0.022572	0.000527626	-0.0252995	-0.00161538
-0.0164515	0.000701818	-0.0225715	0.000534396	-0.025299	-0.00161007
-0.016451	0.000697428	-0.022571	0.000541376	-0.0252985	-0.00160494
-0.0164505	0.000693244	-0.0225705	0.000548559	-0.025298	-0.0016
-0.01645	0.000689266	-0.02257	0.000555935	-0.0252975	-0.00159522
-0.0164495	0.000685492	-0.0225695	0.000563497	-0.025297	-0.0015906
-0.016449	0.000681922	-0.022569	0.000571238	-0.0252965	-0.00158614
-0.0164485	0.000678556	-0.0225685	0.00057915	-0.025296	-0.0015818
-0.016448	0.000675385	-0.022568	0.000587227	-0.0252955	-0.00157758
-0.0164475	0.000672407	-0.0225675	0.000595452	-0.025295	-0.00157346
-0.016447	0.000669619	-0.022567	0.000603815	-0.0252945	-0.00156942
-0.0164465	0.000667012	-0.0225665	0.000612309	-0.025294	-0.00156544
-0.016446	0.000664581	-0.022566	0.000620921	-0.0252935	-0.00156149
-0.0164455	0.000662322	-0.0225655	0.000629638	-0.025293	-0.00155757
-0.016445	0.000660229	-0.022565	0.000638444	-0.0252925	-0.00155365
-0.0164445	0.000658292	-0.0225645	0.000647323	-0.025292	-0.0015497
-0.016444	0.000656499	-0.022564	0.000656259	-0.0252915	-0.0015457
-0.0164435	0.000654842	-0.0225635	0.000665237	-0.025291	-0.00154162
-0.016443	0.000653311	-0.022563	0.000674239	-0.0252905	-0.00153745
-0.0164425	0.000651892	-0.0225625	0.000683247	-0.02529	-0.00153314
-0.016442	0.000650573	-0.022562	0.000692243	-0.0252895	-0.00152868
-0.0164415	0.000649343	-0.0225615	0.000701206	-0.025289	-0.00152404
-0.016441	0.000648189	-0.022561	0.000710116	-0.0252885	-0.0015192
-0.0164405	0.000647101	-0.0225605	0.000718953	-0.025288	-0.00151412
-0.01644	0.000646068	-0.02256	0.0007277	-0.0252875	-0.00150877
-0.0164395	0.000645076	-0.0225595	0.000736336	-0.025287	-0.00150315
-0.016439	0.00064411	-0.022559	0.000744837	-0.0252865	-0.00149721
-0.0164385	0.000643157	-0.0225585	0.000753183	-0.025286	-0.00149094
-0.016438	0.000642207	-0.022558	0.00076135	-0.0252855	-0.00148431
-0.0164375	0.000641251	-0.0225575	0.00076931	-0.025285	-0.00147731
-0.016437	0.000640273	-0.022557	0.000777044	-0.0252845	-0.00146989
-0.0164365	0.00063926	-0.0225565	0.000784538	-0.025284	-0.00146204
-0.016436	0.000638199	-0.022556	0.000791768	-0.0252835	-0.00145374
-0.0164355	0.000637077	-0.0225555	0.000798711	-0.025283	-0.00144496
-0.016435	0.000635884	-0.022555	0.000805344	-0.0252825	-0.00143568
-0.0164345	0.000634607	-0.0225545	0.000811643	-0.025282	-0.00142589
-0.016434	0.000633237	-0.022554	0.000817587	-0.0252815	-0.00141555
-0.0164335	0.000631762	-0.0225535	0.000823158	-0.025281	-0.00140465
-0.016433	0.000630171	-0.022553	0.00082833	-0.0252805	-0.00139317
-0.0164325	0.000628456	-0.0225525	0.000833078	-0.02528	-0.00138109
-0.016432	0.000626607	-0.022552	0.000837381	-0.0252795	-0.0013684
-0.0164315	0.000624615	-0.0225515	0.000841219	-0.025279	-0.00135508
-0.016431	0.000622472	-0.022551	0.000844572	-0.0252785	-0.00134112
-0.0164305	0.000620168	-0.0225505	0.000847421	-0.025278	-0.0013265
-0.01643	0.000617697	-0.02255	0.000849746	-0.0252775	-0.00131122
-0.0164295	0.000615057	-0.0225495	0.000851525	-0.025277	-0.00129525
-0.016429	0.000612241	-0.022549	0.000852746	-0.0252765	-0.0012786
-0.0164285	0.000609245	-0.0225485	0.000853389	-0.025276	-0.00126125
-0.016428	0.000606063	-0.022548	0.000853436	-0.0252755	-0.00124319
-0.0164275	0.000602691	-0.0225475	0.000852873	-0.025275	-0.00122442
-0.016427	0.000599128	-0.022547	0.000851687	-0.0252745	-0.00120493
-0.0164265	0.00059537	-0.0225465	0.000849869	-0.025274	-0.00118472
-0.016426	0.000591415	-0.022546	0.000847403	-0.0252735	-0.00116378
-0.0164255	0.000587263	-0.0225455	0.000844271	-0.025273	-0.00114213
-0.016425	0.000582911	-0.022545	0.000840463	-0.0252725	-0.00111975
-0.0164245	0.000578355	-0.0225445	0.000835972	-0.025272	-0.00109665
-0.016424	0.000573594	-0.022544	0.000830791	-0.0252715	-0.00107282
-0.0164235	0.000568632	-0.0225435	0.000824912	-0.025271	-0.00104829
-0.016423	0.000563468	-0.022543	0.000818331	-0.0252705	-0.00102307
-0.0164225	0.000558103	-0.0225425	0.000811042	-0.02527	-0.000997149
-0.016422	0.000552542	-0.022542	0.00080304	-0.0252695	-0.000970546
-0.0164215	0.000546786	-0.0225415	0.000794321	-0.025269	-0.000943265
-0.016421	0.000540836	-0.022541	0.000784886	-0.0252685	-0.000915327
-0.0164205	0.000534693	-0.0225405	0.000774741	-0.025268	-0.000886744
-0.01642	0.000528361	-0.02254	0.000763885	-0.0252675	-0.000857531
-0.0164195	0.00052184	-0.0225395	0.000752318	-0.025267	-0.000827699
-0.016419	0.000515136	-0.022539	0.000740046	-0.0252665	-0.000797264
-0.0164185	0.000508254	-0.0225385	0.000727074	-0.025266	-0.000766248
-0.016418	0.0005012	-0.022538	0.000713415	-0.0252655	-0.000734668
-0.0164175	0.000493977	-0.0225375	0.000699077	-0.025265	-0.000702546
-0.016417	0.000486587	-0.022537	0.000684064	-0.0252645	-0.000669902
-0.0164165	0.000479032	-0.0225365	0.000668388	-0.025264	-0.000636759
-0.016416	0.00047132	-0.022536	0.000652065	-0.0252635	-0.000603151
-0.0164155	0.000463453	-0.0225355	0.000635101	-0.025263	-0.000569104
-0.016415	0.000455434	-0.022535	0.000617507	-0.0252625	-0.000534637
-0.0164145	0.000447265	-0.0225345	0.000599304	-0.025262	-0.000499775
-0.016414	0.00043895	-0.022534	0.000580508	-0.0252615	-0.000464541
-0.0164135	0.000430493	-0.0225335	0.000561138	-0.025261	-0.000428962
-0.016413	0.000421901	-0.022533	0.000541215	-0.0252605	-0.000393068
-0.0164125	0.00041318	-0.0225325	0.000520755	-0.02526	-0.000356891
-0.016412	0.000404329	-0.022532	0.000499778	-0.0252595	-0.00032046
-0.0164115	0.00039535	-0.0225315	0.00047831	-0.025259	-0.000283807
-0.016411	0.000386245	-0.022531	0.000456373	-0.0252585	-0.000246969
-0.0164105	0.000377019	-0.0225305	0.000433988	-0.025258	-0.000209978
-0.01641	0.000367673	-0.02253	0.000411181	-0.0252575	-0.000172858
-0.0164095	0.000358211	-0.0225295	0.000387973	-0.025257	-0.000135639
-0.016409	0.000348634	-0.022529	0.000364391	-0.0252565	-9.83523e-05
-0.0164085	0.000338945	-0.0225285	0.000340465	-0.025256	-6.10311e-05
-0.016408	0.000329146	-0.022528	0.000316217	-0.0252555	-2.37057e-05
-0.0164075	0.000319235	-0.0225275	0.00029167	-0.025255	1.35897e-05
-0.016407	0.000309214	-0.022527	0.000266848	-0.0252545	5.08242e-05
-0.0164065	0.000299085	-0.0225265	0.000241771	-0.025254	8.7968e-05
-0.016406	0.000288851	-0.022526	0.000216474	-0.0252535	0.000124987
-0.0164055	0.000278516	-0.0225255	0.000190984	-0.025253	0.000161849
-0.016405	0.000268077	-0.022525	0.000165329	-0.0252525	0.000198528
-0.0164045	0.000257535	-0.0225245	0.000139538	-0.025252	0.00023499
-0.016404	0.00024689	-0.022524	0.000113637	-0.0252515	0.000271206
-0.0164035	0.00023614	-0.0225235	8.76529e-05	-0.025251	0.000307146
-0.016403	0.000225288	-0.022523	6.16128e-05	-0.0252505	0.000342779
-0.0164025	0.000214335	-0.0225225	3.55454e-05	-0.02525	0.000378073
-0.016402	0.00020328	-0.022522	9.47824e-06	-0.0252495	0.000413002
-0.0164015	0.000192125	-0.0225215	-1.65625e-05	-0.025249	0.000447541
-0.016401	0.00018087	-0.022521	-4.2551e-05	-0.0252485	0.000481663
-0.0164005	0.000169516	-0.0225205	-6.8463e-05	-0.025248	0.000515342
-0.0164	0.000158063	-0.02252	-9.42694e-05	-0.0252475	0.00054856
-0.0163995	0.000146513	-0.0225195	-0.000119944	-0.025247	0.000581296
-0.016399	0.000134866	-0.022519	-0.000145463	-0.0252465	0.000613526
-0.0163985	0.000123126	-0.0225185	-0.000170801	-0.025246	0.000645229
-0.016398	0.00011129	-0.022518	-0.000195936	-0.0252455	0.000676384
-0.0163975	9.93606e-05	-0.0225175	-0.000220846	-0.025245	0.000706973
-0.016397	8.73416e-05	-0.022517	-0.00024551	-0.0252445	0.000736981
-0.0163965	7.5234e-05	-0.0225165	-0.000269905	-0.025244	0.000766394
-0.016396	6.30385e-05	-0.022516	-0.000294008	-0.0252435	0.000795197
-0.0163955	5.07573e-05	-0.0225155	-0.000317797	-0.025243	0.000823376
-0.016395	3.83945e-05	-0.022515	-0.000341254	-0.0252425	0.000850918
-0.0163945	2.59538e-05	-0.0225145	-0.00036436	-0.025242	0.00087781
-0.016394	1.34381e-05	-0.022514	-0.0003871	-0.0252415	0.000904034
-0.0163935	8.48914e-07	-0.0225135	-0.000409457	-0.025241	0.000929586
-0.016393	-1.18125e-05	-0.022513	-0.000431418	-0.0252405	0.000954463
-0.0163925	-2.45428e-05	-0.0225125	-0.000452967	-0.02524	0.000978652
-0.016392	-3.73353e-05	-0.022512	-0.000474089	-0.0252395	0.00100215
-0.0163915	-5.0188e-05	-0.0225115	-0.000494773	-0.025239	0.00102495
-0.016391	-6.30981e-05	-0.022511	-0.000515006	-0.0252385	0.00104706
-0.0163905	-7.60574e-05	-0.0225105	-0.000534775	-0.025238	0.00106847
-0.01639	-8.90602e-05	-0.02251	-0.000554072	-0.0252375	0.00108919
-0.0163895	-0.000102106	-0.0225095	-0.000572885	-0.025237	0.00110921
-0.016389	-0.00011519	-0.022509	-0.000591205	-0.0252365	0.00112855
-0.0163885	-0.000128309	-0.0225085	-0.000609028	-0.025236	0.0011472
-0.016388	-0.000141457	-0.022508	-0.00062635	-0.0252355	0.00116518
-0.0163875	-0.000154624	-0.0225075	-0.000643167	-0.025235	0.00118247
-0.016387	-0.000167805	-0.022507	-0.000659474	-0.0252345	0.00119909
-0.0163865	-0.000180997	-0.0225065	-0.000675268	-0.025234	0.00121505
-0.016386	-0.000194196	-0.022506	-0.000690545	-0.0252335	0.00123035
-0.0163855	-0.000207393	-0.0225055	-0.000705303	-0.025233	0.00124502
-0.016385	-0.000220584	-0.022505	-0.000719542	-0.0252325	0.00125907
-0.0163845	-0.000233764	-0.0225045	-0.000733264	-0.025232	0.0012725
-0.016384	-0.000246931	-0.022504	-0.000746471	-0.0252315	0.00128533
-0.0163835	-0.00026008	-0.0225035	-0.000759167	-0.025231	0.00129757
-0.016383	-0.000273205	-0.022503	-0.00077135	-0.0252305	0.00130924
-0.0163825	-0.0002863	-0.0225025	-0.000783025	-0.02523	0.00132037
-0.016382	-0.000299358	-0.022502	-0.000794197	-0.0252295	0.00133095
-0.0163815	-0.000312376	-0.0225015	-0.00080487	-0.025229	0.00134101
-0.016381	-0.000325351	-0.022501	-0.000815049	-0.0252285	0.00135058
-0.0163805	-0.00033828	-0.0225005	-0.000824745	-0.025228	0.00135965
-0.01638	-0.000351159	-0.0225	-0.000833964	-0.0252275	0.00136826
-0.0163795	-0.000363987	-0.0224995	-0.000842715	-0.025227	0.00137642
-0.016379	-0.000376759	-0.022499	-0.000851009	-0.0252265	0.00138415
-0.0163785	-0.000389471	-0.0224985	-0.000858855	-0.025226	0.00139147
-0.016378	-0.000402121	-0.022498	-0.000866268	-0.0252255	0.0013984
-0.0163775	-0.000414708	-0.0224975	-0.000873261	-0.025225	0.00140497
-0.016377	-0.00042723	-0.022497	-0.000879842	-0.0252245	0.0014112
-0.0163765	-0.000439686	-0.0224965	-0.000886023	-0.025224	0.0014171
-0.016376	-0.000452074	-0.022496	-0.000891817	-0.0252235	0.00142271
-0.0163755	-0.000464395	-0.0224955	-0.000897239	-0.025223	0.00142803
-0.016375	-0.000476646	-0.022495	-0.000902305	-0.0252225	0.0014331
-0.0163745	-0.000488829	-0.0224945	-0.000907024	-0.025222	0.00143793
-0.016374	-0.000500944	-0.022494	-0.00091141	-0.0252215	0.00144255
-0.0163735	-0.000512991	-0.0224935	-0.000915479	-0.025221	0.00144697
-0.016373	-0.00052497	-0.022493	-0.000919247	-0.0252205	0.00145122
-0.0163725	-0.000536882	-0.0224925	-0.000922732	-0.02522	0.00145533
-0.016372	-0.000548731	-0.022492	-0.000925947	-0.0252195	0.0014593
-0.0163715	-0.000560518	-0.0224915	-0.00092891	-0.025219	0.00146316
-0.016371	-0.000572247	-0.022491	-0.000931636	-0.0252185	0.00146695
-0.0163705	-0.000583918	-0.0224905	-0.000934142	-0.025218	0.00147067
-0.01637	-0.000595533	-0.02249	-0.000936442	-0.0252175	0.00147434
-0.0163695	-0.000607096	-0.0224895	-0.000938556	-0.025217	0.00147799
-0.016369	-0.000618611	-0.022489	-0.000940497	-0.0252165	0.00148163
-0.0163685	-0.000630084	-0.0224885	-0.000942277	-0.025216	0.00148528
-0.016368	-0.000641517	-0.022488	-0.000943914	-0.0252155	0.00148896
-0.0163675	-0.000652916	-0.0224875	-0.000945426	-0.025215	0.00149269
-0.016367	-0.000664283	-0.022487	-0.000946829	-0.0252145	0.00149648
-0.0163665	-0.000675622	-0.0224865	-0.000948142	-0.025214	0.00150036
-0.016366	-0.000686935	-0.022486	-0.000949382	-0.0252135	0.00150433
-0.0163655	-0.000698226	-0.0224855	-0.000950565	-0.025213	0.00150842
-0.016365	-0.000709497	-0.022485	-0.000951705	-0.0252125	0.00151264
-0.0163645	-0.000720752	-0.0224845	-0.000952815	-0.025212	0.001517
-0.016364	-0.000731996	-0.022484	-0.000953908	-0.0252115	0.0015215
-0.0163635	-0.000743233	-0.0224835	-0.000954998	-0.025211	0.00152618
-0.016363	-0.000754466	-0.022483	-0.000956102	-0.0252105	0.00153103
-0.0163625	-0.000765697	-0.0224825	-0.00095723	-0.02521	0.00153606
-0.016362	-0.000776931	-0.022482	-0.000958396	-0.0252095	0.00154129
-0.0163615	-0.000788168	-0.0224815	-0.000959611	-0.025209	0.00154672
-0.016361	-0.000799411	-0.022481	-0.00096089	-0.0252085	0.00155237
-0.0163605	-0.000810663	-0.0224805	-0.000962244	-0.025208	0.00155823
-0.01636	-0.00082192	-0.02248	-0.000963683	-0.0252075	0.00156432
-0.0163595	-0.000833183	-0.0224795	-0.000965218	-0.025207	0.00157064
-0.016359	-0.000844455	-0.022479	-0.000966858	-0.0252065	0.0015772
-0.0163585	-0.000855736	-0.0224785	-0.000968613	-0.025206	0.001584
-0.016358	-0.000867025	-0.022478	-0.000970488	-0.0252055	0.00159103
-0.0163575	-0.000878322	-0.0224775	-0.000972492	-0.025205	0.0015983
-0.016357	-0.000889623	-0.022477	-0.000974634	-0.0252045	0.00160581
-0.0163565	-0.000900926	-0.0224765	-0.000976923	-0.025204	0.00161357
-0.016356	-0.000912229	-0.022476	-0.000979361	-0.0252035	0.00162155
-0.0163555	-0.000923525	-0.0224755	-0.000981954	-0.025203	0.00162977
-0.016355	-0.000934812	-0.022475	-0.000984711	-0.0252025	0.00163822
-0.0163545	-0.000946086	-0.0224745	-0.000987634	-0.025202	0.00164689
-0.016354	-0.000957343	-0.022474	-0.000990725	-0.0252015	0.00165577
-0.0163535	-0.000968573	-0.0224735	-0.000993986	-0.025201	0.00166485
-0.016353	-0.000979771	-0.022473	-0.000997416	-0.0252005	0.00167412
-0.0163525	-0.000990929	-0.0224725	-0.00100101	-0.0252	0.00168358
-0.016352	-0.00100204	-0.022472	-0.00100478	-0.0251995	0.00169321
-0.0163515	-0.0010131	-0.0224715	-0.00100872	-0.025199	0.001703
-0.016351	-0.00102409	-0.022471	-0.00101283	-0.0251985	0.00171293
-0.0163505	-0.001035	-0.0224705	-0.00101712	-0.025198	0.00172299
-0.01635	-0.00104584	-0.02247	-0.00102157	-0.0251975	0.00173315
-0.0163495	-0.00105658	-0.0224695	-0.00102618	-0.025197	0.00174339
-0.016349	-0.00106722	-0.022469	-0.00103095	-0.0251965	0.00175371
-0.0163485	-0.00107774	-0.0224685	-0.00103587	-0.025196	0.00176407
-0.016348	-0.00108814	-0.022468	-0.00104095	-0.0251955	0.00177447
-0.0163475	-0.0010984	-0.0224675	-0.00104616	-0.025195	0.00178487
-0.016347	-0.0011085	-0.022467	-0.00105151	-0.0251945	0.00179526
-0.0163465	-0.00111845	-0.0224665	-0.00105699	-0.025194	0.0018056
-0.016346	-0.00112821	-0.022466	-0.0010626	-0.0251935	0.00181588
-0.0163455	-0.00113779	-0.0224655	-0.00106833	-0.025193	0.00182607
-0.016345	-0.00114718	-0.022465	-0.00107416	-0.0251925	0.00183614
-0.0163445	-0.00115635	-0.0224645	-0.0010801	-0.025192	0.00184606
-0.016344	-0.00116529	-0.022464	-0.00108612	-0.0251915	0.00185581
-0.0163435	-0.00117399	-0.0224635	-0.00109223	-0.025191	0.00186535
-0.016343	-0.00118245	-0.022463	-0.0010984	-0.0251905	0.00187466
-0.0163425	-0.00119063	-0.0224625	-0.00110464	-0.02519	0.0018837
-0.016342	-0.00119854	-0.022462	-0.00111094	-0.0251895	0.00189244
-0.0163415	-0.00120615	-0.0224615	-0.00111726	-0.025189	0.00190086
-0.016341	-0.00121346	-0.022461	-0.00112362	-0.0251885	0.00190891
-0.0163405	-0.00122045	-0.0224605	-0.00112999	-0.025188	0.00191657
-0.01634	-0.00122712	-0.02246	-0.00113636	-0.0251875	0.0019238
-0.0163395	-0.00123345	-0.0224595	-0.00114272	-0.025187	0.00193056
-0.016339	-0.00123942	-0.022459	-0.00114907	-0.0251865	0.00193683
-0.0163385	-0.00124503	-0.0224585	-0.00115538	-0.025186	0.00194257
-0.016338	-0.00125027	-0.022458	-0.00116164	-0.0251855	0.00194777
-0.0163375	-0.00125513	-0.0224575	-0.00116785	-0.025185	0.00195238
-0.016337	-0.0012596	-0.022457	-0.00117398	-0.0251845	0.00195638
-0.0163365	-0.00126367	-0.0224565	-0.00118003	-0.025184	0.00195972
-0.016336	-0.00126732	-0.022456	-0.001186	-0.0251835	0.00196239
-0.0163355	-0.00127056	-0.0224555	-0.00119186	-0.025183	0.00196435
-0.016335	-0.00127336	-0.022455	-0.00119761	-0.0251825	0.00196558
-0.0163345	-0.00127573	-0.0224545	-0.00120323	-0.025182	0.00196603
-0.016334	-0.00127766	-0.022454	-0.00120871	-0.0251815	0.00196569
-0.0163335	-0.00127915	-0.0224535	-0.00121405	-0.025181	0.00196453
-0.016333	-0.00128018	-0.022453	-0.00121922	-0.0251805	0.00196252
-0.0163325	-0.00128075	-0.0224525	-0.00122422	-0.02518	0.00195965
-0.016332	-0.00128086	-0.022452	-0.00122904	-0.0251795	0.00195589
-0.0163315	-0.00128051	-0.0224515	-0.00123367	-0.025179	0.00195121
-0.016331	-0.0012797	-0.022451	-0.00123809	-0.0251785	0.0019456
-0.0163305	-0.00127841	-0.0224505	-0.0012423	-0.025178	0.00193905
-0.01633	-0.00127665	-0.02245	-0.00124628	-0.0251775	0.00193154
-0.0163295	-0.00127443	-0.0224495	-0.00125004	-0.025177	0.00192306
-0.016329	-0.00127174	-0.022449	-0.00125355	-0.0251765	0.00191359
-0.0163285	-0.00126858	-0.0224485	-0.00125681	-0.025176	0.00190311
-0.016328	-0.00126496	-0.022448	-0.00125982	-0.0251755	0.00189163
-0.0163275	-0.00126089	-0.0224475	-0.00126256	-0.025175	0.00187915
-0.016327	-0.00125635	-0.022447	-0.00126503	-0.0251745	0.00186566
-0.0163265	-0.00125137	-0.0224465	-0.00126721	-0.025174	0.00185116
-0.016326	-0.00124593	-0.022446	-0.00126911	-0.0251735	0.00183565
-0.0163255	-0.00124005	-0.0224455	-0.00127071	-0.025173	0.00181914
-0.016325	-0.00123373	-0.022445	-0.00127201	-0.0251725	0.00180162
-0.0163245	-0.00122697	-0.0224445	-0.00127301	-0.025172	0.0017831
-0.016324	-0.00121978	-0.022444	-0.00127369	-0.0251715	0.00176359
-0.0163235	-0.00121218	-0.0224435	-0.00127406	-0.025171	0.00174312
-0.016323	-0.00120416	-0.022443	-0.00127412	-0.0251705	0.0017217
-0.0163225	-0.00119573	-0.0224425	-0.00127387	-0.02517	0.00169934
-0.016322	-0.00118691	-0.022442	-0.00127328	-0.0251695	0.00167607
-0.0163215	-0.0011777	-0.0224415	-0.00127238	-0.025169	0.00165191
-0.016321	-0.0011681	-0.022441	-0.00127115	-0.0251685	0.00162688
-0.0163205	-0.00115814	-0.0224405	-0.0012696	-0.025168	0.001601
-0.01632	-0.00114781	-0.02244	-0.00126773	-0.0251675	0.00157433
-0.0163195	-0.00113713	-0.0224395	-0.00126553	-0.025167	0.00154687
-0.016319	-0.00112611	-0.022439	-0.00126301	-0.0251665	0.00151866
-0.0163185	-0.00111476	-0.0224385	-0.00126016	-0.025166	0.00148974
-0.016318	-0.0011031	-0.022438	-0.00125699	-0.0251655	0.00146015
-0.0163175	-0.00109113	-0.0224375	-0.0012535	-0.025165	0.00142994
-0.016317	-0.00107887	-0.022437	-0.0012497	-0.0251645	0.00139913
-0.0163165	-0.00106633	-0.0224365	-0.00124558	-0.025164	0.00136776
-0.016316	-0.00105351	-0.022436	-0.00124115	-0.0251635	0.0013359
-0.0163155	-0.00104043	-0.0224355	-0.00123642	-0.025163	0.00130359
-0.016315	-0.0010271	-0.022435	-0.00123138	-0.0251625	0.00127087
-0.0163145	-0.00101354	-0.0224345	-0.00122604	-0.025162	0.00123777
-0.016314	-0.00099975	-0.022434	-0.00122041	-0.0251615	0.00120434
-0.0163135	-0.00098575	-0.0224335	-0.00121449	-0.025161	0.00117065
-0.016313	-0.000971554	-0.022433	-0.00120829	-0.0251605	0.00113673
-0.0163125	-0.000957173	-0.0224325	-0.00120182	-0.02516	0.00110265
-0.016312	-0.000942621	-0.022432	-0.00119507	-0.0251595	0.00106845
-0.0163115	-0.000927909	-0.0224315	-0.00118806	-0.025159	0.00103418
-0.016311	-0.000913051	-0.022431	-0.0011808	-0.0251585	0.000999905
-0.0163105	-0.00089806	-0.0224305	-0.0011733	-0.025158	0.000965665
-0.01631	-0.000882949	-0.02243	-0.00116556	-0.0251575	0.000931512
-0.0163095	-0.000867729	-0.0224295	-0.00115759	-0.025157	0.000897495
-0.016309	-0.000852411	-0.022429	-0.0011494	-0.0251565	0.000863669
-0.0163085	-0.00083701	-0.0224285	-0.001141	-0.025156	0.000830083
-0.016308	-0.000821536	-0.022428	-0.00113241	-0.0251555	0.000796781
-0.0163075	-0.000806001	-0.0224275	-0.00112362	-0.025155	0.000763799
-0.016307	-0.000790416	-0.022427	-0.00111465	-0.0251545	0.000731185
-0.0163065	-0.000774798	-0.0224265	-0.0011055	-0.025154	0.000698992
-0.016306	-0.000759161	-0.022426	-0.00109619	-0.0251535	0.000667266
-0.0163055	-0.000743514	-0.0224255	-0.00108673	-0.025153	0.000636048
-0.016305	-0.000727869	-0.022425	-0.00107712	-0.0251525	0.000605377
-0.0163045	-0.000712237	-0.0224245	-0.00106737	-0.025152	0.000575295
-0.016304	-0.000696629	-0.022424	-0.00105751	-0.0251515	0.00054584
-0.0163035	-0.000681056	-0.0224235	-0.00104753	-0.025151	0.000517047
-0.016303	-0.000665528	-0.022423	-0.00103745	-0.0251505	0.00048895
-0.0163025	-0.000650058	-0.0224225	-0.00102728	-0.02515	0.000461586
-0.016302	-0.000634654	-0.022422	-0.00101704	-0.0251495	0.000434979
-0.0163015	-0.000619327	-0.0224215	-0.00100673	-0.025149	0.000409155
-0.016301	-0.000604087	-0.022421	-0.000996368	-0.0251485	0.00038414
-0.0163005	-0.000588945	-0.0224205	-0.000985965	-0.025148	0.000359953
-0.0163	-0.000573911	-0.02242	-0.000975539	-0.0251475	0.000336608
-0.0162995	-0.000558995	-0.0224195	-0.000965102	-0.025147	0.000314125
-0.016299	-0.000544206	-0.022419	-0.00095466	-0.0251465	0.000292516
-0.0162985	-0.000529554	-0.0224185	-0.000944226	-0.025146	0.000271795
-0.016298	-0.000515044	-0.022418	-0.000933813	-0.0251455	0.000251975
-0.0162975	-0.000500686	-0.0224175	-0.000923433	-0.025145	0.000233058
-0.016297	-0.00048649	-0.022417	-0.000913099	-0.0251445	0.000215047
-0.0162965	-0.000472464	-0.0224165	-0.000902824	-0.025144	0.000197946
-0.016296	-0.000458612	-0.022416	-0.000892621	-0.0251435	0.000181752
-0.0162955	-0.000444941	-0.0224155	-0.000882505	-0.025143	0.000166459
-0.016295	-0.000431458	-0.022415	-0.000872487	-0.0251425	0.00015206
-0.0162945	-0.000418171	-0.0224145	-0.00086258	-0.025142	0.000138548
-0.016294	-0.000405083	-0.022414	-0.000852795	-0.0251415	0.000125915
-0.0162935	-0.000392196	-0.0224135	-0.000843145	-0.025141	0.000114147
-0.016293	-0.000379517	-0.022413	-0.000833641	-0.0251405	0.000103224
-0.0162925	-0.000367051	-0.0224125	-0.000824296	-0.02514	9.31292e-05
-0.016292	-0.000354801	-0.022412	-0.000815118	-0.0251395	8.3846e-05
-0.0162915	-0.000342768	-0.0224115	-0.000806118	-0.025139	7.53523e-05
-0.016291	-0.000330955	-0.022411	-0.00079731	-0.0251385	6.76216e-05
-0.0162905	-0.000319367	-0.0224105	-0.000788704	-0.025138	6.0627e-05
-0.01629	-0.000308006	-0.02241	-0.000780314	-0.0251375	5.4343e-05
-0.0162895	-0.000296868	-0.0224095	-0.00077215	-0.025137	4.87443e-05
-0.016289	-0.000285951	-0.022409	-0.000764226	-0.0251365	4.37965e-05
-0.0162885	-0.000275256	-0.0224085	-0.000756546	-0.025136	3.9465e-05
-0.016288	-0.000264783	-0.022408	-0.000749117	-0.0251355	3.57263e-05
-0.0162875	-0.000254534	-0.0224075	-0.000741949	-0.025135	3.25459e-05
-0.016287	-0.000244504	-0.022407	-0.000735049	-0.0251345	2.98839e-05
-0.0162865	-0.000234688	-0.0224065	-0.000728426	-0.025134	2.77103e-05
-0.016286	-0.000225083	-0.022406	-0.00072209	-0.0251335	2.59901e-05
-0.0162855	-0.000215685	-0.0224055	-0.000716045	-0.025133	2.46775e-05
-0.016285	-0.000206491	-0.022405	-0.000710294	-0.0251325	2.37346e-05
-0.0162845	-0.000197494	-0.0224045	-0.000704846	-0.025132	2.31294e-05
-0.016284	-0.000188684	-0.022404	-0.000699703	-0.0251315	2.28263e-05
-0.0162835	-0.000180053	-0.0224035	-0.000694872	-0.025131	2.2789e-05
-0.016283	-0.000171595	-0.022403	-0.000690359	-0.0251305	2.29721e-05
-0.0162825	-0.000163305	-0.0224025	-0.000686168	-0.02513	2.33369e-05
-0.016282	-0.000155175	-0.022402	-0.000682298	-0.0251295	2.38497e-05
-0.0162815	-0.000147196	-0.0224015	-0.000678749	-0.025129	2.44712e-05
-0.016281	-0.000139357	-0.022401	-0.000675524	-0.0251285	2.51671e-05
-0.0162805	-0.00013165	-0.0224005	-0.000672621	-0.025128	2.59031e-05
-0.01628	-0.000124061	-0.0224	-0.000670042	-0.0251275	2.66423e-05
-0.0162795	-0.000116579	-0.0223995	-0.000667785	-0.025127	2.73508e-05
-0.016279	-0.000109193	-0.022399	-0.000665849	-0.0251265	2.79973e-05
-0.0162785	-0.000101893	-0.0223985	-0.000664228	-0.025126	2.8547e-05
-0.016278	-9.46656e-05	-0.022398	-0.000662916	-0.0251255	2.89661e-05
-0.0162775	-8.75e-05	-0.0223975	-0.000661905	-0.025125	2.92233e-05
-0.016277	-8.03846e-05	-0.022397	-0.000661192	-0.0251245	2.92906e-05
-0.0162765	-7.33059e-05	-0.0223965	-0.000660771	-0.025124	2.91425e-05
-0.016276	-6.62501e-05	-0.022396	-0.000660634	-0.0251235	2.87479e-05
-0.0162755	-5.92026e-05	-0.0223955	-0.000660771	-0.025123	2.8079e-05
-0.016275	-5.21491e-05	-0.022395	-0.000661171	-0.0251225	2.71149e-05
-0.0162745	-4.5077e-05	-0.0223945	-0.00066183	-0.025122	2.58298e-05
-0.016274	-3.79737e-05	-0.022394	-0.000662736	-0.0251215	2.41981e-05
-0.0162735	-3.08272e-05	-0.0223935	-0.000663878	-0.025121	2.22015e-05
-0.016273	-2.3625e-05	-0.022393	-0.000665242	-0.0251205	1.98182e-05
-0.0162725	-1.63533e-05	-0.0223925	-0.000666818	-0.02512	1.70295e-05
-0.016272	-8.9976e-06	-0.022392	-0.000668592	-0.0251195	1.38197e-05
-0.0162715	-1.54642e-06	-0.0223915	-0.000670546	-0.025119	1.017e-05
-0.016271	6.01346e-06	-0.022391	-0.000672664	-0.0251185	6.06518e-06
-0.0162705	1.36951e-05	-0.0223905	-0.000674931	-0.025118	1.49708e-06
-0.01627	2.15063e-05	-0.02239	-0.000677334	-0.0251175	-3.54155e-06
-0.0162695	2.94598e-05	-0.0223895	-0.000679852	-0.025117	-9.06093e-06
-0.016269	3.75694e-05	-0.022389	-0.000682471	-0.0251165	-1.50714e-05
-0.0162685	4.58448e-05	-0.0223885	-0.000685176	-0.025116	-2.15814e-05
-0.016268	5.42952e-05	-0.022388	-0.000687946	-0.0251155	-2.85956e-05
-0.0162675	6.293e-05	-0.0223875	-0.000690758	-0.025115	-3.61212e-05
-0.016267	7.17587e-05	-0.022387	-0.000693599	-0.0251145	-4.41657e-05
-0.0162665	8.07902e-05	-0.0223865	-0.000696449	-0.025114	-5.27281e-05
-0.016266	9.0031e-05	-0.022386	-0.000699285	-0.0251135	-6.18074e-05
-0.0162655	9.94871e-05	-0.0223855	-0.000702089	-0.025113	-7.14091e-05
-0.016265	0.000109166	-0.022385	-0.000704845	-0.0251125	-8.15357e-05
-0.0162645	0.00011907	-0.0223845	-0.000707533	-0.025112	-9.218e-05
-0.016264	0.000129203	-0.022384	-0.000710134	-0.0251115	-0.000103336
-0.0162635	0.000139569	-0.0223835	-0.000712627	-0.025111	-0.000115008
-0.016263	0.000150171	-0.022383	-0.000714993	-0.0251105	-0.00012719
-0.0162625	0.00016101	-0.0223825	-0.000717214	-0.02511	-0.000139875
-0.016262	0.000172087	-0.022382	-0.000719271	-0.0251095	-0.000153059
-0.0162615	0.000183406	-0.0223815	-0.000721148	-0.025109	-0.000166733
-0.016261	0.000194966	-0.022381	-0.000722826	-0.0251085	-0.000180892
-0.0162605	0.000206767	-0.0223805	-0.000724289	-0.025108	-0.000195527
-0.01626	0.000218801	-0.02238	-0.000725521	-0.0251075	-0.000210631
-0.0162595	0.000231063	-0.0223795	-0.000726504	-0.025107	-0.000226199
-0.016259	0.00024355	-0.022379	-0.000727224	-0.0251065	-0.000242222
-0.0162585	0.000256257	-0.0223785	-0.000727666	-0.025106	-0.000258694
-0.016258	0.000269179	-0.022378	-0.000727815	-0.0251055	-0.000275603
-0.0162575	0.000282309	-0.0223775	-0.000727657	-0.025105	-0.000292936
-0.016257	0.000295639	-0.022377	-0.000727179	-0.0251045	-0.000310685
-0.0162565	0.000309156	-0.0223765	-0.000726371	-0.025104	-0.000328837
-0.016256	0.000322853	-0.022376	-0.000725226	-0.0251035	-0.000347379
-0.0162555	0.000336718	-0.0223755	-0.000723733	-0.025103	-0.000366307
-0.016255	0.000350741	-0.022375	-0.000721879	-0.0251025	-0.000385606
-0.0162545	0.000364908	-0.0223745	-0.000719657	-0.025102	-0.000405263
-0.016254	0.000379205	-0.022374	-0.000717061	-0.0251015	-0.000425268
-0.0162535	0.000393617	-0.0223735	-0.00071409	-0.025101	-0.000445603
-0.016253	0.00040813	-0.022373	-0.000710739	-0.0251005	-0.000466252
-0.0162525	0.000422728	-0.0223725	-0.000707003	-0.0251	-0.000487208
-0.016252	0.000437397	-0.022372	-0.000702879	-0.0250995	-0.000508454
-0.0162515	0.000452115	-0.0223715	-0.000698364	-0.025099	-0.00052998
-0.016251	0.000466866	-0.022371	-0.000693456	-0.0250985	-0.00055177
-0.0162505	0.000481638	-0.0223705	-0.000688154	-0.025098	-0.000573806
-0.01625	0.000496413	-0.02237	-0.000682464	-0.0250975	-0.000596069
-0.0162495	0.000511169	-0.0223695	-0.000676389	-0.025097	-0.000618538
-0.016249	0.00052589	-0.022369	-0.000669932	-0.0250965	-0.000641201
-0.0162485	0.000540554	-0.0223685	-0.0006631	-0.025096	-0.000664044
-0.016248	0.000555145	-0.022368	-0.000655896	-0.0250955	-0.000687051
-0.0162475	0.000569641	-0.0223675	-0.000648329	-0.025095	-0.000710213
-0.016247	0.000584023	-0.022367	-0.00064041	-0.0250945	-0.000733508
-0.0162465	0.000598273	-0.0223665	-0.000632144	-0.025094	-0.000756911
-0.016246	0.000612371	-0.022366	-0.000623537	-0.0250935	-0.00078041
-0.0162455	0.000626298	-0.0223655	-0.000614599	-0.025093	-0.000803987
-0.016245	0.000640034	-0.022365	-0.000605343	-0.0250925	-0.000827621
-0.0162445	0.000653562	-0.0223645	-0.000595782	-0.025092	-0.00085129
-0.016244	0.000666859	-0.022364	-0.000585927	-0.0250915	-0.000874978
-0.0162435	0.000679904	-0.0223635	-0.000575791	-0.025091	-0.000898666
-0.016243	0.000692676	-0.022363	-0.000565389	-0.0250905	-0.000922328
-0.0162425	0.000705156	-0.0223625	-0.000554737	-0.02509	-0.000945945
-0.016242	0.000717325	-0.022362	-0.000543849	-0.0250895	-0.000969496
-0.0162415	0.000729167	-0.0223615	-0.000532742	-0.025089	-0.000992959
-0.016241	0.000740666	-0.022361	-0.000521432	-0.0250885	-0.00101631
-0.0162405	0.000751804	-0.0223605	-0.000509936	-0.025088	-0.00103953
-0.01624	0.000762566	-0.02236	-0.000498272	-0.0250875	-0.00106258
-0.0162395	0.000772933	-0.0223595	-0.000486455	-0.025087	-0.00108545
-0.016239	0.000782889	-0.022359	-0.000474501	-0.0250865	-0.00110811
-0.0162385	0.000792421	-0.0223585	-0.000462426	-0.025086	-0.00113053
-0.016238	0.000801514	-0.022358	-0.00045025	-0.0250855	-0.00115269
-0.0162375	0.000810156	-0.0223575	-0.000437991	-0.025085	-0.00117457
-0.016237	0.000818331	-0.022357	-0.000425666	-0.0250845	-0.00119613
-0.0162365	0.000826027	-0.0223565	-0.000413288	-0.025084	-0.00121737
-0.016236	0.000833232	-0.022356	-0.000400874	-0.0250835	-0.00123824
-0.0162355	0.000839934	-0.0223555	-0.000388441	-0.025083	-0.00125873
-0.016235	0.000846123	-0.022355	-0.000376003	-0.0250825	-0.0012788
-0.0162345	0.00085179	-0.0223545	-0.000363578	-0.025082	-0.00129843
-0.016234	0.000856927	-0.022354	-0.000351182	-0.0250815	-0.00131759
-0.0162335	0.000861523	-0.0223535	-0.000338827	-0.025081	-0.00133625
-0.016233	0.000865571	-0.022353	-0.000326526	-0.0250805	-0.00135441
-0.0162325	0.000869065	-0.0223525	-0.000314294	-0.02508	-0.00137202
-0.016232	0.000872003	-0.022352	-0.000302145	-0.0250795	-0.00138905
-0.0162315	0.000874379	-0.0223515	-0.000290095	-0.025079	-0.00140549
-0.016231	0.000876186	-0.022351	-0.000278154	-0.0250785	-0.00142131
-0.0162305	0.000877423	-0.0223505	-0.000266332	-0.025078	-0.00143649
-0.01623	0.000878088	-0.02235	-0.00025464	-0.0250775	-0.00145101
-0.0162295	0.000878183	-0.0223495	-0.000243092	-0.025077	-0.00146483
-0.016229	0.000877708	-0.022349	-0.000231697	-0.0250765	-0.00147795
-0.0162285	0.000876662	-0.0223485	-0.00022046	-0.025076	-0.00149034
-0.016228	0.000875048	-0.022348	-0.000209391	-0.0250755	-0.00150198
-0.0162275	0.000872868	-0.0223475	-0.000198501	-0.025075	-0.00151287
-0.016227	0.000870124	-0.022347	-0.000187797	-0.0250745	-0.00152298
-0.0162265	0.000866819	-0.0223465	-0.000177286	-0.025074	-0.00153231
-0.016226	0.000862957	-0.022346	-0.000166974	-0.0250735	-0.00154082
-0.0162255	0.000858544	-0.0223455	-0.000156868	-0.025073	-0.00154852
-0.016225	0.000853591	-0.022345	-0.000146973	-0.0250725	-0.00155537
-0.0162245	0.000848099	-0.0223445	-0.000137293	-0.025072	-0.00156137
-0.016224	0.000842076	-0.022344	-0.000127829	-0.0250715	-0.00156651
-0.0162235	0.000835534	-0.0223435	-0.000118582	-0.025071	-0.00157079
-0.016223	0.000828484	-0.022343	-0.000109552	-0.0250705	-0.0015742
-0.0162225	0.000820937	-0.0223425	-0.000100741	-0.02507	-0.00157674
-0.016222	0.000812905	-0.022342	-9.2155e-05	-0.0250695	-0.00157839
-0.0162215	0.000804396	-0.0223415	-8.37906e-05	-0.025069	-0.00157917
-0.016221	0.000795419	-0.022341	-7.56462e-05	-0.0250685	-0.00157907
-0.0162205	0.000785985	-0.0223405	-6.77144e-05	-0.025068	-0.0015781
-0.01622	0.000776113	-0.02234	-5.99941e-05	-0.0250675	-0.00157627
-0.0162195	0.000765813	-0.0223395	-5.24955e-05	-0.025067	-0.00157356
-0.016219	0.000755101	-0.022339	-4.52173e-05	-0.0250665	-0.00157
-0.0162185	0.000743994	-0.0223385	-3.81566e-05	-0.025066	-0.00156559
-0.016218	0.00073251	-0.022338	-3.13114e-05	-0.0250655	-0.00156035
-0.0162175	0.000720663	-0.0223375	-2.46757e-05	-0.025065	-0.00155429
-0.016217	0.00070847	-0.022337	-1.82478e-05	-0.0250645	-0.00154742
-0.0162165	0.000695946	-0.0223365	-1.20261e-05	-0.025064	-0.00153975
-0.016216	0.000683107	-0.022336	-6.00641e-06	-0.0250635	-0.0015313
-0.0162155	0.000669974	-0.0223355	-1.86173e-07	-0.025063	-0.00152211
-0.016215	0.000656563	-0.022335	5.44033e-06	-0.0250625	-0.00151218
-0.0162145	0.000642895	-0.0223345	1.08774e-05	-0.025062	-0.00150153
-0.016214	0.000628987	-0.022334	1.61258e-05	-0.0250615	-0.0014902
-0.0162135	0.000614857	-0.0223335	2.11888e-05	-0.025061	-0.0014782
-0.016213	0.00060053	-0.022333	2.60699e-05	-0.0250605	-0.00146556
-0.0162125	0.000586021	-0.0223325	3.07714e-05	-0.02506	-0.00145232
-0.016212	0.000571349	-0.022332	3.52944e-05	-0.0250595	-0.00143849
-0.0162115	0.000556539	-0.0223315	3.96448e-05	-0.025059	-0.00142411
-0.016211	0.000541615	-0.022331	4.38277e-05	-0.0250585	-0.0014092
-0.0162105	0.000526593	-0.0223305	4.78445e-05	-0.025058	-0.0013938
-0.01621	0.000511495	-0.02233	5.16987e-05	-0.0250575	-0.00137794
-0.0162095	0.000496341	-0.0223295	5.53904e-05	-0.025057	-0.00136165
-0.016209	0.000481151	-0.022329	5.89203e-05	-0.0250565	-0.00134497
-0.0162085	0.000465945	-0.0223285	6.22926e-05	-0.025056	-0.00132792
-0.016208	0.000450746	-0.022328	6.55119e-05	-0.0250555	-0.00131056
-0.0162075	0.000435573	-0.0223275	6.85778e-05	-0.025055	-0.00129288
-0.016207	0.000420446	-0.022327	7.14922e-05	-0.0250545	-0.00127494
-0.0162065	0.000405389	-0.0223265	7.42594e-05	-0.025054	-0.00125678
-0.016206	0.000390423	-0.022326	7.68779e-05	-0.0250535	-0.00123842
-0.0162055	0.000375562	-0.0223255	7.93475e-05	-0.025053	-0.00121991
-0.016205	0.000360828	-0.022325	8.16701e-05	-0.0250525	-0.00120128
-0.0162045	0.000346241	-0.0223245	8.38444e-05	-0.025052	-0.00118256
-0.016204	0.000331821	-0.022324	8.58687e-05	-0.0250515	-0.00116379
-0.0162035	0.000317584	-0.0223235	8.77454e-05	-0.025051	-0.00114499
-0.016203	0.00030355	-0.022323	8.94738e-05	-0.0250505	-0.00112621
-0.0162025	0.000289737	-0.0223225	9.10505e-05	-0.02505	-0.00110746
-0.016202	0.000276163	-0.022322	9.24784e-05	-0.0250495	-0.00108879
-0.0162015	0.000262844	-0.0223215	9.37611e-05	-0.025049	-0.00107021
-0.016201	0.000249796	-0.022321	9.48982e-05	-0.0250485	-0.00105178
-0.0162005	0.000237035	-0.0223205	9.58898e-05	-0.025048	-0.0010335
-0.0162	0.000224576	-0.02232	9.67409e-05	-0.0250475	-0.0010154
-0.0161995	0.000212435	-0.0223195	9.74514e-05	-0.025047	-0.0009975
-0.016199	0.000200626	-0.022319	9.80177e-05	-0.0250465	-0.000979835
-0.0161985	0.000189161	-0.0223185	9.84433e-05	-0.025046	-0.000962423
-0.016198	0.000178055	-0.022318	9.87309e-05	-0.0250455	-0.000945284
-0.0161975	0.00016732	-0.0223175	9.88821e-05	-0.025045	-0.000928436
-0.016197	0.000156969	-0.022317	9.88974e-05	-0.0250445	-0.000911893
-0.0161965	0.00014701	-0.0223165	9.87782e-05	-0.025044	-0.000895675
-0.016196	0.000137451	-0.022316	9.85275e-05	-0.0250435	-0.000879795
-0.0161955	0.000128302	-0.0223155	9.81506e-05	-0.025043	-0.000864261
-0.016195	0.000119569	-0.022315	9.76498e-05	-0.0250425	-0.000849082
-0.0161945	0.000111262	-0.0223145	9.70288e-05	-0.025042	-0.000834265
-0.016194	0.000103385	-0.022314	9.62926e-05	-0.0250415	-0.000819816
-0.0161935	9.59436e-05	-0.0223135	9.54463e-05	-0.025041	-0.000805743
-0.016193	8.89422e-05	-0.022313	9.44965e-05	-0.0250405	-0.000792046
-0.0161925	8.23874e-05	-0.0223125	9.34472e-05	-0.02504	-0.000778724
-0.016192	7.62806e-05	-0.022312	9.23045e-05	-0.0250395	-0.000765777
-0.0161915	7.06218e-05	-0.0223115	9.10773e-05	-0.025039	-0.000753206
-0.016191	6.54143e-05	-0.022311	8.97744e-05	-0.0250385	-0.000741007
-0.0161905	6.06593e-05	-0.0223105	8.84041e-05	-0.025038	-0.000729174
-0.01619	5.63574e-05	-0.02231	8.69805e-05	-0.0250375	-0.000717703
-0.0161895	5.25037e-05	-0.0223095	8.55141e-05	-0.025037	-0.000706595
-0.016189	4.90938e-05	-0.022309	8.40115e-05	-0.0250365	-0.000695836
-0.0161885	4.61268e-05	-0.0223085	8.24824e-05	-0.025036	-0.000685412
-0.016188	4.35993e-05	-0.022308	8.09347e-05	-0.0250355	-0.000675322
-0.0161875	4.15086e-05	-0.0223075	7.93789e-05	-0.025035	-0.000665552
-0.016187	3.98461e-05	-0.022307	7.78276e-05	-0.0250345	-0.00065608
-0.0161865	3.86033e-05	-0.0223065	7.62941e-05	-0.025034	-0.000646897
-0.016186	3.7774e-05	-0.022306	7.47917e-05	-0.0250335	-0.000637991
-0.0161855	3.73512e-05	-0.0223055	7.33313e-05	-0.025033	-0.000629344
-0.016185	3.73265e-05	-0.022305	7.19245e-05	-0.0250325	-0.000620937
-0.0161845	3.76896e-05	-0.0223045	7.05884e-05	-0.025032	-0.000612754
-0.016184	3.84273e-05	-0.022304	6.93362e-05	-0.0250315	-0.000604779
-0.0161835	3.95263e-05	-0.0223035	6.81815e-05	-0.025031	-0.000596992
-0.016183	4.0977e-05	-0.022303	6.71415e-05	-0.0250305	-0.000589368
-0.0161825	4.27689e-05	-0.0223025	6.62293e-05	-0.02503	-0.00058189
-0.016182	4.48885e-05	-0.022302	6.54567e-05	-0.0250295	-0.000574537
-0.0161815	4.73224e-05	-0.0223015	6.4841e-05	-0.025029	-0.00056729
-0.016181	5.00595e-05	-0.022301	6.43962e-05	-0.0250285	-0.000560133
-0.0161805	5.30856e-05	-0.0223005	6.41333e-05	-0.025028	-0.000553048
-0.01618	5.63837e-05	-0.0223	6.40697e-05	-0.0250275	-0.000546011
-0.0161795	5.99366e-05	-0.0222995	6.42195e-05	-0.025027	-0.000539
-0.016179	6.37288e-05	-0.022299	6.45966e-05	-0.0250265	-0.000531996
-0.0161785	6.77461e-05	-0.0222985	6.52139e-05	-0.025026	-0.000524981
-0.016178	7.19725e-05	-0.022298	6.60828e-05	-0.0250255	-0.000517938
-0.0161775	7.63924e-05	-0.0222975	6.72128e-05	-0.025025	-0.00051085
-0.016177	8.09901e-05	-0.022297	6.86145e-05	-0.0250245	-0.000503698
-0.0161765	8.57485e-05	-0.0222965	7.03002e-05	-0.025024	-0.000496466
-0.016176	9.06516e-05	-0.022296	7.22803e-05	-0.0250235	-0.000489142
-0.0161755	9.56807e-05	-0.0222955	7.45621e-05	-0.025023	-0.00048171
-0.016175	0.000100817	-0.022295	7.71549e-05	-0.0250225	-0.000474153
-0.0161745	0.000106044	-0.0222945	8.00691e-05	-0.025022	-0.000466459
-0.016174	0.000111346	-0.022294	8.33097e-05	-0.0250215	-0.000458611
-0.0161735	0.000116706	-0.0222935	8.68823e-05	-0.025021	-0.000450601
-0.016173	0.000122107	-0.022293	9.07917e-05	-0.0250205	-0.00044242
-0.0161725	0.000127534	-0.0222925	9.50421e-05	-0.02502	-0.000434059
-0.016172	0.00013297	-0.022292	9.9636e-05	-0.0250195	-0.000425509
-0.0161715	0.0001384	-0.0222915	0.000104572	-0.025019	-0.000416759
-0.016171	0.000143807	-0.022291	0.000109849	-0.0250185	-0.000407804
-0.0161705	0.000149173	-0.0222905	0.00011547	-0.025018	-0.00039864
-0.01617	0.000154484	-0.02229	0.000121435	-0.0250175	-0.00038927
-0.0161695	0.000159725	-0.0222895	0.000127738	-0.025017	-0.000379691
-0.016169	0.00016488	-0.022289	0.000134374	-0.0250165	-0.0003699
-0.0161685	0.000169935	-0.0222885	0.00014134	-0.025016	-0.000359894
-0.016168	0.000174879	-0.022288	0.000148625	-0.0250155	-0.000349676
-0.0161675	0.000179698	-0.0222875	0.000156214	-0.025015	-0.000339249
-0.016167	0.000184377	-0.022287	0.000164105	-0.0250145	-0.000328611
-0.0161665	0.000188904	-0.0222865	0.000172286	-0.025014	-0.000317767
-0.016166	0.000193266	-0.022286	0.000180743	-0.0250135	-0.000306724
-0.0161655	0.000197454	-0.0222855	0.000189464	-0.025013	-0.000295484
-0.016165	0.000201452	-0.022285	0.000198438	-0.0250125	-0.000284055
-0.0161645	0.000205253	-0.0222845	0.000207649	-0.025012	-0.000272447
-0.016164	0.00020885	-0.022284	0.000217081	-0.0250115	-0.000260668
-0.0161635	0.000212234	-0.0222835	0.000226717	-0.025011	-0.000248719
-0.016163	0.000215395	-0.022283	0.000236536	-0.0250105	-0.000236606
-0.0161625	0.000218326	-0.0222825	0.000246517	-0.02501	-0.000224345
-0.016162	0.000221019	-0.022282	0.000256644	-0.0250095	-0.000211948
-0.0161615	0.000223464	-0.0222815	0.000266897	-0.025009	-0.000199429
-0.016161	0.000225654	-0.022281	0.000277253	-0.0250085	-0.000186799
-0.0161605	0.000227583	-0.0222805	0.000287689	-0.025008	-0.000174068
-0.01616	0.000229248	-0.02228	0.000298182	-0.0250075	-0.000161246
-0.0161595	0.000230646	-0.0222795	0.00030871	-0.025007	-0.000148345
-0.016159	0.000231773	-0.022279	0.00031925	-0.0250065	-0.000135375
-0.0161585	0.000232623	-0.0222785	0.000329775	-0.025006	-0.000122346
-0.016158	0.000233192	-0.022278	0.000340262	-0.0250055	-0.000109275
-0.0161575	0.000233478	-0.0222775	0.000350684	-0.025005	-9.61755e-05
-0.016157	0.000233478	-0.022277	0.000361019	-0.0250045	-8.30562e-05
-0.0161565	0.000233191	-0.0222765	0.000371245	-0.025004	-6.9933e-05
-0.016156	0.000232616	-0.022276	0.000381344	-0.0250035	-5.68156e-05
-0.0161555	0.000231751	-0.0222755	0.00039129	-0.025003	-4.37122e-05
-0.016155	0.000230597	-0.022275	0.000401052	-0.0250025	-3.06365e-05
-0.0161545	0.000229157	-0.0222745	0.000410609	-0.025002	-1.75981e-05
-0.016154	0.000227432	-0.022274	0.000419942	-0.0250015	-4.6021e-06
-0.0161535	0.000225424	-0.0222735	0.000429029	-0.025001	8.33954e-06
-0.016153	0.000223136	-0.022273	0.000437848	-0.0250005	2.12149e-05
-0.0161525	0.000220569	-0.0222725	0.000446376	-0.025	3.40159e-05
-0.016152	0.000217726	-0.022272	0.000454593	-0.0249995	4.67332e-05
-0.0161515	0.000214613	-0.0222715	0.000462483	-0.024999	5.93605e-05
-0.016151	0.000211232	-0.022271	0.000470026	-0.0249985	7.18915e-05
-0.0161505	0.000207586	-0.0222705	0.000477205	-0.024998	8.4314e-05
-0.01615	0.000203679	-0.02227	0.000484005	-0.0249975	9.6619e-05
-0.0161495	0.000199519	-0.0222695	0.000490413	-0.024997	0.000108803
-0.016149	0.00019511	-0.022269	0.000496414	-0.0249965	0.000120865
-0.0161485	0.000190457	-0.0222685	0.000501996	-0.024996	0.000132799
-0.016148	0.000185568	-0.022268	0.000507146	-0.0249955	0.000144605
-0.0161475	0.000180447	-0.0222675	0.000511854	-0.024995	0.000156284
-0.016147	0.000175102	-0.022267	0.000516115	-0.0249945	0.00016783
-0.0161465	0.000169541	-0.0222665	0.00051992	-0.024994	0.000179238
-0.016146	0.000163771	-0.022266	0.000523259	-0.0249935	0.000190507
-0.0161455	0.000157804	-0.0222655	0.000526129	-0.024993	0.000201639
-0.016145	0.000151644	-0.022265	0.000528527	-0.0249925	0.000212634
-0.0161445	0.000145297	-0.0222645	0.000530452	-0.024992	0.000223487
-0.016144	0.000138773	-0.022264	0.000531903	-0.0249915	0.000234202
-0.0161435	0.000132085	-0.0222635	0.000532883	-0.024991	0.00024478
-0.016143	0.000125247	-0.022263	0.000533394	-0.0249905	0.000255221
-0.0161425	0.000118267	-0.0222625	0.000533442	-0.02499	0.000265526
-0.016142	0.000111153	-0.022262	0.000533032	-0.0249895	0.000275696
-0.0161415	0.000103915	-0.0222615	0.000532171	-0.024989	0.000285732
-0.016141	9.65622e-05	-0.022261	0.000530864	-0.0249885	0.000295637
-0.0161405	8.91029e-05	-0.0222605	0.000529124	-0.024988	0.000305413
-0.01614	8.15496e-05	-0.02226	0.000526962	-0.0249875	0.000315061
-0.0161395	7.3914e-05	-0.0222595	0.000524388	-0.024987	0.000324581
-0.016139	6.62064e-05	-0.022259	0.000521415	-0.0249865	0.000333973
-0.0161385	5.84378e-05	-0.0222585	0.000518054	-0.024986	0.000343239
-0.016138	5.06168e-05	-0.022258	0.000514323	-0.0249855	0.000352381
-0.0161375	4.27554e-05	-0.0222575	0.000510239	-0.024985	0.000361396
-0.016137	3.48658e-05	-0.022257	0.000505817	-0.0249845	0.000370285
-0.0161365	2.69577e-05	-0.0222565	0.000501076	-0.024984	0.000379054
-0.016136	1.90436e-05	-0.022256	0.000496034	-0.0249835	0.0003877
-0.0161355	1.11352e-05	-0.0222555	0.000490707	-0.024983	0.000396218
-0.016135	3.24376e-06	-0.022255	0.000485112	-0.0249825	0.000404613
-0.0161345	-4.62344e-06	-0.0222545	0.000479269	-0.024982	0.000412881
-0.016134	-1.24547e-05	-0.022254	0.000473201	-0.0249815	0.000421017
-0.0161335	-2.02335e-05	-0.0222535	0.000466925	-0.024981	0.00042902
-0.016133	-2.79497e-05	-0.022253	0.00046046	-0.0249805	0.000436889
-0.0161325	-3.55922e-05	-0.0222525	0.000453826	-0.02498	0.000444619
-0.016132	-4.31462e-05	-0.022252	0.000447043	-0.0249795	0.000452197
-0.0161315	-5.06024e-05	-0.0222515	0.000440131	-0.024979	0.000459617
-0.016131	-5.7954e-05	-0.022251	0.000433107	-0.0249785	0.000466876
-0.0161305	-6.5191e-05	-0.0222505	0.000425993	-0.024978	0.000473965
-0.01613	-7.23043e-05	-0.02225	0.000418809	-0.0249775	0.000480882
-0.0161295	-7.92844e-05	-0.0222495	0.000411576	-0.024977	0.000487618
-0.016129	-8.6119e-05	-0.022249	0.000404311	-0.0249765	0.00049416
-0.0161285	-9.27982e-05	-0.0222485	0.000397029	-0.024976	0.000500502
-0.016128	-9.93151e-05	-0.022248	0.000389748	-0.0249755	0.000506641
-0.0161275	-0.000105661	-0.0222475	0.000382486	-0.024975	0.000512566
-0.016127	-0.000111826	-0.022247	0.000375259	-0.0249745	0.000518266
-0.0161265	-0.000117802	-0.0222465	0.00036808	-0.024974	0.000523726
-0.016126	-0.000123581	-0.022246	0.000360963	-0.0249735	0.000528929
-0.0161255	-0.000129158	-0.0222455	0.000353921	-0.024973	0.000533864
-0.016125	-0.000134528	-0.022245	0.000346969	-0.0249725	0.000538517
-0.0161245	-0.000139681	-0.0222445	0.00034012	-0.024972	0.00054287
-0.016124	-0.000144613	-0.022244	0.000333382	-0.0249715	0.000546907
-0.0161235	-0.000149323	-0.0222435	0.000326764	-0.024971	0.000550622
-0.016123	-0.000153808	-0.022243	0.000320272	-0.0249705	0.000553999
-0.0161225	-0.000158065	-0.0222425	0.000313915	-0.02497	0.000557018
-0.016122	-0.000162092	-0.022242	0.000307697	-0.0249695	0.000559666
-0.0161215	-0.000165884	-0.0222415	0.000301624	-0.024969	0.000561928
-0.016121	-0.000169438	-0.022241	0.000295699	-0.0249685	0.000563801
-0.0161205	-0.000172752	-0.0222405	0.000289921	-0.024968	0.000565269
-0.01612	-0.000175826	-0.02224	0.000284293	-0.0249675	0.000566313
-0.0161195	-0.000178661	-0.0222395	0.00027882	-0.024967	0.000566918
-0.016119	-0.000181258	-0.022239	0.000273502	-0.0249665	0.000567068
-0.0161185	-0.000183618	-0.0222385	0.000268336	-0.024966	0.000566753
-0.016118	-0.000185745	-0.022238	0.00026332	-0.0249655	0.00056596
-0.0161175	-0.000187641	-0.0222375	0.000258445	-0.024965	0.000564678
-0.016117	-0.00018931	-0.022237	0.000253708	-0.0249645	0.000562896
-0.0161165	-0.000190756	-0.0222365	0.000249107	-0.024964	0.000560597
-0.016116	-0.000191985	-0.022236	0.000244634	-0.0249635	0.000557773
-0.0161155	-0.000193001	-0.0222355	0.000240283	-0.024963	0.000554423
-0.016115	-0.00019381	-0.022235	0.000236045	-0.0249625	0.000550544
-0.0161145	-0.000194417	-0.0222345	0.000231912	-0.024962	0.000546119
-0.016114	-0.000194833	-0.022234	0.000227876	-0.0249615	0.000541144
-0.0161135	-0.000195064	-0.0222335	0.00022393	-0.024961	0.000535621
-0.016113	-0.00019512	-0.022233	0.000220063	-0.0249605	0.000529542
-0.0161125	-0.000195009	-0.0222325	0.00021626	-0.02496	0.000522909
-0.016112	-0.000194737	-0.022232	0.000212512	-0.0249595	0.000515716
-0.0161115	-0.000194322	-0.0222315	0.000208808	-0.024959	0.00050796
-0.016111	-0.000193775	-0.022231	0.000205135	-0.0249585	0.000499647
-0.0161105	-0.000193104	-0.0222305	0.000201482	-0.024958	0.000490781
-0.01611	-0.000192323	-0.02223	0.000197838	-0.0249575	0.000481362
-0.0161095	-0.000191446	-0.0222295	0.000194192	-0.024957	0.000471399
-0.016109	-0.000190482	-0.022229	0.000190537	-0.0249565	0.0004609
-0.0161085	-0.000189448	-0.0222285	0.000186859	-0.024956	0.000449875
-0.016108	-0.000188355	-0.022228	0.000183145	-0.0249555	0.000438335
-0.0161075	-0.000187219	-0.0222275	0.000179386	-0.024955	0.000426286
-0.016107	-0.000186056	-0.022227	0.000175574	-0.0249545	0.000413746
-0.0161065	-0.000184878	-0.0222265	0.000171694	-0.024954	0.000400732
-0.016106	-0.000183697	-0.022226	0.000167734	-0.0249535	0.00038726
-0.0161055	-0.000182527	-0.0222255	0.000163685	-0.024953	0.000373352
-0.016105	-0.000181385	-0.022225	0.000159539	-0.0249525	0.000359025
-0.0161045	-0.000180286	-0.0222245	0.000155291	-0.024952	0.000344299
-0.016104	-0.000179244	-0.022224	0.000150934	-0.0249515	0.000329199
-0.0161035	-0.000178273	-0.0222235	0.000146464	-0.024951	0.000313745
-0.016103	-0.000177388	-0.022223	0.000141872	-0.0249505	0.000297958
-0.0161025	-0.000176607	-0.0222225	0.000137156	-0.02495	0.000281864
-0.016102	-0.000175941	-0.022222	0.000132311	-0.0249495	0.000265489
-0.0161015	-0.000175402	-0.0222215	0.000127331	-0.024949	0.00024887
-0.016101	-0.000175005	-0.022221	0.000122213	-0.0249485	0.00023204
-0.0161005	-0.000174764	-0.0222205	0.000116955	-0.024948	0.000215021
-0.0161	-0.00017469	-0.02222	0.000111554	-0.0249475	0.00019784
-0.0160995	-0.000174795	-0.0222195	0.000106011	-0.024947	0.000180529
-0.016099	-0.000175092	-0.022219	0.000100327	-0.0249465	0.000163125
-0.0160985	-0.000175592	-0.0222185	9.44988e-05	-0.024946	0.00014566
-0.016098	-0.000176307	-0.022218	8.85289e-05	-0.0249455	0.000128161
-0.0160975	-0.000177249	-0.0222175	8.24223e-05	-0.024945	0.000110658
-0.016097	-0.000178426	-0.022217	7.61835e-05	-0.0249445	9.31836e-05
-0.0160965	-0.000179845	-0.0222165	6.98181e-05	-0.024944	7.57733e-05
-0.016096	-0.000181514	-0.022216	6.33304e-05	-0.0249435	5.84591e-05
-0.0160955	-0.00018344	-0.0222155	5.67257e-05	-0.024943	4.12717e-05
-0.016095	-0.000185629	-0.022215	5.00132e-05	-0.0249425	2.42433e-05
-0.0160945	-0.000188086	-0.0222145	4.3199e-05	-0.024942	7.39903e-06
-0.016094	-0.00019082	-0.022214	3.62886e-05	-0.0249415	-9.23077e-06
-0.0160935	-0.000193834	-0.0222135	2.92908e-05	-0.024941	-2.56107e-05
-0.016093	-0.000197131	-0.022213	2.22131e-05	-0.0249405	-4.17126e-05
-0.0160925	-0.000200717	-0.0222125	1.50696e-05	-0.02494	-5.75126e-05
-0.016092	-0.000204592	-0.022212	7.86793e-06	-0.0249395	-7.29857e-05
-0.0160915	-0.000208758	-0.0222115	6.12613e-07	-0.024939	-8.81018e-05
-0.016091	-0.000213215	-0.022211	-6.68576e-06	-0.0249385	-0.000102831
-0.0160905	-0.000217963	-0.0222105	-1.40184e-05	-0.024938	-0.000117149
-0.01609	-0.000223002	-0.02221	-2.1378e-05	-0.0249375	-0.000131032
-0.0160895	-0.000228328	-0.0222095	-2.87525e-05	-0.024937	-0.000144454
-0.016089	-0.000233937	-0.022209	-3.61279e-05	-0.0249365	-0.000157395
-0.0160885	-0.000239828	-0.0222085	-4.34952e-05	-0.024936	-0.000169834
-0.016088	-0.000245994	-0.022208	-5.08445e-05	-0.0249355	-0.000181748
-0.0160875	-0.000252432	-0.0222075	-5.81624e-05	-0.024935	-0.000193122
-0.016087	-0.000259135	-0.022207	-6.54374e-05	-0.0249345	-0.000203943
-0.0160865	-0.000266096	-0.0222065	-7.26617e-05	-0.024934	-0.000214199
-0.016086	-0.000273307	-0.022206	-7.98256e-05	-0.0249335	-0.000223875
-0.0160855	-0.000280762	-0.0222055	-8.69183e-05	-0.024933	-0.000232959
-0.016085	-0.000288451	-0.022205	-9.39316e-05	-0.0249325	-0.000241445
-0.0160845	-0.000296364	-0.0222045	-0.00010086	-0.024932	-0.00024933
-0.016084	-0.000304492	-0.022204	-0.000107698	-0.0249315	-0.000256605
-0.0160835	-0.000312822	-0.0222035	-0.000114436	-0.024931	-0.000263269
-0.016083	-0.000321344	-0.022203	-0.000121068	-0.0249305	-0.000269324
-0.0160825	-0.000330046	-0.0222025	-0.000127587	-0.02493	-0.000274769
-0.016082	-0.000338917	-0.022202	-0.000133984	-0.0249295	-0.000279603
-0.0160815	-0.000347942	-0.0222015	-0.000140263	-0.024929	-0.00028383
-0.016081	-0.000357113	-0.022201	-0.00014642	-0.0249285	-0.000287451
-0.0160805	-0.000366415	-0.0222005	-0.000152441	-0.024928	-0.000290473
-0.01608	-0.000375833	-0.0222	-0.000158325	-0.0249275	-0.000292906
-0.0160795	-0.000385353	-0.0221995	-0.00016407	-0.024927	-0.000294764
-0.016079	-0.000394959	-0.022199	-0.000169674	-0.0249265	-0.000296059
-0.0160785	-0.00040464	-0.0221985	-0.000175136	-0.024926	-0.000296797
-0.016078	-0.00041438	-0.022198	-0.000180455	-0.0249255	-0.000296995
-0.0160775	-0.000424164	-0.0221975	-0.000185631	-0.024925	-0.000296669
-0.016077	-0.000433976	-0.022197	-0.000190662	-0.0249245	-0.000295833
-0.0160765	-0.000443805	-0.0221965	-0.000195552	-0.024924	-0.000294505
-0.016076	-0.000453638	-0.022196	-0.000200302	-0.0249235	-0.000292695
-0.0160755	-0.000463458	-0.0221955	-0.000204913	-0.024923	-0.000290425
-0.016075	-0.00047325	-0.022195	-0.000209387	-0.0249225	-0.000287722
-0.0160745	-0.000483002	-0.0221945	-0.000213728	-0.024922	-0.000284603
-0.016074	-0.000492701	-0.022194	-0.00021794	-0.0249215	-0.000281093
-0.0160735	-0.000502329	-0.0221935	-0.000222026	-0.024921	-0.000277213
-0.016073	-0.000511872	-0.022193	-0.000225988	-0.0249205	-0.000272983
-0.0160725	-0.000521316	-0.0221925	-0.000229829	-0.02492	-0.000268425
-0.016072	-0.000530651	-0.022192	-0.000233559	-0.0249195	-0.000263562
-0.0160715	-0.000539865	-0.0221915	-0.000237183	-0.024919	-0.000258423
-0.016071	-0.000548942	-0.022191	-0.000240705	-0.0249185	-0.000253034
-0.0160705	-0.000557869	-0.0221905	-0.000244134	-0.024918	-0.000247415
-0.01607	-0.000566633	-0.02219	-0.000247477	-0.0249175	-0.000241591
-0.0160695	-0.000575222	-0.0221895	-0.000250739	-0.024917	-0.000235584
-0.016069	-0.000583626	-0.022189	-0.000253925	-0.0249165	-0.000229417
-0.0160685	-0.000591835	-0.0221885	-0.000257042	-0.024916	-0.000223113
-0.016068	-0.000599841	-0.022188	-0.000260094	-0.0249155	-0.000216693
-0.0160675	-0.000607634	-0.0221875	-0.000263084	-0.024915	-0.000210179
-0.016067	-0.000615204	-0.022187	-0.000266021	-0.0249145	-0.000203593
-0.0160665	-0.000622539	-0.0221865	-0.000268911	-0.024914	-0.000196959
-0.016066	-0.000629632	-0.022186	-0.000271761	-0.0249135	-0.000190295
-0.0160655	-0.000636478	-0.0221855	-0.000274574	-0.024913	-0.00018362
-0.016065	-0.000643067	-0.022185	-0.000277356	-0.0249125	-0.000176947
-0.0160645	-0.000649393	-0.0221845	-0.000280113	-0.024912	-0.000170296
-0.016064	-0.000655453	-0.022184	-0.000282853	-0.0249115	-0.000163687
-0.0160635	-0.000661241	-0.0221835	-0.000285578	-0.024911	-0.000157142
-0.016063	-0.00066675	-0.022183	-0.000288289	-0.0249105	-0.000150679
-0.0160625	-0.000671978	-0.0221825	-0.000290987	-0.02491	-0.000144308
-0.016062	-0.000676919	-0.022182	-0.00029368	-0.0249095	-0.000138043
-0.0160615	-0.000681572	-0.0221815	-0.000296373	-0.024909	-0.000131896
-0.016061	-0.000685933	-0.022181	-0.000299064	-0.0249085	-0.000125874
-0.0160605	-0.00069	-0.0221805	-0.000301751	-0.024908	-0.000119994
-0.01606	-0.000693771	-0.02218	-0.000304435	-0.0249075	-0.00011427
-0.0160595	-0.000697247	-0.0221795	-0.000307121	-0.024907	-0.000108705
-0.016059	-0.000700425	-0.022179	-0.000309808	-0.0249065	-0.000103308
-0.0160585	-0.000703304	-0.0221785	-0.000312496	-0.024906	-9.80909e-05
-0.016058	-0.000705882	-0.022178	-0.000315183	-0.0249055	-9.30539e-05
-0.0160575	-0.000708159	-0.0221775	-0.000317867	-0.024905	-8.82019e-05
-0.016057	-0.000710134	-0.022177	-0.000320546	-0.0249045	-8.35419e-05
-0.0160565	-0.00071181	-0.0221765	-0.000323222	-0.024904	-7.90775e-05
-0.016056	-0.000713189	-0.022176	-0.000325894	-0.0249035	-7.48142e-05
-0.0160555	-0.000714272	-0.0221755	-0.000328557	-0.024903	-7.07529e-05
-0.016055	-0.000715063	-0.022175	-0.000331205	-0.0249025	-6.68897e-05
-0.0160545	-0.000715565	-0.0221745	-0.000333834	-0.024902	-6.32283e-05
-0.016054	-0.000715782	-0.022174	-0.000336445	-0.0249015	-5.9772e-05
-0.0160535	-0.000715715	-0.0221735	-0.000339034	-0.024901	-5.65212e-05
-0.016053	-0.000715369	-0.022173	-0.000341593	-0.0249005	-5.34752e-05
-0.0160525	-0.000714749	-0.0221725	-0.000344121	-0.0249	-5.06308e-05
-0.016052	-0.000713858	-0.022172	-0.000346615	-0.0248995	-4.79849e-05
-0.0160515	-0.0007127	-0.0221715	-0.00034907	-0.024899	-4.55376e-05
-0.016051	-0.000711281	-0.022171	-0.000351481	-0.0248985	-4.32855e-05
-0.0160505	-0.000709604	-0.0221705	-0.000353844	-0.024898	-4.12163e-05
-0.01605	-0.000707677	-0.02217	-0.000356155	-0.0248975	-3.9323e-05
-0.0160495	-0.000705504	-0.0221695	-0.00035841	-0.024897	-3.76082e-05
-0.016049	-0.000703091	-0.022169	-0.000360603	-0.0248965	-3.60715e-05
-0.0160485	-0.000700444	-0.0221685	-0.00036273	-0.024896	-3.47058e-05
-0.016048	-0.000697571	-0.022168	-0.000364786	-0.0248955	-3.35056e-05
-0.0160475	-0.000694475	-0.0221675	-0.000366769	-0.024895	-3.24678e-05
-0.016047	-0.000691161	-0.022167	-0.000368674	-0.0248945	-3.15847e-05
-0.0160465	-0.000687638	-0.0221665	-0.000370498	-0.024894	-3.08503e-05
-0.016046	-0.000683913	-0.022166	-0.000372237	-0.0248935	-3.02595e-05
-0.0160455	-0.000679997	-0.0221655	-0.000373886	-0.024893	-2.98082e-05
-0.016045	-0.000675895	-0.022165	-0.000375444	-0.0248925	-2.9493e-05
-0.0160445	-0.000671608	-0.0221645	-0.000376911	-0.024892	-2.93062e-05
-0.016044	-0.000667143	-0.022164	-0.000378284	-0.0248915	-2.92433e-05
-0.0160435	-0.000662511	-0.0221635	-0.00037956	-0.024891	-2.93007e-05
-0.016043	-0.000657722	-0.022163	-0.000380741	-0.0248905	-2.94692e-05
-0.0160425	-0.000652782	-0.0221625	-0.000381824	-0.02489	-2.97433e-05
-0.016042	-0.000647699	-0.022162	-0.000382811	-0.0248895	-3.01167e-05
-0.0160415	-0.00064248	-0.0221615	-0.000383703	-0.024889	-3.05802e-05
-0.016041	-0.000637133	-0.022161	-0.000384499	-0.0248885	-3.11304e-05
-0.0160405	-0.000631663	-0.0221605	-0.000385202	-0.024888	-3.17621e-05
-0.01604	-0.000626078	-0.02216	-0.000385818	-0.0248875	-3.24697e-05
-0.0160395	-0.000620387	-0.0221595	-0.000386348	-0.024887	-3.32488e-05
-0.016039	-0.0006146	-0.022159	-0.000386794	-0.0248865	-3.40917e-05
-0.0160385	-0.000608724	-0.0221585	-0.00038716	-0.024886	-3.49929e-05
-0.016038	-0.000602764	-0.022158	-0.000387451	-0.0248855	-3.59505e-05
-0.0160375	-0.000596728	-0.0221575	-0.000387674	-0.024885	-3.69561e-05
-0.016037	-0.000590625	-0.022157	-0.000387834	-0.0248845	-3.80002e-05
-0.0160365	-0.000584461	-0.0221565	-0.000387939	-0.024884	-3.90787e-05
-0.016036	-0.000578243	-0.022156	-0.000387994	-0.0248835	-4.01837e-05
-0.0160355	-0.000571983	-0.0221555	-0.000388002	-0.024883	-4.13076e-05
-0.016035	-0.000565684	-0.022155	-0.000387971	-0.0248825	-4.24468e-05
-0.0160345	-0.000559351	-0.0221545	-0.000387907	-0.024882	-4.35911e-05
-0.016034	-0.00055299	-0.022154	-0.000387818	-0.0248815	-4.4731e-05
-0.0160335	-0.000546615	-0.0221535	-0.000387712	-0.024881	-4.58598e-05
-0.016033	-0.00054023	-0.022153	-0.000387592	-0.0248805	-4.69685e-05
-0.0160325	-0.000533845	-0.0221525	-0.000387468	-0.02488	-4.80486e-05
-0.016032	-0.000527469	-0.022152	-0.000387349	-0.0248795	-4.90888e-05
-0.0160315	-0.000521107	-0.0221515	-0.000387241	-0.024879	-5.00784e-05
-0.016031	-0.000514763	-0.022151	-0.000387152	-0.0248785	-5.10064e-05
-0.0160305	-0.000508442	-0.0221505	-0.00038709	-0.024878	-5.18642e-05
-0.01603	-0.000502151	-0.02215	-0.000387061	-0.0248775	-5.26444e-05
-0.0160295	-0.000495895	-0.0221495	-0.000387073	-0.024877	-5.3336e-05
-0.016029	-0.000489681	-0.022149	-0.000387133	-0.0248765	-5.39222e-05
-0.0160285	-0.000483515	-0.0221485	-0.000387249	-0.024876	-5.43904e-05
-0.016028	-0.000477403	-0.022148	-0.000387425	-0.0248755	-5.47342e-05
-0.0160275	-0.000471349	-0.0221475	-0.000387663	-0.024875	-5.49391e-05
-0.016027	-0.000465357	-0.022147	-0.000387972	-0.0248745	-5.49881e-05
-0.0160265	-0.000459432	-0.0221465	-0.000388356	-0.024874	-5.48669e-05
-0.016026	-0.000453575	-0.022146	-0.000388817	-0.0248735	-5.45554e-05
-0.0160255	-0.000447791	-0.0221455	-0.000389356	-0.024873	-5.40383e-05
-0.016025	-0.000442086	-0.022145	-0.000389978	-0.0248725	-5.33056e-05
-0.0160245	-0.000436461	-0.0221445	-0.000390686	-0.024872	-5.23387e-05
-0.016024	-0.000430919	-0.022144	-0.000391484	-0.0248715	-5.11189e-05
-0.0160235	-0.000425458	-0.0221435	-0.000392371	-0.024871	-4.96347e-05
-0.016023	-0.000420079	-0.022143	-0.000393346	-0.0248705	-4.7867e-05
-0.0160225	-0.000414786	-0.0221425	-0.000394405	-0.02487	-4.57928e-05
-0.016022	-0.000409578	-0.022142	-0.000395549	-0.0248695	-4.3397e-05
-0.0160215	-0.000404456	-0.0221415	-0.000396774	-0.024869	-4.06642e-05
-0.016021	-0.00039942	-0.022141	-0.000398077	-0.0248685	-3.75817e-05
-0.0160205	-0.000394467	-0.0221405	-0.000399453	-0.024868	-3.41317e-05
-0.01602	-0.000389599	-0.02214	-0.000400898	-0.0248675	-3.02937e-05
-0.0160195	-0.000384811	-0.0221395	-0.000402407	-0.024867	-2.60495e-05
-0.016019	-0.000380101	-0.022139	-0.000403971	-0.0248665	-2.13811e-05
-0.0160185	-0.000375466	-0.0221385	-0.000405585	-0.024866	-1.62777e-05
-0.016018	-0.000370905	-0.022138	-0.000407234	-0.0248655	-1.07249e-05
-0.0160175	-0.00036641	-0.0221375	-0.000408905	-0.024865	-4.70798e-06
-0.016017	-0.000361979	-0.022137	-0.000410594	-0.0248645	1.78537e-06
-0.0160165	-0.000357606	-0.0221365	-0.00041229	-0.024864	8.77324e-06
-0.016016	-0.000353288	-0.022136	-0.000413978	-0.0248635	1.62704e-05
-0.0160155	-0.00034902	-0.0221355	-0.000415646	-0.024863	2.4281e-05
-0.016015	-0.0003448	-0.022135	-0.000417284	-0.0248625	3.28172e-05
-0.0160145	-0.000340622	-0.0221345	-0.000418878	-0.024862	4.18967e-05
-0.016014	-0.000336474	-0.022134	-0.000420412	-0.0248615	5.15234e-05
-0.0160135	-0.000332351	-0.0221335	-0.000421876	-0.024861	6.17035e-05
-0.016013	-0.000328245	-0.022133	-0.000423252	-0.0248605	7.24444e-05
-0.0160125	-0.000324151	-0.0221325	-0.000424522	-0.02486	8.37463e-05
-0.016012	-0.00032006	-0.022132	-0.000425673	-0.0248595	9.56159e-05
-0.0160115	-0.000315961	-0.0221315	-0.000426689	-0.024859	0.000108057
-0.016011	-0.000311845	-0.022131	-0.000427551	-0.0248585	0.000121069
-0.0160105	-0.000307704	-0.0221305	-0.000428243	-0.024858	0.000134652
-0.01601	-0.000303528	-0.02213	-0.000428744	-0.0248575	0.000148801
-0.0160095	-0.000299306	-0.0221295	-0.00042904	-0.024857	0.000163512
-0.016009	-0.00029503	-0.022129	-0.000429116	-0.0248565	0.000178778
-0.0160085	-0.000290691	-0.0221285	-0.000428957	-0.024856	0.000194592
-0.016008	-0.000286277	-0.022128	-0.000428545	-0.0248555	0.000210946
-0.0160075	-0.000281776	-0.0221275	-0.000427865	-0.024855	0.000227831
-0.016007	-0.000277179	-0.022127	-0.000426903	-0.0248545	0.000245228
-0.0160065	-0.000272475	-0.0221265	-0.000425644	-0.024854	0.000263127
-0.016006	-0.000267657	-0.022126	-0.000424066	-0.0248535	0.000281507
-0.0160055	-0.000262714	-0.0221255	-0.000422158	-0.024853	0.00030034
-0.016005	-0.000257636	-0.022125	-0.000419912	-0.0248525	0.00031961
-0.0160045	-0.000252412	-0.0221245	-0.000417313	-0.024852	0.000339295
-0.016004	-0.000247032	-0.022124	-0.000414352	-0.0248515	0.000359367
-0.0160035	-0.000241486	-0.0221235	-0.00041102	-0.024851	0.000379805
-0.016003	-0.000235765	-0.022123	-0.000407305	-0.0248505	0.000400585
-0.0160025	-0.000229858	-0.0221225	-0.000403194	-0.02485	0.000421673
-0.016002	-0.00022376	-0.022122	-0.000398683	-0.0248495	0.000443037
-0.0160015	-0.000217464	-0.0221215	-0.000393765	-0.024849	0.000464641
-0.016001	-0.000210963	-0.022121	-0.000388432	-0.0248485	0.000486445
-0.0160005	-0.000204247	-0.0221205	-0.000382678	-0.024848	0.000508413
-0.016	-0.000197311	-0.02212	-0.000376503	-0.0248475	0.000530506
-0.0159995	-0.000190151	-0.0221195	-0.000369903	-0.024847	0.000552685
-0.015999	-0.000182759	-0.022119	-0.000362875	-0.0248465	0.00057491
-0.0159985	-0.000175133	-0.0221185	-0.00035542	-0.024846	0.000597135
-0.015998	-0.000167269	-0.022118	-0.000347541	-0.0248455	0.000619319
-0.0159975	-0.000159163	-0.0221175	-0.000339241	-0.024845	0.000641422
-0.015997	-0.000150813	-0.022117	-0.000330523	-0.0248445	0.000663396
-0.0159965	-0.000142218	-0.0221165	-0.00032139	-0.024844	0.000685193
-0.015996	-0.000133379	-0.022116	-0.000311849	-0.0248435	0.000706767
-0.0159955	-0.000124297	-0.0221155	-0.000301911	-0.024843	0.000728068
-0.015995	-0.000114975	-0.022115	-0.00029159	-0.0248425	0.000749048
-0.0159945	-0.000105414	-0.0221145	-0.000280893	-0.024842	0.000769671
-0.015994	-9.5615e-05	-0.022114	-0.000269824	-0.0248415	0.000789891
-0.0159935	-8.55813e-05	-0.0221135	-0.000258398	-0.024841	0.00080966
-0.015993	-7.53187e-05	-0.022113	-0.000246629	-0.0248405	0.000828922
-0.0159925	-6.48313e-05	-0.0221125	-0.000234533	-0.02484	0.000847633
-0.015992	-5.4127e-05	-0.022112	-0.000222128	-0.0248395	0.000865755
-0.0159915	-4.32155e-05	-0.0221115	-0.000209424	-0.024839	0.00088324
-0.015991	-3.21057e-05	-0.022111	-0.000196437	-0.0248385	0.000900045
-0.0159905	-2.08067e-05	-0.0221105	-0.000183184	-0.024838	0.000916122
-0.01599	-9.32941e-06	-0.02211	-0.000169684	-0.0248375	0.000931434
-0.0159895	2.31392e-06	-0.0221095	-0.000155959	-0.024837	0.000945943
-0.015989	1.41111e-05	-0.022109	-0.000142029	-0.0248365	0.000959609
-0.0159885	2.60474e-05	-0.0221085	-0.000127912	-0.024836	0.000972389
-0.015988	3.8109e-05	-0.022108	-0.000113628	-0.0248355	0.000984247
-0.0159875	5.0282e-05	-0.0221075	-9.91994e-05	-0.024835	0.00099515
-0.015987	6.25497e-05	-0.022107	-8.46506e-05	-0.0248345	0.00100507
-0.0159865	7.48954e-05	-0.0221065	-7.0002e-05	-0.024834	0.00101397
-0.015986	8.73027e-05	-0.022106	-5.52774e-05	-0.0248335	0.00102183
-0.0159855	9.97533e-05	-0.0221055	-4.04993e-05	-0.024833	0.00102863
-0.015985	0.000112227	-0.022105	-2.56856e-05	-0.0248325	0.00103433
-0.0159845	0.000124707	-0.0221045	-1.08565e-05	-0.024832	0.00103893
-0.015984	0.000137174	-0.022104	3.96901e-06	-0.0248315	0.00104239
-0.0159835	0.000149608	-0.0221035	1.87701e-05	-0.024831	0.00104471
-0.015983	0.000161989	-0.022103	3.35263e-05	-0.0248305	0.00104587
-0.0159825	0.000174294	-0.0221025	4.82183e-05	-0.02483	0.00104587
-0.015982	0.000186503	-0.022102	6.28248e-05	-0.0248295	0.0010447
-0.0159815	0.000198594	-0.0221015	7.73341e-05	-0.024829	0.00104234
-0.015981	0.000210547	-0.022101	9.17286e-05	-0.0248285	0.00103879
-0.0159805	0.00022234	-0.0221005	0.000105982	-0.024828	0.00103407
-0.01598	0.000233951	-0.0221	0.000120077	-0.0248275	0.00102816
-0.0159795	0.000245359	-0.0220995	0.000133999	-0.024827	0.00102108
-0.015979	0.00025654	-0.022099	0.000147734	-0.0248265	0.00101284
-0.0159785	0.000267475	-0.0220985	0.000161267	-0.024826	0.00100344
-0.015978	0.000278143	-0.022098	0.000174586	-0.0248255	0.000992895
-0.0159775	0.000288522	-0.0220975	0.000187675	-0.024825	0.000981232
-0.015977	0.00029859	-0.022097	0.000200525	-0.0248245	0.000968464
-0.0159765	0.000308331	-0.0220965	0.000213128	-0.024824	0.000954609
-0.015976	0.000317728	-0.022096	0.000225474	-0.0248235	0.000939689
-0.0159755	0.00032676	-0.0220955	0.000237551	-0.024823	0.000923733
-0.015975	0.00033541	-0.022095	0.00024935	-0.0248225	0.000906771
-0.0159745	0.000343663	-0.0220945	0.000260869	-0.024822	0.000888835
-0.015974	0.000351505	-0.022094	0.000272105	-0.0248215	0.000869961
-0.0159735	0.000358917	-0.0220935	0.000283053	-0.024821	0.000850186
-0.015973	0.000365882	-0.022093	0.000293705	-0.0248205	0.000829546
-0.0159725	0.000372388	-0.0220925	0.000304057	-0.02482	0.000808073
-0.015972	0.000378424	-0.022092	0.000314117	-0.0248195	0.000785807
-0.0159715	0.000383982	-0.0220915	0.000323886	-0.024819	0.000762799
-0.015971	0.000389048	-0.022091	0.000333367	-0.0248185	0.000739094
-0.0159705	0.000393613	-0.0220905	0.000342561	-0.024818	0.000714733
-0.01597	0.000397667	-0.02209	0.00035147	-0.0248175	0.000689769
-0.0159695	0.000401204	-0.0220895	0.000360099	-0.024817	0.000664247
-0.015969	0.000404217	-0.022089	0.000368454	-0.0248165	0.000638209
-0.0159685	0.000406704	-0.0220885	0.00037654	-0.024816	0.000611706
-0.015968	0.000408663	-0.022088	0.000384365	-0.0248155	0.000584785
-0.0159675	0.000410094	-0.0220875	0.00039194	-0.024815	0.000557494
-0.015967	0.000410993	-0.022087	0.000399273	-0.0248145	0.000529883
-0.0159665	0.000411358	-0.0220865	0.000406374	-0.024814	0.000502002
-0.015966	0.000411195	-0.022086	0.000413256	-0.0248135	0.000473901
-0.0159655	0.000410507	-0.0220855	0.000419927	-0.024813	0.000445627
-0.015965	0.000409302	-0.022085	0.000426396	-0.0248125	0.000417225
-0.0159645	0.000407584	-0.0220845	0.00043268	-0.024812	0.000388744
-0.015964	0.000405361	-0.022084	0.000438791	-0.0248115	0.000360233
-0.0159635	0.000402641	-0.0220835	0.00044474	-0.024811	0.000331747
-0.015963	0.000399434	-0.022083	0.000450535	-0.0248105	0.000303332
-0.0159625	0.000395752	-0.0220825	0.000456189	-0.02481	0.000275032
-0.015962	0.000391606	-0.022082	0.000461721	-0.0248095	0.000246892
-0.0159615	0.00038701	-0.0220815	0.00046715	-0.024809	0.000218958
-0.015961	0.000381981	-0.022081	0.000472482	-0.0248085	0.000191272
-0.0159605	0.000376532	-0.0220805	0.00047773	-0.024808	0.000163874
-0.01596	0.000370679	-0.02208	0.000482907	-0.0248075	0.000136809
-0.0159595	0.000364441	-0.0220795	0.000488028	-0.024807	0.000110111
-0.015959	0.000357835	-0.022079	0.000493107	-0.0248065	8.38171e-05
-0.0159585	0.000350882	-0.0220785	0.000498154	-0.024806	5.79613e-05
-0.015958	0.000343598	-0.022078	0.000503182	-0.0248055	3.25765e-05
-0.0159575	0.000336004	-0.0220775	0.000508202	-0.024805	7.6937e-06
-0.015957	0.00032812	-0.022077	0.000513223	-0.0248045	-1.66568e-05
-0.0159565	0.000319969	-0.0220765	0.000518259	-0.024804	-4.04455e-05
-0.015956	0.000311575	-0.022076	0.000523318	-0.0248035	-6.36433e-05
-0.0159555	0.000302959	-0.0220755	0.000528411	-0.024803	-8.62273e-05
-0.015955	0.000294143	-0.022075	0.000533547	-0.0248025	-0.000108181
-0.0159545	0.000285154	-0.0220745	0.000538734	-0.024802	-0.000129483
-0.015954	0.000276014	-0.022074	0.000543982	-0.0248015	-0.000150114
-0.0159535	0.000266745	-0.0220735	0.000549296	-0.024801	-0.000170053
-0.015953	0.00025737	-0.022073	0.000554683	-0.0248005	-0.000189283
-0.0159525	0.000247914	-0.0220725	0.000560149	-0.0248	-0.000207794
-0.015952	0.0002384	-0.022072	0.000565704	-0.0247995	-0.000225577
-0.0159515	0.000228853	-0.0220715	0.000571349	-0.024799	-0.000242622
-0.015951	0.000219297	-0.022071	0.000577087	-0.0247985	-0.000258921
-0.0159505	0.000209752	-0.0220705	0.000582921	-0.024798	-0.000274478
-0.01595	0.000200242	-0.02207	0.000588853	-0.0247975	-0.000289295
-0.0159495	0.000190789	-0.0220695	0.000594883	-0.024797	-0.000303366
-0.015949	0.000181415	-0.022069	0.000601012	-0.0247965	-0.000316685
-0.0159485	0.000172142	-0.0220685	0.000607239	-0.024796	-0.000329259
-0.015948	0.00016299	-0.022068	0.000613562	-0.0247955	-0.000341094
-0.0159475	0.000153979	-0.0220675	0.00061998	-0.024795	-0.000352197
-0.015947	0.000145124	-0.022067	0.000626489	-0.0247945	-0.000362576
-0.0159465	0.000136447	-0.0220665	0.000633085	-0.024794	-0.000372239
-0.015946	0.000127964	-0.022066	0.000639764	-0.0247935	-0.000381195
-0.0159455	0.000119692	-0.0220655	0.000646522	-0.024793	-0.000389454
-0.015945	0.000111648	-0.022065	0.000653353	-0.0247925	-0.000397031
-0.0159445	0.000103844	-0.0220645	0.000660252	-0.024792	-0.000403936
-0.015944	9.62954e-05	-0.022064	0.000667208	-0.0247915	-0.000410185
-0.0159435	8.90153e-05	-0.0220635	0.000674215	-0.024791	-0.000415794
-0.015943	8.20172e-05	-0.022063	0.000681265	-0.0247905	-0.000420782
-0.0159425	7.53114e-05	-0.0220625	0.000688348	-0.02479	-0.000425166
-0.015942	6.89077e-05	-0.022062	0.000695456	-0.0247895	-0.000428965
-0.0159415	6.28166e-05	-0.0220615	0.000702581	-0.024789	-0.0004322
-0.015941	5.70476e-05	-0.022061	0.000709708	-0.0247885	-0.000434893
-0.0159405	5.16053e-05	-0.0220605	0.000716831	-0.024788	-0.000437062
-0.01594	4.64929e-05	-0.02206	0.000723941	-0.0247875	-0.000438729
-0.0159395	4.17182e-05	-0.0220595	0.000731024	-0.024787	-0.00043991
-0.015939	3.72865e-05	-0.022059	0.000738071	-0.0247865	-0.000440625
-0.0159385	3.32007e-05	-0.0220585	0.00074507	-0.024786	-0.000440898
-0.015938	2.94616e-05	-0.022058	0.000752013	-0.0247855	-0.000440746
-0.0159375	2.60712e-05	-0.0220575	0.00075889	-0.024785	-0.000440191
-0.015937	2.30318e-05	-0.022057	0.000765689	-0.0247845	-0.000439259
-0.0159365	2.03404e-05	-0.0220565	0.000772401	-0.024784	-0.000437971
-0.015936	1.79936e-05	-0.022056	0.000779015	-0.0247835	-0.000436347
-0.0159355	1.59896e-05	-0.0220555	0.000785519	-0.024783	-0.000434412
-0.015935	1.43247e-05	-0.022055	0.000791903	-0.0247825	-0.000432184
-0.0159345	1.2992e-05	-0.0220545	0.000798157	-0.024782	-0.000429687
-0.015934	1.19866e-05	-0.022054	0.000804272	-0.0247815	-0.000426942
-0.0159335	1.13046e-05	-0.0220535	0.000810236	-0.024781	-0.000423966
-0.015933	1.09397e-05	-0.022053	0.00081604	-0.0247805	-0.000420785
-0.0159325	1.0885e-05	-0.0220525	0.000821677	-0.02478	-0.000417412
-0.015932	1.1132e-05	-0.022052	0.00082714	-0.0247795	-0.000413863
-0.0159315	1.16716e-05	-0.0220515	0.000832425	-0.024779	-0.000410161
-0.015931	1.24951e-05	-0.022051	0.000837526	-0.0247785	-0.000406321
-0.0159305	1.35937e-05	-0.0220505	0.000842435	-0.024778	-0.000402359
-0.01593	1.49602e-05	-0.02205	0.000847145	-0.0247775	-0.000398293
-0.0159295	1.65828e-05	-0.0220495	0.000851649	-0.024777	-0.000394135
-0.015929	1.84488e-05	-0.022049	0.000855942	-0.0247765	-0.000389906
-0.0159285	2.05469e-05	-0.0220485	0.000860024	-0.024776	-0.000385623
-0.015928	2.28687e-05	-0.022048	0.000863888	-0.0247755	-0.000381294
-0.0159275	2.54057e-05	-0.0220475	0.000867527	-0.024775	-0.000376931
-0.015927	2.81429e-05	-0.022047	0.000870945	-0.0247745	-0.000372552
-0.0159265	3.10678e-05	-0.0220465	0.00087414	-0.024774	-0.000368166
-0.015926	3.41664e-05	-0.022046	0.00087711	-0.0247735	-0.000363786
-0.0159255	3.74277e-05	-0.0220455	0.000879852	-0.024773	-0.000359424
-0.015925	4.08427e-05	-0.022045	0.000882368	-0.0247725	-0.000355088
-0.0159245	4.43994e-05	-0.0220445	0.000884659	-0.024772	-0.000350789
-0.015924	4.80834e-05	-0.022044	0.000886732	-0.0247715	-0.000346539
-0.0159235	5.18823e-05	-0.0220435	0.000888588	-0.024771	-0.000342344
-0.015923	5.57849e-05	-0.022043	0.000890226	-0.0247705	-0.000338211
-0.0159225	5.9779e-05	-0.0220425	0.000891652	-0.02477	-0.000334152
-0.015922	6.38534e-05	-0.022042	0.000892873	-0.0247695	-0.000330172
-0.0159215	6.79953e-05	-0.0220415	0.000893893	-0.024769	-0.000326274
-0.015921	7.21927e-05	-0.022041	0.000894718	-0.0247685	-0.000322468
-0.0159205	7.6433e-05	-0.0220405	0.000895353	-0.024768	-0.000318762
-0.01592	8.0703e-05	-0.02204	0.000895809	-0.0247675	-0.000315157
-0.0159195	8.49899e-05	-0.0220395	0.000896093	-0.024767	-0.00031166
-0.015919	8.92842e-05	-0.022039	0.000896211	-0.0247665	-0.000308281
-0.0159185	9.35754e-05	-0.0220385	0.000896173	-0.024766	-0.000305019
-0.015918	9.78505e-05	-0.022038	0.000895985	-0.0247655	-0.000301875
-0.0159175	0.000102097	-0.0220375	0.000895655	-0.024765	-0.000298854
-0.015917	0.000106304	-0.022037	0.0008952	-0.0247645	-0.000295955
-0.0159165	0.000110461	-0.0220365	0.000894627	-0.024764	-0.000293183
-0.015916	0.000114563	-0.022036	0.000893945	-0.0247635	-0.000290543
-0.0159155	0.000118597	-0.0220355	0.000893165	-0.024763	-0.000288034
-0.015915	0.000122557	-0.022035	0.000892298	-0.0247625	-0.00028567
-0.0159145	0.000126434	-0.0220345	0.000891356	-0.024762	-0.000283454
-0.015914	0.000130214	-0.022034	0.000890349	-0.0247615	-0.000281379
-0.0159135	0.000133888	-0.0220335	0.000889291	-0.024761	-0.000279447
-0.015913	0.000137448	-0.022033	0.000888194	-0.0247605	-0.000277661
-0.0159125	0.000140886	-0.0220325	0.000887071	-0.02476	-0.000276016
-0.015912	0.000144193	-0.022032	0.000885936	-0.0247595	-0.000274515
-0.0159115	0.00014736	-0.0220315	0.0008848	-0.024759	-0.00027316
-0.015911	0.000150376	-0.022031	0.000883675	-0.0247585	-0.000271952
-0.0159105	0.000153234	-0.0220305	0.000882571	-0.024758	-0.000270892
-0.01591	0.000155926	-0.02203	0.000881497	-0.0247575	-0.00026998
-0.0159095	0.000158444	-0.0220295	0.000880463	-0.024757	-0.000269218
-0.015909	0.000160782	-0.022029	0.000879482	-0.0247565	-0.000268611
-0.0159085	0.000162934	-0.0220285	0.000878564	-0.024756	-0.000268159
-0.015908	0.000164891	-0.022028	0.00087772	-0.0247555	-0.000267864
-0.0159075	0.000166645	-0.0220275	0.000876963	-0.024755	-0.000267729
-0.015907	0.00016819	-0.022027	0.000876303	-0.0247545	-0.00026775
-0.0159065	0.000169518	-0.0220265	0.000875748	-0.024754	-0.000267933
-0.015906	0.000170624	-0.022026	0.000875303	-0.0247535	-0.000268279
-0.0159055	0.000171503	-0.0220255	0.000874979	-0.024753	-0.000268777
-0.015905	0.000172148	-0.022025	0.00087479	-0.0247525	-0.000269429
-0.0159045	0.000172552	-0.0220245	0.00087474	-0.024752	-0.000270241
-0.015904	0.000172709	-0.022024	0.000874838	-0.0247515	-0.000271206
-0.0159035	0.000172614	-0.0220235	0.000875091	-0.024751	-0.000272331
-0.015903	0.000172262	-0.022023	0.000875502	-0.0247505	-0.000273618
-0.0159025	0.000171647	-0.0220225	0.000876074	-0.02475	-0.000275058
-0.015902	0.000170764	-0.022022	0.000876814	-0.0247495	-0.000276654
-0.0159015	0.000169614	-0.0220215	0.000877729	-0.024749	-0.000278403
-0.015901	0.000168191	-0.022021	0.000878818	-0.0247485	-0.000280298
-0.0159005	0.000166494	-0.0220205	0.00088008	-0.024748	-0.000282334
-0.0159	0.000164518	-0.02202	0.00088152	-0.0247475	-0.000284503
-0.0158995	0.000162261	-0.0220195	0.000883138	-0.024747	-0.000286804
-0.015899	0.00015972	-0.022019	0.000884932	-0.0247465	-0.000289236
-0.0158985	0.000156895	-0.0220185	0.000886904	-0.024746	-0.000291788
-0.015898	0.000153788	-0.022018	0.000889051	-0.0247455	-0.000294456
-0.0158975	0.000150399	-0.0220175	0.000891373	-0.024745	-0.000297242
-0.015897	0.000146727	-0.022017	0.000893863	-0.0247445	-0.00030013
-0.0158965	0.000142772	-0.0220165	0.000896517	-0.024744	-0.000303107
-0.015896	0.000138536	-0.022016	0.000899328	-0.0247435	-0.000306172
-0.0158955	0.000134022	-0.0220155	0.000902293	-0.024743	-0.000309307
-0.015895	0.000129235	-0.022015	0.000905414	-0.0247425	-0.000312504
-0.0158945	0.000124178	-0.0220145	0.000908678	-0.024742	-0.000315762
-0.015894	0.000118854	-0.022014	0.000912068	-0.0247415	-0.000319074
-0.0158935	0.000113265	-0.0220135	0.000915578	-0.024741	-0.00032243
-0.015893	0.000107418	-0.022013	0.000919197	-0.0247405	-0.00032581
-0.0158925	0.000101319	-0.0220125	0.000922917	-0.02474	-0.000329201
-0.015892	9.49747e-05	-0.022012	0.000926727	-0.0247395	-0.000332594
-0.0158915	8.83962e-05	-0.0220115	0.000930613	-0.024739	-0.000335977
-0.015891	8.15923e-05	-0.022011	0.000934559	-0.0247385	-0.000339339
-0.0158905	7.45717e-05	-0.0220105	0.000938552	-0.024738	-0.000342664
-0.01589	6.73476e-05	-0.02201	0.000942579	-0.0247375	-0.00034594
-0.0158895	5.99316e-05	-0.0220095	0.000946627	-0.024737	-0.000349157
-0.015889	5.23331e-05	-0.022009	0.00095068	-0.0247365	-0.000352297
-0.0158885	4.45648e-05	-0.0220085	0.000954722	-0.024736	-0.000355338
-0.015888	3.66404e-05	-0.022008	0.000958734	-0.0247355	-0.00035826
-0.0158875	2.85739e-05	-0.0220075	0.000962697	-0.024735	-0.000361051
-0.015887	2.03823e-05	-0.022007	0.000966596	-0.0247345	-0.000363698
-0.0158865	1.20809e-05	-0.0220065	0.000970411	-0.024734	-0.000366188
-0.015886	3.68305e-06	-0.022006	0.000974126	-0.0247335	-0.000368504
-0.0158855	-4.79386e-06	-0.0220055	0.00097773	-0.024733	-0.000370626
-0.015885	-1.33314e-05	-0.022005	0.000981196	-0.0247325	-0.000372539
-0.0158845	-2.19125e-05	-0.0220045	0.000984506	-0.024732	-0.000374216
-0.015884	-3.0521e-05	-0.022004	0.00098764	-0.0247315	-0.00037564
-0.0158835	-3.91397e-05	-0.0220035	0.000990581	-0.024731	-0.000376806
-0.015883	-4.77487e-05	-0.022003	0.000993307	-0.0247305	-0.000377698
-0.0158825	-5.63267e-05	-0.0220025	0.000995797	-0.02473	-0.000378295
-0.015882	-6.4853e-05	-0.022002	0.000998025	-0.0247295	-0.000378583
-0.0158815	-7.33071e-05	-0.0220015	0.000999974	-0.024729	-0.000378546
-0.015881	-8.16694e-05	-0.022001	0.00100163	-0.0247285	-0.000378173
-0.0158805	-8.99224e-05	-0.0220005	0.00100296	-0.024728	-0.000377451
-0.01588	-9.80457e-05	-0.022	0.00100397	-0.0247275	-0.000376361
-0.0158795	-0.000106017	-0.0219995	0.00100462	-0.024727	-0.000374882
-0.015879	-0.000113813	-0.021999	0.0010049	-0.0247265	-0.000373007
-0.0158785	-0.000121414	-0.0219985	0.00100478	-0.024726	-0.000370728
-0.015878	-0.000128803	-0.021998	0.00100426	-0.0247255	-0.000368028
-0.0158775	-0.000135959	-0.0219975	0.00100331	-0.024725	-0.000364897
-0.015877	-0.000142861	-0.021997	0.00100192	-0.0247245	-0.000361324
-0.0158765	-0.000149492	-0.0219965	0.00100007	-0.024724	-0.000357296
-0.015876	-0.000155836	-0.021996	0.000997745	-0.0247235	-0.000352808
-0.0158755	-0.000161872	-0.0219955	0.000994937	-0.024723	-0.000347856
-0.015875	-0.000167581	-0.021995	0.000991635	-0.0247225	-0.000342428
-0.0158745	-0.000172947	-0.0219945	0.000987817	-0.024722	-0.000336525
-0.015874	-0.000177957	-0.021994	0.000983469	-0.0247215	-0.000330146
-0.0158735	-0.000182595	-0.0219935	0.000978581	-0.024721	-0.000323289
-0.015873	-0.000186845	-0.021993	0.000973145	-0.0247205	-0.000315954
-0.0158725	-0.000190695	-0.0219925	0.000967154	-0.02472	-0.000308134
-0.015872	-0.000194134	-0.021992	0.000960597	-0.0247195	-0.00029983
-0.0158715	-0.000197152	-0.0219915	0.000953461	-0.024719	-0.000291053
-0.015871	-0.000199736	-0.021991	0.000945741	-0.0247185	-0.000281807
-0.0158705	-0.000201877	-0.0219905	0.000937434	-0.024718	-0.0002721
-0.01587	-0.000203566	-0.02199	0.000928537	-0.0247175	-0.000261944
-0.0158695	-0.000204794	-0.0219895	0.000919049	-0.024717	-0.000251342
-0.015869	-0.000205556	-0.021989	0.000908965	-0.0247165	-0.000240302
-0.0158685	-0.000205848	-0.0219885	0.000898283	-0.024716	-0.000228843
-0.015868	-0.000205668	-0.021988	0.000887003	-0.0247155	-0.000216975
-0.0158675	-0.000205013	-0.0219875	0.000875128	-0.024715	-0.000204712
-0.015867	-0.000203882	-0.021987	0.000862662	-0.0247145	-0.000192066
-0.0158665	-0.000202274	-0.0219865	0.000849609	-0.024714	-0.000179053
-0.015866	-0.000200193	-0.021986	0.000835972	-0.0247135	-0.000165694
-0.0158655	-0.000197641	-0.0219855	0.00082176	-0.024713	-0.000152006
-0.015865	-0.000194624	-0.021985	0.000806979	-0.0247125	-0.00013801
-0.0158645	-0.000191146	-0.0219845	0.000791636	-0.024712	-0.000123723
-0.015864	-0.000187212	-0.021984	0.000775741	-0.0247115	-0.00010917
-0.0158635	-0.000182832	-0.0219835	0.000759307	-0.024711	-9.43809e-05
-0.015863	-0.000178016	-0.021983	0.000742347	-0.0247105	-7.93811e-05
-0.0158625	-0.000172771	-0.0219825	0.000724874	-0.02471	-6.41947e-05
-0.015862	-0.00016711	-0.021982	0.0007069	-0.0247095	-4.88456e-05
-0.0158615	-0.000161044	-0.0219815	0.000688437	-0.024709	-3.33666e-05
-0.015861	-0.000154586	-0.021981	0.000669503	-0.0247085	-1.77873e-05
-0.0158605	-0.000147751	-0.0219805	0.000650119	-0.024708	-2.13475e-06
-0.01586	-0.000140556	-0.02198	0.000630303	-0.0247075	1.35638e-05
-0.0158595	-0.000133016	-0.0219795	0.000610072	-0.024707	2.92796e-05
-0.015859	-0.000125149	-0.021979	0.000589447	-0.0247065	4.49786e-05
-0.0158585	-0.000116972	-0.0219785	0.000568451	-0.024706	6.06307e-05
-0.015858	-0.000108504	-0.021978	0.000547106	-0.0247055	7.62085e-05
-0.0158575	-9.97642e-05	-0.0219775	0.000525436	-0.024705	9.16819e-05
-0.015857	-9.07714e-05	-0.021977	0.000503463	-0.0247045	0.000107019
-0.0158565	-8.15461e-05	-0.0219765	0.000481214	-0.024704	0.000122188
-0.015856	-7.21104e-05	-0.021976	0.000458715	-0.0247035	0.000137152
-0.0158555	-6.24842e-05	-0.0219755	0.000435992	-0.024703	0.00015188
-0.015855	-5.26885e-05	-0.021975	0.000413069	-0.0247025	0.000166346
-0.0158545	-4.27449e-05	-0.0219745	0.000389972	-0.024702	0.000180522
-0.015854	-3.26773e-05	-0.021974	0.000366727	-0.0247015	0.000194374
-0.0158535	-2.25068e-05	-0.0219735	0.000343362	-0.024701	0.000207866
-0.015853	-1.22548e-05	-0.021973	0.000319907	-0.0247005	0.000220966
-0.0158525	-1.94223e-06	-0.0219725	0.000296389	-0.0247	0.000233651
-0.015852	8.41074e-06	-0.021972	0.000272834	-0.0246995	0.000245893
-0.0158515	1.87795e-05	-0.0219715	0.000249273	-0.024699	0.000257665
-0.015851	2.91435e-05	-0.021971	0.000225731	-0.0246985	0.000268942
-0.0158505	3.94813e-05	-0.0219705	0.000202235	-0.024698	0.0002797
-0.01585	4.97723e-05	-0.02197	0.000178817	-0.0246975	0.000289922
-0.0158495	5.99974e-05	-0.0219695	0.000155503	-0.024697	0.000299584
-0.015849	7.01367e-05	-0.021969	0.00013232	-0.0246965	0.000308658
-0.0158485	8.01733e-05	-0.0219685	0.000109298	-0.024696	0.000317122
-0.015848	9.00885e-05	-0.021968	8.64658e-05	-0.0246955	0.000324963
-0.0158475	9.9866e-05	-0.0219675	6.38501e-05	-0.024695	0.000332167
-0.015847	0.00010949	-0.021967	4.14765e-05	-0.0246945	0.000338716
-0.0158465	0.000118942	-0.0219665	1.93717e-05	-0.024694	0.000344589
-0.015846	0.00012821	-0.021966	-2.43855e-06	-0.0246935	0.000349774
-0.0158455	0.000137281	-0.0219655	-2.39296e-05	-0.024693	0.00035426
-0.015845	0.00014614	-0.021965	-4.50779e-05	-0.0246925	0.000358037
-0.0158445	0.000154775	-0.0219645	-6.58593e-05	-0.024692	0.00036109
-0.015844	0.000163172	-0.021964	-8.62485e-05	-0.0246915	0.000363416
-0.0158435	0.000171323	-0.0219635	-0.000106223	-0.024691	0.000365008
-0.015843	0.000179218	-0.021963	-0.000125761	-0.0246905	0.000365862
-0.0158425	0.000186846	-0.0219625	-0.000144842	-0.02469	0.000365972
-0.015842	0.000194199	-0.021962	-0.000163445	-0.0246895	0.000365336
-0.0158415	0.000201271	-0.0219615	-0.00018155	-0.024689	0.000363954
-0.015841	0.000208054	-0.021961	-0.000199139	-0.0246885	0.000361824
-0.0158405	0.000214544	-0.0219605	-0.000216194	-0.024688	0.000358949
-0.01584	0.000220742	-0.02196	-0.000232698	-0.0246875	0.000355331
-0.0158395	0.00022664	-0.0219595	-0.000248634	-0.024687	0.000350967
-0.015839	0.000232236	-0.021959	-0.000263988	-0.0246865	0.000345863
-0.0158385	0.000237528	-0.0219585	-0.000278749	-0.024686	0.000340031
-0.015838	0.000242513	-0.021958	-0.000292904	-0.0246855	0.000333474
-0.0158375	0.000247194	-0.0219575	-0.000306439	-0.024685	0.000326202
-0.015837	0.000251568	-0.021957	-0.000319347	-0.0246845	0.000318226
-0.0158365	0.000255639	-0.0219565	-0.000331619	-0.024684	0.000309552
-0.015836	0.00025941	-0.021956	-0.000343248	-0.0246835	0.000300191
-0.0158355	0.000262885	-0.0219555	-0.000354227	-0.024683	0.000290157
-0.015835	0.000266065	-0.021955	-0.000364549	-0.0246825	0.000279459
-0.0158345	0.000268954	-0.0219545	-0.000374212	-0.024682	0.000268113
-0.015834	0.000271557	-0.021954	-0.000383212	-0.0246815	0.00025613
-0.0158335	0.000273877	-0.0219535	-0.000391546	-0.024681	0.000243522
-0.015833	0.000275921	-0.021953	-0.000399214	-0.0246805	0.000230304
-0.0158325	0.000277693	-0.0219525	-0.000406217	-0.02468	0.000216485
-0.015832	0.000279202	-0.021952	-0.000412558	-0.0246795	0.000202081
-0.0158315	0.000280453	-0.0219515	-0.000418243	-0.024679	0.000187106
-0.015831	0.000281451	-0.021951	-0.000423279	-0.0246785	0.000171568
-0.0158305	0.000282202	-0.0219505	-0.00042767	-0.024678	0.000155482
-0.01583	0.00028271	-0.02195	-0.000431422	-0.0246775	0.000138866
-0.0158295	0.000282983	-0.0219495	-0.000434544	-0.024677	0.000121726
-0.015829	0.00028303	-0.021949	-0.000437043	-0.0246765	0.00010408
-0.0158285	0.000282858	-0.0219485	-0.000438934	-0.024676	8.59496e-05
-0.015828	0.000282473	-0.021948	-0.000440224	-0.0246755	6.73414e-05
-0.0158275	0.000281876	-0.0219475	-0.000440927	-0.024675	4.82631e-05
-0.015827	0.000281078	-0.021947	-0.00044106	-0.0246745	2.87288e-05
-0.0158265	0.000280084	-0.0219465	-0.00044064	-0.024674	8.74992e-06
-0.015826	0.000278902	-0.021946	-0.00043968	-0.0246735	-1.16619e-05
-0.0158255	0.000277537	-0.0219455	-0.000438199	-0.024673	-3.24932e-05
-0.015825	0.000275992	-0.021945	-0.000436214	-0.0246725	-5.37317e-05
-0.0158245	0.000274272	-0.0219445	-0.000433747	-0.024672	-7.53669e-05
-0.015824	0.000272383	-0.021944	-0.000430818	-0.0246715	-9.73836e-05
-0.0158235	0.00027033	-0.0219435	-0.000427451	-0.024671	-0.000119774
-0.015823	0.000268118	-0.021943	-0.000423667	-0.0246705	-0.000142532
-0.0158225	0.000265754	-0.0219425	-0.00041949	-0.02467	-0.000165645
-0.015822	0.000263242	-0.021942	-0.000414948	-0.0246695	-0.000189107
-0.0158215	0.000260588	-0.0219415	-0.000410064	-0.024669	-0.000212914
-0.015821	0.000257792	-0.021941	-0.000404864	-0.0246685	-0.000237055
-0.0158205	0.000254861	-0.0219405	-0.000399373	-0.024668	-0.000261517
-0.01582	0.000251801	-0.02194	-0.000393621	-0.0246675	-0.000286298
-0.0158195	0.000248617	-0.0219395	-0.000387638	-0.024667	-0.000311391
-0.015819	0.00024531	-0.021939	-0.000381448	-0.0246665	-0.000336776
-0.0158185	0.000241882	-0.0219385	-0.000375082	-0.024666	-0.000362446
-0.015818	0.000238341	-0.021938	-0.000368571	-0.0246655	-0.000388399
-0.0158175	0.000234688	-0.0219375	-0.000361943	-0.024665	-0.000414625
-0.015817	0.000230927	-0.021937	-0.000355233	-0.0246645	-0.000441123
-0.0158165	0.000227063	-0.0219365	-0.000348473	-0.024664	-0.000467889
-0.015816	0.000223096	-0.021936	-0.000341691	-0.0246635	-0.000494911
-0.0158155	0.00021903	-0.0219355	-0.000334917	-0.024663	-0.000522183
-0.015815	0.000214871	-0.021935	-0.000328182	-0.0246625	-0.000549689
-0.0158145	0.000210619	-0.0219345	-0.000321519	-0.024662	-0.00057742
-0.015814	0.000206281	-0.021934	-0.000314957	-0.0246615	-0.000605374
-0.0158135	0.000201861	-0.0219335	-0.000308529	-0.024661	-0.000633541
-0.015813	0.000197361	-0.021933	-0.000302267	-0.0246605	-0.00066191
-0.0158125	0.000192786	-0.0219325	-0.000296205	-0.02466	-0.000690474
-0.015812	0.00018814	-0.021932	-0.000290373	-0.0246595	-0.000719225
-0.0158115	0.000183428	-0.0219315	-0.000284803	-0.024659	-0.000748148
-0.015811	0.00017866	-0.021931	-0.000279523	-0.0246585	-0.000777233
-0.0158105	0.000173839	-0.0219305	-0.000274567	-0.024658	-0.000806469
-0.01581	0.000168967	-0.02193	-0.000269963	-0.0246575	-0.000835838
-0.0158095	0.000164051	-0.0219295	-0.000265739	-0.024657	-0.000865327
-0.015809	0.000159099	-0.021929	-0.000261918	-0.0246565	-0.000894908
-0.0158085	0.000154119	-0.0219285	-0.000258527	-0.024656	-0.000924568
-0.015808	0.000149115	-0.021928	-0.000255595	-0.0246555	-0.000954295
-0.0158075	0.000144092	-0.0219275	-0.00025315	-0.024655	-0.000984071
-0.015807	0.000139058	-0.021927	-0.000251216	-0.0246545	-0.00101388
-0.0158065	0.000134024	-0.0219265	-0.000249816	-0.024654	-0.00104368
-0.015806	0.000128995	-0.021926	-0.000248971	-0.0246535	-0.00107347
-0.0158055	0.000123981	-0.0219255	-0.000248704	-0.024653	-0.00110321
-0.015805	0.000118993	-0.021925	-0.000249039	-0.0246525	-0.0011329
-0.0158045	0.000114043	-0.0219245	-0.000249992	-0.024652	-0.00116249
-0.015804	0.000109137	-0.021924	-0.000251583	-0.0246515	-0.00119198
-0.0158035	0.000104286	-0.0219235	-0.000253829	-0.024651	-0.00122132
-0.015803	9.94996e-05	-0.021923	-0.00025674	-0.0246505	-0.0012505
-0.0158025	9.47897e-05	-0.0219225	-0.000260332	-0.02465	-0.00127948
-0.015802	9.01679e-05	-0.021922	-0.00026462	-0.0246495	-0.00130823
-0.0158015	8.56426e-05	-0.0219215	-0.000269617	-0.024649	-0.00133673
-0.015801	8.12229e-05	-0.021921	-0.00027533	-0.0246485	-0.00136495
-0.0158005	7.69187e-05	-0.0219205	-0.000281761	-0.024648	-0.00139286
-0.0158	7.27397e-05	-0.02192	-0.000288918	-0.0246475	-0.00142044
-0.0157995	6.86997e-05	-0.0219195	-0.000296807	-0.024647	-0.00144766
-0.015799	6.48107e-05	-0.021919	-0.000305428	-0.0246465	-0.00147447
-0.0157985	6.10816e-05	-0.0219185	-0.000314784	-0.024646	-0.00150086
-0.015798	5.752e-05	-0.021918	-0.000324873	-0.0246455	-0.00152678
-0.0157975	5.41358e-05	-0.0219175	-0.000335694	-0.024645	-0.00155219
-0.015797	5.09409e-05	-0.021917	-0.000347246	-0.0246445	-0.00157709
-0.0157965	4.79462e-05	-0.0219165	-0.000359517	-0.024644	-0.00160144
-0.015796	4.51628e-05	-0.021916	-0.000372497	-0.0246435	-0.00162522
-0.0157955	4.25986e-05	-0.0219155	-0.000386179	-0.024643	-0.00164839
-0.015795	4.02621e-05	-0.021915	-0.000400554	-0.0246425	-0.00167092
-0.0157945	3.81623e-05	-0.0219145	-0.000415604	-0.024642	-0.0016928
-0.015794	3.63065e-05	-0.021914	-0.000431306	-0.0246415	-0.00171398
-0.0157935	3.47026e-05	-0.0219135	-0.000447644	-0.024641	-0.00173444
-0.015793	3.33569e-05	-0.021913	-0.000464605	-0.0246405	-0.00175417
-0.0157925	3.22777e-05	-0.0219125	-0.000482165	-0.02464	-0.00177313
-0.015792	3.14707e-05	-0.021912	-0.000500298	-0.0246395	-0.0017913
-0.0157915	3.09389e-05	-0.0219115	-0.000518979	-0.024639	-0.00180867
-0.015791	3.0686e-05	-0.021911	-0.00053818	-0.0246385	-0.00182521
-0.0157905	3.07151e-05	-0.0219105	-0.000557874	-0.024638	-0.00184092
-0.01579	3.10257e-05	-0.02191	-0.000578031	-0.0246375	-0.00185576
-0.0157895	3.16159e-05	-0.0219095	-0.000598621	-0.024637	-0.00186972
-0.015789	3.24881e-05	-0.021909	-0.000619612	-0.0246365	-0.0018828
-0.0157885	3.36452e-05	-0.0219085	-0.00064097	-0.024636	-0.00189499
-0.015788	3.50849e-05	-0.021908	-0.000662658	-0.0246355	-0.0019063
-0.0157875	3.68038e-05	-0.0219075	-0.00068464	-0.024635	-0.0019167
-0.015787	3.87969e-05	-0.021907	-0.000706875	-0.0246345	-0.00192619
-0.0157865	4.10602e-05	-0.0219065	-0.00072932	-0.024634	-0.00193477
-0.015786	4.35919e-05	-0.021906	-0.000751938	-0.0246335	-0.00194244
-0.0157855	4.63868e-05	-0.0219055	-0.000774698	-0.024633	-0.0019492
-0.015785	4.94372e-05	-0.021905	-0.000797555	-0.0246325	-0.00195506
-0.0157845	5.27359e-05	-0.0219045	-0.000820465	-0.024632	-0.00196003
-0.015784	5.62762e-05	-0.021904	-0.000843388	-0.0246315	-0.00196412
-0.0157835	6.00508e-05	-0.0219035	-0.000866282	-0.024631	-0.00196735
-0.015783	6.4051e-05	-0.021903	-0.000889101	-0.0246305	-0.00196972
-0.0157825	6.82643e-05	-0.0219025	-0.000911798	-0.02463	-0.00197125
-0.015782	7.26778e-05	-0.021902	-0.000934322	-0.0246295	-0.00197195
-0.0157815	7.72784e-05	-0.0219015	-0.000956631	-0.024629	-0.00197186
-0.015781	8.20542e-05	-0.021901	-0.000978687	-0.0246285	-0.00197098
-0.0157805	8.69961e-05	-0.0219005	-0.00100044	-0.024628	-0.00196934
-0.01578	9.20899e-05	-0.0219	-0.00102186	-0.0246275	-0.00196698
-0.0157795	9.73186e-05	-0.0218995	-0.00104288	-0.024627	-0.00196393
-0.015779	0.000102664	-0.021899	-0.00106348	-0.0246265	-0.0019602
-0.0157785	0.000108111	-0.0218985	-0.0010836	-0.024626	-0.00195585
-0.015778	0.000113648	-0.021898	-0.00110321	-0.0246255	-0.0019509
-0.0157775	0.000119257	-0.0218975	-0.00112227	-0.024625	-0.00194538
-0.015777	0.000124922	-0.021897	-0.00114074	-0.0246245	-0.00193935
-0.0157765	0.000130628	-0.0218965	-0.00115857	-0.024624	-0.00193283
-0.015776	0.00013636	-0.021896	-0.00117572	-0.0246235	-0.00192586
-0.0157755	0.000142101	-0.0218955	-0.00119217	-0.024623	-0.00191848
-0.015775	0.000147832	-0.021895	-0.00120789	-0.0246225	-0.00191073
-0.0157745	0.000153536	-0.0218945	-0.00122283	-0.024622	-0.00190266
-0.015774	0.000159199	-0.021894	-0.00123697	-0.0246215	-0.0018943
-0.0157735	0.000164804	-0.0218935	-0.00125026	-0.024621	-0.00188571
-0.015773	0.000170337	-0.021893	-0.00126269	-0.0246205	-0.0018769
-0.0157725	0.00017578	-0.0218925	-0.00127423	-0.02462	-0.00186794
-0.015772	0.000181119	-0.021892	-0.00128485	-0.0246195	-0.00185886
-0.0157715	0.000186341	-0.0218915	-0.00129453	-0.024619	-0.00184969
-0.015771	0.000191429	-0.021891	-0.00130325	-0.0246185	-0.00184049
-0.0157705	0.000196367	-0.0218905	-0.00131098	-0.024618	-0.00183129
-0.01577	0.000201142	-0.02189	-0.00131772	-0.0246175	-0.00182212
-0.0157695	0.000205741	-0.0218895	-0.00132345	-0.024617	-0.00181303
-0.015769	0.000210152	-0.021889	-0.00132815	-0.0246165	-0.00180405
-0.0157685	0.000214365	-0.0218885	-0.00133181	-0.024616	-0.0017952
-0.015768	0.000218367	-0.021888	-0.00133443	-0.0246155	-0.00178653
-0.0157675	0.000222148	-0.0218875	-0.001336	-0.024615	-0.00177806
-0.015767	0.0002257	-0.021887	-0.00133652	-0.0246145	-0.00176984
-0.0157665	0.000229014	-0.0218865	-0.00133599	-0.024614	-0.00176189
-0.015766	0.000232084	-0.021886	-0.00133442	-0.0246135	-0.00175423
-0.0157655	0.000234901	-0.0218855	-0.00133179	-0.024613	-0.00174688
-0.015765	0.000237457	-0.021885	-0.00132812	-0.0246125	-0.00173988
-0.0157645	0.000239744	-0.0218845	-0.00132342	-0.024612	-0.00173323
-0.015764	0.00024176	-0.021884	-0.0013177	-0.0246115	-0.00172695
-0.0157635	0.000243502	-0.0218835	-0.00131096	-0.024611	-0.00172106
-0.015763	0.000244966	-0.021883	-0.00130322	-0.0246105	-0.00171557
-0.0157625	0.000246146	-0.0218825	-0.00129451	-0.02461	-0.00171049
-0.015762	0.000247041	-0.021882	-0.00128482	-0.0246095	-0.00170582
-0.0157615	0.00024765	-0.0218815	-0.00127419	-0.024609	-0.00170157
-0.015761	0.000247971	-0.021881	-0.00126264	-0.0246085	-0.00169774
-0.0157605	0.000248005	-0.0218805	-0.0012502	-0.024608	-0.00169432
-0.01576	0.000247756	-0.02188	-0.00123689	-0.0246075	-0.00169133
[truncated: 61,081 more rows]

## Sheet: Fig 3b
t d=0.25microns (msec)	t d=0.5microns (msec)	t d=0.75microns (msec)	t d=1.0microns (msec)	t d=1.25microns (msec)	t d=1.5microns (msec)	t d=1.75microns (msec)	t d=2microns (msec)	t d=2.25microns (msec)	t d=2.5microns (msec)	V d=0.25microns (m/sec)	V d=0.5microns (m/sec)	V d=0.75microns (m/sec)	V d=1.00microns (m/sec)	V d=1.25microns (m/sec)	V d=1.5microns (m/sec)	V d=1.75microns (m/sec)	V d=2.00microns (m/sec)	V d=2.25microns (m/sec)	V d=2.5microns (m/sec)
-1.8005e-22	-1.74444e-22	-1.73946e-22	-1.73858e-22	-1.73831e-22	-1.7382e-22	-1.73815e-22	-1.73812e-22	-1.73811e-22	-1.7381e-22	272.183	552.717	829.822	1106.51	1383.1	1659.66	1936.2	2212.73	2489.25	2765.77
1.38667e-08	1.34085e-08	1.33735e-08	1.33664e-08	1.33642e-08	1.33633e-08	1.33629e-08	1.33627e-08	1.33626e-08	1.33625e-08	256.14	520.992	782.276	1043.13	1303.89	1564.6	1825.29	2085.98	2346.66	2607.34
2.86324e-08	2.76372e-08	2.75611e-08	2.75456e-08	2.75408e-08	2.75389e-08	2.7538e-08	2.75376e-08	2.75373e-08	2.75372e-08	240.999	491.072	737.452	983.382	1229.2	1474.98	1720.74	1966.49	2212.24	2457.99
4.43611e-08	4.2737e-08	4.26125e-08	4.25872e-08	4.25793e-08	4.25762e-08	4.25748e-08	4.2574e-08	4.25736e-08	4.25734e-08	226.707	462.867	695.195	927.053	1158.8	1390.54	1622.18	1853.85	2085.52	2317.19
6.11226e-08	5.87618e-08	5.85805e-08	5.85437e-08	5.85322e-08	5.85277e-08	5.85255e-08	5.85245e-08	5.85238e-08	5.85235e-08	213.216	436.273	655.356	873.947	1092.42	1310.96	1529.33	1747.67	1966.06	2184.45
7.89923e-08	7.57691e-08	7.55211e-08	7.54707e-08	7.5455e-08	7.54488e-08	7.54459e-08	7.54444e-08	7.54435e-08	7.5443e-08	200.48	411.198	617.799	823.886	1029.86	1235.84	1441.8	1647.66	1853.44	2057.21
9.80529e-08	9.38203e-08	9.34938e-08	9.34274e-08	9.34067e-08	9.33985e-08	9.33947e-08	9.33927e-08	9.33916e-08	9.3391e-08	188.455	387.556	582.392	776.697	970.928	1164.99	1359.18	1553.32	1747.34	1935.05
1.18394e-07	1.1298e-07	1.12562e-07	1.12477e-07	1.1245e-07	1.12439e-07	1.12435e-07	1.12432e-07	1.12431e-07	1.1243e-07	177.1	365.262	549.009	732.204	915.316	1098.29	1281.24	1464.27	1647.29	1824.86
1.40114e-07	1.33319e-07	1.32792e-07	1.32685e-07	1.32651e-07	1.32638e-07	1.32632e-07	1.32629e-07	1.32627e-07	1.32626e-07	166.378	344.242	517.541	690.26	862.841	1035.43	1207.9	1380.35	1552.88	1724.59
1.63321e-07	1.5491e-07	1.54256e-07	1.54123e-07	1.54081e-07	1.54065e-07	1.54057e-07	1.54053e-07	1.54051e-07	1.54049e-07	156.251	324.42	487.872	650.725	813.438	976.077	1138.76	1301.37	1463.91	1625.45
1.88132e-07	1.77832e-07	1.77029e-07	1.76865e-07	1.76814e-07	1.76794e-07	1.76784e-07	1.7678e-07	1.76777e-07	1.76775e-07	146.686	305.728	459.901	613.447	766.87	920.165	1073.48	1226.82	1380.12	1529.94
2.14677e-07	2.0217e-07	2.01192e-07	2.00992e-07	2.0093e-07	2.00905e-07	2.00894e-07	2.00888e-07	2.00884e-07	2.00882e-07	137.65	288.101	433.53	578.306	722.914	867.497	1012	1156.49	1301.06	1444.07
2.43099e-07	2.28014e-07	2.2683e-07	2.26588e-07	2.26512e-07	2.26482e-07	2.26468e-07	2.26461e-07	2.26457e-07	2.26455e-07	129.114	271.478	408.668	545.178	681.522	817.783	954.07	1090.3	1226.5	1362.65
2.73555e-07	2.55459e-07	2.54033e-07	2.53742e-07	2.53651e-07	2.53615e-07	2.53598e-07	2.53589e-07	2.53584e-07	2.53581e-07	121.048	255.802	385.228	513.945	642.494	770.957	899.394	1027.85	1156.29	1282.79
3.06219e-07	2.84608e-07	2.82899e-07	2.8255e-07	2.8244e-07	2.82397e-07	2.82377e-07	2.82366e-07	2.8236e-07	2.82357e-07	113.428	241.017	363.128	484.502	605.679	726.807	847.898	968.961	1090.05	1210.61
3.41284e-07	3.15572e-07	3.13531e-07	3.13112e-07	3.12981e-07	3.12929e-07	3.12905e-07	3.12893e-07	3.12886e-07	3.12881e-07	106.226	227.073	342.29	456.743	571.003	685.176	799.341	913.492	1027.62	1142.21
3.78964e-07	3.48468e-07	3.46036e-07	3.45537e-07	3.45381e-07	3.45319e-07	3.4529e-07	3.45275e-07	3.45266e-07	3.45261e-07	99.4207	213.921	322.646	430.574	538.288	645.967	753.558	861.157	968.774	1077.47
4.19497e-07	3.83421e-07	3.80531e-07	3.79937e-07	3.79752e-07	3.79678e-07	3.79644e-07	3.79626e-07	3.79616e-07	3.7961e-07	92.9888	201.515	304.123	405.901	507.475	608.958	710.436	811.871	913.283	1015.36
4.63148e-07	4.20567e-07	4.1714e-07	4.16435e-07	4.16215e-07	4.16127e-07	4.16086e-07	4.16065e-07	4.16053e-07	4.16046e-07	86.9098	189.813	286.659	382.643	478.405	574.077	669.735	765.385	861.021	956.731
5.10215e-07	4.60051e-07	4.55994e-07	4.55159e-07	4.54897e-07	4.54793e-07	4.54745e-07	4.5472e-07	4.54705e-07	4.54697e-07	81.1642	178.774	270.191	360.713	450.999	541.217	631.376	721.525	811.698	901.975
5.61028e-07	5.02028e-07	4.97233e-07	4.96245e-07	4.95935e-07	4.95812e-07	4.95754e-07	4.95724e-07	4.95707e-07	4.95697e-07	75.7336	168.36	254.665	340.04	425.175	510.209	595.237	680.23	765.198	850.306
6.15961e-07	5.46666e-07	5.41007e-07	5.39838e-07	5.39471e-07	5.39325e-07	5.39257e-07	5.39222e-07	5.39202e-07	5.3919e-07	70.6007	158.534	240.024	320.549	400.814	481.003	561.137	641.272	721.404	801.611
6.75433e-07	5.94147e-07	5.87473e-07	5.86093e-07	5.8566e-07	5.85487e-07	5.85407e-07	5.85365e-07	5.85341e-07	5.85327e-07	65.7494	149.264	226.219	302.173	377.862	453.453	529.018	604.55	680.078	755.729
7.39919e-07	6.44663e-07	6.36801e-07	6.35173e-07	6.34661e-07	6.34458e-07	6.34363e-07	6.34313e-07	6.34285e-07	6.34268e-07	61.1642	140.516	213.201	284.847	356.213	427.491	498.721	569.941	641.146	712.431
8.09955e-07	6.98426e-07	6.89172e-07	6.87252e-07	6.86649e-07	6.86409e-07	6.86296e-07	6.86238e-07	6.86205e-07	6.86185e-07	56.831	132.261	200.925	268.513	335.812	403.009	470.17	537.302	604.434	671.651
8.8615e-07	7.55662e-07	7.44779e-07	7.42517e-07	7.41806e-07	7.41522e-07	7.41389e-07	7.4132e-07	7.41281e-07	7.41258e-07	52.7361	124.471	189.349	253.112	316.572	379.929	443.247	506.545	569.826	633.185
9.69198e-07	8.16617e-07	8.03827e-07	8.01163e-07	8.00325e-07	7.9999e-07	7.99834e-07	7.99753e-07	7.99707e-07	7.99679e-07	48.8668	117.118	178.432	238.591	298.436	358.174	417.881	477.543	537.203	596.957
1.05989e-06	8.81557e-07	8.66535e-07	8.63401e-07	8.62413e-07	8.62019e-07	8.61835e-07	8.61739e-07	8.61685e-07	8.61652e-07	45.2112	110.178	168.136	224.901	281.34	337.667	393.959	450.224	506.454	562.786
1.15915e-06	9.50773e-07	9.3314e-07	9.29452e-07	9.2829e-07	9.27825e-07	9.27608e-07	9.27495e-07	9.27431e-07	9.27393e-07	41.7579	103.626	158.426	211.992	265.219	318.33	371.391	424.44	477.482	530.54
1.26801e-06	1.02458e-06	1.00389e-06	9.99555e-07	9.98188e-07	9.9764e-07	9.97385e-07	9.97251e-07	9.97176e-07	9.97131e-07	38.4963	97.4404	149.268	199.821	250.023	300.104	350.139	400.132	450.131	500.18
1.3877e-06	1.10332e-06	1.07906e-06	1.07396e-06	1.07235e-06	1.07171e-06	1.07141e-06	1.07125e-06	1.07116e-06	1.07111e-06	35.4163	91.6002	140.63	188.344	235.694	282.918	330.087	377.239	424.354	471.548
1.51964e-06	1.18736e-06	1.15893e-06	1.15294e-06	1.15105e-06	1.15029e-06	1.14994e-06	1.14975e-06	1.14965e-06	1.14959e-06	32.5085	86.0856	132.482	177.523	222.186	266.717	311.192	355.635	400.078	444.543
1.66548e-06	1.27712e-06	1.24382e-06	1.23678e-06	1.23456e-06	1.23367e-06	1.23325e-06	1.23303e-06	1.23291e-06	1.23283e-06	29.7639	80.8777	124.796	167.318	209.45	251.443	293.376	335.281	377.166	419.108
1.82718e-06	1.37304e-06	1.33405e-06	1.32579e-06	1.32317e-06	1.32213e-06	1.32163e-06	1.32138e-06	1.32123e-06	1.32115e-06	27.1742	75.9591	117.546	157.696	197.441	237.043	276.581	316.089	355.58	395.11
2.00707e-06	1.47562e-06	1.42998e-06	1.42029e-06	1.41722e-06	1.41598e-06	1.4154e-06	1.4151e-06	1.41493e-06	1.41483e-06	24.7316	71.3132	110.705	148.622	186.119	223.466	260.746	297.995	335.23	372.501
2.20792e-06	1.58539e-06	1.532e-06	1.52063e-06	1.51702e-06	1.51557e-06	1.51489e-06	1.51453e-06	1.51433e-06	1.51421e-06	22.4287	66.9245	104.252	140.065	175.444	210.666	245.817	280.94	316.039	351.177
2.43307e-06	1.70295e-06	1.64052e-06	1.62718e-06	1.62293e-06	1.62123e-06	1.62043e-06	1.62001e-06	1.61978e-06	1.61963e-06	20.2588	62.7784	98.1626	131.996	165.379	198.599	231.745	264.857	297.956	331.091
2.68661e-06	1.82896e-06	1.75598e-06	1.74034e-06	1.73535e-06	1.73335e-06	1.73241e-06	1.73192e-06	1.73164e-06	1.73147e-06	18.2155	58.8611	92.4168	124.385	155.888	187.222	218.478	249.697	280.9	312.146
2.97354e-06	1.96413e-06	1.87887e-06	1.86053e-06	1.85468e-06	1.85232e-06	1.85122e-06	1.85064e-06	1.85031e-06	1.85011e-06	16.2933	55.1597	86.9946	117.208	146.939	176.494	205.97	235.409	264.823	294.27
3.3001e-06	2.10928e-06	2.00971e-06	1.98821e-06	1.98134e-06	1.97857e-06	1.97727e-06	1.97659e-06	1.97621e-06	1.97597e-06	14.4872	51.6622	81.8774	110.438	138.501	166.381	194.178	221.935	249.671	277.44
3.67415e-06	2.26529e-06	2.14905e-06	2.12386e-06	2.1158e-06	2.11255e-06	2.11102e-06	2.11022e-06	2.10977e-06	2.10949e-06	12.7931	48.357	77.0477	104.052	130.544	156.845	183.06	209.234	235.384	261.562
4.10572e-06	2.43316e-06	2.29752e-06	2.26801e-06	2.25854e-06	2.25473e-06	2.25293e-06	2.25199e-06	2.25146e-06	2.25114e-06	11.2076	45.2335	72.4888	98.0293	123.04	147.854	172.579	197.259	221.916	246.595
4.60783e-06	2.61398e-06	2.45576e-06	2.4212e-06	2.41011e-06	2.40562e-06	2.40352e-06	2.40241e-06	2.40178e-06	2.4014e-06	9.72883	42.2816	68.1851	92.3477	115.965	139.377	162.696	185.97	209.219	232.488
5.19759e-06	2.809e-06	2.62451e-06	2.58406e-06	2.57104e-06	2.56578e-06	2.5633e-06	2.562e-06	2.56127e-06	2.56082e-06	8.35589	39.4918	64.1221	86.9878	109.292	131.384	153.379	175.327	197.248	219.185
5.89786e-06	3.01958e-06	2.80455e-06	2.75721e-06	2.74194e-06	2.73576e-06	2.73286e-06	2.73133e-06	2.73046e-06	2.72994e-06	7.08968	36.8552	60.2859	81.9313	102.999	123.847	144.594	165.292	185.963	206.647
6.73965e-06	3.2473e-06	2.99673e-06	2.94135e-06	2.92345e-06	2.9162e-06	2.91279e-06	2.91099e-06	2.90998e-06	2.90936e-06	5.93279	34.3635	56.6634	77.1605	97.0643	116.74	136.311	155.832	175.324	194.824
7.76547e-06	3.49387e-06	3.20199e-06	3.13723e-06	3.11626e-06	3.10775e-06	3.10373e-06	3.10163e-06	3.10043e-06	3.09971e-06	4.8894	32.0087	53.2426	72.659	91.4668	110.038	128.502	146.912	165.293	183.678
9.03407e-06	3.76128e-06	3.42136e-06	3.34566e-06	3.32108e-06	3.3111e-06	3.30638e-06	3.30391e-06	3.3025e-06	3.30165e-06	3.96451	29.7835	50.0117	68.4113	86.1873	103.719	121.139	138.502	155.836	173.173
1.06268e-05	4.05173e-06	3.65596e-06	3.5675e-06	3.53871e-06	3.52699e-06	3.52146e-06	3.51856e-06	3.51691e-06	3.5159e-06	3.16243	27.6809	46.96	64.4028	81.2076	97.7599	114.196	130.574	146.92	163.267
1.26555e-05	4.36777e-06	3.90702e-06	3.8037e-06	3.76998e-06	3.75624e-06	3.74975e-06	3.74634e-06	3.74439e-06	3.74322e-06	2.48454	25.6943	44.0774	60.6198	76.5102	92.14	107.65	123.098	138.514	153.93
1.52727e-05	4.71224e-06	4.17592e-06	4.05527e-06	4.01579e-06	3.99968e-06	3.99206e-06	3.98806e-06	3.98577e-06	3.98439e-06	1.92718	23.8176	41.3541	57.0492	72.0791	86.8402	101.477	116.05	130.589	145.126
1.86821e-05	5.08844e-06	4.46413e-06	4.32332e-06	4.27711e-06	4.25822e-06	4.24929e-06	4.24458e-06	4.2419e-06	4.24027e-06	1.48088	22.0449	38.7812	53.6788	67.8988	81.842	95.656	109.405	123.117	136.826
2.31522e-05	5.50011e-06	4.77333e-06	4.60904e-06	4.55497e-06	4.53284e-06	4.52236e-06	4.51683e-06	4.51368e-06	4.51177e-06	1.13147	20.3708	36.3503	50.4972	63.9549	77.1278	90.1672	103.139	116.073	129
2.90305e-05	5.95158e-06	5.10534e-06	4.91375e-06	4.8505e-06	4.82457e-06	4.81227e-06	4.80579e-06	4.80209e-06	4.79985e-06	0.862534	18.79	34.0533	47.4934	60.2339	72.6815	84.9913	97.2305	109.43	121.623
3.67623e-05	6.44785e-06	5.46219e-06	5.23886e-06	5.1649e-06	5.13453e-06	5.1201e-06	5.11249e-06	5.10815e-06	5.10551e-06	0.657824	17.2977	31.8828	44.6573	56.7228	68.4877	80.1101	91.6595	103.168	114.667
4.69114e-05	6.99471e-06	5.84616e-06	5.58591e-06	5.49947e-06	5.4639e-06	5.44699e-06	5.43806e-06	5.43296e-06	5.42986e-06	0.502944	15.8893	29.8317	41.9792	53.4096	64.5318	75.507	86.4063	97.2632	108.108
6.01871e-05	7.59896e-06	6.25974e-06	5.95661e-06	5.85561e-06	5.81396e-06	5.79414e-06	5.78366e-06	5.77768e-06	5.77404e-06	0.386011	14.5604	27.8934	39.4502	50.283	60.8002	71.1657	81.4526	91.6956	101.925
7.74743e-05	8.26854e-06	6.70576e-06	6.3528e-06	6.23484e-06	6.1861e-06	6.16286e-06	6.15058e-06	6.14355e-06	6.13928e-06	0.297664	13.3069	26.0618	37.0616	47.332	57.2798	67.0714	76.7816	86.446	96.0953
9.98707e-05	9.01287e-06	7.18734e-06	6.77652e-06	6.63881e-06	6.58177e-06	6.55454e-06	6.54014e-06	6.5319e-06	6.52688e-06	0.23074	12.1251	24.3309	34.8056	44.5468	53.9586	63.2097	72.3766	81.4958	90.5985
0.000128729	9.84318e-06	7.70801e-06	7.23e-06	7.06928e-06	7.00257e-06	6.97068e-06	6.95379e-06	6.94412e-06	6.93823e-06	0.179851	11.0114	22.6952	32.6746	41.9176	50.8251	59.5673	68.2225	76.8285	85.4157
0.000165707	1.07729e-05	8.27171e-06	7.7157e-06	7.52821e-06	7.4502e-06	7.41286e-06	7.39306e-06	7.38171e-06	7.3748e-06	0.140976	9.96238	21.1497	30.6614	39.4356	47.8684	56.1316	64.3049	72.427	80.5288
0.000212822	1.18184e-05	8.8829e-06	8.23631e-06	8.0177e-06	7.92651e-06	7.88279e-06	7.85959e-06	7.84628e-06	7.83817e-06	0.111131	8.97502	19.6895	28.7595	37.0923	45.0785	52.8906	60.6101	68.2766	75.921
0.000272517	1.29994e-05	9.54659e-06	8.79483e-06	8.54003e-06	8.43349e-06	8.38232e-06	8.35513e-06	8.33953e-06	8.33002e-06	0.0880976	8.04653	18.3098	26.9626	34.8798	42.4457	49.8333	57.1254	64.3626	71.5761
0.000347736	1.43408e-05	1.02685e-05	9.39456e-06	9.09772e-06	8.97328e-06	8.91341e-06	8.88156e-06	8.86328e-06	8.85211e-06	0.0702261	7.17443	17.0066	25.2648	32.7906	39.9609	46.9489	53.8386	60.6716	67.479
0.000442	1.58732e-05	1.1055e-05	1.00392e-05	9.6935e-06	9.54822e-06	9.47819e-06	9.44089e-06	9.41946e-06	9.40637e-06	0.0562855	6.35657	15.7756	23.6605	30.8176	37.6156	44.2276	50.7383	57.1907	63.6155
0.000559504	1.76356e-05	1.19136e-05	1.07327e-05	1.03304e-05	1.01608e-05	1.00789e-05	1.00353e-05	1.00102e-05	9.99481e-06	0.0453533	5.59121	14.6131	22.1447	28.9542	35.4019	41.66	47.8141	53.9077	59.9723
0.000705219	1.9678e-05	1.28525e-05	1.14797e-05	1.10116e-05	1.08138e-05	1.07181e-05	1.0667e-05	1.06376e-05	1.06196e-05	0.0367354	4.87711	13.5155	20.7123	27.1941	33.3122	39.2372	45.0554	50.8114	56.5366
0.000885004	2.20655e-05	1.38815e-05	1.22852e-05	1.17408e-05	1.15102e-05	1.13984e-05	1.13386e-05	1.13041e-05	1.1283e-05	0.0299068	4.21356	12.4793	19.3588	25.5316	31.3393	36.9508	42.453	47.891	53.2966
0.00110573	2.48838e-05	1.50118e-05	1.31549e-05	1.25219e-05	1.22532e-05	1.21226e-05	1.20526e-05	1.20123e-05	1.19876e-05	0.0244687	3.60052	11.5013	18.0799	23.9611	29.4766	34.7931	39.9978	45.1364	50.2409
0.00137541	2.82478e-05	1.6256e-05	1.4095e-05	1.33594e-05	1.30463e-05	1.28939e-05	1.28121e-05	1.27648e-05	1.27359e-05	0.0201166	3.03869	10.5785	16.8716	22.4774	27.7177	32.7567	37.6813	42.5381	47.359
0.00170337	3.23131e-05	1.76293e-05	1.51126e-05	1.42579e-05	1.38934e-05	1.37155e-05	1.362e-05	1.35647e-05	1.35308e-05	0.016617	2.52943	9.70808	15.7299	21.0757	26.0568	30.8345	35.4956	40.087	44.6409
0.00210038	3.72917e-05	1.91491e-05	1.62157e-05	1.5223e-05	1.47988e-05	1.45913e-05	1.44796e-05	1.44149e-05	1.43752e-05	0.0137895	2.07457	8.88732	14.6514	19.7513	24.4882	29.02	33.4331	37.7747	42.0771
0.00257883	4.34743e-05	2.08361e-05	1.74132e-05	1.62604e-05	1.5767e-05	1.5525e-05	1.53946e-05	1.5319e-05	1.52725e-05	0.0114947	1.67589	8.11367	13.6326	18.5	23.0067	27.3071	31.4867	35.5932	39.6589
0.00315295	5.12577e-05	2.27145e-05	1.87152e-05	1.73768e-05	1.6803e-05	1.65211e-05	1.63689e-05	1.62805e-05	1.62261e-05	0.00962388	1.33427	7.38479	12.6703	17.3177	21.6074	25.6899	29.6498	33.5349	37.3778
0.00383895	6.11791e-05	2.48135e-05	2.01333e-05	1.85795e-05	1.79126e-05	1.75842e-05	1.74065e-05	1.73032e-05	1.72396e-05	0.00809207	1.0488	6.69845	11.7616	16.2006	20.2856	24.1629	27.916	31.5929	35.2259
0.00465526	7.39553e-05	2.71679e-05	2.16804e-05	1.98765e-05	1.91017e-05	1.87195e-05	1.85122e-05	1.83915e-05	1.83171e-05	0.00683251	0.816168	6.0526	10.9036	15.1452	19.0369	22.721	26.2795	29.7603	33.1958
0.00562276	9.0528e-05	2.98202e-05	2.33714e-05	2.12769e-05	2.03772e-05	1.99324e-05	1.96908e-05	1.95499e-05	1.94629e-05	0.00579255	0.630869	5.44536	10.0936	14.148	17.8573	21.3593	24.7347	28.031	31.2805
0.00676496	0.000112115	3.28223e-05	2.52234e-05	2.27909e-05	2.17465e-05	2.12292e-05	2.09476e-05	2.07832e-05	2.06815e-05	0.00493043	0.485948	4.87502	9.32913	13.2059	16.7428	20.0733	23.2763	26.3989	29.4734
0.00810831	0.000140269	3.62381e-05	2.72558e-05	2.44298e-05	2.32179e-05	2.26166e-05	2.22886e-05	2.20967e-05	2.1978e-05	0.00421294	0.374074	4.34008	8.60779	12.316	15.6899	18.8587	21.8993	24.8585	27.7683
0.00968235	0.000176952	4.01481e-05	2.94912e-05	2.62065e-05	2.48005e-05	2.41018e-05	2.372e-05	2.34963e-05	2.33576e-05	0.00361351	0.2884	3.83924	7.92733	11.4754	14.6952	17.7114	20.5992	23.4045	26.1593
0.0115201	0.000224619	4.46536e-05	3.19557e-05	2.81351e-05	2.65045e-05	2.56931e-05	2.52488e-05	2.4988e-05	2.48262e-05	0.00311087	0.223041	3.37149	7.28565	10.6814	13.7553	16.6277	19.3715	22.032	24.6408
0.0136581	0.000286319	4.98852e-05	3.46797e-05	3.02321e-05	2.83411e-05	2.73993e-05	2.68826e-05	2.65788e-05	2.63899e-05	0.00268783	0.173215	2.9361	6.68074	9.93172	12.8675	15.6039	18.2121	20.7363	23.2078
0.0161369	0.000365813	5.60119e-05	3.76987e-05	3.25156e-05	3.0323e-05	2.92302e-05	2.86296e-05	2.82759e-05	2.80556e-05	0.00233053	0.13517	2.53269	6.11073	9.22386	12.0286	14.6368	17.1171	19.513	21.8552
0.0190013	0.000467715	6.32567e-05	4.10545e-05	3.50066e-05	3.24641e-05	3.11967e-05	3.0499e-05	3.00873e-05	2.98306e-05	0.0020277	0.106033	2.16128	5.57385	8.55566	11.2363	13.7232	16.083	18.3579	20.5784
0.0223006	0.000597651	7.19164e-05	4.47968e-05	3.77286e-05	3.47801e-05	3.33107e-05	3.25007e-05	3.20218e-05	3.17228e-05	0.00177018	0.0836279	1.82228	5.06844	7.92502	10.4878	12.8601	15.1061	17.2673	19.3732
0.0260885	0.000762436	8.23901e-05	4.89847e-05	4.07087e-05	3.72886e-05	3.55857e-05	3.46457e-05	3.40889e-05	3.37408e-05	0.00155045	0.0663211	1.51642	4.59297	7.32997	9.78086	12.0447	14.1834	16.2373	18.2354
0.0304242	0.000970284	9.52176e-05	5.36893e-05	4.39779e-05	4.00094e-05	3.80363e-05	3.6946e-05	3.62991e-05	3.58939e-05	0.00136237	0.0528861	1.2446	4.146	6.76866	9.11326	11.2744	13.3118	15.2646	17.1612
0.0353719	0.00123104	0.00011113	5.8997e-05	4.75716e-05	4.29645e-05	4.0679e-05	3.94149e-05	3.86638e-05	3.81925e-05	0.00120087	0.0424033	1.0075	3.72624	6.23934	8.4829	10.5467	12.4885	14.346	16.1469
0.0410015	0.00155644	0.000131111	6.50134e-05	5.15312e-05	4.61791e-05	4.35321e-05	4.20672e-05	4.11954e-05	4.06476e-05	0.00106177	0.0341817	0.805132	3.33251	5.74034	7.8878	9.85938	11.7107	13.4783	15.1891
0.0473887	0.00196039	0.000156475	7.18692e-05	5.59041e-05	4.96815e-05	4.66159e-05	4.4919e-05	4.39079e-05	4.32714e-05	0.000941595	0.0277001	0.636386	2.96377	5.2701	7.32608	9.21018	10.976	12.6588	14.2847
0.0546155	0.0024593	0.000188947	7.97275e-05	6.07459e-05	5.35036e-05	4.99532e-05	4.79884e-05	4.68162e-05	4.60771e-05	0.000837469	0.0225639	0.498837	2.61915	4.82715	6.796	8.59708	10.2819	11.8846	13.4305
0.0627701	0.00307243	0.000230766	8.8795e-05	6.61219e-05	5.7682e-05	5.35695e-05	5.12953e-05	4.9937e-05	4.90795e-05	0.000746988	0.0184732	0.388938	2.29794	4.41011	6.2959	8.01812	9.62635	11.1534	12.6239
0.0719476	0.00382229	0.000284787	9.93358e-05	7.21086e-05	6.22581e-05	5.74934e-05	5.48619e-05	5.32889e-05	5.22943e-05	0.000668143	0.0151991	0.302508	1.99967	4.01767	5.82421	7.47151	9.00712	10.4627	11.862
0.08225	0.00473501	0.00035461	0.000111692	7.87973e-05	6.72797e-05	6.17572e-05	5.87127e-05	5.6892e-05	5.57392e-05	0.000599249	0.0125658	0.235284	1.72408	3.64863	5.37944	6.95551	8.42227	9.81025	11.1423
0.0937868	0.00584086	0.000444735	0.000126312	8.62965e-05	7.28011e-05	6.63971e-05	6.28754e-05	6.07688e-05	5.94334e-05	0.000538887	0.0104377	0.183345	1.47114	3.30184	4.96021	6.4685	7.86996	9.19397	10.4626
0.106675	0.00717468	0.00056073	0.000143788	9.47374e-05	7.88855e-05	7.1454e-05	6.73806e-05	6.49442e-05	6.33981e-05	0.000485862	0.00870997	0.143337	1.24109	2.97627	4.56518	6.00897	7.34844	8.61189	9.82062
0.121039	0.00877644	0.000709445	0.00016491	0.000104279	8.56055e-05	7.69742e-05	7.22625e-05	6.94458e-05	6.76568e-05	0.000439162	0.0073009	0.112527	1.03429	2.67098	4.19312	5.57546	6.85605	8.06213	9.21421
0.137012	0.0106918	0.000899245	0.000190735	0.000115115	9.30459e-05	8.30104e-05	7.75597e-05	7.43042e-05	7.22352e-05	0.000397928	0.00614662	0.0887613	0.851148	2.38509	3.84285	5.16662	6.39126	7.54295	8.64145
0.154736	0.0129726	0.00114029	0.000222677	0.000127488	0.000101306	8.96225e-05	8.33152e-05	7.95535e-05	7.71619e-05	0.000361431	0.00519699	0.0703731	0.691849	2.11789	3.51326	4.78116	5.95259	7.0527	8.10049
0.174362	0.0156778	0.00144485	0.00026261	0.000141698	0.000110501	9.68788e-05	8.95776e-05	8.52318e-05	8.24685e-05	0.000329049	0.00441244	0.0560902	0.556072	1.86873	3.20332	4.41785	5.53867	6.58981	7.58959
0.196049	0.0188735	0.00182764	0.000313002	0.000158124	0.00012077	0.000104858	9.64015e-05	9.13815e-05	8.81901e-05	0.00030025	0.0037616	0.0449468	0.442774	1.63713	2.91205	4.07556	5.1482	6.15284	7.10712
0.219966	0.0226344	0.00230624	0.00037705	0.000177252	0.000132275	0.000113649	0.000103849	9.80498e-05	9.43653e-05	0.000274579	0.00321954	0.0362113	0.350133	1.42275	2.63855	3.7532	4.77994	5.74041	6.65154
0.246293	0.027044	0.00290152	0.000458839	0.000199707	0.000145213	0.000123358	0.000111989	0.00010529	0.000101038	0.000251643	0.0027663	0.0293294	0.275704	1.2254	2.38198	3.44974	4.43274	5.3512	6.22141
0.275221	0.0321953	0.00363813	0.000563524	0.000226305	0.000159819	0.000134104	0.000120902	0.000113161	0.000108255	0.000231107	0.0023859	0.0238808	0.216725	1.04504	2.14157	3.16421	4.1055	4.984	5.81536
0.306949	0.038192	0.00454502	0.000697531	0.000258114	0.000176383	0.000146028	0.000130679	0.000121731	0.00011607	0.000212679	0.00206544	0.0195452	0.170436	0.881764	1.91663	2.89571	3.79718	4.63765	5.4321
0.341691	0.0451487	0.00565607	0.000868794	0.000296546	0.000195256	0.000159294	0.000141422	0.000131074	0.000124544	0.000196108	0.00179451	0.0160781	0.134313	0.735728	1.70653	2.64337	3.5068	4.31106	5.07044
0.379671	0.0531923	0.00701067	0.00108704	0.000343463	0.000216877	0.000174095	0.000153249	0.000141276	0.000133743	0.000181176	0.00156465	0.0132919	0.106197	0.60702	1.51076	2.4064	3.23343	4.00318	4.72922
0.421125	0.0624622	0.00865443	0.00136408	0.000401318	0.000241793	0.000190661	0.000166298	0.000152433	0.000143742	0.000167695	0.00136895	0.011042	0.0843131	0.495514	1.32887	2.18405	2.97619	3.71305	4.40736
0.466305	0.0731115	0.0106399	0.00171424	0.000473317	0.000270694	0.000209264	0.000180724	0.000164653	0.000154624	0.000155499	0.00120179	0.00921668	0.0672521	0.400701	1.16053	1.97561	2.73427	3.43975	4.10386
0.515474	0.0853078	0.0130275	0.00215468	0.000563598	0.000304461	0.00023023	0.000196709	0.00017806	0.000166484	0.000144445	0.00105853	0.0077289	0.0539122	0.321594	1.00549	1.78045	2.50687	3.18239	3.81775
0.568912	0.0992339	0.015886	0.00270593	0.000677442	0.000344226	0.000253955	0.000214465	0.000192797	0.000179428	0.000134407	0.000935368	0.00651076	0.0434427	0.256742	0.863626	1.59798	2.29327	2.94015	3.54811
0.626912	0.115089	0.0192939	0.00339238	0.000821491	0.000391451	0.000280918	0.00023424	0.000209023	0.000193576	0.000125276	0.000829153	0.00550899	0.0351909	0.204364	0.734881	1.42766	2.09277	2.71226	3.29409
0.689785	0.133088	0.0233398	0.00424285	0.001004	0.00044804	0.000311707	0.000256322	0.000226924	0.000209061	0.000116954	0.000737276	0.00468161	0.0286573	0.162541	0.619245	1.26903	1.90472	2.49797	3.05489
0.757858	0.153465	0.028124	0.00529119	0.00123513	0.00051647	0.00034705	0.000281056	0.000246713	0.000226039	0.000109358	0.000657567	0.00399538	0.0234595	0.129408	0.516682	1.1217	1.72852	2.29659	2.82972
0.831478	0.176473	0.0337588	0.006577	0.00152725	0.000599959	0.000387854	0.000308848	0.000268634	0.000244681	0.000102412	0.000588213	0.0034239	0.0193043	0.103279	0.42704	0.985315	1.56361	2.10745	2.61786
0.911008	0.202382	0.0403702	0.00814631	0.00189534	0.000702661	0.000435259	0.000340184	0.000292974	0.000265185	9.60509e-05	0.000527701	0.00294607	0.0159665	0.0827111	0.34995	0.859621	1.40947	1.92995	2.41863
0.996835	0.231485	0.0480986	0.0100524	0.00235735	0.00082989	0.000490706	0.000375648	0.000320061	0.000287778	9.02162e-05	0.000474758	0.00254499	0.0132724	0.0665161	0.284756	0.744414	1.26561	1.76348	2.23138
1.08936	0.264094	0.0570998	0.0123567	0.00293475	0.000988361	0.000556031	0.000415948	0.000350284	0.000312716	8.48564e-05	0.000428313	0.00220705	0.0110874	0.0537413	0.230501	0.639551	1.13162	1.60751	2.05547
1.18902	0.300545	0.0675464	0.0151294	0.00365299	0.00118646	0.000633583	0.000461946	0.000384094	0.000340295	7.99257e-05	0.000387463	0.00192127	0.00930712	0.0436354	0.185987	0.544918	1.00709	1.46153	1.89035
1.29627	0.341195	0.0796288	0.0184508	0.00454208	0.00143451	0.000726368	0.000514698	0.000422027	0.000370855	7.53835e-05	0.000351442	0.00167873	0.0078498	0.0356117	0.149884	0.460398	0.891703	1.32504	1.73545
1.41157	0.386424	0.0935561	0.022412	0.00563723	0.00174512	0.000838233	0.000575508	0.000464715	0.000404788	7.11935e-05	0.000319601	0.00147215	0.00665152	0.029215	0.120849	0.385819	0.785153	1.19761	1.59027
1.53543	0.43664	0.109557	0.0271159	0.00697948	0.0021335	0.000974076	0.000645999	0.000512914	0.00044255	6.73236e-05	0.000291386	0.00129561	0.0056619	0.024093	0.0976259	0.320895	0.687194	1.07882	1.4543
1.6684	0.492271	0.127883	0.0326784	0.00861644	0.00261789	0.00114009	0.000728193	0.000567525	0.000484668	6.37448e-05	0.000266327	0.00114424	0.00484109	0.0199729	0.0791038	0.265178	0.597616	0.968285	1.32709
1.81101	0.553776	0.148805	0.0392292	0.0106031	0.00321995	0.00134401	0.00082463	0.000629634	0.000531757	6.04315e-05	0.000244019	0.00101403	0.00415743	0.0166431	0.0643413	0.218038	0.516239	0.865669	1.20821
1.96388	0.621637	0.172619	0.046913	0.0130023	0.00396525	0.00159542	0.000938499	0.000700556	0.00058454	5.73604e-05	0.000224116	0.000901663	0.00358569	0.0139397	0.0525642	0.178677	0.442891	0.770654	1.09726
2.12762	0.696366	0.199645	0.0558908	0.0158862	0.00488382	0.00190601	0.00107381	0.000781889	0.000643862	5.45109e-05	0.000206321	0.000804407	0.00310564	0.0117344	0.0431482	0.146179	0.377389	0.682958	0.993852
2.30288	0.778502	0.230226	0.0663404	0.0193364	0.00601062	0.00228992	0.00123559	0.000875582	0.000710723	5.18643e-05	0.000190378	0.000719976	0.00270101	0.00992729	0.0355971	0.119587	0.319504	0.602326	0.89764
2.49038	0.868615	0.264734	0.0784578	0.0234453	0.00738619	0.00276404	0.0014301	0.000984027	0.000786305	4.94039e-05	0.000176065	0.000646468	0.00235868	0.00843973	0.0295197	0.0979665	0.268933	0.528528	0.808295
2.69082	0.967304	0.303565	0.0924579	0.0283164	0.00905721	0.00334839	0.0016651	0.00111016	0.000872014	4.71145e-05	0.00016319	0.000582292	0.00206798	0.00720979	0.0246086	0.080457	0.225275	0.461353	0.725512
2.905	1.0752	0.347144	0.108576	0.0340659	0.0110771	0.00406646	0.0019501	0.0012576	0.000969523	4.49826e-05	0.000151587	0.00052611	0.00182026	0.00618844	0.0206232	0.0663033	0.188024	0.400597	0.64901
3.13371	1.19296	0.395922	0.127067	0.0408228	0.0135068	0.00494565	0.00229659	0.00143078	0.00108083	4.29957e-05	0.000141112	0.000476799	0.00160844	0.00533672	0.0173748	0.0548638	0.156583	0.346048	0.578528
3.37782	1.32129	0.45038	0.148208	0.04873	0.016415	0.00601765	0.00271839	0.00163517	0.00120835	4.11427e-05	0.000131638	0.000433408	0.0014267	0.00462353	0.0147153	0.0456067	0.130294	0.297475	0.513821
3.63823	1.4609	0.511028	0.172298	0.0579448	0.0198791	0.00731885	0.00323182	0.00187739	0.00135494	3.94135e-05	0.000123057	0.000395135	0.00127028	0.00402394	0.0125282	0.038099	0.108476	0.25461	0.454661
3.91589	1.61257	0.578401	0.199659	0.0686396	0.0239857	0.00889078	0.00385603	0.00216552	0.00152407	3.77991e-05	0.000115271	0.000361297	0.00113523	0.00351792	0.0107218	0.0319923	0.0904691	0.217136	0.400825
4.21179	1.77708	0.653068	0.230634	0.0810024	0.0288309	0.0107805	0.00461321	0.00250922	0.00171988	3.6291e-05	0.000108197	0.000331314	0.00101828	0.00308925	0.00922332	0.0270081	0.0756603	0.184683	0.352095
4.52698	1.95527	0.735622	0.26559	0.0952367	0.0345206	0.0130408	0.0055289	0.00292	0.00194733	3.48817e-05	0.000101761	0.000304691	0.000916712	0.0027248	0.00797498	0.0229248	0.0635038	0.156828	0.30825
4.86258	2.148	0.826686	0.304914	0.111562	0.0411714	0.0157309	0.00663215	0.00341137	0.00221232	3.35644e-05	9.58981e-05	0.000281004	0.000828267	0.00241387	0.00693075	0.0195663	0.0535278	0.133114	0.269054
5.21972	2.35618	0.926909	0.349019	0.130214	0.0489101	0.0189163	0.00795576	0.00399901	0.00252186	3.23329e-05	9.05511e-05	0.00025989	0.000751048	0.00214773	0.00605377	0.0167928	0.0453345	0.113063	0.234257
5.59963	2.58073	1.03697	0.398334	0.151444	0.057874	0.022669	0.00953644	0.00470093	0.00288414	3.11815e-05	8.56699e-05	0.000241037	0.000683467	0.00191919	0.00531444	0.0144931	0.0385936	0.0962029	0.203585
6.00358	2.82264	1.15756	0.45331	0.175516	0.0682104	0.0270676	0.0114149	0.00553754	0.00330874	3.0105e-05	8.12101e-05	0.000224177	0.000624187	0.00172237	0.00468887	0.0125787	0.0330345	0.0820821	0.176741
6.43291	3.08289	1.28941	0.514416	0.202711	0.0800768	0.0321971	0.0136358	0.00653172	0.00380667	2.9099e-05	7.71325e-05	0.000209079	0.000572081	0.00155239	0.00415772	0.0109787	0.0284371	0.0702866	0.153407
6.889	3.36254	1.43325	0.582135	0.23332	0.0936393	0.0381489	0.0162479	0.00770879	0.00439042	2.8159e-05	7.34027e-05	0.000195542	0.000526196	0.00140521	0.00370527	0.00963661	0.0246233	0.0604468	0.133252
7.3733	3.66264	1.58985	0.656965	0.267644	0.109072	0.0450197	0.0193035	0.00909647	0.00507401	2.72814e-05	6.99901e-05	0.000183394	0.000485725	0.00127749	0.00331871	0.00850679	0.0214494	0.0522412	0.11594
7.88735	3.9843	1.75997	0.73941	0.305995	0.126557	0.0529113	0.0228584	0.0107247	0.00587294	2.64627e-05	6.68677e-05	0.000172486	0.000449983	0.00116643	0.00298756	0.00755258	0.0187997	0.0453954	0.10114
8.43271	4.32863	1.94441	0.829982	0.348687	0.146278	0.0619292	0.0269711	0.0126253	0.00680407	2.56998e-05	6.40119e-05	0.000162688	0.000418387	0.0010697	0.00270322	0.00674429	0.0165807	0.0396782	0.0885379
9.01102	4.69677	2.14392	0.929191	0.396036	0.168423	0.0721815	0.0317022	0.0148319	0.0078854	2.499e-05	6.14018e-05	0.000153888	0.000390441	0.000985344	0.0024586	0.00605787	0.0147174	0.0348974	0.0778387
9.624	5.08989	2.35931	1.03754	0.448355	0.193181	0.083777	0.0371137	0.0173788	0.00913588	2.43309e-05	5.90191e-05	0.000145989	0.000365725	0.000911739	0.00224787	0.00547377	0.013149	0.0308939	0.0687771
10.2734	5.50915	2.59132	1.15553	0.50595	0.220734	0.0968232	0.0432672	0.0203011	0.0105749	2.37204e-05	5.68478e-05	0.000138909	0.00034388	0.000847512	0.0020662	0.00497603	0.0118263	0.0275373	0.0611171
10.961	5.95573	2.8407	1.28361	0.569111	0.251257	0.111424	0.0502228	0.0236331	0.0122221	2.31567e-05	5.48742e-05	0.000132575	0.000324602	0.000791517	0.00190962	0.00455165	0.0107097	0.0247209	0.0546533
11.6887	6.43077	3.10817	1.42224	0.638107	0.284914	0.127675	0.0580373	0.0274078	0.0140963	2.26383e-05	5.30866e-05	0.000126927	0.000307635	0.000742799	0.00177483	0.00419003	0.00976689	0.0223578	0.0492094
12.4584	6.93543	3.39438	1.5718	0.713177	0.321849	0.145665	0.0667618	0.0316552	0.0162152	2.2164e-05	5.14751e-05	0.000121913	0.000292763	0.000700562	0.00165912	0.0038825	0.00897201	0.0203772	0.0446362
13.272	7.4708	3.69994	1.73264	0.794519	0.362181	0.165464	0.0764397	0.0364014	0.0185945	2.1733e-05	5.00319e-05	0.000117492	0.000279811	0.000664151	0.0015603	0.00362207	0.00830406	0.0187223	0.0408092
14.1316	8.03792	4.02536	1.90502	0.882284	0.405998	0.187126	0.0871038	0.0416665	0.0212468	2.13447e-05	4.87507e-05	0.00011363	0.000268634	0.000633038	0.00147656	0.00340308	0.00774627	0.0173471	0.0376257
15.039	8.63778	4.37106	2.08913	0.976559	0.453349	0.21068	0.0987728	0.0474629	0.0241807	2.09991e-05	4.76275e-05	0.000110302	0.000259121	0.000606805	0.00140649	0.00322108	0.00728542	0.0162156	0.0350024
15.9962	9.27123	4.73734	2.28503	1.07736	0.504234	0.236127	0.111449	0.0537937	0.0273995	2.06965e-05	4.66601e-05	0.000107489	0.000251192	0.000585142	0.00134903	0.00307265	0.00691132	0.0152996	0.0328732
17.0051	9.939	5.12431	2.49267	1.18459	0.558595	0.263434	0.125114	0.0606503	0.0309003	2.04375e-05	4.58483e-05	0.000105185	0.000244796	0.000567839	0.00130343	0.00295535	0.00661649	0.0145781	0.0311874
18.0676	10.6416	5.53191	2.71184	1.29809	0.616307	0.292523	0.139726	0.0680107	0.0346727	2.02234e-05	4.51946e-05	0.00010339	0.000239918	0.000554792	0.00126924	0.00286762	0.00639601	0.0140369	0.0299087
19.1854	11.3795	5.95983	2.94213	1.41753	0.677168	0.323275	0.155215	0.0758371	0.0386979	2.00564e-05	4.47044e-05	0.000102115	0.000236577	0.000546011	0.00124635	0.00280884	0.00624748	0.0136679	0.0290145
20.3601	12.1525	6.4075	3.18294	1.54247	0.740887	0.355514	0.171482	0.0840751	0.0429477	1.99389e-05	4.43861e-05	0.000101387	0.000234835	0.000541633	0.00123504	0.00277943	0.00617114	0.0134698	0.028496
21.5931	12.9605	6.87398	3.43341	1.67229	0.807076	0.389009	0.188395	0.0926516	0.0473843	1.98749e-05	4.42529e-05	0.000101244	0.000234805	0.000541946	0.00123601	0.00278096	0.00617031	0.0134484	0.0283591
22.8854	13.8026	7.35795	3.69238	1.80621	0.875239	0.423469	0.205786	0.101475	0.0519601	1.98693e-05	4.43229e-05	0.000101748	0.000236664	0.000547438	0.00125049	0.00281646	0.00625201	0.0136184	0.0286261
24.2378	14.6776	7.85762	3.95841	1.94323	0.944771	0.458536	0.223455	0.110435	0.0566183	1.99286e-05	4.46216e-05	0.000102984	0.000240678	0.00055885	0.00128045	0.00289091	0.00642814	0.0140054	0.029339
25.6504	15.5834	8.37065	4.22967	2.08216	1.01495	0.493794	0.241168	0.119406	0.0612944	2.00615e-05	4.51838e-05	0.000105075	0.000247227	0.00057728	0.00132886	0.00301196	0.00671729	0.0146498	0.0305632
27.1227	16.5173	8.89405	4.50393	2.22158	1.08493	0.528765	0.258661	0.128247	0.0659189	2.02795e-05	4.60575e-05	0.000108194	0.000256862	0.00060433	0.00140013	0.00319108	0.00714768	0.0156126	0.0323933
28.6534	17.4754	9.42411	4.77857	2.35987	1.15377	0.562924	0.275649	0.136811	0.0704209	2.05982e-05	4.73092e-05	0.000112586	0.000270374	0.000642353	0.00150081	0.00344561	0.00776199	0.016984	0.0349575
30.24	18.4529	9.95631	5.05051	2.49518	1.22044	0.595709	0.291838	0.144949	0.0747328	2.10384e-05	4.90323e-05	0.000118602	0.000288925	0.000694846	0.00164077	0.00380189	0.00862509	0.018896	0.038421
31.8787	19.4432	10.4852	5.31625	2.62551	1.28385	0.626545	0.306935	0.152523	0.0787963	2.16289e-05	5.13606e-05	0.000126758	0.000314248	0.000767124	0.00183525	0.00430094	0.00983712	0.021539	0.04298
33.5636	20.4381	11.0044	5.57188	2.74872	1.34289	0.654876	0.320673	0.159417	0.0825682	2.24107e-05	5.44904e-05	0.000137831	0.00034901	0.000867498	0.00210843	0.00500836	0.0115549	0.025181	0.0488397
35.2866	21.4274	11.5065	5.8132	2.86264	1.39648	0.680198	0.332831	0.165552	0.0860253	2.34426e-05	5.87187e-05	0.00015303	0.000397444	0.00100943	0.00250009	0.00603252	0.014027	0.0301753	0.0561684
37.0364	22.3984	11.9831	6.03583	2.96518	1.4437	0.702111	0.343265	0.170898	0.0891667	2.48131e-05	6.45109e-05	0.000174304	0.00046656	0.00121571	0.00307864	0.0075587	0.0176433	0.0369295	0.065033
38.7977	23.3359	12.4253	6.23547	3.0545	1.4838	0.720369	0.351935	0.175481	0.0920112	2.66595e-05	7.26295e-05	0.000204958	0.00056855	0.00152688	0.0039676	0.00991331	0.022985	0.0457911	0.0753477
40.5497	24.2217	12.8235	6.40825	3.12922	1.51639	0.734935	0.35893	0.179382	0.0945919	2.92063e-05	8.43916e-05	0.000250902	0.000725916	0.00201973	0.00540258	0.0136765	0.0307894	0.0568556	0.086873
42.265	25.035	13.1689	6.55118	3.18861	1.54148	0.746031	0.364467	0.182716	0.0969482	3.28423e-05	0.000102224	0.000323474	0.000983293	0.0028505	0.00785666	0.019822	0.0416613	0.0698342	0.0992735
43.9072	25.7534	13.4537	6.66273	3.23289	1.55962	0.754158	0.368854	0.185605	0.0991196	3.82939e-05	0.000130971	0.000446315	0.00143735	0.00436414	0.0122995	0.0296348	0.0555463	0.0841413	0.112198
45.429	26.3546	13.6733	6.74338	3.26333	1.5719	0.760033	0.372407	0.188156	0.101142	4.7054e-05	0.000181313	0.000674202	0.00232109	0.00738421	0.0205226	0.0438268	0.0715714	0.0991321	0.125339
46.7711	26.8206	13.8279	6.79609	3.28235	1.57988	0.764401	0.375385	0.190456	0.103045	6.25969e-05	0.000280021	0.00115218	0.00427087	0.0138918	0.0344876	0.0614189	0.0885839	0.114282	0.138456
47.865	27.1436	13.9238	6.82631	3.2933	1.58522	0.767836	0.377969	0.192568	0.104855	9.44656e-05	0.00050638	0.00233561	0.00921203	0.0272926	0.0535966	0.0804613	0.105694	0.129235	0.151377
48.647	27.3337	13.9735	6.84142	3.29972	1.58911	0.770697	0.380283	0.194539	0.106591	0.000175476	0.00115468	0.00595979	0.0219939	0.0480604	0.0747404	0.0994899	0.122385	0.143776	0.163985
49.0947	27.4212	13.9944	6.84893	3.30402	1.59222	0.773194	0.382405	0.196406	0.108271	0.000460022	0.00369925	0.0183851	0.04486	0.0714292	0.0956269	0.117798	0.138404	0.157785	0.176205
49.272	27.45	14.0028	6.85353	3.30732	1.59486	0.775447	0.384389	0.198194	0.109908	0.00209373	0.0164391	0.0441657	0.0705603	0.094053	0.115385	0.135125	0.153647	0.171203	0.187989
49.3125	27.4589	14.0075	6.85694	3.31007	1.59722	0.777533	0.386274	0.199923	0.111513	0.0165808	0.0462558	0.0721323	0.0946875	0.115033	0.133813	0.151414	0.168087	0.184005	0.199311
49.321	27.4635	14.011	6.85976	3.31251	1.59939	0.779501	0.388086	0.20161	0.113096	0.0513111	0.0760537	0.0973833	0.11659	0.134316	0.150937	0.166689	0.181734	0.19619	0.21016
49.3255	27.4669	14.0138	6.86225	3.31474	1.60143	0.781385	0.389846	0.203268	0.114666	0.0820801	0.101925	0.119858	0.136456	0.152047	0.166848	0.181002	0.194615	0.207766	0.220531
49.3288	27.4698	14.0163	6.86452	3.31683	1.60337	0.783209	0.39157	0.204905	0.11623	0.108032	0.124606	0.140024	0.15456	0.168392	0.181647	0.194415	0.206765	0.21875	0.230428
49.3316	27.4723	14.0186	6.86665	3.31883	1.60525	0.784993	0.393271	0.206533	0.117793	0.130579	0.144805	0.158278	0.171144	0.183502	0.195432	0.206988	0.218219	0.229161	0.239857
49.3341	27.4746	14.0208	6.86868	3.32075	1.60709	0.78675	0.394958	0.208158	0.119363	0.150578	0.163007	0.174921	0.186401	0.197506	0.208287	0.218779	0.229015	0.23902	0.248828
49.3364	27.4768	14.0229	6.87065	3.32264	1.6089	0.788492	0.396641	0.209787	0.120944	0.168555	0.17955	0.190178	0.200486	0.210512	0.220289	0.22984	0.239188	0.24835	0.257353
49.3386	27.4789	14.0249	6.87258	3.3245	1.61069	0.79023	0.398327	0.211427	0.122541	0.184865	0.194678	0.20422	0.213524	0.22261	0.231503	0.240217	0.248769	0.257171	0.265445
49.3407	27.4809	14.0268	6.87448	3.32634	1.61248	0.791971	0.400024	0.213083	0.124159	0.199757	0.208573	0.217187	0.225617	0.233878	0.241987	0.249954	0.25779	0.265505	0.273115
49.3428	27.4829	14.0288	6.87637	3.32818	1.61428	0.793724	0.401737	0.214761	0.125803	0.213418	0.22138	0.229187	0.236851	0.244383	0.251793	0.25909	0.26628	0.273371	0.280378
49.3448	27.4849	14.0307	6.87826	3.33002	1.61608	0.795494	0.403473	0.216465	0.127477	0.225991	0.233211	0.240311	0.247299	0.254181	0.260966	0.267659	0.274266	0.280791	0.287247
49.3468	27.4869	14.0327	6.88016	3.33189	1.61791	0.797288	0.405237	0.2182	0.129185	0.237593	0.244162	0.250637	0.257023	0.263325	0.269547	0.275695	0.281772	0.287782	0.293736
49.3489	27.4889	14.0346	6.88207	3.33377	1.61976	0.799113	0.407035	0.219972	0.130933	0.248317	0.254312	0.260231	0.266078	0.271858	0.277573	0.283227	0.288823	0.294364	0.299858
49.3509	27.4909	14.0366	6.88402	3.33568	1.62165	0.800974	0.408872	0.221786	0.132725	0.258244	0.263726	0.269148	0.274512	0.27982	0.285077	0.290282	0.295441	0.300553	0.305627
49.353	27.4929	14.0386	6.88599	3.33763	1.62357	0.802876	0.410752	0.223646	0.134565	0.267439	0.272463	0.277438	0.282367	0.287249	0.292089	0.296887	0.301646	0.306366	0.311056
49.355	27.495	14.0406	6.888	3.33962	1.62554	0.804825	0.412682	0.225557	0.136458	0.275963	0.280575	0.285147	0.289681	0.294177	0.298638	0.303065	0.307458	0.31182	0.316157
49.3572	27.4971	14.0427	6.89006	3.34166	1.62756	0.806827	0.414667	0.227525	0.13841	0.283866	0.288106	0.292313	0.296489	0.300634	0.30475	0.308838	0.312898	0.316931	0.320944
49.3593	27.4992	14.0448	6.89217	3.34375	1.62964	0.808888	0.416711	0.229554	0.140424	0.291193	0.295096	0.298973	0.302824	0.306649	0.31045	0.314227	0.317982	0.321714	0.325429
49.3616	27.5014	14.047	6.89434	3.34591	1.63178	0.811013	0.418822	0.231651	0.142508	0.297985	0.301583	0.305159	0.308714	0.312247	0.31576	0.319254	0.322728	0.326184	0.329626
49.3638	27.5037	14.0493	6.89658	3.34813	1.63399	0.813208	0.421004	0.23382	0.144665	0.304279	0.3076	0.310902	0.314186	0.317453	0.320702	0.323936	0.327153	0.330354	0.333545
49.3662	27.506	14.0516	6.89889	3.35043	1.63627	0.81548	0.423264	0.236069	0.146902	0.31011	0.313177	0.316229	0.319266	0.322289	0.325297	0.328292	0.331273	0.334241	0.3372

## Sheet: Fig 3c
Slip during foreshock (m)	Vmin (m/sec)	Foreshock acceleration (m/s2)
4.17217e-07	2.18743e-05	338.428
5.5793e-07	4.21333e-05	1731.06
4.893e-07	1.64933e-05	1252.35
8.18155e-08	3.81271e-06	114.375
8.26223e-07	-4.61846e-06	2518.82
3.0372e-07	-5.82898e-06	895.666
6.51832e-07	-8.02755e-06	957.389
1.62253e-07	-6.3299e-06	2278.75
1.59814e-07	2.84131e-06	1308.24
4.1124e-07	1.14461e-05	1738.97
1.51552e-06	0.000532671	3992.66
2.27586e-07	5.27746e-05	661.58
6.57642e-07	1.75217e-05	1658.5
1.24737e-07	1.49444e-05	616.445
7.8728e-07	7.66268e-05	2455.05
4.54135e-07	5.29934e-05	1835.55
0	0	0
4.42836e-08	-9.12577e-06	411.947
0	0	0
3.74128e-07	4.22221e-06	1256.86
4.4451e-07	1.46405e-05	2234.71
8.5967e-07	7.22198e-05	3874.77
0	0	0
9.93588e-07	0.000111751	3693.77
6.87922e-07	5.80963e-05	1899.47
1.0126e-06	0.000108755	3756.65
7.18753e-07	3.75389e-05	2308.31
0	0	0
2.70718e-06	0.00111376	5272.53
4.92998e-07	1.99329e-05	2102.33
1.86042e-07	8.60762e-06	1216.37
6.36117e-08	6.06137e-06	1573.56
6.60882e-07	9.56277e-06	2840.55
5.39715e-07	4.60086e-05	3082.23
0	0	0
1.49787e-06	0.00043634	4731.96
1.09417e-06	0.000115364	4031.16
8.54547e-07	8.24326e-05	4213.28
0	0	0
1.66544e-07	-2.60695e-06	443.539
1.05731e-06	7.70278e-05	4029.55
1.2028e-06	6.76554e-05	3862.26
0	0	0
8.14217e-07	4.81599e-06	3176.6
4.90916e-07	3.28355e-05	2883.04
5.52152e-07	4.36956e-06	3134.14
1.09309e-06	0.000116826	3706.49
1.22422e-06	-2.318e-05	2311.76
1.19378e-06	0.000340435	4645.58
9.20933e-07	3.53403e-05	4196.43
3.66128e-07	2.62304e-05	2522.07
1.00637e-06	2.00125e-05	4133.3
1.75215e-07	1.93735e-05	2458.68
0	0	0
5.29841e-07	5.68096e-05	2241.82
1.48762e-07	0.000616817	4248.21
6.15202e-07	0.000311625	2671.45
1.27809e-06	0.00149916	3217.95
0	0	0
1.72779e-06	0.000389615	4982.59
9.12535e-07	9.36192e-07	3007.3
1.21124e-06	1.73275e-06	3204.85
0	0	0
2.145e-07	2.86535e-07	1640.2
