# Supplementary material for: Foreshock-induced slip transients set mainshock nucleation timing
Source: Nature. 2026 May 6;653(8115):752–7. doi: 10.1038/s41586-026-10497-5 (PMC13190238; doi:10.1038/s41586-026-10497-5)
Supplement: Supplementary file 5 — Source Data Fig. 4 [file 41586_2026_10497_MOESM5_ESM.xlsx]

## Sheet: Fig 4a
Slip (microns)	dtc (msec)	Afs (m/sec^2)	Literature slip (microns)	Literature dtc (msec)
4.41434	22.6745	338.428	200000	135000000
4.68635	14.8038	1731.06	75000	1750000000
9.36837	53.8326	1252.35	113000	12100000000
3.05621	51.5833	114.375	90000	23300000000
1.37903	16.5718	2518.82	17000	333000000
4.24304	40.8419	895.666	90000	346000000
1.80112	34.6198	957.389	255000	100000000
0.825827	5.00339	2278.75	200000	3240000
4.13561	21.3237	1308.24	15	9000
2.54894	26.7544	1738.97	57.9	4500
1.67711	1.13321	3992.66	50000	5260000000
1.91223	7.24358	661.58	44542	2640000
4.7048	20.1295	1658.5
3.47287	17.2261	616.445
2.89919	6.83216	2455.05
7.74624	15.2882	1835.55
0	0	0
6.27417	27.8805	411.947
0	0	0
8.80183	43.425	1256.86
4.04768	13.6792	2234.71
1.178	3.31287	3874.77
0	0	0
1.94283	3.77692	3693.77
2.43694	8.0112	1899.47
2.0805	5.46359	3756.65
3.51313	13.0569	2308.31
0	0	0
1.58463	0.640058	5272.53
8.95586	29.8934	2102.33
11.7063	42.9943	1216.37
13.5312	46.9508	1573.56
7.85573	27.1964	2840.55
2.11052	8.04005	3082.23
0	0	0
2.97565	2.1915	4731.96
1.10489	2.19905	4031.16
2.60409	5.85616	4213.28
0	0	0
0.899332	10.8555	443.539
3.41737	8.39795	4029.55
2.90876	12.8961	3862.26
0	0	0
6.37682	33.482	3176.6
8.51144	29.1326	2883.04
9.37944	40.1898	3134.14
6.97948	10.9305	3706.49
12.5728	30.9918	2311.76
1.68207	2.51185	4645.58
3.01551	9.35894	4196.43
6.20119	17.4301	2522.07
3.44204	13.6897	4133.3
7.29383	21.4071	2458.68
0	0	0
8.84359	15.9362	2241.82
2.46572	2.02812	4248.21
3.61769	6.48927	2671.45
6.71078	2.81886	3217.95
0	0	0
2.82878	3.1587	4982.59
10.1906	68.3023	3007.3
3.12554	16.2485	3204.85
0	0	0
7.26577	74.1213	1640.2

## Sheet: Fig 4b
lc cm)	dtc (msec)	Sigma (Mpa)	Literature lc (cm)	Literature dtc (msec)
1.39073	22.6745	0.559952	3750000	135000000
2.87061	14.8038	0.537353	2500000	12100000000
5.21525	53.8326	0.518103	5500000	23300000000
3.0244	51.5833	0.566954	2230000	333000000
0.2216	16.5718	0.588409	4500000	346000000
5.35948	40.8419	0.702592	1000000	100000000
5.49766	34.6198	0.63099	350000	372000000
0.519614	5.00339	0.643266	100000	19000000
3.15812	21.3237	0.682273	675000	3240000
2.90691	26.7544	0.698775	12500000	5260000000
0.736279	1.13321	0.698406	15000	2640000
2.01	7.24358	0.684467	12	9000
1.74422	20.1295	0.64589	38	4500
2.7794	17.2261	0.700591	94	48.5
1.45855	6.83216	0.692731	63.5	122
3.39214	15.2882	2.69351	2.7	12
0	0	0	55	330
3.07327	27.8805	2.72188
0	0	0
4.5721	43.425	2.82054
3.23167	13.6792	1.85942
0.868571	3.31287	1.87152
0	0	0
1.73205	3.77692	1.82289
1.17948	8.0112	1.81651
2.11332	5.46359	1.81197
1.79955	13.0569	1.85752
0	0	0
0.618475	0.640058	1.87137
5.45595	29.8934	3.9213
6.68239	42.9943	3.86301
4.42054	46.9508	3.9259
5.38304	27.1964	3.86343
1.16149	8.04005	3.8918
0	0	0
0.923334	2.1915	4.24957
0.63917	2.19905	4.29099
1.68111	5.85616	4.37207
0	0	0
2.03261	10.8555	0.157566
2.00268	8.39795	4.21225
3.01739	12.8961	4.35355
0	0	0
4.83318	33.482	6.27531
4.70709	29.1326	6.33174
5.47887	40.1898	6.44737
4.0458	10.9305	6.36776
5.50689	30.9918	6.76077
0.346728	2.51185	6.47555
1.32292	9.35894	6.58318
5.03918	17.4301	6.61489
1.77216	13.6897	6.6471
5.0863	21.4071	6.77122
0	0	0
2.51736	15.9362	9.3801
2.98014	2.02812	9.39782
2.92824	6.48927	9.42053
4.20324	2.81886	9.53164
0	0	0
0.557184	3.1587	9.64816
5.29548	68.3023	9.76241
2.29051	16.2485	9.88355
0	0	0
4.3938	74.1213	10.1452

## Sheet: Fig 4c
Vmin (m/sec)	dtc (msec)	lc (cm)	Vmin (fit) (m/sec)	dtc (L = 0.03 microns)	dtc (L = 0.1 microns)	dtc (L = 0.3 microns)
2.18743e-05	22.6745	1.39073	5e-08	13.6162	45.3874	136.162
4.21333e-05	14.8038	2.87061	5.06963e-08	13.6162	45.3873	136.162
1.64933e-05	53.8326	5.21525	5.14022e-08	13.6161	45.3872	136.161
3.81271e-06	51.5833	3.0244	5.2118e-08	13.6161	45.3871	136.161
-4.61846e-06	16.5718	0.2216	5.28438e-08	13.6161	45.3869	136.161
-5.82898e-06	40.8419	5.35948	5.35797e-08	13.6161	45.3868	136.161
-8.02755e-06	34.6198	5.49766	5.43258e-08	13.616	45.3867	136.16
-6.3299e-06	5.00339	0.519614	5.50823e-08	13.616	45.3866	136.16
2.84131e-06	21.3237	3.15812	5.58493e-08	13.6159	45.3865	136.159
1.14461e-05	26.7544	2.90691	5.66271e-08	13.6159	45.3864	136.159
0.000532671	1.13321	0.736279	5.74156e-08	13.6159	45.3862	136.159
5.27746e-05	7.24358	2.01	5.82152e-08	13.6158	45.3861	136.158
1.75217e-05	20.1295	1.74422	5.90258e-08	13.6158	45.386	136.158
1.49444e-05	17.2261	2.7794	5.98478e-08	13.6158	45.3859	136.158
7.66268e-05	6.83216	1.45855	6.06812e-08	13.6157	45.3857	136.157
5.29934e-05	15.2882	3.39214	6.15262e-08	13.6157	45.3856	136.157
0	0	0	6.2383e-08	13.6156	45.3854	136.156
-9.12577e-06	27.8805	3.07327	6.32517e-08	13.6156	45.3853	136.156
0	0	0	6.41325e-08	13.6155	45.3852	136.155
4.22221e-06	43.425	4.5721	6.50256e-08	13.6155	45.385	136.155
1.46405e-05	13.6792	3.23167	6.59311e-08	13.6155	45.3849	136.155
7.22198e-05	3.31287	0.868571	6.68492e-08	13.6154	45.3847	136.154
0	0	0	6.77801e-08	13.6154	45.3845	136.154
0.000111751	3.77692	1.73205	6.8724e-08	13.6153	45.3844	136.153
5.80963e-05	8.0112	1.17948	6.9681e-08	13.6153	45.3842	136.153
0.000108755	5.46359	2.11332	7.06513e-08	13.6152	45.384	136.152
3.75389e-05	13.0569	1.79955	7.16351e-08	13.6152	45.3839	136.152
0	0	0	7.26327e-08	13.6151	45.3837	136.151
0.00111376	0.640058	0.618475	7.36441e-08	13.6151	45.3835	136.151
1.99329e-05	29.8934	5.45595	7.46697e-08	13.615	45.3833	136.15
8.60762e-06	42.9943	6.68239	7.57095e-08	13.6149	45.3831	136.149
6.06137e-06	46.9508	4.42054	7.67638e-08	13.6149	45.3829	136.149
9.56277e-06	27.1964	5.38304	7.78327e-08	13.6148	45.3827	136.148
4.60086e-05	8.04005	1.16149	7.89166e-08	13.6148	45.3825	136.148
0	0	0	8.00155e-08	13.6147	45.3823	136.147
0.00043634	2.1915	0.923334	8.11298e-08	13.6146	45.3821	136.146
0.000115364	2.19905	0.63917	8.22595e-08	13.6146	45.3819	136.146
8.24326e-05	5.85616	1.68111	8.3405e-08	13.6145	45.3817	136.145
0	0	0	8.45665e-08	13.6144	45.3815	136.144
-2.60695e-06	10.8555	2.03261	8.57441e-08	13.6144	45.3812	136.144
7.70278e-05	8.39795	2.00268	8.69381e-08	13.6143	45.381	136.143
6.76554e-05	12.8961	3.01739	8.81488e-08	13.6142	45.3807	136.142
0	0	0	8.93763e-08	13.6142	45.3805	136.142
4.81599e-06	33.482	4.83318	9.06209e-08	13.6141	45.3802	136.141
3.28355e-05	29.1326	4.70709	9.18828e-08	13.614	45.38	136.14
4.36956e-06	40.1898	5.47887	9.31623e-08	13.6139	45.3797	136.139
0.000116826	10.9305	4.0458	9.44596e-08	13.6138	45.3795	136.138
-2.318e-05	30.9918	5.50689	9.5775e-08	13.6138	45.3792	136.138
0.000340435	2.51185	0.346728	9.71087e-08	13.6137	45.3789	136.137
3.53403e-05	9.35894	1.32292	9.8461e-08	13.6136	45.3786	136.136
2.62304e-05	17.4301	5.03918	9.98321e-08	13.6135	45.3783	136.135
2.00125e-05	13.6897	1.77216	1.01222e-07	13.6134	45.378	136.134
1.93735e-05	21.4071	5.0863	1.02632e-07	13.6133	45.3777	136.133
0	0	0	1.04061e-07	13.6132	45.3774	136.132
5.68096e-05	15.9362	2.51736	1.0551e-07	13.6131	45.3771	136.131
0.000616817	2.02812	2.98014	1.06979e-07	13.613	45.3768	136.13
0.000311625	6.48927	2.92824	1.08469e-07	13.6129	45.3764	136.129
0.00149916	2.81886	4.20324	1.0998e-07	13.6128	45.3761	136.128
0	0	0	1.11511e-07	13.6127	45.3757	136.127
0.000389615	3.1587	0.557184	1.13064e-07	13.6126	45.3754	136.126
9.36192e-07	68.3023	5.29548	1.14638e-07	13.6125	45.375	136.125
1.73275e-06	16.2485	2.29051	1.16235e-07	13.6124	45.3747	136.124
0	0	0	1.17853e-07	13.6123	45.3743	136.123
2.86535e-07	74.1213	4.3938	1.19495e-07	13.6122	45.3739	136.122
			1.21159e-07	13.612	45.3735	136.12
			1.22846e-07	13.6119	45.3731	136.119
			1.24557e-07	13.6118	45.3727	136.118
			1.26291e-07	13.6117	45.3722	136.117
			1.2805e-07	13.6115	45.3718	136.115
			1.29833e-07	13.6114	45.3714	136.114
			1.31641e-07	13.6113	45.3709	136.113
			1.33474e-07	13.6111	45.3704	136.111
			1.35333e-07	13.611	45.37	136.11
			1.37217e-07	13.6108	45.3695	136.108
			1.39128e-07	13.6107	45.369	136.107
			1.41065e-07	13.6105	45.3685	136.105
			1.4303e-07	13.6104	45.368	136.104
			1.45022e-07	13.6102	45.3674	136.102
			1.47041e-07	13.6101	45.3669	136.101
			1.49089e-07	13.6099	45.3663	136.099
			1.51165e-07	13.6097	45.3658	136.097
			1.5327e-07	13.6096	45.3652	136.096
			1.55404e-07	13.6094	45.3646	136.094
			1.57568e-07	13.6092	45.364	136.092
			1.59762e-07	13.609	45.3634	136.09
			1.61987e-07	13.6088	45.3627	136.088
			1.64243e-07	13.6086	45.3621	136.086
			1.6653e-07	13.6084	45.3614	136.084
			1.68849e-07	13.6082	45.3608	136.082
			1.712e-07	13.608	45.3601	136.08
			1.73584e-07	13.6078	45.3594	136.078
			1.76002e-07	13.6076	45.3586	136.076
			1.78452e-07	13.6074	45.3579	136.074
			1.80937e-07	13.6071	45.3571	136.071
			1.83457e-07	13.6069	45.3564	136.069
			1.86012e-07	13.6067	45.3556	136.067
			1.88602e-07	13.6064	45.3548	136.064
			1.91228e-07	13.6062	45.3539	136.062
			1.93891e-07	13.6059	45.3531	136.059
			1.96591e-07	13.6057	45.3522	136.057
			1.99329e-07	13.6054	45.3513	136.054
			2.02105e-07	13.6051	45.3504	136.051
			2.04919e-07	13.6048	45.3495	136.048
			2.07773e-07	13.6046	45.3485	136.046
			2.10666e-07	13.6043	45.3476	136.043
			2.136e-07	13.604	45.3466	136.04
			2.16574e-07	13.6037	45.3455	136.037
			2.1959e-07	13.6034	45.3445	136.034
			2.22648e-07	13.603	45.3434	136.03
			2.25748e-07	13.6027	45.3423	136.027
			2.28892e-07	13.6024	45.3412	136.024
			2.32079e-07	13.602	45.3401	136.02
			2.35311e-07	13.6017	45.3389	136.017
			2.38588e-07	13.6013	45.3377	136.013
			2.4191e-07	13.601	45.3365	136.01
			2.45279e-07	13.6006	45.3353	136.006
			2.48695e-07	13.6002	45.334	136.002
			2.52158e-07	13.5998	45.3327	135.998
			2.55669e-07	13.5994	45.3313	135.994
			2.5923e-07	13.599	45.33	135.99
			2.6284e-07	13.5986	45.3286	135.986
			2.665e-07	13.5981	45.3271	135.981
			2.70211e-07	13.5977	45.3256	135.977
			2.73974e-07	13.5972	45.3241	135.972
			2.77789e-07	13.5968	45.3226	135.968
			2.81657e-07	13.5963	45.321	135.963
			2.85579e-07	13.5958	45.3194	135.958
			2.89556e-07	13.5953	45.3178	135.953
			2.93588e-07	13.5948	45.3161	135.948
			2.97677e-07	13.5943	45.3144	135.943
			3.01822e-07	13.5938	45.3126	135.938
			3.06025e-07	13.5932	45.3108	135.932
			3.10286e-07	13.5927	45.3089	135.927
			3.14607e-07	13.5921	45.307	135.921
			3.18988e-07	13.5915	45.3051	135.915
			3.2343e-07	13.5909	45.3031	135.909
			3.27934e-07	13.5903	45.3011	135.903
			3.32501e-07	13.5897	45.299	135.897
			3.37131e-07	13.5891	45.2969	135.891
			3.41826e-07	13.5884	45.2947	135.884
			3.46586e-07	13.5877	45.2925	135.877
			3.51412e-07	13.5871	45.2902	135.871
			3.56306e-07	13.5864	45.2879	135.864
			3.61267e-07	13.5856	45.2855	135.856
			3.66298e-07	13.5849	45.283	135.849
			3.71399e-07	13.5842	45.2805	135.842
			3.76571e-07	13.5834	45.2779	135.834
			3.81815e-07	13.5826	45.2753	135.826
			3.87132e-07	13.5818	45.2726	135.818
			3.92523e-07	13.581	45.2699	135.81
			3.97989e-07	13.5801	45.2671	135.801
			4.03531e-07	13.5793	45.2642	135.793
			4.0915e-07	13.5784	45.2612	135.784
			4.14848e-07	13.5775	45.2582	135.775
			4.20625e-07	13.5765	45.2551	135.765
			4.26482e-07	13.5756	45.252	135.756
			4.32421e-07	13.5746	45.2487	135.746
			4.38443e-07	13.5736	45.2454	135.736
			4.44548e-07	13.5726	45.242	135.726
			4.50739e-07	13.5716	45.2385	135.716
			4.57016e-07	13.5705	45.235	135.705
			4.6338e-07	13.5694	45.2313	135.694
			4.69832e-07	13.5683	45.2276	135.683
			4.76375e-07	13.5671	45.2238	135.671
			4.83009e-07	13.566	45.2198	135.66
			4.89735e-07	13.5648	45.2158	135.648
			4.96555e-07	13.5635	45.2117	135.635
			5.03469e-07	13.5623	45.2075	135.623
			5.1048e-07	13.561	45.2032	135.61
			5.17589e-07	13.5597	45.1988	135.597
			5.24797e-07	13.5583	45.1943	135.583
			5.32105e-07	13.5569	45.1897	135.569
			5.39514e-07	13.5555	45.185	135.555
			5.47027e-07	13.554	45.1801	135.54
			5.54645e-07	13.5526	45.1752	135.526
			5.62369e-07	13.551	45.1701	135.51
			5.702e-07	13.5495	45.1649	135.495
			5.7814e-07	13.5479	45.1596	135.479
			5.86191e-07	13.5462	45.1542	135.462
			5.94354e-07	13.5446	45.1486	135.446
			6.0263e-07	13.5429	45.1429	135.429
			6.11022e-07	13.5411	45.137	135.411
			6.19531e-07	13.5393	45.131	135.393
			6.28158e-07	13.5375	45.1249	135.375
			6.36906e-07	13.5356	45.1186	135.356
			6.45775e-07	13.5337	45.1122	135.337
			6.54768e-07	13.5317	45.1056	135.317
			6.63885e-07	13.5297	45.0989	135.297
			6.7313e-07	13.5276	45.092	135.276
			6.82504e-07	13.5255	45.0849	135.255
			6.92008e-07	13.5233	45.0777	135.233
			7.01645e-07	13.5211	45.0703	135.211
			7.11415e-07	13.5188	45.0627	135.188
			7.21322e-07	13.5165	45.0549	135.165
			7.31367e-07	13.5141	45.0469	135.141
			7.41551e-07	13.5116	45.0388	135.116
			7.51878e-07	13.5091	45.0305	135.091
			7.62348e-07	13.5066	45.0219	135.066
			7.72964e-07	13.5039	45.0132	135.039
			7.83728e-07	13.5013	45.0042	135.013
			7.94641e-07	13.4985	44.995	134.985
			8.05707e-07	13.4957	44.9856	134.957
			8.16927e-07	13.4928	44.976	134.928
			8.28303e-07	13.4899	44.9662	134.899
			8.39837e-07	13.4868	44.9561	134.868
			8.51533e-07	13.4837	44.9458	134.837
			8.6339e-07	13.4806	44.9352	134.806
			8.75414e-07	13.4773	44.9244	134.773
			8.87604e-07	13.474	44.9133	134.74
			8.99964e-07	13.4706	44.9019	134.706
			9.12497e-07	13.4671	44.8903	134.671
			9.25204e-07	13.4635	44.8784	134.635
			9.38087e-07	13.4599	44.8662	134.599
			9.51151e-07	13.4561	44.8537	134.561
			9.64396e-07	13.4523	44.8409	134.523
			9.77825e-07	13.4484	44.8279	134.484
			9.91442e-07	13.4443	44.8145	134.443
			1.00525e-06	13.4402	44.8007	134.402
			1.01925e-06	13.436	44.7867	134.36
			1.03344e-06	13.4317	44.7723	134.317
			1.04783e-06	13.4273	44.7576	134.273
			1.06242e-06	13.4228	44.7425	134.228
			1.07722e-06	13.4181	44.7271	134.181
			1.09222e-06	13.4134	44.7113	134.134
			1.10743e-06	13.4085	44.6951	134.085
			1.12285e-06	13.4036	44.6786	134.036
			1.13849e-06	13.3985	44.6616	133.985
			1.15434e-06	13.3933	44.6443	133.933
			1.17041e-06	13.3879	44.6265	133.879
			1.18671e-06	13.3825	44.6083	133.825
			1.20324e-06	13.3769	44.5897	133.769
			1.21999e-06	13.3712	44.5706	133.712
			1.23698e-06	13.3653	44.5511	133.653
			1.25421e-06	13.3593	44.5311	133.593
			1.27167e-06	13.3532	44.5107	133.532
			1.28938e-06	13.3469	44.4898	133.469
			1.30734e-06	13.3405	44.4684	133.405
			1.32554e-06	13.3339	44.4464	133.339
			1.344e-06	13.3272	44.424	133.272
			1.36272e-06	13.3203	44.401	133.203
			1.38169e-06	13.3133	44.3775	133.133
			1.40093e-06	13.306	44.3535	133.06
			1.42044e-06	13.2987	44.3289	132.987
			1.44022e-06	13.2911	44.3037	132.911
			1.46028e-06	13.2834	44.2779	132.834
			1.48061e-06	13.2755	44.2515	132.755
			1.50123e-06	13.2674	44.2246	132.674
			1.52214e-06	13.2591	44.1969	132.591
			1.54333e-06	13.2506	44.1687	132.506
			1.56482e-06	13.2419	44.1398	132.419
			1.58661e-06	13.2331	44.1102	132.331
			1.60871e-06	13.224	44.0799	132.24
			1.63111e-06	13.2147	44.049	132.147
			1.65382e-06	13.2052	44.0173	132.052
			1.67686e-06	13.1955	43.9849	131.955
			1.70021e-06	13.1855	43.9518	131.855
			1.72388e-06	13.1754	43.9179	131.754
			1.74789e-06	13.165	43.8832	131.65
			1.77223e-06	13.1543	43.8478	131.543
			1.79691e-06	13.1435	43.8115	131.435
			1.82193e-06	13.1323	43.7745	131.323
			1.8473e-06	13.121	43.7365	131.21
			1.87303e-06	13.1093	43.6978	131.093
			1.89911e-06	13.0974	43.6581	130.974
			1.92555e-06	13.0853	43.6176	130.853
			1.95237e-06	13.0728	43.5762	130.728
			1.97956e-06	13.0601	43.5338	130.601
			2.00712e-06	13.0471	43.4905	130.471
			2.03507e-06	13.0339	43.4462	130.339
			2.06341e-06	13.0203	43.401	130.203
			2.09214e-06	13.0064	43.3547	130.064
			2.12128e-06	12.9922	43.3075	129.922
			2.15082e-06	12.9778	43.2592	129.778
			2.18077e-06	12.9629	43.2098	129.629
			2.21114e-06	12.9478	43.1594	129.478
			2.24193e-06	12.9324	43.1079	129.324
			2.27315e-06	12.9166	43.0553	129.166
			2.3048e-06	12.9005	43.0015	129.005
			2.3369e-06	12.884	42.9466	128.84
			2.36944e-06	12.8671	42.8905	128.671
			2.40244e-06	12.85	42.8332	128.5
			2.43589e-06	12.8324	42.7747	128.324
			2.46981e-06	12.8145	42.715	128.145
			2.5042e-06	12.7962	42.654	127.962
			2.53908e-06	12.7775	42.5917	127.775
			2.57443e-06	12.7585	42.5282	127.585
			2.61028e-06	12.739	42.4633	127.39
			2.64663e-06	12.7191	42.3971	127.191
			2.68349e-06	12.6989	42.3295	126.989
			2.72086e-06	12.6782	42.2605	126.782
			2.75875e-06	12.6571	42.1902	126.571
			2.79716e-06	12.6355	42.1184	126.355
			2.83611e-06	12.6136	42.0452	126.136
			2.87561e-06	12.5911	41.9705	125.911
			2.91565e-06	12.5683	41.8943	125.683
			2.95625e-06	12.545	41.8166	125.45
			2.99742e-06	12.5212	41.7374	125.212
			3.03916e-06	12.497	41.6567	124.97
			3.08148e-06	12.4723	41.5744	124.723
			3.12439e-06	12.4471	41.4905	124.471
			3.1679e-06	12.4215	41.4049	124.215
			3.21202e-06	12.3953	41.3178	123.953
			3.25675e-06	12.3687	41.229	123.687
			3.3021e-06	12.3416	41.1386	123.416
			3.34808e-06	12.3139	41.0464	123.139
			3.3947e-06	12.2858	40.9526	122.858
			3.44198e-06	12.2571	40.857	122.571
			3.48991e-06	12.2279	40.7597	122.279
			3.53851e-06	12.1982	40.6607	121.982
			3.58778e-06	12.168	40.5599	121.68
			3.63774e-06	12.1372	40.4573	121.372
			3.6884e-06	12.1059	40.3528	121.059
			3.73976e-06	12.074	40.2466	120.74
			3.79184e-06	12.0416	40.1385	120.416
			3.84464e-06	12.0086	40.0286	120.086
			3.89818e-06	11.9751	39.9168	119.751
			3.95246e-06	11.941	39.8032	119.41
			4.0075e-06	11.9063	39.6876	119.063
			4.06331e-06	11.8711	39.5702	118.711
			4.11989e-06	11.8353	39.4509	118.353
			4.17726e-06	11.7989	39.3296	117.989
			4.23543e-06	11.7619	39.2064	117.619
			4.29441e-06	11.7244	39.0812	117.244
			4.35422e-06	11.6862	38.9542	116.862
			4.41485e-06	11.6475	38.8251	116.475
			4.47633e-06	11.6082	38.6941	116.082
			4.53866e-06	11.5684	38.5612	115.684
			4.60187e-06	11.5279	38.4263	115.279
			4.66595e-06	11.4868	38.2894	114.868
			4.73092e-06	11.4452	38.1505	114.452
			4.7968e-06	11.4029	38.0097	114.029
			4.8636e-06	11.3601	37.8669	113.601
			4.93133e-06	11.3166	37.7222	113.166
			5e-06	11.2726	37.5754	112.726
			5.06963e-06	11.228	37.4267	112.28
			5.14022e-06	11.1828	37.2761	111.828
			5.2118e-06	11.137	37.1235	111.37
			5.28438e-06	11.0907	36.9689	110.907
			5.35797e-06	11.0437	36.8125	110.437
			5.43258e-06	10.9962	36.6541	109.962
			5.50823e-06	10.9481	36.4937	109.481
			5.58493e-06	10.8995	36.3315	108.995
			5.66271e-06	10.8502	36.1674	108.502
			5.74156e-06	10.8004	36.0014	108.004
			5.82152e-06	10.7501	35.8336	107.501
			5.90258e-06	10.6992	35.6639	106.992
			5.98478e-06	10.6477	35.4924	106.477
			6.06812e-06	10.5957	35.3191	105.957
			6.15262e-06	10.5432	35.144	105.432
			6.2383e-06	10.4901	34.9671	104.901
			6.32517e-06	10.4366	34.7886	104.366
			6.41325e-06	10.3825	34.6083	103.825
			6.50256e-06	10.3279	34.4263	103.279
			6.59311e-06	10.2728	34.2426	102.728
			6.68492e-06	10.2172	34.0574	102.172
			6.77801e-06	10.1611	33.8705	101.611
			6.8724e-06	10.1046	33.6821	101.046
			6.9681e-06	10.0476	33.4921	100.476
			7.06513e-06	9.99018	33.3006	99.9018
			7.16351e-06	9.93229	33.1076	99.3229
			7.26327e-06	9.87397	32.9132	98.7397
			7.36441e-06	9.81523	32.7174	98.1523
			7.46697e-06	9.75608	32.5203	97.5608
			7.57095e-06	9.69654	32.3218	96.9654
			7.67638e-06	9.63661	32.122	96.3661
			7.78327e-06	9.5763	31.921	95.763
			7.89166e-06	9.51563	31.7188	95.1563
			8.00155e-06	9.45461	31.5154	94.5461
			8.11298e-06	9.39326	31.3109	93.9326
			8.22595e-06	9.33158	31.1053	93.3158
			8.3405e-06	9.26959	30.8986	92.6959
			8.45665e-06	9.2073	30.691	92.073
			8.57441e-06	9.14473	30.4824	91.4473
			8.69381e-06	9.08188	30.2729	90.8188
			8.81488e-06	9.01878	30.0626	90.1878
			8.93763e-06	8.95543	29.8514	89.5543
			9.06209e-06	8.89185	29.6395	88.9185
			9.18828e-06	8.82806	29.4269	88.2806
			9.31623e-06	8.76407	29.2136	87.6407
			9.44596e-06	8.69988	28.9996	86.9988
			9.5775e-06	8.63553	28.7851	86.3553
			9.71087e-06	8.57101	28.57	85.7101
			9.8461e-06	8.50635	28.3545	85.0635
			9.98321e-06	8.44156	28.1385	84.4156
			1.01222e-05	8.37665	27.9222	83.7665
			1.02632e-05	8.31164	27.7055	83.1164
			1.04061e-05	8.24655	27.4885	82.4655
			1.0551e-05	8.18138	27.2713	81.8138
			1.06979e-05	8.11614	27.0538	81.1614
			1.08469e-05	8.05087	26.8362	80.5087
			1.0998e-05	7.98556	26.6185	79.8556
			1.11511e-05	7.92023	26.4008	79.2023
			1.13064e-05	7.8549	26.183	78.549
			1.14638e-05	7.78958	25.9653	77.8958
			1.16235e-05	7.72429	25.7476	77.2429
			1.17853e-05	7.65903	25.5301	76.5903
			1.19495e-05	7.59382	25.3127	75.9382
			1.21159e-05	7.52867	25.0956	75.2867
			1.22846e-05	7.4636	24.8787	74.636
			1.24557e-05	7.39861	24.662	73.9861
			1.26291e-05	7.33373	24.4458	73.3373
			1.2805e-05	7.26896	24.2299	72.6896
			1.29833e-05	7.20432	24.0144	72.0432
			1.31641e-05	7.13981	23.7994	71.3981
			1.33474e-05	7.07546	23.5849	70.7546
			1.35333e-05	7.01126	23.3709	70.1126
			1.37217e-05	6.94724	23.1575	69.4724
			1.39128e-05	6.8834	22.9447	68.834
			1.41065e-05	6.81975	22.7325	68.1975
			1.4303e-05	6.7563	22.521	67.563
			1.45022e-05	6.69307	22.3102	66.9307
			1.47041e-05	6.63007	22.1002	66.3007
			1.49089e-05	6.5673	21.891	65.673
			1.51165e-05	6.50477	21.6826	65.0477
			1.5327e-05	6.4425	21.475	64.425
			1.55404e-05	6.38048	21.2683	63.8048
			1.57568e-05	6.31874	21.0625	63.1874
			1.59762e-05	6.25728	20.8576	62.5728
			1.61987e-05	6.1961	20.6537	61.961
			1.64243e-05	6.13522	20.4507	61.3522
			1.6653e-05	6.07464	20.2488	60.7464
			1.68849e-05	6.01437	20.0479	60.1437
			1.712e-05	5.95442	19.8481	59.5442
			1.73584e-05	5.89479	19.6493	58.9479
			1.76002e-05	5.83549	19.4516	58.3549
			1.78452e-05	5.77653	19.2551	57.7653
			1.80937e-05	5.71791	19.0597	57.1791
			1.83457e-05	5.65964	18.8655	56.5964
			1.86012e-05	5.60172	18.6724	56.0172
			1.88602e-05	5.54416	18.4805	55.4416
			1.91228e-05	5.48697	18.2899	54.8697
			1.93891e-05	5.43014	18.1005	54.3014
			1.96591e-05	5.37369	17.9123	53.7369
			1.99329e-05	5.31761	17.7254	53.1761
			2.02105e-05	5.26192	17.5397	52.6192
			2.04919e-05	5.20661	17.3554	52.0661
			2.07773e-05	5.15169	17.1723	51.5169
			2.10666e-05	5.09717	16.9906	50.9717
			2.136e-05	5.04304	16.8101	50.4304
			2.16574e-05	4.9893	16.631	49.893
			2.1959e-05	4.93597	16.4532	49.3597
			2.22648e-05	4.88304	16.2768	48.8304
			2.25748e-05	4.83052	16.1017	48.3052
			2.28892e-05	4.7784	15.928	47.784
			2.32079e-05	4.7267	15.7557	47.267
			2.35311e-05	4.67541	15.5847	46.7541
			2.38588e-05	4.62452	15.4151	46.2452
			2.4191e-05	4.57406	15.2469	45.7406
			2.45279e-05	4.52401	15.08	45.2401
			2.48695e-05	4.47437	14.9146	44.7437
			2.52158e-05	4.42515	14.7505	44.2515
			2.55669e-05	4.37635	14.5878	43.7635
			2.5923e-05	4.32797	14.4266	43.2797
			2.6284e-05	4.28001	14.2667	42.8001
			2.665e-05	4.23246	14.1082	42.3246
			2.70211e-05	4.18533	13.9511	41.8533
			2.73974e-05	4.13863	13.7954	41.3863
			2.77789e-05	4.09234	13.6411	40.9234
			2.81657e-05	4.04647	13.4882	40.4647
			2.85579e-05	4.00101	13.3367	40.0101
			2.89556e-05	3.95597	13.1866	39.5597
			2.93588e-05	3.91135	13.0378	39.1135
			2.97677e-05	3.86715	12.8905	38.6715
			3.01822e-05	3.82336	12.7445	38.2336
			3.06025e-05	3.77998	12.5999	37.7998
			3.10286e-05	3.73701	12.4567	37.3701
			3.14607e-05	3.69446	12.3149	36.9446
			3.18988e-05	3.65231	12.1744	36.5231
			3.2343e-05	3.61057	12.0352	36.1057
			3.27934e-05	3.56924	11.8975	35.6924
			3.32501e-05	3.52831	11.761	35.2831
			3.37131e-05	3.48779	11.626	34.8779
			3.41826e-05	3.44767	11.4922	34.4767
			3.46586e-05	3.40794	11.3598	34.0794
			3.51412e-05	3.36862	11.2287	33.6862
			3.56306e-05	3.32969	11.099	33.2969
			3.61267e-05	3.29115	10.9705	32.9115
			3.66298e-05	3.253	10.8433	32.53
			3.71399e-05	3.21525	10.7175	32.1525
			3.76571e-05	3.17788	10.5929	31.7788
			3.81815e-05	3.14089	10.4696	31.4089
			3.87132e-05	3.10429	10.3476	31.0429
			3.92523e-05	3.06807	10.2269	30.6807
			3.97989e-05	3.03222	10.1074	30.3222
			4.03531e-05	2.99675	9.98917	29.9675
			4.0915e-05	2.96165	9.87217	29.6165
			4.14848e-05	2.92692	9.75641	29.2692
			4.20625e-05	2.89256	9.64188	28.9256
			4.26482e-05	2.85857	9.52856	28.5857
			4.32421e-05	2.82494	9.41645	28.2494
			4.38443e-05	2.79166	9.30554	27.9166
			4.44548e-05	2.75875	9.19582	27.5875
			4.50739e-05	2.72618	9.08728	27.2618
			4.57016e-05	2.69397	8.97991	26.9397
			4.6338e-05	2.66211	8.87371	26.6211
			4.69832e-05	2.6306	8.76865	26.306
			4.76375e-05	2.59942	8.66475	25.9942
			4.83009e-05	2.56859	8.56197	25.6859
			4.89735e-05	2.5381	8.46033	25.381
			4.96555e-05	2.50794	8.3598	25.0794
			5.03469e-05	2.47811	8.26037	24.7811
			5.1048e-05	2.44861	8.16205	24.4861
			5.17589e-05	2.41944	8.06481	24.1944
			5.24797e-05	2.3906	7.96865	23.906
			5.32105e-05	2.36207	7.87357	23.6207
			5.39514e-05	2.33386	7.77954	23.3386
			5.47027e-05	2.30597	7.68656	23.0597
			5.54645e-05	2.27839	7.59462	22.7839
			5.62369e-05	2.25112	7.50372	22.5112
			5.702e-05	2.22415	7.41383	22.2415
			5.7814e-05	2.19749	7.32496	21.9749
			5.86191e-05	2.17113	7.2371	21.7113
			5.94354e-05	2.14507	7.15023	21.4507
			6.0263e-05	2.1193	7.06434	21.193
			6.11022e-05	2.09383	6.97943	20.9383
			6.19531e-05	2.06864	6.89548	20.6864
			6.28158e-05	2.04375	6.81249	20.4375
			6.36906e-05	2.01913	6.73045	20.1913
			6.45775e-05	1.9948	6.64934	19.948
			6.54768e-05	1.97075	6.56917	19.7075
			6.63885e-05	1.94697	6.48992	19.4697
			6.7313e-05	1.92347	6.41157	19.2347
			6.82504e-05	1.90024	6.33413	19.0024
			6.92008e-05	1.87727	6.25758	18.7727
			7.01645e-05	1.85457	6.18191	18.5457
			7.11415e-05	1.83214	6.10712	18.3214
			7.21322e-05	1.80996	6.0332	18.0996
			7.31367e-05	1.78804	5.96013	17.8804
			7.41551e-05	1.76637	5.88791	17.6637
			7.51878e-05	1.74496	5.81652	17.4496
			7.62348e-05	1.72379	5.74597	17.2379
			7.72964e-05	1.70287	5.67625	17.0287
			7.83728e-05	1.6822	5.60733	16.822
			7.94641e-05	1.66177	5.53922	16.6177
			8.05707e-05	1.64157	5.47191	16.4157
			8.16927e-05	1.62161	5.40538	16.2161
			8.28303e-05	1.60189	5.33964	16.0189
			8.39837e-05	1.5824	5.27466	15.824
			8.51533e-05	1.56314	5.21045	15.6314
			8.6339e-05	1.5441	5.14699	15.441
			8.75414e-05	1.52529	5.08428	15.2529
			8.87604e-05	1.50669	5.02231	15.0669
			8.99964e-05	1.48832	4.96107	14.8832
			9.12497e-05	1.47017	4.90056	14.7017
			9.25204e-05	1.45223	4.84076	14.5223
			9.38087e-05	1.4345	4.78166	14.345
			9.51151e-05	1.41698	4.72327	14.1698
			9.64396e-05	1.39967	4.66556	13.9967
			9.77825e-05	1.38256	4.60854	13.8256
			9.91442e-05	1.36566	4.5522	13.6566
			0.000100525	1.34896	4.49653	13.4896
			0.000101925	1.33246	4.44152	13.3246
			0.000103344	1.31615	4.38716	13.1615
			0.000104783	1.30004	4.33345	13.0004
			0.000106242	1.28411	4.28038	12.8411
			0.000107722	1.26838	4.22794	12.6838
			0.000109222	1.25284	4.17613	12.5284
			0.000110743	1.23748	4.12494	12.3748
			0.000112285	1.22231	4.07436	12.2231
			0.000113849	1.20732	4.02438	12.0732
			0.000115434	1.1925	3.97501	11.925
			0.000117041	1.17787	3.92622	11.7787
			0.000118671	1.1634	3.87802	11.634
			0.000120324	1.14912	3.83039	11.4912
			0.000121999	1.135	3.78334	11.35
			0.000123698	1.12106	3.73685	11.2106
			0.000125421	1.10728	3.69092	11.0728
			0.000127167	1.09366	3.64554	10.9366
			0.000128938	1.08021	3.60071	10.8021
			0.000130734	1.06693	3.55642	10.6693
			0.000132554	1.0538	3.51266	10.538
			0.0001344	1.04083	3.46942	10.4083
			0.000136272	1.02801	3.42671	10.2801
			0.000138169	1.01535	3.38452	10.1535
			0.000140093	1.00285	3.34283	10.0285
			0.000142044	0.990493	3.30164	9.90493
			0.000144022	0.978287	3.26096	9.78287
			0.000146028	0.966228	3.22076	9.66228
			0.000148061	0.954315	3.18105	9.54315
			0.000150123	0.942547	3.14182	9.42547
			0.000152214	0.93092	3.10307	9.3092
			0.000154333	0.919435	3.06478	9.19435
			0.000156482	0.908088	3.02696	9.08088
			0.000158661	0.896879	2.9896	8.96879
			0.000160871	0.885805	2.95268	8.85805
			0.000163111	0.874866	2.91622	8.74866
			0.000165382	0.86406	2.8802	8.6406
			0.000167686	0.853385	2.84462	8.53385
			0.000170021	0.842839	2.80946	8.42839
			0.000172388	0.832422	2.77474	8.32422
			0.000174789	0.822131	2.74044	8.22131
			0.000177223	0.811965	2.70655	8.11965
			0.000179691	0.801923	2.67308	8.01923
			0.000182193	0.792003	2.64001	7.92003
			0.00018473	0.782204	2.60735	7.82204
			0.000187303	0.772524	2.57508	7.72524
			0.000189911	0.762962	2.54321	7.62962
			0.000192555	0.753516	2.51172	7.53516
			0.000195237	0.744185	2.48062	7.44185
			0.000197956	0.734968	2.44989	7.34968
			0.000200712	0.725864	2.41955	7.25864
			0.000203507	0.716871	2.38957	7.16871
			0.000206341	0.707987	2.35996	7.07987
			0.000209214	0.699212	2.33071	6.99212
			0.000212128	0.690544	2.30181	6.90544
			0.000215082	0.681982	2.27327	6.81982
			0.000218077	0.673524	2.24508	6.73524
			0.000221114	0.66517	2.21723	6.6517
			0.000224193	0.656918	2.18973	6.56918
			0.000227315	0.648767	2.16256	6.48767
			0.00023048	0.640716	2.13572	6.40716
			0.00023369	0.632763	2.10921	6.32763
			0.000236944	0.624907	2.08302	6.24907
			0.000240244	0.617148	2.05716	6.17148
			0.000243589	0.609484	2.03161	6.09484
			0.000246981	0.601913	2.00638	6.01913
			0.00025042	0.594435	1.98145	5.94435
			0.000253908	0.587049	1.95683	5.87049
			0.000257443	0.579754	1.93251	5.79754
			0.000261028	0.572548	1.90849	5.72548
			0.000264663	0.56543	1.88477	5.6543
			0.000268349	0.5584	1.86133	5.584
			0.000272086	0.551456	1.83819	5.51456
			0.000275875	0.544597	1.81532	5.44597
			0.000279716	0.537823	1.79274	5.37823
			0.000283611	0.531132	1.77044	5.31132
			0.000287561	0.524523	1.74841	5.24523
			0.000291565	0.517995	1.72665	5.17995
			0.000295625	0.511547	1.70516	5.11547
			0.000299742	0.505179	1.68393	5.05179
			0.000303916	0.498889	1.66296	4.98889
			0.000308148	0.492676	1.64225	4.92676
			0.000312439	0.48654	1.6218	4.8654
			0.00031679	0.480479	1.6016	4.80479
			0.000321202	0.474493	1.58164	4.74493
			0.000325675	0.46858	1.56193	4.6858
			0.00033021	0.462741	1.54247	4.62741
			0.000334808	0.456973	1.52324	4.56973
			0.00033947	0.451276	1.50425	4.51276
			0.000344198	0.44565	1.4855	4.4565
			0.000348991	0.440093	1.46698	4.40093
			0.000353851	0.434604	1.44868	4.34604
			0.000358778	0.429183	1.43061	4.29183
			0.000363774	0.423829	1.41276	4.23829
			0.00036884	0.418541	1.39514	4.18541
			0.000373976	0.413318	1.37773	4.13318
			0.000379184	0.40816	1.36053	4.0816
			0.000384464	0.403065	1.34355	4.03065
			0.000389818	0.398033	1.32678	3.98033
			0.000395246	0.393063	1.31021	3.93063
			0.00040075	0.388155	1.29385	3.88155
			0.000406331	0.383307	1.27769	3.83307
			0.000411989	0.37852	1.26173	3.7852
			0.000417726	0.373791	1.24597	3.73791
			0.000423543	0.369121	1.2304	3.69121
			0.000429441	0.364508	1.21503	3.64508
			0.000435422	0.359953	1.19984	3.59953
			0.000441485	0.355454	1.18485	3.55454
			0.000447633	0.35101	1.17003	3.5101
			0.000453866	0.346622	1.15541	3.46622
			0.000460187	0.342287	1.14096	3.42287
			0.000466595	0.338007	1.12669	3.38007
			0.000473092	0.333779	1.1126	3.33779
			0.00047968	0.329604	1.09868	3.29604
			0.00048636	0.32548	1.08493	3.2548
			0.000493133	0.321408	1.07136	3.21408
			0.0005	0.317386	1.05795	3.17386
			0.000506963	0.313414	1.04471	3.13414
			0.000514022	0.309491	1.03164	3.09491
			0.00052118	0.305616	1.01872	3.05616
			0.000528438	0.30179	1.00597	3.0179
			0.000535797	0.298011	0.993369	2.98011
			0.000543258	0.294279	0.980929	2.94279
			0.000550823	0.290593	0.968643	2.90593
			0.000558493	0.286953	0.956509	2.86953
			0.000566271	0.283358	0.944526	2.83358
			0.000574156	0.279807	0.932691	2.79807
			0.000582152	0.276301	0.921003	2.76301
			0.000590258	0.272838	0.909461	2.72838
			0.000598478	0.269418	0.898061	2.69418
			0.000606812	0.266041	0.886803	2.66041
			0.000615262	0.262706	0.875685	2.62706
			0.00062383	0.259412	0.864705	2.59412
			0.000632517	0.256159	0.853862	2.56159
			0.000641325	0.252946	0.843153	2.52946
			0.000650256	0.249773	0.832577	2.49773
			0.000659311	0.24664	0.822132	2.4664
			0.000668492	0.243545	0.811818	2.43545
			0.000677801	0.240489	0.801631	2.40489
			0.00068724	0.237471	0.791571	2.37471
			0.00069681	0.234491	0.781636	2.34491
			0.000706513	0.231548	0.771825	2.31548
			0.000716351	0.228641	0.762136	2.28641
			0.000726327	0.22577	0.752567	2.2577
			0.000736441	0.222935	0.743118	2.22935
			0.000746697	0.220136	0.733786	2.20136
			0.000757095	0.217371	0.72457	2.17371
			0.000767638	0.214641	0.715469	2.14641
			0.000778327	0.211944	0.706481	2.11944
			0.000789166	0.209281	0.697605	2.09281
			0.000800155	0.206652	0.688839	2.06652
			0.000811298	0.204055	0.680183	2.04055
			0.000822595	0.20149	0.671634	2.0149
			0.00083405	0.198958	0.663192	1.98958
			0.000845665	0.196457	0.654855	1.96457
			0.000857441	0.193987	0.646622	1.93987
			0.000869381	0.191548	0.638492	1.91548
			0.000881488	0.189139	0.630463	1.89139
			0.000893763	0.18676	0.622534	1.8676
			0.000906209	0.184411	0.614704	1.84411
			0.000918828	0.182091	0.606971	1.82091
			0.000931623	0.179801	0.599335	1.79801
			0.000944596	0.177538	0.591794	1.77538
			0.00095775	0.175304	0.584348	1.75304
			0.000971087	0.173098	0.576994	1.73098
			0.00098461	0.17092	0.569732	1.7092
			0.000998321	0.168768	0.56256	1.68768
			0.00101222	0.166644	0.555478	1.66644
			0.00102632	0.164545	0.548485	1.64545
			0.00104061	0.162474	0.541579	1.62474
			0.0010551	0.160428	0.534759	1.60428
			0.00106979	0.158407	0.528024	1.58407
			0.00108469	0.156412	0.521373	1.56412
			0.0010998	0.154442	0.514806	1.54442
			0.00111511	0.152496	0.50832	1.52496
			0.00113064	0.150575	0.501915	1.50575
			0.00114638	0.148677	0.495591	1.48677
			0.00116235	0.146804	0.489345	1.46804
			0.00117853	0.144953	0.483178	1.44953
			0.00119495	0.143126	0.477088	1.43126
			0.00121159	0.141322	0.471073	1.41322
			0.00122846	0.13954	0.465134	1.3954
			0.00124557	0.137781	0.45927	1.37781
			0.00126291	0.136044	0.453478	1.36044
			0.0012805	0.134328	0.447759	1.34328
			0.00129833	0.132634	0.442112	1.32634
			0.00131641	0.130961	0.436535	1.30961
			0.00133474	0.129309	0.431028	1.29309
			0.00135333	0.127677	0.42559	1.27677
			0.00137217	0.126066	0.42022	1.26066
			0.00139128	0.124475	0.414918	1.24475
			0.00141065	0.122904	0.409681	1.22904
			0.0014303	0.121353	0.404511	1.21353
			0.00145022	0.119821	0.399405	1.19821
			0.00147041	0.118309	0.394362	1.18309
			0.00149089	0.116815	0.389384	1.16815
			0.00151165	0.11534	0.384467	1.1534
			0.0015327	0.113884	0.379612	1.13884
			0.00155404	0.112445	0.374818	1.12445
			0.00157568	0.111025	0.370084	1.11025
			0.00159762	0.109623	0.365409	1.09623
			0.00161987	0.108238	0.360793	1.08238
			0.00164243	0.10687	0.356235	1.0687
			0.0016653	0.10552	0.351734	1.0552
			0.00168849	0.104187	0.347289	1.04187
			0.001712	0.10287	0.3429	1.0287
			0.00173584	0.10157	0.338566	1.0157
			0.00176002	0.100286	0.334287	1.00286
			0.00178452	0.0990182	0.330061	0.990182
			0.00180937	0.0977664	0.325888	0.977664
			0.00183457	0.0965302	0.321767	0.965302
			0.00186012	0.0953096	0.317699	0.953096
			0.00188602	0.0941043	0.313681	0.941043
			0.00191228	0.0929141	0.309714	0.929141
			0.00193891	0.0917389	0.305796	0.917389
			0.00196591	0.0905784	0.301928	0.905784
			0.00199329	0.0894325	0.298108	0.894325
			0.00202105	0.088301	0.294337	0.88301
			0.00204919	0.0871837	0.290612	0.871837
			0.00207773	0.0860804	0.286935	0.860804
			0.00210666	0.084991	0.283303	0.84991
			0.002136	0.0839153	0.279718	0.839153
			0.00216574	0.0828531	0.276177	0.828531
			0.0021959	0.0818042	0.272681	0.818042
			0.00222648	0.0807685	0.269228	0.807685
			0.00225748	0.0797458	0.265819	0.797458
			0.00228892	0.078736	0.262453	0.78736
			0.00232079	0.0777389	0.25913	0.777389
			0.00235311	0.0767543	0.255848	0.767543
			0.00238588	0.0757821	0.252607	0.757821
			0.0024191	0.0748222	0.249407	0.748222
			0.00245279	0.0738743	0.246248	0.738743
			0.00248695	0.0729383	0.243128	0.729383
			0.00252158	0.0720141	0.240047	0.720141
			0.00255669	0.0711015	0.237005	0.711015
			0.0025923	0.0702005	0.234002	0.702005
			0.0026284	0.0693107	0.231036	0.693107
			0.002665	0.0684322	0.228107	0.684322
			0.00270211	0.0675647	0.225216	0.675647
			0.00273974	0.0667081	0.22236	0.667081
			0.00277789	0.0658623	0.219541	0.658623
			0.00281657	0.0650272	0.216757	0.650272
			0.00285579	0.0642025	0.214008	0.642025
			0.00289556	0.0633883	0.211294	0.633883
			0.00293588	0.0625843	0.208614	0.625843
			0.00297677	0.0617905	0.205968	0.617905
			0.00301822	0.0610066	0.203355	0.610066
			0.00306025	0.0602326	0.200775	0.602326
			0.00310286	0.0594684	0.198228	0.594684
			0.00314607	0.0587138	0.195713	0.587138
			0.00318988	0.0579687	0.193229	0.579687
			0.0032343	0.057233	0.190777	0.57233
			0.00327934	0.0565066	0.188355	0.565066
			0.00332501	0.0557893	0.185964	0.557893
			0.00337131	0.0550811	0.183604	0.550811
			0.00341826	0.0543818	0.181273	0.543818
			0.00346586	0.0536914	0.178971	0.536914
			0.00351412	0.0530096	0.176699	0.530096
			0.00356306	0.0523364	0.174455	0.523364
			0.00361267	0.0516718	0.172239	0.516718
			0.00366298	0.0510155	0.170052	0.510155
			0.00371399	0.0503675	0.167892	0.503675
			0.00376571	0.0497276	0.165759	0.497276
			0.00381815	0.0490959	0.163653	0.490959
			0.00387132	0.0484721	0.161574	0.484721
			0.00392523	0.0478562	0.159521	0.478562
			0.00397989	0.047248	0.157493	0.47248
			0.00403531	0.0466476	0.155492	0.466476
			0.0040915	0.0460547	0.153516	0.460547
			0.00414848	0.0454693	0.151564	0.454693
			0.00420625	0.0448913	0.149638	0.448913
			0.00426482	0.0443206	0.147735	0.443206
			0.00432421	0.0437571	0.145857	0.437571
			0.00438443	0.0432008	0.144003	0.432008
			0.00444548	0.0426514	0.142171	0.426514
			0.00450739	0.042109	0.140363	0.42109
			0.00457016	0.0415735	0.138578	0.415735
			0.0046338	0.0410447	0.136816	0.410447
			0.00469832	0.0405226	0.135075	0.405226
			0.00476375	0.0400071	0.133357	0.400071
			0.00483009	0.0394981	0.13166	0.394981
			0.00489735	0.0389956	0.129985	0.389956
			0.00496555	0.0384994	0.128331	0.384994
			0.00503469	0.0380094	0.126698	0.380094
			0.0051048	0.0375257	0.125086	0.375257
			0.00517589	0.0370481	0.123494	0.370481
			0.00524797	0.0365765	0.121922	0.365765
			0.00532105	0.0361109	0.12037	0.361109
			0.00539514	0.0356512	0.118837	0.356512
			0.00547027	0.0351973	0.117324	0.351973
			0.00554645	0.0347492	0.115831	0.347492
			0.00562369	0.0343067	0.114356	0.343067
			0.005702	0.0338698	0.112899	0.338698
			0.0057814	0.0334384	0.111461	0.334384
			0.00586191	0.0330126	0.110042	0.330126
			0.00594354	0.032592	0.10864	0.32592
			0.0060263	0.0321769	0.107256	0.321769
			0.00611022	0.0317669	0.10589	0.317669
			0.00619531	0.0313622	0.104541	0.313622
			0.00628158	0.0309626	0.103209	0.309626
			0.00636906	0.0305681	0.101894	0.305681
			0.00645775	0.0301785	0.100595	0.301785
			0.00654768	0.0297939	0.099313	0.297939
			0.00663885	0.0294142	0.0980472	0.294142
			0.0067313	0.0290392	0.0967974	0.290392
			0.00682504	0.028669	0.0955635	0.28669
			0.00692008	0.0283035	0.0943452	0.283035
			0.00701645	0.0279427	0.0931423	0.279427
			0.00711415	0.0275864	0.0919547	0.275864
			0.00721322	0.0272346	0.0907821	0.272346
			0.00731367	0.0268873	0.0896244	0.268873
			0.00741551	0.0265444	0.0884814	0.265444
			0.00751878	0.0262058	0.0873528	0.262058
			0.00762348	0.0258716	0.0862386	0.258716
			0.00772964	0.0255416	0.0851385	0.255416
			0.00783728	0.0252157	0.0840524	0.252157
			0.00794641	0.024894	0.08298	0.24894
			0.00805707	0.0245764	0.0819212	0.245764
			0.00816927	0.0242628	0.0808759	0.242628
			0.00828303	0.0239531	0.0798438	0.239531
			0.00839837	0.0236474	0.0788248	0.236474
			0.00851533	0.0233456	0.0778188	0.233456
			0.0086339	0.0230476	0.0768255	0.230476
			0.00875414	0.0227534	0.0758448	0.227534
			0.00887604	0.022463	0.0748765	0.22463
			0.00899964	0.0221762	0.0739206	0.221762
			0.00912497	0.021893	0.0729768	0.21893
			0.00925204	0.0216135	0.0720449	0.216135
			0.00938087	0.0213375	0.0711249	0.213375
			0.00951151	0.021065	0.0702166	0.21065
			0.00964396	0.0207959	0.0693198	0.207959
			0.00977825	0.0205303	0.0684344	0.205303
			0.00991442	0.0202681	0.0675603	0.202681
			0.0100525	0.0200092	0.0666972	0.200092
			0.0101925	0.0197535	0.0658451	0.197535
			0.0103344	0.0195012	0.0650039	0.195012
			0.0104783	0.019252	0.0641733	0.19252
			0.0106242	0.019006	0.0633533	0.19006
			0.0107722	0.0187631	0.0625437	0.187631
			0.0109222	0.0185233	0.0617444	0.185233
			0.0110743	0.0182866	0.0609552	0.182866
			0.0112285	0.0180528	0.0601761	0.180528
			0.0113849	0.0178221	0.0594069	0.178221
			0.0115434	0.0175942	0.0586474	0.175942
			0.0117041	0.0173693	0.0578976	0.173693
			0.0118671	0.0171472	0.0571574	0.171472
			0.0120324	0.016928	0.0564265	0.16928
			0.0121999	0.0167115	0.055705	0.167115
			0.0123698	0.0164978	0.0549926	0.164978
			0.0125421	0.0162868	0.0542893	0.162868
			0.0127167	0.0160785	0.0535949	0.160785
			0.0128938	0.0158728	0.0529094	0.158728
			0.0130734	0.0156698	0.0522326	0.156698
			0.0132554	0.0154693	0.0515644	0.154693
			0.01344	0.0152714	0.0509047	0.152714
			0.0136272	0.015076	0.0502533	0.15076
			0.0138169	0.0148831	0.0496103	0.148831
			0.0140093	0.0146926	0.0489755	0.146926
			0.0142044	0.0145046	0.0483487	0.145046
			0.0144022	0.014319	0.04773	0.14319
			0.0146028	0.0141357	0.0471191	0.141357
			0.0148061	0.0139548	0.0465159	0.139548
			0.0150123	0.0137761	0.0459205	0.137761
			0.0152214	0.0135998	0.0453326	0.135998
			0.0154333	0.0134257	0.0447523	0.134257
			0.0156482	0.0132538	0.0441793	0.132538
			0.0158661	0.0130841	0.0436136	0.130841
			0.0160871	0.0129165	0.0430551	0.129165
			0.0163111	0.0127511	0.0425037	0.127511
			0.0165382	0.0125878	0.0419594	0.125878
			0.0167686	0.0124266	0.041422	0.124266
			0.0170021	0.0122674	0.0408914	0.122674
			0.0172388	0.0121103	0.0403676	0.121103
			0.0174789	0.0119551	0.0398505	0.119551
			0.0177223	0.011802	0.0393399	0.11802
			0.0179691	0.0116508	0.0388359	0.116508
			0.0182193	0.0115015	0.0383383	0.115015
			0.018473	0.0113541	0.037847	0.113541
			0.0187303	0.0112086	0.037362	0.112086
			0.0189911	0.011065	0.0368832	0.11065
			0.0192555	0.0109231	0.0364105	0.109231
			0.0195237	0.0107831	0.0359438	0.107831
			0.0197956	0.0106449	0.0354831	0.106449
			0.0200712	0.0105085	0.0350282	0.105085
			0.0203507	0.0103737	0.0345792	0.103737
			0.0206341	0.0102407	0.0341358	0.102407
			0.0209214	0.0101094	0.0336981	0.101094
			0.0212128	0.00997982	0.0332661	0.0997982
			0.0215082	0.00985184	0.0328395	0.0985184
			0.0218077	0.0097255	0.0324183	0.097255
			0.0221114	0.00960077	0.0320026	0.0960077
			0.0224193	0.00947763	0.0315921	0.0947763
			0.0227315	0.00935607	0.0311869	0.0935607
			0.023048	0.00923605	0.0307868	0.0923605
			0.023369	0.00911757	0.0303919	0.0911757
			0.0236944	0.0090006	0.030002	0.090006
			0.0240244	0.00888512	0.0296171	0.0888512
			0.0243589	0.00877112	0.0292371	0.0877112
			0.0246981	0.00865857	0.0288619	0.0865857
			0.025042	0.00854746	0.0284915	0.0854746
			0.0253908	0.00843777	0.0281259	0.0843777
			0.0257443	0.00832948	0.0277649	0.0832948
			0.0261028	0.00822257	0.0274086	0.0822257
			0.0264663	0.00811703	0.0270568	0.0811703
			0.0268349	0.00801283	0.0267094	0.0801283
			0.0272086	0.00790997	0.0263666	0.0790997
			0.0275875	0.00780842	0.0260281	0.0780842
			0.0279716	0.00770817	0.0256939	0.0770817
			0.0283611	0.0076092	0.025364	0.076092
			0.0287561	0.00751149	0.0250383	0.0751149
			0.0291565	0.00741503	0.0247168	0.0741503
			0.0295625	0.00731981	0.0243994	0.0731981
			0.0299742	0.0072258	0.024086	0.072258
			0.0303916	0.00713299	0.0237766	0.0713299
			0.0308148	0.00704137	0.0234712	0.0704137
			0.0312439	0.00695092	0.0231697	0.0695092
			0.031679	0.00686163	0.0228721	0.0686163
			0.0321202	0.00677347	0.0225782	0.0677347
			0.0325675	0.00668645	0.0222882	0.0668645
			0.033021	0.00660054	0.0220018	0.0660054
			0.0334808	0.00651573	0.0217191	0.0651573
			0.033947	0.006432	0.02144	0.06432
			0.0344198	0.00634934	0.0211645	0.0634934
			0.0348991	0.00626774	0.0208925	0.0626774
			0.0353851	0.00618718	0.0206239	0.0618718
			0.0358778	0.00610766	0.0203589	0.0610766
			0.0363774	0.00602915	0.0200972	0.0602915
			0.036884	0.00595164	0.0198388	0.0595164
			0.0373976	0.00587513	0.0195838	0.0587513
			0.0379184	0.0057996	0.019332	0.057996
			0.0384464	0.00572503	0.0190834	0.0572503
			0.0389818	0.00565142	0.0188381	0.0565142
			0.0395246	0.00557875	0.0185958	0.0557875
			0.040075	0.005507	0.0183567	0.05507
			0.0406331	0.00543618	0.0181206	0.0543618
			0.0411989	0.00536627	0.0178876	0.0536627
			0.0417726	0.00529725	0.0176575	0.0529725
			0.0423543	0.00522911	0.0174304	0.0522911
			0.0429441	0.00516184	0.0172061	0.0516184
			0.0435422	0.00509544	0.0169848	0.0509544
			0.0441485	0.00502989	0.0167663	0.0502989
			0.0447633	0.00496517	0.0165506	0.0496517
			0.0453866	0.00490129	0.0163376	0.0490129
			0.0460187	0.00483822	0.0161274	0.0483822
			0.0466595	0.00477596	0.0159199	0.0477596
			0.0473092	0.0047145	0.015715	0.047145
			0.047968	0.00465383	0.0155128	0.0465383
			0.048636	0.00459393	0.0153131	0.0459393
			0.0493133	0.0045348	0.015116	0.045348
			0.05	0.00447643	0.0149214	0.0447643

## Sheet: Fig 4d
Vmin (m/sec)	dtc (sec)	Vmin (fits) (m/sec)	dtc (a/b=0.3) (sec)	dtc (a/b=0.75) (sec)	dtc (a/b=0.9) (sec)	dtc (L=0.3mm) (sec)	dtc (L=1mm) (sec)	dtc (L=3mm) (sec)
2.92076e-07	135370	5e-13	2.90633e+08	8.13774e+08	2.03443e+09	2.44132e+08	8.13774e+08	2.44132e+09
1.19e-08	1750000	5.12839e-13	2.90583e+08	8.13632e+08	2.03408e+09	2.4409e+08	8.13632e+08	2.4409e+09
3.4e-09	12100000	5.26008e-13	2.9053e+08	8.13484e+08	2.03371e+09	2.44045e+08	8.13484e+08	2.44045e+09
2.84e-10	23300000	5.39514e-13	2.90475e+08	8.1333e+08	2.03332e+09	2.43999e+08	8.1333e+08	2.43999e+09
6.61e-09	333000	5.53368e-13	2.90417e+08	8.13169e+08	2.03292e+09	2.43951e+08	8.13169e+08	2.43951e+09
2.6e-07	346000	5.67577e-13	2.90357e+08	8.13e+08	2.0325e+09	2.439e+08	8.13e+08	2.439e+09
6.17284e-05	3240	5.82152e-13	2.90294e+08	8.12824e+08	2.03206e+09	2.43847e+08	8.12824e+08	2.43847e+09
6.5e-10	5260000	5.971e-13	2.90229e+08	8.12641e+08	2.0316e+09	2.43792e+08	8.12641e+08	2.43792e+09
1.87e-06	2640	6.12432e-13	2.9016e+08	8.12449e+08	2.03112e+09	2.43735e+08	8.12449e+08	2.43735e+09
		6.28158e-13	2.90089e+08	8.12248e+08	2.03062e+09	2.43675e+08	8.12248e+08	2.43675e+09
		6.44288e-13	2.90014e+08	8.12039e+08	2.0301e+09	2.43612e+08	8.12039e+08	2.43612e+09
		6.60832e-13	2.89936e+08	8.11821e+08	2.02955e+09	2.43546e+08	8.11821e+08	2.43546e+09
		6.77801e-13	2.89854e+08	8.11592e+08	2.02898e+09	2.43478e+08	8.11592e+08	2.43478e+09
		6.95205e-13	2.89769e+08	8.11354e+08	2.02839e+09	2.43406e+08	8.11354e+08	2.43406e+09
		7.13057e-13	2.8968e+08	8.11105e+08	2.02776e+09	2.43332e+08	8.11105e+08	2.43332e+09
		7.31367e-13	2.89588e+08	8.10845e+08	2.02711e+09	2.43254e+08	8.10845e+08	2.43254e+09
		7.50147e-13	2.89491e+08	8.10573e+08	2.02643e+09	2.43172e+08	8.10573e+08	2.43172e+09
		7.69409e-13	2.89389e+08	8.1029e+08	2.02572e+09	2.43087e+08	8.1029e+08	2.43087e+09
		7.89166e-13	2.89283e+08	8.09994e+08	2.02498e+09	2.42998e+08	8.09994e+08	2.42998e+09
		8.0943e-13	2.89173e+08	8.09684e+08	2.02421e+09	2.42905e+08	8.09684e+08	2.42905e+09
		8.30214e-13	2.89058e+08	8.09361e+08	2.0234e+09	2.42808e+08	8.09361e+08	2.42808e+09
		8.51533e-13	2.88937e+08	8.09024e+08	2.02256e+09	2.42707e+08	8.09024e+08	2.42707e+09
		8.73398e-13	2.88811e+08	8.08671e+08	2.02168e+09	2.42601e+08	8.08671e+08	2.42601e+09
		8.95825e-13	2.8868e+08	8.08303e+08	2.02076e+09	2.42491e+08	8.08303e+08	2.42491e+09
		9.18828e-13	2.88542e+08	8.07919e+08	2.0198e+09	2.42376e+08	8.07919e+08	2.42376e+09
		9.42422e-13	2.88399e+08	8.07517e+08	2.01879e+09	2.42255e+08	8.07517e+08	2.42255e+09
		9.66621e-13	2.88249e+08	8.07098e+08	2.01775e+09	2.42129e+08	8.07098e+08	2.42129e+09
		9.91442e-13	2.88093e+08	8.0666e+08	2.01665e+09	2.41998e+08	8.0666e+08	2.41998e+09
		1.0169e-12	2.8793e+08	8.06203e+08	2.01551e+09	2.41861e+08	8.06203e+08	2.41861e+09
		1.04301e-12	2.87759e+08	8.05726e+08	2.01431e+09	2.41718e+08	8.05726e+08	2.41718e+09
		1.06979e-12	2.87581e+08	8.05227e+08	2.01307e+09	2.41568e+08	8.05227e+08	2.41568e+09
		1.09726e-12	2.87395e+08	8.04707e+08	2.01177e+09	2.41412e+08	8.04707e+08	2.41412e+09
		1.12544e-12	2.87201e+08	8.04164e+08	2.01041e+09	2.41249e+08	8.04164e+08	2.41249e+09
		1.15434e-12	2.86999e+08	8.03597e+08	2.00899e+09	2.41079e+08	8.03597e+08	2.41079e+09
		1.18398e-12	2.86787e+08	8.03005e+08	2.00751e+09	2.40901e+08	8.03005e+08	2.40901e+09
		1.21438e-12	2.86567e+08	8.02386e+08	2.00597e+09	2.40716e+08	8.02386e+08	2.40716e+09
		1.24557e-12	2.86336e+08	8.01741e+08	2.00435e+09	2.40522e+08	8.01741e+08	2.40522e+09
		1.27755e-12	2.86096e+08	8.01068e+08	2.00267e+09	2.4032e+08	8.01068e+08	2.4032e+09
		1.31035e-12	2.85845e+08	8.00365e+08	2.00091e+09	2.4011e+08	8.00365e+08	2.4011e+09
		1.344e-12	2.85583e+08	7.99632e+08	1.99908e+09	2.3989e+08	7.99632e+08	2.3989e+09
		1.37851e-12	2.8531e+08	7.98867e+08	1.99717e+09	2.3966e+08	7.98867e+08	2.3966e+09
		1.41391e-12	2.85025e+08	7.98069e+08	1.99517e+09	2.39421e+08	7.98069e+08	2.39421e+09
		1.45022e-12	2.84727e+08	7.97236e+08	1.99309e+09	2.39171e+08	7.97236e+08	2.39171e+09
		1.48745e-12	2.84417e+08	7.96367e+08	1.99092e+09	2.3891e+08	7.96367e+08	2.3891e+09
		1.52565e-12	2.84093e+08	7.95461e+08	1.98865e+09	2.38638e+08	7.95461e+08	2.38638e+09
		1.56482e-12	2.83756e+08	7.94516e+08	1.98629e+09	2.38355e+08	7.94516e+08	2.38355e+09
		1.60501e-12	2.83404e+08	7.93531e+08	1.98383e+09	2.38059e+08	7.93531e+08	2.38059e+09
		1.64622e-12	2.83037e+08	7.92503e+08	1.98126e+09	2.37751e+08	7.92503e+08	2.37751e+09
		1.68849e-12	2.82654e+08	7.91432e+08	1.97858e+09	2.3743e+08	7.91432e+08	2.3743e+09
		1.73185e-12	2.82256e+08	7.90316e+08	1.97579e+09	2.37095e+08	7.90316e+08	2.37095e+09
		1.77632e-12	2.8184e+08	7.89152e+08	1.97288e+09	2.36746e+08	7.89152e+08	2.36746e+09
		1.82193e-12	2.81407e+08	7.8794e+08	1.96985e+09	2.36382e+08	7.8794e+08	2.36382e+09
		1.86871e-12	2.80956e+08	7.86677e+08	1.96669e+09	2.36003e+08	7.86677e+08	2.36003e+09
		1.9167e-12	2.80486e+08	7.85362e+08	1.9634e+09	2.35608e+08	7.85362e+08	2.35608e+09
		1.96591e-12	2.79997e+08	7.83992e+08	1.95998e+09	2.35197e+08	7.83992e+08	2.35197e+09
		2.01639e-12	2.79488e+08	7.82565e+08	1.95641e+09	2.3477e+08	7.82565e+08	2.3477e+09
		2.06817e-12	2.78957e+08	7.8108e+08	1.9527e+09	2.34324e+08	7.8108e+08	2.34324e+09
		2.12128e-12	2.78405e+08	7.79535e+08	1.94884e+09	2.3386e+08	7.79535e+08	2.3386e+09
		2.17575e-12	2.77831e+08	7.77926e+08	1.94482e+09	2.33378e+08	7.77926e+08	2.33378e+09
		2.23162e-12	2.77233e+08	7.76253e+08	1.94063e+09	2.32876e+08	7.76253e+08	2.32876e+09
		2.28892e-12	2.76612e+08	7.74513e+08	1.93628e+09	2.32354e+08	7.74513e+08	2.32354e+09
		2.3477e-12	2.75966e+08	7.72704e+08	1.93176e+09	2.31811e+08	7.72704e+08	2.31811e+09
		2.40798e-12	2.75294e+08	7.70824e+08	1.92706e+09	2.31247e+08	7.70824e+08	2.31247e+09
		2.46981e-12	2.74596e+08	7.6887e+08	1.92217e+09	2.30661e+08	7.6887e+08	2.30661e+09
		2.53323e-12	2.73871e+08	7.6684e+08	1.9171e+09	2.30052e+08	7.6684e+08	2.30052e+09
		2.59828e-12	2.73118e+08	7.64731e+08	1.91183e+09	2.29419e+08	7.64731e+08	2.29419e+09
		2.665e-12	2.72337e+08	7.62542e+08	1.90636e+09	2.28763e+08	7.62542e+08	2.28763e+09
		2.73343e-12	2.71525e+08	7.6027e+08	1.90068e+09	2.28081e+08	7.6027e+08	2.28081e+09
		2.80362e-12	2.70683e+08	7.57913e+08	1.89478e+09	2.27374e+08	7.57913e+08	2.27374e+09
		2.87561e-12	2.6981e+08	7.55469e+08	1.88867e+09	2.26641e+08	7.55469e+08	2.26641e+09
		2.94945e-12	2.68905e+08	7.52934e+08	1.88234e+09	2.2588e+08	7.52934e+08	2.2588e+09
		3.02518e-12	2.67967e+08	7.50308e+08	1.87577e+09	2.25092e+08	7.50308e+08	2.25092e+09
		3.10286e-12	2.66995e+08	7.47587e+08	1.86897e+09	2.24276e+08	7.47587e+08	2.24276e+09
		3.18254e-12	2.65989e+08	7.44769e+08	1.86192e+09	2.23431e+08	7.44769e+08	2.23431e+09
		3.26426e-12	2.64947e+08	7.41853e+08	1.85463e+09	2.22556e+08	7.41853e+08	2.22556e+09
		3.34808e-12	2.6387e+08	7.38836e+08	1.84709e+09	2.21651e+08	7.38836e+08	2.21651e+09
		3.43405e-12	2.62756e+08	7.35715e+08	1.83929e+09	2.20715e+08	7.35715e+08	2.20715e+09
		3.52223e-12	2.61604e+08	7.3249e+08	1.83123e+09	2.19747e+08	7.3249e+08	2.19747e+09
		3.61267e-12	2.60414e+08	7.29158e+08	1.8229e+09	2.18747e+08	7.29158e+08	2.18747e+09
		3.70544e-12	2.59185e+08	7.25717e+08	1.81429e+09	2.17715e+08	7.25717e+08	2.17715e+09
		3.80059e-12	2.57917e+08	7.22166e+08	1.80542e+09	2.1665e+08	7.22166e+08	2.1665e+09
		3.89818e-12	2.56608e+08	7.18503e+08	1.79626e+09	2.15551e+08	7.18503e+08	2.15551e+09
		3.99828e-12	2.55259e+08	7.14727e+08	1.78682e+09	2.14418e+08	7.14727e+08	2.14418e+09
		4.10094e-12	2.5387e+08	7.10835e+08	1.77709e+09	2.13251e+08	7.10835e+08	2.13251e+09
		4.20625e-12	2.52439e+08	7.06828e+08	1.76707e+09	2.12048e+08	7.06828e+08	2.12048e+09
		4.31426e-12	2.50966e+08	7.02704e+08	1.75676e+09	2.10811e+08	7.02704e+08	2.10811e+09
		4.42504e-12	2.49451e+08	6.98462e+08	1.74615e+09	2.09539e+08	6.98462e+08	2.09539e+09
		4.53866e-12	2.47893e+08	6.94101e+08	1.73525e+09	2.0823e+08	6.94101e+08	2.0823e+09
		4.65521e-12	2.46294e+08	6.89622e+08	1.72406e+09	2.06887e+08	6.89622e+08	2.06887e+09
		4.77474e-12	2.44651e+08	6.85024e+08	1.71256e+09	2.05507e+08	6.85024e+08	2.05507e+09
		4.89735e-12	2.42966e+08	6.80306e+08	1.70077e+09	2.04092e+08	6.80306e+08	2.04092e+09
		5.0231e-12	2.41239e+08	6.75469e+08	1.68867e+09	2.02641e+08	6.75469e+08	2.02641e+09
		5.15208e-12	2.39469e+08	6.70514e+08	1.67629e+09	2.01154e+08	6.70514e+08	2.01154e+09
		5.28438e-12	2.37658e+08	6.65441e+08	1.6636e+09	1.99632e+08	6.65441e+08	1.99632e+09
		5.42007e-12	2.35804e+08	6.60251e+08	1.65063e+09	1.98075e+08	6.60251e+08	1.98075e+09
		5.55925e-12	2.33909e+08	6.54945e+08	1.63736e+09	1.96483e+08	6.54945e+08	1.96483e+09
		5.702e-12	2.31973e+08	6.49524e+08	1.62381e+09	1.94857e+08	6.49524e+08	1.94857e+09
		5.84841e-12	2.29996e+08	6.4399e+08	1.60998e+09	1.93197e+08	6.4399e+08	1.93197e+09
		5.99859e-12	2.27981e+08	6.38345e+08	1.59586e+09	1.91504e+08	6.38345e+08	1.91504e+09
		6.15262e-12	2.25926e+08	6.32592e+08	1.58148e+09	1.89778e+08	6.32592e+08	1.89778e+09
		6.31061e-12	2.23833e+08	6.26732e+08	1.56683e+09	1.8802e+08	6.26732e+08	1.8802e+09
		6.47265e-12	2.21703e+08	6.20768e+08	1.55192e+09	1.8623e+08	6.20768e+08	1.8623e+09
		6.63885e-12	2.19537e+08	6.14704e+08	1.53676e+09	1.84411e+08	6.14704e+08	1.84411e+09
		6.80933e-12	2.17336e+08	6.08541e+08	1.52135e+09	1.82562e+08	6.08541e+08	1.82562e+09
		6.98418e-12	2.15102e+08	6.02285e+08	1.50571e+09	1.80685e+08	6.02285e+08	1.80685e+09
		7.16351e-12	2.12835e+08	5.95937e+08	1.48984e+09	1.78781e+08	5.95937e+08	1.78781e+09
		7.34746e-12	2.10537e+08	5.89503e+08	1.47376e+09	1.76851e+08	5.89503e+08	1.76851e+09
		7.53613e-12	2.08209e+08	5.82986e+08	1.45746e+09	1.74896e+08	5.82986e+08	1.74896e+09
		7.72964e-12	2.05854e+08	5.7639e+08	1.44097e+09	1.72917e+08	5.7639e+08	1.72917e+09
		7.92812e-12	2.03471e+08	5.6972e+08	1.4243e+09	1.70916e+08	5.6972e+08	1.70916e+09
		8.1317e-12	2.01064e+08	5.6298e+08	1.40745e+09	1.68894e+08	5.6298e+08	1.68894e+09
		8.3405e-12	1.98634e+08	5.56175e+08	1.39044e+09	1.66853e+08	5.56175e+08	1.66853e+09
		8.55467e-12	1.96182e+08	5.4931e+08	1.37328e+09	1.64793e+08	5.4931e+08	1.64793e+09
		8.77434e-12	1.93711e+08	5.4239e+08	1.35598e+09	1.62717e+08	5.4239e+08	1.62717e+09
		8.99964e-12	1.91222e+08	5.3542e+08	1.33855e+09	1.60626e+08	5.3542e+08	1.60626e+09
		9.23073e-12	1.88716e+08	5.28405e+08	1.32101e+09	1.58522e+08	5.28405e+08	1.58522e+09
		9.46776e-12	1.86197e+08	5.2135e+08	1.30338e+09	1.56405e+08	5.2135e+08	1.56405e+09
		9.71087e-12	1.83665e+08	5.14261e+08	1.28565e+09	1.54278e+08	5.14261e+08	1.54278e+09
		9.96023e-12	1.81122e+08	5.07142e+08	1.26786e+09	1.52143e+08	5.07142e+08	1.52143e+09
		1.0216e-11	1.78571e+08	5e+08	1.25e+09	1.5e+08	5e+08	1.5e+09
		1.04783e-11	1.76014e+08	4.92838e+08	1.2321e+09	1.47851e+08	4.92838e+08	1.47851e+09
		1.07474e-11	1.73451e+08	4.85663e+08	1.21416e+09	1.45699e+08	4.85663e+08	1.45699e+09
		1.10233e-11	1.70886e+08	4.7848e+08	1.1962e+09	1.43544e+08	4.7848e+08	1.43544e+09
		1.13064e-11	1.68319e+08	4.71294e+08	1.17824e+09	1.41388e+08	4.71294e+08	1.41388e+09
		1.15967e-11	1.65754e+08	4.6411e+08	1.16028e+09	1.39233e+08	4.6411e+08	1.39233e+09
		1.18945e-11	1.6319e+08	4.56933e+08	1.14233e+09	1.3708e+08	4.56933e+08	1.3708e+09
		1.21999e-11	1.60631e+08	4.49767e+08	1.12442e+09	1.3493e+08	4.49767e+08	1.3493e+09
		1.25132e-11	1.58078e+08	4.42618e+08	1.10655e+09	1.32786e+08	4.42618e+08	1.32786e+09
		1.28345e-11	1.55532e+08	4.35491e+08	1.08873e+09	1.30647e+08	4.35491e+08	1.30647e+09
		1.31641e-11	1.52996e+08	4.28389e+08	1.07097e+09	1.28517e+08	4.28389e+08	1.28517e+09
		1.35021e-11	1.5047e+08	4.21317e+08	1.05329e+09	1.26395e+08	4.21317e+08	1.26395e+09
		1.38488e-11	1.47957e+08	4.14279e+08	1.0357e+09	1.24284e+08	4.14279e+08	1.24284e+09
		1.42044e-11	1.45457e+08	4.0728e+08	1.0182e+09	1.22184e+08	4.0728e+08	1.22184e+09
		1.45692e-11	1.42972e+08	4.00323e+08	1.00081e+09	1.20097e+08	4.00323e+08	1.20097e+09
		1.49433e-11	1.40504e+08	3.93412e+08	9.83529e+08	1.18023e+08	3.93412e+08	1.18023e+09
		1.5327e-11	1.38054e+08	3.8655e+08	9.66375e+08	1.15965e+08	3.8655e+08	1.15965e+09
		1.57205e-11	1.35622e+08	3.79741e+08	9.49352e+08	1.13922e+08	3.79741e+08	1.13922e+09
		1.61242e-11	1.3321e+08	3.72988e+08	9.32469e+08	1.11896e+08	3.72988e+08	1.11896e+09
		1.65382e-11	1.30819e+08	3.66294e+08	9.15734e+08	1.09888e+08	3.66294e+08	1.09888e+09
		1.69629e-11	1.2845e+08	3.59661e+08	8.99153e+08	1.07898e+08	3.59661e+08	1.07898e+09
		1.73985e-11	1.26105e+08	3.53093e+08	8.82732e+08	1.05928e+08	3.53093e+08	1.05928e+09
		1.78452e-11	1.23783e+08	3.46592e+08	8.66479e+08	1.03978e+08	3.46592e+08	1.03978e+09
		1.83035e-11	1.21486e+08	3.40159e+08	8.50399e+08	1.02048e+08	3.40159e+08	1.02048e+09
		1.87735e-11	1.19214e+08	3.33798e+08	8.34496e+08	1.0014e+08	3.33798e+08	1.0014e+09
		1.92555e-11	1.16968e+08	3.2751e+08	8.18776e+08	9.82531e+07	3.2751e+08	9.82531e+08
		1.975e-11	1.14749e+08	3.21297e+08	8.03243e+08	9.63892e+07	3.21297e+08	9.63892e+08
		2.02571e-11	1.12557e+08	3.15161e+08	7.87901e+08	9.45482e+07	3.15161e+08	9.45482e+08
		2.07773e-11	1.10393e+08	3.09102e+08	7.72754e+08	9.27305e+07	3.09102e+08	9.27305e+08
		2.13108e-11	1.08258e+08	3.03122e+08	7.57804e+08	9.09365e+07	3.03122e+08	9.09365e+08
		2.1858e-11	1.06151e+08	2.97222e+08	7.43056e+08	8.91667e+07	2.97222e+08	8.91667e+08
		2.24193e-11	1.04073e+08	2.91404e+08	7.2851e+08	8.74211e+07	2.91404e+08	8.74211e+08
		2.2995e-11	1.02024e+08	2.85667e+08	7.14169e+08	8.57002e+07	2.85667e+08	8.57002e+08
		2.35854e-11	1.00005e+08	2.80014e+08	7.00034e+08	8.40041e+07	2.80014e+08	8.40041e+08
		2.4191e-11	9.80155e+07	2.74443e+08	6.86109e+08	8.2333e+07	2.74443e+08	8.2333e+08
		2.48122e-11	9.6056e+07	2.68957e+08	6.72392e+08	8.06871e+07	2.68957e+08	8.06871e+08
		2.54494e-11	9.41265e+07	2.63554e+08	6.58886e+08	7.90663e+07	2.63554e+08	7.90663e+08
		2.61028e-11	9.22272e+07	2.58236e+08	6.4559e+08	7.74708e+07	2.58236e+08	7.74708e+08
		2.67731e-11	9.0358e+07	2.53002e+08	6.32506e+08	7.59007e+07	2.53002e+08	7.59007e+08
		2.74606e-11	8.85189e+07	2.47853e+08	6.19632e+08	7.43559e+07	2.47853e+08	7.43559e+08
		2.81657e-11	8.671e+07	2.42788e+08	6.0697e+08	7.28364e+07	2.42788e+08	7.28364e+08
		2.8889e-11	8.49311e+07	2.37807e+08	5.94518e+08	7.13421e+07	2.37807e+08	7.13421e+08
		2.96308e-11	8.31822e+07	2.3291e+08	5.82276e+08	6.98731e+07	2.3291e+08	6.98731e+08
		3.03916e-11	8.14632e+07	2.28097e+08	5.70242e+08	6.84291e+07	2.28097e+08	6.84291e+08
		3.1172e-11	7.97739e+07	2.23367e+08	5.58417e+08	6.70101e+07	2.23367e+08	6.70101e+08
		3.19724e-11	7.81141e+07	2.1872e+08	5.46799e+08	6.56159e+07	2.1872e+08	6.56159e+08
		3.27934e-11	7.64837e+07	2.14154e+08	5.35386e+08	6.42463e+07	2.14154e+08	6.42463e+08
		3.36355e-11	7.48825e+07	2.09671e+08	5.24177e+08	6.29013e+07	2.09671e+08	6.29013e+08
		3.44992e-11	7.33101e+07	2.05268e+08	5.13171e+08	6.15805e+07	2.05268e+08	6.15805e+08
		3.53851e-11	7.17665e+07	2.00946e+08	5.02365e+08	6.02838e+07	2.00946e+08	6.02838e+08
		3.62937e-11	7.02512e+07	1.96703e+08	4.91758e+08	5.9011e+07	1.96703e+08	5.9011e+08
		3.72256e-11	6.87641e+07	1.92539e+08	4.81349e+08	5.77618e+07	1.92539e+08	5.77618e+08
		3.81815e-11	6.73048e+07	1.88453e+08	4.71134e+08	5.6536e+07	1.88453e+08	5.6536e+08
		3.91619e-11	6.58731e+07	1.84445e+08	4.61111e+08	5.53334e+07	1.84445e+08	5.53334e+08
		4.01675e-11	6.44685e+07	1.80512e+08	4.5128e+08	5.41536e+07	1.80512e+08	5.41536e+08
		4.11989e-11	6.30909e+07	1.76655e+08	4.41636e+08	5.29964e+07	1.76655e+08	5.29964e+08
		4.22568e-11	6.17398e+07	1.72872e+08	4.32179e+08	5.18615e+07	1.72872e+08	5.18615e+08
		4.33419e-11	6.0415e+07	1.69162e+08	4.22905e+08	5.07486e+07	1.69162e+08	5.07486e+08
		4.44548e-11	5.9116e+07	1.65525e+08	4.13812e+08	4.96574e+07	1.65525e+08	4.96574e+08
		4.55963e-11	5.78425e+07	1.61959e+08	4.04898e+08	4.85877e+07	1.61959e+08	4.85877e+08
		4.67672e-11	5.65942e+07	1.58464e+08	3.96159e+08	4.75391e+07	1.58464e+08	4.75391e+08
		4.7968e-11	5.53707e+07	1.55038e+08	3.87595e+08	4.65114e+07	1.55038e+08	4.65114e+08
		4.91998e-11	5.41716e+07	1.5168e+08	3.79201e+08	4.55041e+07	1.5168e+08	4.55041e+08
		5.04631e-11	5.29966e+07	1.4839e+08	3.70976e+08	4.45171e+07	1.4839e+08	4.45171e+08
		5.17589e-11	5.18452e+07	1.45167e+08	3.62917e+08	4.355e+07	1.45167e+08	4.355e+08
		5.3088e-11	5.07172e+07	1.42008e+08	3.5502e+08	4.26024e+07	1.42008e+08	4.26024e+08
		5.44511e-11	4.96121e+07	1.38914e+08	3.47285e+08	4.16742e+07	1.38914e+08	4.16742e+08
		5.58493e-11	4.85296e+07	1.35883e+08	3.39707e+08	4.07648e+07	1.35883e+08	4.07648e+08
		5.72834e-11	4.74692e+07	1.32914e+08	3.32284e+08	3.98741e+07	1.32914e+08	3.98741e+08
		5.87544e-11	4.64307e+07	1.30006e+08	3.25015e+08	3.90018e+07	1.30006e+08	3.90018e+08
		6.0263e-11	4.54136e+07	1.27158e+08	3.17895e+08	3.81474e+07	1.27158e+08	3.81474e+08
		6.18105e-11	4.44176e+07	1.24369e+08	3.10923e+08	3.73108e+07	1.24369e+08	3.73108e+08
		6.33976e-11	4.34423e+07	1.21638e+08	3.04096e+08	3.64915e+07	1.21638e+08	3.64915e+08
		6.50256e-11	4.24873e+07	1.18965e+08	2.97411e+08	3.56894e+07	1.18965e+08	3.56894e+08
		6.66953e-11	4.15524e+07	1.16347e+08	2.90866e+08	3.4904e+07	1.16347e+08	3.4904e+08
		6.84079e-11	4.0637e+07	1.13784e+08	2.84459e+08	3.41351e+07	1.13784e+08	3.41351e+08
		7.01645e-11	3.97409e+07	1.11274e+08	2.78186e+08	3.33823e+07	1.11274e+08	3.33823e+08
		7.19661e-11	3.88637e+07	1.08818e+08	2.72046e+08	3.26455e+07	1.08818e+08	3.26455e+08
		7.38141e-11	3.8005e+07	1.06414e+08	2.66035e+08	3.19242e+07	1.06414e+08	3.19242e+08
		7.57095e-11	3.71645e+07	1.04061e+08	2.60152e+08	3.12182e+07	1.04061e+08	3.12182e+08
		7.76535e-11	3.63419e+07	1.01757e+08	2.54393e+08	3.05272e+07	1.01757e+08	3.05272e+08
		7.96475e-11	3.55368e+07	9.9503e+07	2.48758e+08	2.98509e+07	9.9503e+07	2.98509e+08
		8.16927e-11	3.47489e+07	9.72969e+07	2.43242e+08	2.91891e+07	9.72969e+07	2.91891e+08
		8.37904e-11	3.39778e+07	9.51379e+07	2.37845e+08	2.85414e+07	9.51379e+07	2.85414e+08
		8.5942e-11	3.32233e+07	9.30251e+07	2.32563e+08	2.79075e+07	9.30251e+07	2.79075e+08
		8.81488e-11	3.24849e+07	9.09577e+07	2.27394e+08	2.72873e+07	9.09577e+07	2.72873e+08
		9.04122e-11	3.17624e+07	8.89348e+07	2.22337e+08	2.66804e+07	8.89348e+07	2.66804e+08
		9.27338e-11	3.10555e+07	8.69554e+07	2.17389e+08	2.60866e+07	8.69554e+07	2.60866e+08
		9.51151e-11	3.03639e+07	8.50188e+07	2.12547e+08	2.55056e+07	8.50188e+07	2.55056e+08
		9.75574e-11	2.96871e+07	8.3124e+07	2.0781e+08	2.49372e+07	8.3124e+07	2.49372e+08
		1.00062e-10	2.90251e+07	8.12702e+07	2.03176e+08	2.43811e+07	8.12702e+07	2.43811e+08
		1.02632e-10	2.83774e+07	7.94566e+07	1.98642e+08	2.3837e+07	7.94566e+07	2.3837e+08
		1.05267e-10	2.77437e+07	7.76824e+07	1.94206e+08	2.33047e+07	7.76824e+07	2.33047e+08
		1.0797e-10	2.71239e+07	7.59468e+07	1.89867e+08	2.2784e+07	7.59468e+07	2.2784e+08
		1.10743e-10	2.65175e+07	7.42489e+07	1.85622e+08	2.22747e+07	7.42489e+07	2.22747e+08
		1.13586e-10	2.59243e+07	7.25881e+07	1.8147e+08	2.17764e+07	7.25881e+07	2.17764e+08
		1.16503e-10	2.53441e+07	7.09635e+07	1.77409e+08	2.1289e+07	7.09635e+07	2.1289e+08
		1.19495e-10	2.47766e+07	6.93744e+07	1.73436e+08	2.08123e+07	6.93744e+07	2.08123e+08
		1.22563e-10	2.42214e+07	6.782e+07	1.6955e+08	2.0346e+07	6.782e+07	2.0346e+08
		1.2571e-10	2.36785e+07	6.62997e+07	1.65749e+08	1.98899e+07	6.62997e+07	1.98899e+08
		1.28938e-10	2.31474e+07	6.48128e+07	1.62032e+08	1.94438e+07	6.48128e+07	1.94438e+08
		1.32249e-10	2.2628e+07	6.33584e+07	1.58396e+08	1.90075e+07	6.33584e+07	1.90075e+08
		1.35645e-10	2.212e+07	6.19361e+07	1.5484e+08	1.85808e+07	6.19361e+07	1.85808e+08
		1.39128e-10	2.16232e+07	6.0545e+07	1.51362e+08	1.81635e+07	6.0545e+07	1.81635e+08
		1.427e-10	2.11373e+07	5.91845e+07	1.47961e+08	1.77553e+07	5.91845e+07	1.77553e+08
		1.46365e-10	2.06621e+07	5.7854e+07	1.44635e+08	1.73562e+07	5.7854e+07	1.73562e+08
		1.50123e-10	2.01974e+07	5.65528e+07	1.41382e+08	1.69658e+07	5.65528e+07	1.69658e+08
		1.53978e-10	1.9743e+07	5.52803e+07	1.38201e+08	1.65841e+07	5.52803e+07	1.65841e+08
		1.57932e-10	1.92986e+07	5.4036e+07	1.3509e+08	1.62108e+07	5.4036e+07	1.62108e+08
		1.61987e-10	1.8864e+07	5.28192e+07	1.32048e+08	1.58457e+07	5.28192e+07	1.58457e+08
		1.66147e-10	1.8439e+07	5.16292e+07	1.29073e+08	1.54888e+07	5.16292e+07	1.54888e+08
		1.70413e-10	1.80234e+07	5.04657e+07	1.26164e+08	1.51397e+07	5.04657e+07	1.51397e+08
		1.74789e-10	1.76171e+07	4.93279e+07	1.2332e+08	1.47984e+07	4.93279e+07	1.47984e+08
		1.79277e-10	1.72197e+07	4.82153e+07	1.20538e+08	1.44646e+07	4.82153e+07	1.44646e+08
		1.8388e-10	1.68312e+07	4.71274e+07	1.17819e+08	1.41382e+07	4.71274e+07	1.41382e+08
		1.88602e-10	1.64513e+07	4.60637e+07	1.15159e+08	1.38191e+07	4.60637e+07	1.38191e+08
		1.93445e-10	1.60798e+07	4.50236e+07	1.12559e+08	1.35071e+07	4.50236e+07	1.35071e+08
		1.98412e-10	1.57166e+07	4.40066e+07	1.10016e+08	1.3202e+07	4.40066e+07	1.3202e+08
		2.03507e-10	1.53615e+07	4.30122e+07	1.07531e+08	1.29037e+07	4.30122e+07	1.29037e+08
		2.08733e-10	1.50143e+07	4.204e+07	1.051e+08	1.2612e+07	4.204e+07	1.2612e+08
		2.14093e-10	1.46748e+07	4.10894e+07	1.02724e+08	1.23268e+07	4.10894e+07	1.23268e+08
		2.1959e-10	1.43429e+07	4.01601e+07	1.004e+08	1.2048e+07	4.01601e+07	1.2048e+08
		2.25229e-10	1.40184e+07	3.92514e+07	9.81285e+07	1.17754e+07	3.92514e+07	1.17754e+08
		2.31012e-10	1.37011e+07	3.8363e+07	9.59075e+07	1.15089e+07	3.8363e+07	1.15089e+08
		2.36944e-10	1.33909e+07	3.74944e+07	9.37361e+07	1.12483e+07	3.74944e+07	1.12483e+08
		2.43028e-10	1.30876e+07	3.66453e+07	9.16132e+07	1.09936e+07	3.66453e+07	1.09936e+08
		2.49269e-10	1.27911e+07	3.58151e+07	8.95377e+07	1.07445e+07	3.58151e+07	1.07445e+08
		2.55669e-10	1.25012e+07	3.50034e+07	8.75086e+07	1.0501e+07	3.50034e+07	1.0501e+08
		2.62234e-10	1.22178e+07	3.42099e+07	8.55249e+07	1.0263e+07	3.42099e+07	1.0263e+08
		2.68968e-10	1.19408e+07	3.34342e+07	8.35855e+07	1.00303e+07	3.34342e+07	1.00303e+08
		2.75875e-10	1.16699e+07	3.26758e+07	8.16896e+07	9.80275e+06	3.26758e+07	9.80275e+07
		2.82959e-10	1.14052e+07	3.19345e+07	7.98362e+07	9.58034e+06	3.19345e+07	9.58034e+07
		2.90224e-10	1.11463e+07	3.12097e+07	7.80243e+07	9.36291e+06	3.12097e+07	9.36291e+07
		2.97677e-10	1.08933e+07	3.05012e+07	7.6253e+07	9.15035e+06	3.05012e+07	9.15035e+07
		3.0532e-10	1.06459e+07	2.98086e+07	7.45214e+07	8.94257e+06	2.98086e+07	8.94257e+07
		3.1316e-10	1.04041e+07	2.91315e+07	7.28286e+07	8.73944e+06	2.91315e+07	8.73944e+07
		3.21202e-10	1.01677e+07	2.84696e+07	7.11739e+07	8.54087e+06	2.84696e+07	8.54087e+07
		3.29449e-10	9.93662e+06	2.78225e+07	6.95563e+07	8.34676e+06	2.78225e+07	8.34676e+07
		3.37909e-10	9.71073e+06	2.719e+07	6.79751e+07	8.15701e+06	2.719e+07	8.15701e+07
		3.46586e-10	9.48991e+06	2.65718e+07	6.64294e+07	7.97153e+06	2.65718e+07	7.97153e+07
		3.55485e-10	9.27406e+06	2.59674e+07	6.49184e+07	7.79021e+06	2.59674e+07	7.79021e+07
		3.64614e-10	9.06306e+06	2.53766e+07	6.34415e+07	7.61297e+06	2.53766e+07	7.61297e+07
		3.73976e-10	8.85681e+06	2.47991e+07	6.19977e+07	7.43972e+06	2.47991e+07	7.43972e+07
		3.83579e-10	8.65521e+06	2.42346e+07	6.05864e+07	7.27037e+06	2.42346e+07	7.27037e+07
		3.93429e-10	8.45814e+06	2.36828e+07	5.9207e+07	7.10484e+06	2.36828e+07	7.10484e+07
		4.03531e-10	8.26551e+06	2.31434e+07	5.78586e+07	6.94303e+06	2.31434e+07	6.94303e+07
		4.13893e-10	8.07722e+06	2.26162e+07	5.65405e+07	6.78486e+06	2.26162e+07	6.78486e+07
		4.24521e-10	7.89317e+06	2.21009e+07	5.52522e+07	6.63026e+06	2.21009e+07	6.63026e+07
		4.35422e-10	7.71327e+06	2.15972e+07	5.39929e+07	6.47915e+06	2.15972e+07	6.47915e+07
		4.46602e-10	7.53743e+06	2.11048e+07	5.2762e+07	6.33144e+06	2.11048e+07	6.33144e+07
		4.5807e-10	7.36556e+06	2.06236e+07	5.15589e+07	6.18707e+06	2.06236e+07	6.18707e+07
		4.69832e-10	7.19757e+06	2.01532e+07	5.0383e+07	6.04596e+06	2.01532e+07	6.04596e+07
		4.81897e-10	7.03337e+06	1.96934e+07	4.92336e+07	5.90803e+06	1.96934e+07	5.90803e+07
		4.94271e-10	6.87287e+06	1.9244e+07	4.81101e+07	5.77321e+06	1.9244e+07	5.77321e+07
		5.06963e-10	6.716e+06	1.88048e+07	4.7012e+07	5.64144e+06	1.88048e+07	5.64144e+07
		5.1998e-10	6.56268e+06	1.83755e+07	4.59388e+07	5.51265e+06	1.83755e+07	5.51265e+07
		5.33332e-10	6.41282e+06	1.79559e+07	4.48898e+07	5.38677e+06	1.79559e+07	5.38677e+07
		5.47027e-10	6.26636e+06	1.75458e+07	4.38645e+07	5.26374e+06	1.75458e+07	5.26374e+07
		5.61074e-10	6.1232e+06	1.7145e+07	4.28624e+07	5.14349e+06	1.7145e+07	5.14349e+07
		5.75481e-10	5.98328e+06	1.67532e+07	4.1883e+07	5.02596e+06	1.67532e+07	5.02596e+07
		5.90258e-10	5.84653e+06	1.63703e+07	4.09257e+07	4.91109e+06	1.63703e+07	4.91109e+07
		6.05415e-10	5.71288e+06	1.59961e+07	3.99902e+07	4.79882e+06	1.59961e+07	4.79882e+07
		6.20961e-10	5.58225e+06	1.56303e+07	3.90758e+07	4.68909e+06	1.56303e+07	4.68909e+07
		6.36906e-10	5.45458e+06	1.52728e+07	3.81821e+07	4.58185e+06	1.52728e+07	4.58185e+07
		6.5326e-10	5.32981e+06	1.49235e+07	3.73086e+07	4.47704e+06	1.49235e+07	4.47704e+07
		6.70034e-10	5.20786e+06	1.4582e+07	3.6455e+07	4.3746e+06	1.4582e+07	4.3746e+07
		6.8724e-10	5.08867e+06	1.42483e+07	3.56207e+07	4.27448e+06	1.42483e+07	4.27448e+07
		7.04886e-10	4.97219e+06	1.39221e+07	3.48053e+07	4.17664e+06	1.39221e+07	4.17664e+07
		7.22986e-10	4.85835e+06	1.36034e+07	3.40085e+07	4.08102e+06	1.36034e+07	4.08102e+07
		7.41551e-10	4.7471e+06	1.32919e+07	3.32297e+07	3.98756e+06	1.32919e+07	3.98756e+07
		7.60593e-10	4.63836e+06	1.29874e+07	3.24685e+07	3.89623e+06	1.29874e+07	3.89623e+07
		7.80123e-10	4.5321e+06	1.26899e+07	3.17247e+07	3.80696e+06	1.26899e+07	3.80696e+07
		8.00155e-10	4.42825e+06	1.23991e+07	3.09978e+07	3.71973e+06	1.23991e+07	3.71973e+07
		8.20701e-10	4.32676e+06	1.21149e+07	3.02873e+07	3.63448e+06	1.21149e+07	3.63448e+07
		8.41775e-10	4.22757e+06	1.18372e+07	2.9593e+07	3.55116e+06	1.18372e+07	3.55116e+07
		8.6339e-10	4.13064e+06	1.15658e+07	2.89145e+07	3.46974e+06	1.15658e+07	3.46974e+07
		8.85561e-10	4.03591e+06	1.13006e+07	2.82514e+07	3.39017e+06	1.13006e+07	3.39017e+07
		9.083e-10	3.94334e+06	1.10413e+07	2.76034e+07	3.3124e+06	1.10413e+07	3.3124e+07
		9.31623e-10	3.85287e+06	1.0788e+07	2.69701e+07	3.23641e+06	1.0788e+07	3.23641e+07
		9.55545e-10	3.76446e+06	1.05405e+07	2.63512e+07	3.16214e+06	1.05405e+07	3.16214e+07
		9.80082e-10	3.67806e+06	1.02986e+07	2.57464e+07	3.08957e+06	1.02986e+07	3.08957e+07
		1.00525e-09	3.59363e+06	1.00622e+07	2.51554e+07	3.01865e+06	1.00622e+07	3.01865e+07
		1.03106e-09	3.51111e+06	9.83112e+06	2.45778e+07	2.94934e+06	9.83112e+06	2.94934e+07
		1.05754e-09	3.43048e+06	9.60535e+06	2.40134e+07	2.8816e+06	9.60535e+06	2.8816e+07
		1.08469e-09	3.35169e+06	9.38472e+06	2.34618e+07	2.81542e+06	9.38472e+06	2.81542e+07
		1.11254e-09	3.27468e+06	9.16911e+06	2.29228e+07	2.75073e+06	9.16911e+06	2.75073e+07
		1.14111e-09	3.19944e+06	8.95842e+06	2.23961e+07	2.68753e+06	8.95842e+06	2.68753e+07
		1.17041e-09	3.12591e+06	8.75254e+06	2.18813e+07	2.62576e+06	8.75254e+06	2.62576e+07
		1.20047e-09	3.05405e+06	8.55134e+06	2.13784e+07	2.5654e+06	8.55134e+06	2.5654e+07
		1.23129e-09	2.98383e+06	8.35473e+06	2.08868e+07	2.50642e+06	8.35473e+06	2.50642e+07
		1.26291e-09	2.91522e+06	8.16261e+06	2.04065e+07	2.44878e+06	8.16261e+06	2.44878e+07
		1.29534e-09	2.84817e+06	7.97487e+06	1.99372e+07	2.39246e+06	7.97487e+06	2.39246e+07
		1.3286e-09	2.78265e+06	7.79142e+06	1.94785e+07	2.33742e+06	7.79142e+06	2.33742e+07
		1.36272e-09	2.71862e+06	7.61215e+06	1.90304e+07	2.28364e+06	7.61215e+06	2.28364e+07
		1.39771e-09	2.65606e+06	7.43697e+06	1.85924e+07	2.23109e+06	7.43697e+06	2.23109e+07
		1.4336e-09	2.59493e+06	7.26579e+06	1.81645e+07	2.17974e+06	7.26579e+06	2.17974e+07
		1.47041e-09	2.53519e+06	7.09852e+06	1.77463e+07	2.12956e+06	7.09852e+06	2.12956e+07
		1.50817e-09	2.47681e+06	6.93508e+06	1.73377e+07	2.08052e+06	6.93508e+06	2.08052e+07
		1.54689e-09	2.41977e+06	6.77537e+06	1.69384e+07	2.03261e+06	6.77537e+06	2.03261e+07
		1.58661e-09	2.36404e+06	6.6193e+06	1.65483e+07	1.98579e+06	6.6193e+06	1.98579e+07
		1.62736e-09	2.30957e+06	6.46681e+06	1.6167e+07	1.94004e+06	6.46681e+06	1.94004e+07
		1.66914e-09	2.25636e+06	6.3178e+06	1.57945e+07	1.89534e+06	6.3178e+06	1.89534e+07
		1.712e-09	2.20436e+06	6.1722e+06	1.54305e+07	1.85166e+06	6.1722e+06	1.85166e+07
		1.75596e-09	2.15355e+06	6.02993e+06	1.50748e+07	1.80898e+06	6.02993e+06	1.80898e+07
		1.80105e-09	2.1039e+06	5.89091e+06	1.47273e+07	1.76727e+06	5.89091e+06	1.76727e+07
		1.8473e-09	2.05539e+06	5.75508e+06	1.43877e+07	1.72652e+06	5.75508e+06	1.72652e+07
		1.89474e-09	2.00798e+06	5.62235e+06	1.40559e+07	1.68671e+06	5.62235e+06	1.68671e+07
		1.94339e-09	1.96167e+06	5.49267e+06	1.37317e+07	1.6478e+06	5.49267e+06	1.6478e+07
		1.99329e-09	1.91641e+06	5.36595e+06	1.34149e+07	1.60979e+06	5.36595e+06	1.60979e+07
		2.04447e-09	1.87219e+06	5.24214e+06	1.31053e+07	1.57264e+06	5.24214e+06	1.57264e+07
		2.09697e-09	1.82898e+06	5.12116e+06	1.28029e+07	1.53635e+06	5.12116e+06	1.53635e+07
		2.15082e-09	1.78677e+06	5.00295e+06	1.25074e+07	1.50088e+06	5.00295e+06	1.50088e+07
		2.20605e-09	1.74552e+06	4.88745e+06	1.22186e+07	1.46624e+06	4.88745e+06	1.46624e+07
		2.26269e-09	1.70521e+06	4.7746e+06	1.19365e+07	1.43238e+06	4.7746e+06	1.43238e+07
		2.32079e-09	1.66583e+06	4.66434e+06	1.16608e+07	1.3993e+06	4.66434e+06	1.3993e+07
		2.38039e-09	1.62736e+06	4.5566e+06	1.13915e+07	1.36698e+06	4.5566e+06	1.36698e+07
		2.44151e-09	1.58976e+06	4.45133e+06	1.11283e+07	1.3354e+06	4.45133e+06	1.3354e+07
		2.5042e-09	1.55303e+06	4.34848e+06	1.08712e+07	1.30455e+06	4.34848e+06	1.30455e+07
		2.56851e-09	1.51714e+06	4.24799e+06	1.062e+07	1.2744e+06	4.24799e+06	1.2744e+07
		2.63446e-09	1.48208e+06	4.14981e+06	1.03745e+07	1.24494e+06	4.14981e+06	1.24494e+07
		2.70211e-09	1.44781e+06	4.05388e+06	1.01347e+07	1.21616e+06	4.05388e+06	1.21616e+07
		2.77149e-09	1.41434e+06	3.96015e+06	9.90038e+06	1.18805e+06	3.96015e+06	1.18805e+07
		2.84266e-09	1.38163e+06	3.86858e+06	9.67144e+06	1.16057e+06	3.86858e+06	1.16057e+07
		2.91565e-09	1.34968e+06	3.7791e+06	9.44776e+06	1.13373e+06	3.7791e+06	1.13373e+07
		2.99052e-09	1.31846e+06	3.69168e+06	9.22921e+06	1.10751e+06	3.69168e+06	1.10751e+07
		3.06731e-09	1.28796e+06	3.60627e+06	9.01569e+06	1.08188e+06	3.60627e+06	1.08188e+07
		3.14607e-09	1.25815e+06	3.52283e+06	8.80707e+06	1.05685e+06	3.52283e+06	1.05685e+07
		3.22686e-09	1.22904e+06	3.4413e+06	8.60325e+06	1.03239e+06	3.4413e+06	1.03239e+07
		3.30972e-09	1.20059e+06	3.36164e+06	8.40411e+06	1.00849e+06	3.36164e+06	1.00849e+07
		3.3947e-09	1.17279e+06	3.28382e+06	8.20955e+06	985147	3.28382e+06	9.85147e+06
		3.48187e-09	1.14564e+06	3.20779e+06	8.01947e+06	962336	3.20779e+06	9.62336e+06
		3.57128e-09	1.11911e+06	3.1335e+06	7.83376e+06	940051	3.1335e+06	9.40051e+06
		3.66298e-09	1.09319e+06	3.06093e+06	7.65232e+06	918278	3.06093e+06	9.18278e+06
		3.75704e-09	1.06786e+06	2.99002e+06	7.47505e+06	897007	2.99002e+06	8.97007e+06
		3.85351e-09	1.04312e+06	2.92075e+06	7.30187e+06	876224	2.92075e+06	8.76224e+06
		3.95246e-09	1.01895e+06	2.85307e+06	7.13267e+06	855921	2.85307e+06	8.55921e+06
		4.05395e-09	995338	2.78695e+06	6.96737e+06	836084	2.78695e+06	8.36084e+06
		4.15805e-09	972267	2.72235e+06	6.80587e+06	816704	2.72235e+06	8.16704e+06
		4.26482e-09	949728	2.65924e+06	6.64809e+06	797771	2.65924e+06	7.97771e+06
		4.37433e-09	927707	2.59758e+06	6.49395e+06	779274	2.59758e+06	7.79274e+06
		4.48666e-09	906194	2.53734e+06	6.34336e+06	761203	2.53734e+06	7.61203e+06
		4.60187e-09	885176	2.47849e+06	6.19623e+06	743548	2.47849e+06	7.43548e+06
		4.72003e-09	864643	2.421e+06	6.0525e+06	726300	2.421e+06	7.263e+06
		4.84123e-09	844583	2.36483e+06	5.91208e+06	709450	2.36483e+06	7.0945e+06
		4.96555e-09	824986	2.30996e+06	5.7749e+06	692988	2.30996e+06	6.92988e+06
		5.09305e-09	805841	2.25635e+06	5.64089e+06	676906	2.25635e+06	6.76906e+06
		5.22383e-09	787137	2.20398e+06	5.50996e+06	661195	2.20398e+06	6.61195e+06
		5.35797e-09	768864	2.15282e+06	5.38205e+06	645846	2.15282e+06	6.45846e+06
		5.49555e-09	751014	2.10284e+06	5.2571e+06	630851	2.10284e+06	6.30851e+06
		5.63666e-09	733575	2.05401e+06	5.13502e+06	616203	2.05401e+06	6.16203e+06
		5.7814e-09	716538	2.00631e+06	5.01577e+06	601892	2.00631e+06	6.01892e+06
		5.92986e-09	699895	1.95971e+06	4.89926e+06	587912	1.95971e+06	5.87912e+06
		6.08212e-09	683636	1.91418e+06	4.78545e+06	574254	1.91418e+06	5.74254e+06
		6.2383e-09	667752	1.86971e+06	4.67427e+06	560912	1.86971e+06	5.60912e+06
		6.39848e-09	652236	1.82626e+06	4.56565e+06	547878	1.82626e+06	5.47878e+06
		6.56278e-09	637077	1.78382e+06	4.45954e+06	535145	1.78382e+06	5.35145e+06
		6.7313e-09	622269	1.74235e+06	4.35588e+06	522706	1.74235e+06	5.22706e+06
		6.90415e-09	607803	1.70185e+06	4.25462e+06	510554	1.70185e+06	5.10554e+06
		7.08143e-09	593671	1.66228e+06	4.1557e+06	498684	1.66228e+06	4.98684e+06
		7.26327e-09	579866	1.62363e+06	4.05906e+06	487088	1.62363e+06	4.87088e+06
		7.44978e-09	566380	1.58586e+06	3.96466e+06	475759	1.58586e+06	4.75759e+06
		7.64107e-09	553206	1.54898e+06	3.87244e+06	464693	1.54898e+06	4.64693e+06
		7.83728e-09	540337	1.51294e+06	3.78236e+06	453883	1.51294e+06	4.53883e+06
		8.03852e-09	527765	1.47774e+06	3.69435e+06	443322	1.47774e+06	4.43322e+06
		8.24493e-09	515484	1.44335e+06	3.60839e+06	433006	1.44335e+06	4.33006e+06
		8.45665e-09	503487	1.40976e+06	3.52441e+06	422929	1.40976e+06	4.22929e+06
		8.6738e-09	491768	1.37695e+06	3.44237e+06	413085	1.37695e+06	4.13085e+06
		8.89652e-09	480319	1.34489e+06	3.36224e+06	403468	1.34489e+06	4.03468e+06
		9.12497e-09	469136	1.31358e+06	3.28395e+06	394075	1.31358e+06	3.94075e+06
		9.35928e-09	458212	1.28299e+06	3.20749e+06	384898	1.28299e+06	3.84898e+06
		9.5996e-09	447541	1.25311e+06	3.13279e+06	375934	1.25311e+06	3.75934e+06
		9.8461e-09	437117	1.22393e+06	3.05982e+06	367178	1.22393e+06	3.67178e+06
		1.00989e-08	426934	1.19542e+06	2.98854e+06	358625	1.19542e+06	3.58625e+06
		1.03582e-08	416987	1.16756e+06	2.91891e+06	350269	1.16756e+06	3.50269e+06
		1.06242e-08	407271	1.14036e+06	2.8509e+06	342108	1.14036e+06	3.42108e+06
		1.0897e-08	397780	1.11378e+06	2.78446e+06	334135	1.11378e+06	3.34135e+06
		1.11768e-08	388509	1.08782e+06	2.71956e+06	326347	1.08782e+06	3.26347e+06
		1.14638e-08	379452	1.06247e+06	2.65617e+06	318740	1.06247e+06	3.1874e+06
		1.17582e-08	370606	1.0377e+06	2.59424e+06	311309	1.0377e+06	3.11309e+06
		1.20601e-08	361965	1.0135e+06	2.53375e+06	304050	1.0135e+06	3.0405e+06
		1.23698e-08	353524	989867	2.47467e+06	296960	989867	2.9696e+06
		1.26875e-08	345279	966780	2.41695e+06	290034	966780	2.90034e+06
		1.30132e-08	337225	944230	2.36057e+06	283269	944230	2.83269e+06
		1.33474e-08	329358	922202	2.30551e+06	276661	922202	2.76661e+06
		1.36901e-08	321673	900686	2.25171e+06	270206	900686	2.70206e+06
		1.40417e-08	314167	879669	2.19917e+06	263901	879669	2.63901e+06
		1.44022e-08	306835	859139	2.14785e+06	257742	859139	2.57742e+06
		1.4772e-08	299674	839087	2.09772e+06	251726	839087	2.51726e+06
		1.51514e-08	292678	819499	2.04875e+06	245850	819499	2.4585e+06
		1.55404e-08	285845	800367	2.00092e+06	240110	800367	2.4011e+06
		1.59395e-08	279171	781679	1.9542e+06	234504	781679	2.34504e+06
		1.63487e-08	272652	763425	1.90856e+06	229028	763425	2.29028e+06
		1.67686e-08	266284	745595	1.86399e+06	223679	745595	2.23679e+06
		1.71991e-08	260064	728180	1.82045e+06	218454	728180	2.18454e+06
		1.76408e-08	253989	711169	1.77792e+06	213351	711169	2.13351e+06
		1.80937e-08	248055	694553	1.73638e+06	208366	694553	2.08366e+06
		1.85584e-08	242259	678324	1.69581e+06	203497	678324	2.03497e+06
		1.90349e-08	236597	662472	1.65618e+06	198742	662472	1.98742e+06
		1.95237e-08	231067	646989	1.61747e+06	194097	646989	1.94097e+06
		2.0025e-08	225666	631865	1.57966e+06	189560	631865	1.8956e+06
		2.05392e-08	220391	617093	1.54273e+06	185128	617093	1.85128e+06
		2.10666e-08	215238	602665	1.50666e+06	180800	602665	1.808e+06
		2.16076e-08	210205	588573	1.47143e+06	176572	588573	1.76572e+06
		2.21624e-08	205289	574808	1.43702e+06	172443	574808	1.72443e+06
		2.27315e-08	200487	561364	1.40341e+06	168409	561364	1.68409e+06
		2.33152e-08	195797	548233	1.37058e+06	164470	548233	1.6447e+06
		2.39139e-08	191217	535407	1.33852e+06	160622	535407	1.60622e+06
		2.45279e-08	186743	522880	1.3072e+06	156864	522880	1.56864e+06
		2.51577e-08	182373	510644	1.27661e+06	153193	510644	1.53193e+06
		2.58037e-08	178105	498694	1.24673e+06	149608	498694	1.49608e+06
		2.64663e-08	173936	487022	1.21755e+06	146106	487022	1.46106e+06
		2.71459e-08	169865	475621	1.18905e+06	142686	475621	1.42686e+06
		2.7843e-08	165888	464487	1.16122e+06	139346	464487	1.39346e+06
		2.85579e-08	162004	453611	1.13403e+06	136083	453611	1.36083e+06
		2.92912e-08	158210	442989	1.10747e+06	132897	442989	1.32897e+06
		3.00434e-08	154505	432615	1.08154e+06	129784	432615	1.29784e+06
		3.08148e-08	150886	422482	1.05621e+06	126745	422482	1.26745e+06
		3.16061e-08	147352	412586	1.03146e+06	123776	412586	1.23776e+06
		3.24177e-08	143900	402920	1.0073e+06	120876	402920	1.20876e+06
		3.32501e-08	140528	393480	983699	118044	393480	1.18044e+06
		3.41039e-08	137236	384260	960649	115278	384260	1.15278e+06
		3.49796e-08	134019	375254	938136	112576	375254	1.12576e+06
		3.58778e-08	130878	366459	916148	109938	366459	1.09938e+06
		3.67991e-08	127811	357869	894674	107361	357869	1.07361e+06
		3.7744e-08	124814	349480	873700	104844	349480	1.04844e+06
		3.87132e-08	121888	341286	853216	102386	341286	1.02386e+06
		3.97073e-08	119030	333284	833209	99985.1	333284	999851
		4.07269e-08	116239	325468	813670	97640.4	325468	976404
		4.17726e-08	113512	317835	794587	95350.4	317835	953504
		4.28453e-08	110850	310380	775949	93113.9	310380	931139
		4.39455e-08	108250	303099	757747	90929.6	303099	909296
		4.50739e-08	105710	295988	739969	88796.3	295988	887963
		4.62313e-08	103230	289043	722607	86712.9	289043	867129
		4.74184e-08	100807	282260	705651	84678.1	282260	846781
		4.8636e-08	98441.4	275636	689090	82690.8	275636	826908
		4.98849e-08	96130.9	269167	672916	80750	269167	807500
		5.11658e-08	93874.4	262848	657121	78854.5	262848	788545
		5.24797e-08	91670.6	256678	641694	77003.3	256678	770033
		5.38272e-08	89518.3	250651	626628	75195.4	250651	751954
		5.52094e-08	87416.3	244766	611914	73429.7	244766	734297
		5.66271e-08	85363.5	239018	597545	71705.3	239018	717053
		5.80811e-08	83358.7	233404	583511	70021.3	233404	700213
		5.95725e-08	81400.7	227922	569805	68376.6	227922	683766
		6.11022e-08	79488.5	222568	556420	66770.4	222568	667704
		6.26712e-08	77621.1	217339	543348	65201.7	217339	652017
		6.42805e-08	75797.3	212233	530581	63669.8	212233	636698
		6.59311e-08	74016.2	207245	518114	62173.6	207245	621736
		6.7624e-08	72276.8	202375	505938	60712.5	202375	607125
		6.93605e-08	70578.1	197619	494047	59285.6	197619	592856
		7.11415e-08	68919.1	192974	482434	57892.1	192974	578921
		7.29683e-08	67299	188437	471093	56531.2	188437	565312
		7.4842e-08	65716.8	184007	460018	55202.1	184007	552021
		7.67638e-08	64171.6	179681	449202	53904.2	179681	539042
		7.87349e-08	62662.7	175455	438639	52636.6	175455	526366
		8.07566e-08	61189	171329	428323	51398.8	171329	513988
		8.28303e-08	59749.9	167300	418249	50189.9	167300	501899
		8.49572e-08	58344.4	163364	408411	49009.3	163364	490093
		8.71387e-08	56971.9	159521	398803	47856.4	159521	478564
		8.93763e-08	55631.6	155768	389421	46730.5	155768	467305
		9.16713e-08	54322.6	152103	380258	45631	152103	456310
		9.40252e-08	53044.3	148524	371310	44557.2	148524	445572
		9.64396e-08	51796	145029	362572	43508.6	145029	435086
		9.89159e-08	50576.9	141615	354039	42484.6	141615	424846
		1.01456e-07	49386.4	138282	345705	41484.6	138282	414846
		1.04061e-07	48223.9	135027	337567	40508	135027	405080
		1.06733e-07	47088.5	131848	329620	39554.4	131848	395544
		1.09474e-07	45979.8	128744	321859	38623.1	128744	386231
		1.12285e-07	44897.1	125712	314280	37713.6	125712	377136
		1.15168e-07	43839.8	122752	306879	36825.5	122752	368255
		1.18125e-07	42807.3	119860	299651	35958.1	119860	359581
		1.21159e-07	41799	117037	292593	35111.2	117037	351112
		1.2427e-07	40814.4	114280	285701	34284.1	114280	342841
		1.27461e-07	39852.9	111588	278970	33476.4	111588	334764
		1.30734e-07	38913.9	108959	272397	32687.7	108959	326877
		1.34091e-07	37997	106392	265979	31917.5	106392	319175
		1.37534e-07	37101.6	103884	259711	31165.3	103884	311653
		1.41065e-07	36227.2	101436	253590	30430.8	101436	304308
		1.44688e-07	35373.3	99045.2	247613	29713.6	99045.2	297136
		1.48403e-07	34539.5	96710.6	241776	29013.2	96710.6	290132
		1.52214e-07	33725.2	94430.7	236077	28329.2	94430.7	283292
		1.56122e-07	32930.1	92204.4	230511	27661.3	92204.4	276613
		1.60131e-07	32153.7	90030.3	225076	27009.1	90030.3	270091
		1.64243e-07	31395.5	87907.4	219768	26372.2	87907.4	263722
		1.6846e-07	30655.1	85834.3	214586	25750.3	85834.3	257503
		1.72786e-07	29932.1	83809.9	209525	25143	83809.9	251430
		1.77223e-07	29226.1	81833	204583	24549.9	81833	245499
		1.81773e-07	28536.7	79902.6	199757	23970.8	79902.6	239708
		1.86441e-07	27863.4	78017.6	195044	23405.3	78017.6	234053
		1.91228e-07	27206	76176.9	190442	22853.1	76176.9	228531
		1.96139e-07	26564.1	74379.5	185949	22313.8	74379.5	223138
		2.01175e-07	25937.2	72624.3	181561	21787.3	72624.3	217873
		2.06341e-07	25325.1	70910.4	177276	21273.1	70910.4	212731
		2.11639e-07	24727.4	69236.7	173092	20771	69236.7	207710
		2.17074e-07	24143.7	67602.5	169006	20280.7	67602.5	202807
		2.22648e-07	23573.8	66006.6	165017	19802	66006.6	198020
		2.28365e-07	23017.3	64448.3	161121	19334.5	64448.3	193345
		2.34229e-07	22473.8	62926.7	157317	18878	62926.7	188780
		2.40244e-07	21943.1	61440.8	153602	18432.2	61440.8	184322
		2.46412e-07	21425	59989.9	149975	17997	59989.9	179970
		2.5274e-07	20919	58573.2	146433	17571.9	58573.2	175719
		2.5923e-07	20424.9	57189.7	142974	17156.9	57189.7	171569
		2.65886e-07	19942.5	55838.9	139597	16751.7	55838.9	167517
		2.72714e-07	19471.4	54519.8	136300	16355.9	54519.8	163559
		2.79716e-07	19011.4	53231.8	133079	15969.5	53231.8	159695
		2.86899e-07	18562.2	51974.1	129935	15592.2	51974.1	155922
		2.94266e-07	18123.6	50746	126865	15223.8	50746	152238
		3.01822e-07	17695.3	49546.8	123867	14864	49546.8	148640
		3.09572e-07	17277.1	48375.9	120940	14512.8	48375.9	145128
		3.17521e-07	16868.8	47232.5	118081	14169.8	47232.5	141698
		3.25675e-07	16470	46116.1	115290	13834.8	46116.1	138348
		3.34037e-07	16080.7	45026	112565	13507.8	45026	135078
		3.42615e-07	15700.5	43961.5	109904	13188.5	43961.5	131885
		3.51412e-07	15329.3	42922.1	107305	12876.6	42922.1	128766
		3.60436e-07	14966.9	41907.2	104768	12572.2	41907.2	125722
		3.69691e-07	14612.9	40916.3	102291	12274.9	40916.3	122749
		3.79184e-07	14267.4	39948.6	99871.6	11984.6	39948.6	119846
		3.88921e-07	13929.9	39003.8	97509.5	11701.1	39003.8	117011
		3.98907e-07	13600.5	38081.3	95203.2	11424.4	38081.3	114244
		4.0915e-07	13278.7	37180.5	92951.1	11154.1	37180.5	111541
		4.19656e-07	12964.6	36300.9	90752.2	10890.3	36300.9	108903
		4.30432e-07	12657.9	35442.1	88605.2	10632.6	35442.1	106326
		4.41485e-07	12358.4	34603.5	86508.7	10381	34603.5	103810
		4.52821e-07	12066	33784.7	84461.7	10135.4	33784.7	101354
		4.64449e-07	11780.4	32985.2	82462.9	9895.55	32985.2	98955.5
		4.76375e-07	11501.6	32204.5	80511.3	9661.36	32204.5	96613.6
		4.88607e-07	11229.4	31442.3	78605.8	9432.69	31442.3	94326.9
		5.01154e-07	10963.6	30698.1	76745.2	9209.42	30698.1	92094.2
		5.14022e-07	10704.1	29971.4	74928.4	8991.41	29971.4	89914.1
		5.27221e-07	10450.7	29261.8	73154.6	8778.55	29261.8	87785.5
		5.40759e-07	10203.2	28569	71422.6	8570.71	28569	85707.1
		5.54645e-07	9961.64	27892.6	69731.4	8367.77	27892.6	83677.7
		5.68887e-07	9725.75	27232.1	68080.2	8169.63	27232.1	81696.3
		5.83495e-07	9495.43	26587.2	66468	7976.16	26587.2	79761.6
		5.98478e-07	9270.54	25957.5	64893.8	7787.25	25957.5	77872.5
		6.13846e-07	9050.97	25342.7	63356.8	7602.81	25342.7	76028.1
		6.29608e-07	8836.57	24742.4	61856	7422.72	24742.4	74227.2
		6.45775e-07	8627.24	24156.3	60390.7	7246.88	24156.3	72468.8
		6.62357e-07	8422.86	23584	58960	7075.2	23584	70752
		6.79365e-07	8223.29	23025.2	57563.1	6907.57	23025.2	69075.7
		6.9681e-07	8028.45	22479.7	56199.1	6743.9	22479.7	67439
		7.14702e-07	7838.2	21947	54867.4	6584.09	21947	65840.9
		7.33054e-07	7652.45	21426.9	53567.1	6428.06	21426.9	64280.6
		7.51878e-07	7471.09	20919	52297.6	6275.71	20919	62757.1
		7.71184e-07	7294.01	20423.2	51058	6126.97	20423.2	61269.7
		7.90987e-07	7121.11	19939.1	49847.8	5981.73	19939.1	59817.3
		8.11298e-07	6952.3	19466.4	48666.1	5839.93	19466.4	58399.3
		8.3213e-07	6787.48	19004.9	47512.4	5701.48	19004.9	57014.8
		8.53497e-07	6626.55	18554.4	46385.9	5566.31	18554.4	55663.1
		8.75414e-07	6469.43	18114.4	45286	5434.32	18114.4	54343.2
		8.97892e-07	6316.02	17684.9	44212.2	5305.46	17684.9	53054.6
		9.20948e-07	6166.24	17265.5	43163.7	5179.64	17265.5	51796.4
		9.44596e-07	6020	16856	42140	5056.8	16856	50568
		9.68852e-07	5877.22	16456.2	41140.5	4936.86	16456.2	49368.6
		9.9373e-07	5737.81	16065.9	40164.7	4819.76	16065.9	48197.6
		1.01925e-06	5601.7	15684.8	39211.9	4705.43	15684.8	47054.3
		1.04542e-06	5468.81	15312.7	38281.7	4593.8	15312.7	45938
		1.07226e-06	5339.06	14949.4	37373.4	4484.81	14949.4	44848.1
		1.0998e-06	5212.38	14594.7	36486.7	4378.4	14594.7	43784
		1.12804e-06	5088.7	14248.3	35620.9	4274.5	14248.3	42745
		1.157e-06	4967.94	13910.2	34775.6	4173.07	13910.2	41730.7
		1.18671e-06	4850.04	13580.1	33950.3	4074.03	13580.1	40740.3
		1.21718e-06	4734.93	13257.8	33144.5	3977.34	13257.8	39773.4
		1.24844e-06	4622.54	12943.1	32357.8	3882.93	12943.1	38829.3
		1.2805e-06	4512.81	12635.9	31589.7	3790.76	12635.9	37907.6
		1.31338e-06	4405.68	12335.9	30839.8	3700.77	12335.9	37007.7
		1.3471e-06	4301.09	12043	30107.6	3612.91	12043	36129.1
		1.38169e-06	4198.97	11757.1	29392.8	3527.13	11757.1	35271.3
		1.41717e-06	4099.27	11477.9	28694.9	3443.38	11477.9	34433.8
		1.45356e-06	4001.93	11205.4	28013.5	3361.62	11205.4	33616.2
		1.49089e-06	3906.89	10939.3	27348.2	3281.79	10939.3	32817.9
		1.52917e-06	3814.1	10679.5	26698.7	3203.85	10679.5	32038.5
		1.56843e-06	3723.51	10425.8	26064.6	3127.75	10425.8	31277.5
		1.60871e-06	3635.07	10178.2	25445.5	3053.46	10178.2	30534.6
		1.65002e-06	3548.72	9936.42	24841	2980.93	9936.42	29809.3
		1.69239e-06	3464.42	9700.37	24250.9	2910.11	9700.37	29101.1
		1.73584e-06	3382.11	9469.91	23674.8	2840.97	9469.91	28409.7
		1.78042e-06	3301.75	9244.91	23112.3	2773.47	9244.91	27734.7
		1.82613e-06	3223.3	9025.24	22563.1	2707.57	9025.24	27075.7
		1.87303e-06	3146.7	8810.77	22026.9	2643.23	8810.77	26432.3
		1.92112e-06	3071.92	8601.39	21503.5	2580.42	8601.39	25804.2
		1.97045e-06	2998.92	8396.97	20992.4	2519.09	8396.97	25190.9
		2.02105e-06	2927.64	8197.39	20493.5	2459.22	8197.39	24592.2
		2.07294e-06	2858.05	8002.54	20006.4	2400.76	8002.54	24007.6
		2.12617e-06	2790.11	7812.31	19530.8	2343.69	7812.31	23436.9
		2.18077e-06	2723.78	7626.59	19066.5	2287.98	7626.59	22879.8
		2.23677e-06	2659.03	7445.28	18613.2	2233.58	7445.28	22335.8
		2.2942e-06	2595.81	7268.26	18170.6	2180.48	7268.26	21804.8
		2.35311e-06	2534.08	7095.44	17738.6	2128.63	7095.44	21286.3
		2.41354e-06	2473.83	6926.71	17316.8	2078.01	6926.71	20780.1
		2.47551e-06	2415	6761.99	16905	2028.6	6761.99	20286
		2.53908e-06	2357.56	6601.17	16502.9	1980.35	6601.17	19803.5
		2.60427e-06	2301.49	6444.17	16110.4	1933.25	6444.17	19332.5
		2.67115e-06	2246.75	6290.89	15727.2	1887.27	6290.89	18872.7
		2.73974e-06	2193.3	6141.25	15353.1	1842.37	6141.25	18423.7
		2.81009e-06	2141.13	5995.15	14987.9	1798.55	5995.15	17985.5
		2.88224e-06	2090.19	5852.53	14631.3	1755.76	5852.53	17557.6
		2.95625e-06	2040.46	5713.28	14283.2	1713.99	5713.28	17139.9
		3.03216e-06	1991.91	5577.34	13943.4	1673.2	5577.34	16732
		3.11002e-06	1944.51	5444.63	13611.6	1633.39	5444.63	16333.9
		3.18988e-06	1898.24	5315.07	13287.7	1594.52	5315.07	15945.2
		3.27179e-06	1853.06	5188.58	12971.4	1556.57	5188.58	15565.7
		3.35581e-06	1808.96	5065.09	12662.7	1519.53	5065.09	15195.3
		3.44198e-06	1765.9	4944.53	12361.3	1483.36	4944.53	14833.6
		3.53036e-06	1723.87	4826.84	12067.1	1448.05	4826.84	14480.5
		3.62101e-06	1682.83	4711.94	11779.8	1413.58	4711.94	14135.8
		3.71399e-06	1642.77	4599.76	11499.4	1379.93	4599.76	13799.3
		3.80936e-06	1603.66	4490.25	11225.6	1347.08	4490.25	13470.8
		3.90718e-06	1565.48	4383.34	10958.4	1315	4383.34	13150
		4.0075e-06	1528.2	4278.97	10697.4	1283.69	4278.97	12836.9
		4.11041e-06	1491.81	4177.08	10442.7	1253.12	4177.08	12531.2
		4.21595e-06	1456.29	4077.61	10194	1223.28	4077.61	12232.8
		4.32421e-06	1421.61	3980.5	9951.25	1194.15	3980.5	11941.5
		4.43525e-06	1387.75	3885.7	9714.24	1165.71	3885.7	11657.1
		4.54914e-06	1354.69	3793.14	9482.86	1137.94	3793.14	11379.4
		4.66595e-06	1322.43	3702.79	9256.98	1110.84	3702.79	11108.4
		4.78576e-06	1290.92	3614.59	9036.47	1084.38	3614.59	10843.8
		4.90865e-06	1260.17	3528.48	8821.19	1058.54	3528.48	10585.4
		5.03469e-06	1230.15	3444.41	8611.03	1033.32	3444.41	10333.2
		5.16397e-06	1200.84	3362.35	8405.86	1008.7	3362.35	10087
		5.29657e-06	1172.22	3282.23	8205.57	984.669	3282.23	9846.69
		5.43258e-06	1144.29	3204.02	8010.04	961.205	3204.02	9612.05
		5.57208e-06	1117.02	3127.66	7819.16	938.299	3127.66	9382.99
		5.71516e-06	1090.4	3053.13	7632.82	915.938	3053.13	9159.38
		5.86191e-06	1064.41	2980.36	7450.9	894.108	2980.36	8941.08
		6.01243e-06	1039.04	2909.32	7273.31	872.797	2909.32	8727.97
		6.16682e-06	1014.28	2839.98	7099.94	851.993	2839.98	8519.93
		6.32517e-06	990.099	2772.28	6930.69	831.683	2772.28	8316.83
		6.48759e-06	966.496	2706.19	6765.47	811.856	2706.19	8118.56
		6.65417e-06	943.454	2641.67	6604.18	792.501	2641.67	7925.01
		6.82504e-06	920.96	2578.69	6446.72	773.606	2578.69	7736.06
		7.00029e-06	899.001	2517.2	6293	755.16	2517.2	7551.6
		7.18004e-06	877.564	2457.18	6142.95	737.154	2457.18	7371.54
		7.36441e-06	856.637	2398.58	5996.46	719.575	2398.58	7195.75
		7.55352e-06	836.208	2341.38	5853.45	702.415	2341.38	7024.15
		7.74748e-06	816.265	2285.54	5713.85	685.662	2285.54	6856.62
		7.94641e-06	796.796	2231.03	5577.57	669.309	2231.03	6693.09
		8.15046e-06	777.791	2177.81	5444.53	653.344	2177.81	6533.44
		8.35975e-06	759.237	2125.86	5314.66	637.759	2125.86	6377.59
		8.57441e-06	741.126	2075.15	5187.88	622.545	2075.15	6225.45
		8.79458e-06	723.445	2025.65	5064.11	607.694	2025.65	6076.94
		9.02041e-06	706.185	1977.32	4943.29	593.195	1977.32	5931.95
		9.25204e-06	689.336	1930.14	4825.35	579.042	1930.14	5790.42
		9.48961e-06	672.887	1884.08	4710.21	565.225	1884.08	5652.25
		9.73328e-06	656.831	1839.13	4597.82	551.738	1839.13	5517.38
		9.98321e-06	641.156	1795.24	4488.09	538.571	1795.24	5385.71
		1.02396e-05	625.855	1752.39	4380.99	525.718	1752.39	5257.18
		1.05025e-05	610.918	1710.57	4276.43	513.171	1710.57	5131.71
		1.07722e-05	596.337	1669.74	4174.36	500.923	1669.74	5009.23
		1.10488e-05	582.103	1629.89	4074.72	488.966	1629.89	4889.66
		1.13325e-05	568.207	1590.98	3977.45	477.294	1590.98	4772.94
		1.16235e-05	554.643	1553	3882.5	465.9	1553	4659
		1.1922e-05	541.402	1515.93	3789.81	454.778	1515.93	4547.78
		1.22281e-05	528.476	1479.73	3699.33	443.92	1479.73	4439.2
		1.25421e-05	515.858	1444.4	3611.01	433.321	1444.4	4333.21
		1.28641e-05	503.54	1409.91	3524.78	422.974	1409.91	4229.74
		1.31945e-05	491.516	1376.25	3440.61	412.874	1376.25	4128.74
		1.35333e-05	479.779	1343.38	3358.45	403.014	1343.38	4030.14
		1.38808e-05	468.321	1311.3	3278.25	393.389	1311.3	3933.89
		1.42372e-05	457.136	1279.98	3199.95	383.994	1279.98	3839.94
		1.46028e-05	446.217	1249.41	3123.52	374.823	1249.41	3748.23
		1.49777e-05	435.559	1219.57	3048.91	365.87	1219.57	3658.7
		1.53623e-05	425.155	1190.43	2976.08	357.13	1190.43	3571.3
		1.57568e-05	414.999	1162	2904.99	348.599	1162	3485.99
		1.61614e-05	405.084	1134.24	2835.59	340.271	1134.24	3402.71
		1.65764e-05	395.406	1107.14	2767.84	332.141	1107.14	3321.41
		1.70021e-05	385.959	1080.69	2701.71	324.206	1080.69	3242.06
		1.74386e-05	376.737	1054.86	2637.16	316.459	1054.86	3164.59
		1.78864e-05	367.735	1029.66	2574.14	308.897	1029.66	3088.97
		1.83457e-05	358.947	1005.05	2512.63	301.516	1005.05	3015.16
		1.88168e-05	350.369	981.034	2452.58	294.31	981.034	2943.1
		1.93e-05	341.996	957.588	2393.97	287.276	957.588	2872.76
		1.97956e-05	333.822	934.701	2336.75	280.41	934.701	2804.1
		2.03039e-05	325.843	912.36	2280.9	273.708	912.36	2737.08
		2.08252e-05	318.054	890.552	2226.38	267.165	890.552	2671.65
		2.136e-05	310.451	869.263	2173.16	260.779	869.263	2607.79
		2.19084e-05	303.03	848.483	2121.21	254.545	848.483	2545.45
		2.2471e-05	295.785	828.198	2070.5	248.459	828.198	2484.59
		2.3048e-05	288.713	808.397	2020.99	242.519	808.397	2425.19
		2.36398e-05	281.81	789.069	1972.67	236.721	789.069	2367.21
		2.42469e-05	275.072	770.201	1925.5	231.06	770.201	2310.6
		2.48695e-05	268.494	751.784	1879.46	225.535	751.784	2255.35
		2.55081e-05	262.074	733.806	1834.52	220.142	733.806	2201.42
		2.61631e-05	255.806	716.257	1790.64	214.877	716.257	2148.77
		2.68349e-05	249.688	699.127	1747.82	209.738	699.127	2097.38
		2.75239e-05	243.716	682.406	1706.01	204.722	682.406	2047.22
		2.82307e-05	237.887	666.084	1665.21	199.825	666.084	1998.25
		2.89556e-05	232.197	650.151	1625.38	195.045	650.151	1950.45
		2.96991e-05	226.642	634.599	1586.5	190.38	634.599	1903.8
		3.04617e-05	221.22	619.417	1548.54	185.825	619.417	1858.25
		3.12439e-05	215.928	604.598	1511.5	181.38	604.598	1813.8
		3.20462e-05	210.762	590.133	1475.33	177.04	590.133	1770.4
		3.28691e-05	205.719	576.014	1440.03	172.804	576.014	1728.04
		3.37131e-05	200.797	562.231	1405.58	168.669	562.231	1686.69
		3.45788e-05	195.992	548.778	1371.94	164.633	548.778	1646.33
		3.54667e-05	191.302	535.645	1339.11	160.694	535.645	1606.94
		3.63774e-05	186.724	522.827	1307.07	156.848	522.827	1568.48
		3.73115e-05	182.255	510.314	1275.78	153.094	510.314	1530.94
		3.82696e-05	177.893	498.1	1245.25	149.43	498.1	1494.3
		3.92523e-05	173.635	486.178	1215.45	145.853	486.178	1458.53
		4.02602e-05	169.479	474.541	1186.35	142.362	474.541	1423.62
		4.1294e-05	165.422	463.181	1157.95	138.954	463.181	1389.54
		4.23543e-05	161.462	452.093	1130.23	135.628	452.093	1356.28
		4.34419e-05	157.597	441.27	1103.18	132.381	441.27	1323.81
		4.45574e-05	153.823	430.706	1076.76	129.212	430.706	1292.12
		4.57016e-05	150.141	420.394	1050.98	126.118	420.394	1261.18
		4.68751e-05	146.546	410.328	1025.82	123.098	410.328	1230.98
		4.80787e-05	143.037	400.503	1001.26	120.151	400.503	1201.51
		4.93133e-05	139.611	390.912	977.28	117.274	390.912	1172.74
		5.05796e-05	136.268	381.551	953.877	114.465	381.551	1144.65
		5.18783e-05	133.005	372.413	931.033	111.724	372.413	1117.24
		5.32105e-05	129.819	363.494	908.735	109.048	363.494	1090.48
		5.45768e-05	126.71	354.788	886.97	106.436	354.788	1064.36
		5.59782e-05	123.675	346.29	865.725	103.887	346.29	1038.87
		5.74156e-05	120.713	337.995	844.988	101.399	337.995	1013.99
		5.88899e-05	117.821	329.899	824.746	98.9696	329.899	989.696
		6.04021e-05	114.998	321.996	804.989	96.5987	321.996	965.987
		6.19531e-05	112.243	314.282	785.704	94.2845	314.282	942.845
		6.35439e-05	109.554	306.752	766.88	92.0256	306.752	920.256
		6.51756e-05	106.929	299.402	748.506	89.8207	299.402	898.207
		6.68492e-05	104.367	292.229	730.571	87.6686	292.229	876.686
		6.85657e-05	101.867	285.226	713.066	85.5679	285.226	855.679
		7.03264e-05	99.4255	278.391	695.978	83.5174	278.391	835.174
		7.21322e-05	97.0429	271.72	679.3	81.516	271.72	815.16
		7.39844e-05	94.7172	265.208	663.02	79.5624	265.208	795.624
		7.58842e-05	92.4472	258.852	647.13	77.6556	258.852	776.556
		7.78327e-05	90.2314	252.648	631.62	75.7944	252.648	757.944
		7.98313e-05	88.0687	246.592	616.481	73.9777	246.592	739.777
		8.18812e-05	85.9577	240.682	601.704	72.2045	240.682	722.045
		8.39837e-05	83.8972	234.912	587.28	70.4736	234.912	704.736
		8.61403e-05	81.886	229.281	573.202	68.7842	229.281	687.842
		8.83522e-05	79.9229	223.784	559.46	67.1352	223.784	671.352
		9.06209e-05	78.0068	218.419	546.047	65.5257	218.419	655.257
		9.29478e-05	76.1365	213.182	532.956	63.9547	213.182	639.547
		9.53345e-05	74.311	208.071	520.177	62.4212	208.071	624.212
		9.77825e-05	72.5292	203.082	507.704	60.9245	203.082	609.245
		0.000100293	70.79	198.212	495.53	59.4636	198.212	594.636
		0.000102869	69.0924	193.459	483.647	58.0376	193.459	580.376
		0.00010551	67.4355	188.819	472.048	56.6458	188.819	566.458
		0.000108219	65.8182	184.291	460.727	55.2873	184.291	552.873
		0.000110998	64.2396	179.871	449.677	53.9613	179.871	539.613
		0.000113849	62.6989	175.557	438.892	52.667	175.557	526.67
		0.000116772	61.195	171.346	428.365	51.4038	171.346	514.038
		0.00011977	59.7271	167.236	418.089	50.1707	167.236	501.707
		0.000122846	58.2943	163.224	408.06	48.9672	163.224	489.672
		0.000126	56.8959	159.308	398.271	47.7925	159.308	477.925
		0.000129236	55.5309	155.487	388.716	46.646	155.487	466.46
		0.000132554	54.1986	151.756	379.391	45.5269	151.756	455.269
		0.000135958	52.8983	148.115	370.288	44.4346	148.115	444.346
		0.000139449	51.629	144.561	361.403	43.3684	144.561	433.684
		0.00014303	50.3902	141.093	352.731	42.3278	141.093	423.278
		0.000146702	49.181	137.707	344.267	41.3121	137.707	413.121
		0.00015047	48.0008	134.402	336.006	40.3207	134.402	403.207
		0.000154333	46.8489	131.177	327.942	39.3531	131.177	393.531
		0.000158296	45.7246	128.029	320.072	38.4086	128.029	384.086
		0.000162361	44.6271	124.956	312.39	37.4868	124.956	374.868
		0.00016653	43.556	121.957	304.892	36.5871	121.957	365.871
		0.000170806	42.5106	119.03	297.574	35.7089	119.03	357.089
		0.000175192	41.4902	116.172	290.431	34.8517	116.172	348.517
		0.000179691	40.4942	113.384	283.459	34.0151	113.384	340.151
		0.000184305	39.5221	110.662	276.655	33.1986	110.662	331.986
		0.000189037	38.5733	108.005	270.013	32.4016	108.005	324.016
		0.000193891	37.6472	105.412	263.53	31.6237	105.412	316.237
		0.00019887	36.7433	102.881	257.203	30.8644	102.881	308.644
		0.000203977	35.8611	100.411	251.028	30.1233	100.411	301.233
		0.000209214	35	98.0001	245	29.4	98.0001	294
		0.000214587	34.1596	95.6469	239.117	28.6941	95.6469	286.941
		0.000220097	33.3393	93.3501	233.375	28.005	93.3501	280.05
		0.000225748	32.5387	91.1083	227.771	27.3325	91.1083	273.325
		0.000231545	31.7573	88.9203	222.301	26.6761	88.9203	266.761
		0.000237491	30.9946	86.7847	216.962	26.0354	86.7847	260.354
		0.000243589	30.2501	84.7004	211.751	25.4101	84.7004	254.101
		0.000249844	29.5236	82.666	206.665	24.7998	82.666	247.998
		0.000256259	28.8144	80.6803	201.701	24.2041	80.6803	242.041
		0.00026284	28.1223	78.7423	196.856	23.6227	78.7423	236.227
		0.000269589	27.4467	76.8508	192.127	23.0552	76.8508	230.552
		0.000276511	26.7874	75.0046	187.512	22.5014	75.0046	225.014
		0.000283611	26.1438	73.2027	183.007	21.9608	73.2027	219.608
		0.000290894	25.5157	71.444	178.61	21.4332	71.444	214.332
		0.000298364	24.9027	69.7275	174.319	20.9182	69.7275	209.182
		0.000306025	24.3043	68.0521	170.13	20.4156	68.0521	204.156
		0.000313883	23.7203	66.4169	166.042	19.9251	66.4169	199.251
		0.000321943	23.1504	64.821	162.052	19.4463	64.821	194.463
		0.00033021	22.594	63.2633	158.158	18.979	63.2633	189.79
		0.000338689	22.0511	61.743	154.358	18.5229	61.743	185.229
		0.000347386	21.5211	60.2592	150.648	18.0778	60.2592	180.778
		0.000356306	21.0039	58.8109	147.027	17.6433	58.8109	176.433
		0.000365455	20.4991	57.3975	143.494	17.2192	57.3975	172.192
		0.000374839	20.0064	56.0179	140.045	16.8054	56.0179	168.054
		0.000384464	19.5255	54.6714	136.679	16.4014	54.6714	164.014
		0.000394336	19.0562	53.3572	133.393	16.0072	53.3572	160.072
		0.000404462	18.5981	52.0746	130.187	15.6224	52.0746	156.224
		0.000414848	18.151	50.8228	127.057	15.2468	50.8228	152.468
		0.0004255	17.7146	49.601	124.002	14.8803	49.601	148.803
		0.000436426	17.2887	48.4085	121.021	14.5225	48.4085	145.225
		0.000447633	16.8731	47.2446	118.112	14.1734	47.2446	141.734
		0.000459127	16.4674	46.1087	115.272	13.8326	46.1087	138.326
		0.000470917	16.0714	45	112.5	13.5	45	135
		0.000483009	15.685	43.918	109.795	13.1754	43.918	131.754
		0.000495411	15.3078	42.8619	107.155	12.8586	42.8619	128.586
		0.000508133	14.9397	41.8312	104.578	12.5493	41.8312	125.493
		0.00052118	14.5804	40.8252	102.063	12.2476	40.8252	122.476
		0.000534563	14.2298	39.8433	99.6084	11.953	39.8433	119.53
		0.00054829	13.8875	38.8851	97.2127	11.6655	38.8851	116.655
		0.000562369	13.5535	37.9498	94.8746	11.385	37.9498	113.85
		0.000576809	13.2275	37.0371	92.5926	11.1111	37.0371	111.111
		0.00059162	12.9093	36.1462	90.3654	10.8439	36.1462	108.439
		0.000606812	12.5988	35.2767	88.1917	10.583	35.2767	105.83
		0.000622394	12.2957	34.4281	86.0702	10.3284	34.4281	103.284
		0.000638375	12	33.5999	83.9997	10.08	33.5999	100.8
		0.000654768	11.7113	32.7915	81.9789	9.83746	32.7915	98.3746
		0.000671581	11.4295	32.0026	80.0066	9.60079	32.0026	96.0079
		0.000688825	11.1545	31.2327	78.0817	9.3698	31.2327	93.698
		0.000706513	10.8861	30.4812	76.203	9.14436	30.4812	91.4436
		0.000724655	10.6242	29.7478	74.3694	8.92433	29.7478	89.2433
		0.000743262	10.3686	29.032	72.5799	8.70959	29.032	87.0959
		0.000762348	10.1191	28.3334	70.8334	8.50001	28.3334	85.0001
		0.000781923	9.87555	27.6515	69.1289	8.29546	27.6515	82.9546
		0.000802002	9.63789	26.9861	67.4652	8.09583	26.9861	80.9583
		0.000822595	9.40594	26.3366	65.8416	7.90099	26.3366	79.0099
		0.000843718	9.17957	25.7028	64.257	7.71084	25.7028	77.1084
		0.000865383	8.95863	25.0842	62.7104	7.52525	25.0842	75.2525
		0.000887604	8.74301	24.4804	61.2011	7.34413	24.4804	73.4413
		0.000910396	8.53256	23.8912	59.7279	7.16735	23.8912	71.6735
		0.000933773	8.32718	23.3161	58.2902	6.99483	23.3161	69.9483
		0.00095775	8.12672	22.7548	56.8871	6.82645	22.7548	68.2645
		0.000982343	7.93109	22.2071	55.5176	6.66212	22.2071	66.6212
		0.00100757	7.74016	21.6724	54.1811	6.50173	21.6724	65.0173
		0.00103344	7.55381	21.1507	52.8767	6.3452	21.1507	63.452
		0.00105998	7.37195	20.6415	51.6037	6.19244	20.6415	61.9244
		0.00108719	7.19446	20.1445	50.3612	6.04334	20.1445	60.4334
		0.00111511	7.02123	19.6594	49.1486	5.89783	19.6594	58.9783
		0.00114375	6.85217	19.1861	47.9652	5.75582	19.1861	57.5582
		0.00117311	6.68717	18.7241	46.8102	5.61723	18.7241	56.1723
		0.00120324	6.52614	18.2732	45.683	5.48196	18.2732	54.8196
		0.00123413	6.36898	17.8332	44.5829	5.34995	17.8332	53.4995
		0.00126582	6.2156	17.4037	43.5092	5.22111	17.4037	52.2111
		0.00129833	6.06591	16.9846	42.4614	5.09537	16.9846	50.9537
		0.00133167	5.91982	16.5755	41.4387	4.97265	16.5755	49.7265
		0.00136586	5.77724	16.1763	40.4407	4.85288	16.1763	48.5288
		0.00140093	5.63809	15.7866	39.4666	4.73599	15.7866	47.3599
		0.00143691	5.50228	15.4064	38.516	4.62192	15.4064	46.2192
		0.0014738	5.36975	15.0353	37.5882	4.51059	15.0353	45.1059
		0.00151165	5.24039	14.6731	36.6828	4.40193	14.6731	44.0193
		0.00155046	5.11416	14.3196	35.7991	4.29589	14.3196	42.9589
		0.00159028	4.99095	13.9747	34.9367	4.1924	13.9747	41.924
		0.00163111	4.87071	13.638	34.095	4.0914	13.638	40.914
		0.00167299	4.75336	13.3094	33.2736	3.99283	13.3094	39.9283
		0.00171595	4.63884	12.9888	32.4719	3.89663	12.9888	38.9663
		0.00176002	4.52707	12.6758	31.6895	3.80274	12.6758	38.0274
		0.00180521	4.41799	12.3704	30.9259	3.71111	12.3704	37.1111
		0.00185156	4.31153	12.0723	30.1807	3.62169	12.0723	36.2169
		0.00189911	4.20764	11.7814	29.4535	3.53442	11.7814	35.3442
		0.00194787	4.10624	11.4975	28.7437	3.44924	11.4975	34.4924
		0.00199789	4.00729	11.2204	28.051	3.36612	11.2204	33.6612
		0.00204919	3.91071	10.95	27.375	3.285	10.95	32.85
		0.00210181	3.81646	10.6861	26.7152	3.20583	10.6861	32.0583
		0.00215578	3.72448	10.4285	26.0714	3.12856	10.4285	31.2856
		0.00221114	3.63471	10.1772	25.443	3.05316	10.1772	30.5316
		0.00226791	3.5471	9.93189	24.8297	2.97957	9.93189	29.7957
		0.00232615	3.4616	9.69249	24.2312	2.90775	9.69249	29.0775
		0.00238588	3.37816	9.45885	23.6471	2.83765	9.45885	28.3765
		0.00244714	3.29673	9.23083	23.0771	2.76925	9.23083	27.6925
		0.00250998	3.21725	9.00831	22.5208	2.70249	9.00831	27.0249
		0.00257443	3.13969	8.79114	21.9778	2.63734	8.79114	26.3734
		0.00264054	3.064	8.5792	21.448	2.57376	8.5792	25.7376
		0.00270834	2.99013	8.37236	20.9309	2.51171	8.37236	25.1171
		0.00277789	2.91803	8.1705	20.4262	2.45115	8.1705	24.5115
		0.00284922	2.84768	7.97349	19.9337	2.39205	7.97349	23.9205
		0.00292238	2.77901	7.78124	19.4531	2.33437	7.78124	23.3437
		0.00299742	2.712	7.59361	18.984	2.27808	7.59361	22.7808
		0.00307439	2.64661	7.4105	18.5262	2.22315	7.4105	22.2315
		0.00315333	2.58278	7.23179	18.0795	2.16954	7.23179	21.6954
		0.0032343	2.5205	7.0574	17.6435	2.11722	7.0574	21.1722
		0.00331735	2.45971	6.8872	17.218	2.06616	6.8872	20.6616
		0.00340254	2.40039	6.7211	16.8027	2.01633	6.7211	20.1633
		0.00348991	2.3425	6.55899	16.3975	1.9677	6.55899	19.677
		0.00357952	2.286	6.4008	16.002	1.92024	6.4008	19.2024
		0.00367144	2.23086	6.24641	15.616	1.87392	6.24641	18.7392
		0.00376571	2.17705	6.09574	15.2394	1.82872	6.09574	18.2872
		0.00386241	2.12454	5.9487	14.8718	1.78461	5.9487	17.8461
		0.00396158	2.07329	5.80521	14.513	1.74156	5.80521	17.4156
		0.00406331	2.02327	5.66517	14.1629	1.69955	5.66517	16.9955
		0.00416765	1.97446	5.5285	13.8212	1.65855	5.5285	16.5855
		0.00427466	1.92683	5.39512	13.4878	1.61854	5.39512	16.1854
		0.00438443	1.88034	5.26496	13.1624	1.57949	5.26496	15.7949
		0.00449701	1.83498	5.13793	12.8448	1.54138	5.13793	15.4138
		0.00461249	1.7907	5.01397	12.5349	1.50419	5.01397	15.0419
		0.00473092	1.7475	4.89299	12.2325	1.4679	4.89299	14.679
		0.0048524	1.70533	4.77493	11.9373	1.43248	4.77493	14.3248
		0.004977	1.66418	4.65971	11.6493	1.39791	4.65971	13.9791
		0.0051048	1.62402	4.54726	11.3682	1.36418	4.54726	13.6418
		0.00523588	1.58483	4.43753	11.0938	1.33126	4.43753	13.3126
		0.00537033	1.54659	4.33044	10.8261	1.29913	4.33044	12.9913
		0.00550823	1.50926	4.22593	10.5648	1.26778	4.22593	12.6778
		0.00564967	1.47284	4.12394	10.3099	1.23718	4.12394	12.3718
		0.00579474	1.43729	4.02441	10.061	1.20732	4.02441	12.0732
		0.00594354	1.4026	3.92728	9.81819	1.17818	3.92728	11.7818
		0.00609616	1.36874	3.83249	9.58121	1.14975	3.83249	11.4975
		0.00625269	1.33571	3.73998	9.34995	1.12199	3.73998	11.2199
		0.00641325	1.30346	3.6497	9.12425	1.09491	3.6497	10.9491
		0.00657793	1.272	3.5616	8.904	1.06848	3.5616	10.6848
		0.00674684	1.24129	3.47562	8.68906	1.04269	3.47562	10.4269
		0.00692008	1.21133	3.39172	8.4793	1.01752	3.39172	10.1752
		0.00709777	1.18208	3.30984	8.27459	0.992951	3.30984	9.92951
		0.00728003	1.15355	3.22993	8.07482	0.968978	3.22993	9.68978
		0.00746697	1.1257	3.15195	7.87987	0.945584	3.15195	9.45584
		0.0076587	1.09852	3.07585	7.68961	0.922754	3.07585	9.22754
		0.00785536	1.07199	3.00158	7.50395	0.900474	3.00158	9.00474
		0.00805707	1.04611	2.9291	7.32276	0.878731	2.9291	8.78731
		0.00826396	1.02085	2.85838	7.14594	0.857513	2.85838	8.57513
		0.00847616	0.996198	2.78935	6.97338	0.836806	2.78935	8.36806
		0.00869381	0.972141	2.722	6.80499	0.816599	2.722	8.16599
		0.00891705	0.948665	2.65626	6.64066	0.796879	2.65626	7.96879
		0.00914602	0.925755	2.59211	6.48029	0.777634	2.59211	7.77634
		0.00938087	0.903398	2.52951	6.32378	0.758854	2.52951	7.58854
		0.00962175	0.881579	2.46842	6.17105	0.740527	2.46842	7.40527
		0.00986882	0.860287	2.4088	6.02201	0.722641	2.4088	7.22641
		0.0101222	0.839509	2.35062	5.87656	0.705187	2.35062	7.05187
		0.0103822	0.819231	2.29385	5.73462	0.688154	2.29385	6.88154
		0.0106487	0.799443	2.23844	5.5961	0.671532	2.23844	6.71532
		0.0109222	0.780132	2.18437	5.46092	0.655311	2.18437	6.55311
		0.0112026	0.761287	2.1316	5.32901	0.639481	2.1316	6.39481
		0.0114903	0.742897	2.08011	5.20028	0.624033	2.08011	6.24033
		0.0117853	0.72495	2.02986	5.07465	0.608958	2.02986	6.08958
		0.012088	0.707436	1.98082	4.95205	0.594246	1.98082	5.94246
		0.0123984	0.690345	1.93297	4.83241	0.57989	1.93297	5.7989
		0.0127167	0.673666	1.88627	4.71566	0.56588	1.88627	5.6588
		0.0130433	0.65739	1.84069	4.60173	0.552207	1.84069	5.52207
		0.0133782	0.641506	1.79622	4.49054	0.538865	1.79622	5.38865
		0.0137217	0.626006	1.75282	4.38204	0.525845	1.75282	5.25845
		0.0140741	0.610879	1.71046	4.27616	0.513139	1.71046	5.13139
		0.0144355	0.596118	1.66913	4.17283	0.500739	1.66913	5.00739
		0.0148061	0.581713	1.6288	4.07199	0.488639	1.6288	4.88639
		0.0151863	0.567655	1.58944	3.97359	0.476831	1.58944	4.76831
		0.0155763	0.553937	1.55102	3.87756	0.465307	1.55102	4.65307
		0.0159762	0.54055	1.51354	3.78385	0.454062	1.51354	4.54062
		0.0163865	0.527486	1.47696	3.6924	0.443088	1.47696	4.43088
		0.0168072	0.514738	1.44127	3.60316	0.43238	1.44127	4.3238
		0.0172388	0.502297	1.40643	3.51608	0.421929	1.40643	4.21929
		0.0176815	0.490156	1.37244	3.43109	0.411731	1.37244	4.11731
		0.0181355	0.478308	1.33926	3.34816	0.401779	1.33926	4.01779
		0.0186012	0.466747	1.30689	3.26723	0.392067	1.30689	3.92067
		0.0190788	0.455464	1.2753	3.18825	0.38259	1.2753	3.8259
		0.0195687	0.444454	1.24447	3.11118	0.373342	1.24447	3.73342
		0.0200712	0.43371	1.21439	3.03597	0.364316	1.21439	3.64316
		0.0205866	0.423225	1.18503	2.96258	0.355509	1.18503	3.55509
		0.0211152	0.412993	1.15638	2.89095	0.346915	1.15638	3.46915
		0.0216574	0.403009	1.12842	2.82106	0.338527	1.12842	3.38527
		0.0222135	0.393265	1.10114	2.75286	0.330343	1.10114	3.30343
		0.0227839	0.383757	1.07452	2.6863	0.322356	1.07452	3.22356
		0.023369	0.374478	1.04854	2.62135	0.314562	1.04854	3.14562
		0.023969	0.365424	1.02319	2.55796	0.306956	1.02319	3.06956
		0.0245845	0.356588	0.998445	2.49611	0.299534	0.998445	2.99534
		0.0252158	0.347965	0.974302	2.43576	0.292291	0.974302	2.92291
		0.0258633	0.339551	0.950742	2.37685	0.285223	0.950742	2.85223
		0.0265274	0.33134	0.927751	2.31938	0.278325	0.927751	2.78325
		0.0272086	0.323327	0.905315	2.26329	0.271594	0.905315	2.71594
		0.0279072	0.315507	0.883421	2.20855	0.265026	0.883421	2.65026
		0.0286238	0.307877	0.862056	2.15514	0.258617	0.862056	2.58617
		0.0293588	0.300431	0.841207	2.10302	0.252362	0.841207	2.52362
		0.0301127	0.293165	0.820861	2.05215	0.246258	0.820861	2.46258
		0.0308859	0.286074	0.801007	2.00252	0.240302	0.801007	2.40302
		0.031679	0.279155	0.781633	1.95408	0.23449	0.781633	2.3449
		0.0324925	0.272402	0.762726	1.90682	0.228818	0.762726	2.28818
		0.0333268	0.265813	0.744277	1.86069	0.223283	0.744277	2.23283
		0.0341826	0.259383	0.726273	1.81568	0.217882	0.726273	2.17882
		0.0350603	0.253109	0.708704	1.77176	0.212611	0.708704	2.12611
		0.0359606	0.246986	0.69156	1.7289	0.207468	0.69156	2.07468
		0.036884	0.241011	0.674829	1.68707	0.202449	0.674829	2.02449
		0.0378311	0.23518	0.658504	1.64626	0.197551	0.658504	1.97551
		0.0388025	0.22949	0.642572	1.60643	0.192772	0.642572	1.92772
		0.0397989	0.223938	0.627026	1.56756	0.188108	0.627026	1.88108
		0.0408208	0.21852	0.611855	1.52964	0.183556	0.611855	1.83556
		0.041869	0.213232	0.597051	1.49263	0.179115	0.597051	1.79115
		0.0429441	0.208073	0.582604	1.45651	0.174781	0.582604	1.74781
		0.0440469	0.203038	0.568507	1.42127	0.170552	0.568507	1.70552
		0.0451779	0.198125	0.55475	1.38688	0.166425	0.55475	1.66425
		0.046338	0.193331	0.541326	1.35332	0.162398	0.541326	1.62398
		0.0475278	0.188652	0.528227	1.32057	0.158468	0.528227	1.58468
		0.0487482	0.184087	0.515444	1.28861	0.154633	0.515444	1.54633
		0.05	0.179632	0.50297	1.25742	0.150891	0.50297	1.50891
