# Supplementary material for: Foreshock-induced slip transients set mainshock nucleation timing
Source: Nature. 2026 May 6;653(8115):752–7. doi: 10.1038/s41586-026-10497-5 (PMC13190238; doi:10.1038/s41586-026-10497-5)
Supplement: Supplementary file 6 — Source Data Extended Data Fig. 1 [file 41586_2026_10497_MOESM6_ESM.xlsx]

## Sheet: Fig. S1a
time_msec_	dSxy1_Pa_	dSxy2_Pa_	dSxy3_Pa_	dSxy4_Pa_	dSxy5_Pa_	dSxy6_Pa_	dSxy7_Pa_	dSxy8_Pa_	dSxy9_Pa_	dSxy10_Pa_	dSxy11_Pa_	dSxy12_Pa_	dSxy13_Pa_
1.77636e-12	-88505	-44431.5	116513	0	87328.9	25971.9	33601	-1296.97	38060.4	13844.3	-29263.3	-29687.5	79378.3
0.001	-97038.6	-66513.6	105826	0	64173.9	-6657.95	25042.8	-17716.1	23743.6	13189	-29827.6	-34380.6	75680.8
0.002	-96717.3	-82524.6	76250	0	39672.8	-37213.1	13436.1	-33395	-703.865	17732.2	-32995.8	-26019.7	53604.2
0.003	-86830.4	-90094.4	36419.6	0	18159.8	-56915.1	4928.12	-45174.9	-24721.4	25143.3	-40342.4	-3624.19	18828.5
0.004	-69565.7	-88705.6	-1352.65	0	3080.68	-59633.9	5721.66	-50710.1	-38013.2	32197	-51481.9	29634.7	-19810.6
0.005	-49114.4	-79887.9	-25148.2	0	-3815.48	-44397.1	19385.9	-48913.8	-34106	35690.9	-63992	67148.2	-53184.3
0.006	-31399.4	-65632.4	-27559.4	0	-2285.11	-15633.2	45278	-40270.3	-12953.8	33921.2	-74243.6	100060	-74303.9
0.007	-21866.9	-48112.3	-8207.54	0	6278.07	17787.5	78018.3	-26769.7	19244	26973.9	-78456.4	119878	-80480.7
0.008	-23751.2	-28826.5	25773.8	0	19554.7	45491.9	109294	-11204.3	52259	17309.1	-73932.7	120525	-72969.5
0.009	-37053	-8805.29	62166.1	0	34172.3	59218	130286	3417.6	75769.6	8939.44	-59920.7	100149	-56154.9
0.01	-57780.4	10668.2	87628	0	46115.9	55753.7	134567	14770.2	82988.2	6186.77	-37758.9	61944	-35297.2
0.011	-79613.5	27958.9	92233.2	0	51109.6	38471.7	120540	21792.8	73068.3	12240.1	-10615.7	13349.7	-14555.8
0.012	-95286.5	40535.8	72936.6	0	45080.2	16456.6	91717.8	24744.8	51189.2	27509.6	17447.7	-35420.5	3905.07
0.013	-99381.8	45882.5	34626.7	0	25498.3	1538.77	55823.3	25244.3	26193.2	49408.2	42281.3	-74081.7	20230.4
0.014	-89838.6	42363.3	-11245.6	0	-7699.31	4127.14	22129.8	25554.8	7422.95	72253.2	60447.5	-94788.8	35520
0.015	-68542	30283.7	-50478.3	0	-50936	29127	-1218.29	27936.8	952.189	89110.2	69579.2	-94201	50796.9
0.016	-40893.6	12841.8	-70611	0	-96845.7	73643.8	-9620.75	33958.3	7733.86	93715.5	68577.4	-74414.5	65666.9
0.017	-13602.7	-4940.56	-64889.8	0	-135693	127246	-2853.14	43960.5	23575.6	82752	57626	-42267.5	78150.1
0.018	7255.12	-17072.6	-34484.8	0	-157106	174939	15654.3	56878.6	41005.5	57399	38051.5	-7610.23	85364.8
0.019	18304.1	-19182.9	12271.9	0	-153506	202024	40165.5	70493.4	52750.6	22901.9	12576	19524.2	84627
0.02	19483.2	-10045.7	62456.3	0	-122365	199152	65237.6	81955.4	54322.1	-12113.9	-15037.9	31665.4	75102
0.021	13528.9	7598.02	102872	0	-67645.5	165790	86713.4	88663.4	45936.4	-38827.1	-40065.1	25864.4	58191
0.022	4719.35	27421.2	124032	0	631.032	110867	102975	88890.7	32041	-50569.4	-57599.2	4523.81	37737.4
0.023	-3170.81	42211.9	122780	0	69144.2	50157.8	114217	82466.6	19065.7	-45070.2	-63583.6	-25650.4	18752.6
0.024	-7840.81	45969.5	102780	0	124525	1121.41	121507	70914.4	12786.3	-25461.9	-55999	-55580.7	5824.75
0.025	-9281.84	36884.6	72603	0	157475	-22820.9	125799	57127.1	15322.6	1202.74	-35736.7	-76777.5	1767.76
0.026	-8973.09	17908.8	42712.5	0	164972	-16841.6	126874	44761.9	24450.6	25752.5	-6792.81	-83697.8	6330.86
0.027	-8678.34	-4018.41	21689.6	0	151017	13755	123701	37113.6	34234.2	40306.3	24271	-75249.9	16840
0.028	-9358.09	-20512.7	13834.3	0	124641	55348.1	114724	36238.4	37528.5	40438.9	50155.7	-54808.3	28656.6
0.029	-10290.2	-25131.2	18315.9	0	96672.6	90920.4	98993	42195.9	29375.5	26434.5	64625.8	-28656.3	37237
0.03	-9392.24	-15849.4	30103.5	0	76195.2	105951	76730.2	52813.3	8977.89	3157.02	64438.2	-3894.85	39644.3
0.031	-4122.74	3713.86	42602.9	0	67655.6	93426	49517.4	64345.8	-19096.9	-22411.1	50448	13900.4	35411.2
0.032	7053.21	25742.2	50222.2	0	70331.2	56280.7	20199.3	72408.2	-46528	-43082.3	27200	22096.6	27071.8
0.033	23840.1	41018.8	50527.9	0	79307.2	5908.24	-8269.42	73475.6	-64297.9	-54194	1785.36	21424	18677.1
0.034	43675.7	42434.9	44873	0	87996.7	-42002.8	-33229	66193.9	-65745.3	-54615.2	-18706.1	15019	14873.6
0.035	62570.5	28060.9	37385.6	0	91085.5	-73157.3	-52831.4	52058	-49804.7	-46486.7	-29276.5	6798.48	18678.4
0.036	76524.5	1806.59	33060.8	0	86304.7	-79753.9	-66133.8	35434.5	-21107.3	-34062.3	-28598.7	-120.829	30445.7
0.037	82868.5	-27583.4	35327.5	0	74919	-62751.6	-72707.2	22395	11060.6	-21393.5	-19375.3	-4490.29	47644.2
0.038	81241.3	-49925.8	44539.1	0	60393.6	-31084.1	-72301.5	18917.6	36162.5	-11036.4	-7016.86	-7154.53	65026.6
0.039	73353.7	-57205.5	57657.4	0	46343.3	2170.38	-64671	28893.9	46398.6	-3119.71	2149.15	-10079.6	76790.7
0.04	62162.9	-46343.3	69361.9	0	34762.4	24924.9	-49957.9	52506.7	39008.8	4140.98	3572.72	-15223.3	77939.8
0.041	50109	-20508.9	74203.4	0	25072.6	30444.2	-29126.2	85746.1	17792.2	12949.1	-4071.73	-23244.4	66398.1
0.042	38115.9	12495.7	68716.7	0	14713.1	19536.5	-4624.73	120984	-8810.19	24783	-18420	-33166.8	43663.8
0.043	25134.1	42778.6	53121.2	0	998.053	-464.082	19484.2	149052	-30609.5	38945.9	-34196.5	-42615.6	14511.7
0.044	8771.18	62166.6	31281.5	0	-16884.5	-19130.5	37999.4	161817	-39409.4	52772.8	-45479.4	-48893.9	-14152.6
0.045	-12750.2	66547.4	9668.01	0	-36596.2	-27616.7	46179.3	154553	-32264.4	62474.2	-47516.4	-50157.1	-35807
0.046	-39257.8	57040.1	-4881.36	0	-52916.7	-22219.7	40967.6	127754	-11770.8	64774.4	-38912.4	-46243.4	-46007.1
0.047	-67242.8	38788.4	-7654.5	0	-59397.4	-5809.99	22490.6	86956	14413.6	58504.7	-22033.4	-38801.9	-44165.8
0.048	-90371.9	18597	2328.84	0	-51097.1	13558.9	-5017.68	41358	37259.9	45263.6	-2206.79	-30623.5	-33483.3
0.049	-101433	2377.25	21827.7	0	-26978	26340.4	-34565.9	1270.81	49586.2	29334.2	13969.2	-24435.3	-19752.8
0.05	-94640.2	-7021.35	44406	0	8799.77	25631.3	-57472.4	-25086.9	48602.8	16049.6	21154.9	-21768.7	-9259.88
0.051	-68845.8	-9893.63	62440.4	0	47663.3	10299.2	-66380.4	-33544.4	37179.4	9950.91	16969.6	-22388.7	-6061.22
0.052	-28185.4	-9089.35	69560.5	0	79119.9	-14312.6	-57554.9	-25108.3	21942.4	12930.1	2975.19	-24476	-10560.9
0.053	17857.7	-7745.47	62576.2	0	94288.9	-38399.7	-32090.1	-5164.58	10827.3	23456.4	-15800.6	-25476.9	-18901
0.054	57576.4	-7739.92	42232.6	0	88940.3	-51666.2	3828.51	18660.1	9514.19	36825.8	-32577.1	-23390.5	-24453.2
0.055	80542	-8663.63	12886.5	0	65101.6	-47486.2	41051.5	38934.8	19073.8	46937.4	-40900	-17781	-20343
0.056	81344.8	-8185.2	-19059.9	0	30378.9	-25710.5	69932.8	50920.5	35638.1	48316	-36938.5	-9943.91	-2381.47
0.057	62088.8	-3604.69	-47137.4	0	-4630.28	6956.64	83700.8	53503.3	51538.2	38352.3	-20485.1	-2518.23	28833.9
0.058	31512.5	6697.35	-66698.9	0	-30206.8	39435.2	80440	48994.6	58652	18327.9	5011.81	1885.21	67586.1
0.059	2895.65	21903.6	-76140.4	0	-40618.2	60221	63719.7	41641	51272.5	-6718.59	33728.5	1784.6	104327
0.06	-11029.2	38753.5	-76829.4	0	-36113.6	61774.3	41589.3	35504.6	28622.4	-29650	59434.9	-2225.11	129236
0.061	-2185.33	52619.8	-72404.2	0	-22259.9	43305.3	23467.5	32892.7	-4865.1	-43498.5	77540.7	-7586.48	135462
0.062	29814.5	59118.6	-67205.7	0	-7258.12	11064.2	17450.3	33489.9	-41206.4	-43850.8	86456.3	-10735.5	121996
0.063	76939.8	56164.2	-64829.1	0	1380.67	-23814	27226.6	34886.8	-71576.7	-30246.9	87686.3	-8480.25	94374.2
0.064	125921	44451.1	-66993.3	0	284.506	-49355.5	50832.1	34015.1	-89703.8	-6507.79	85019.7	363.085	62872.2
0.065	162030	27593	-73146.9	0	-8475.88	-56634.6	81449.4	28701.4	-93522.2	20689.8	82570.1	14232.7	39155
0.066	174647	10561.4	-80875.8	0	-18154.5	-42769.1	109513	19025	-85906.3	43858.3	82985.7	29129.2	31775.7
0.067	160404	-2104.85	-86753.4	0	-19957.9	-11345.4	126244	7301.97	-72854.2	57206.2	86153.1	39587	43407.6
0.068	124200	-7647.83	-87686.9	0	-7087.04	29165.2	126285	-2739.2	-61006.1	58388	89046.6	40739.4	69402.2
0.069	77653	-6381.33	-81950.5	0	22522.2	68281.7	109831	-7537.74	-54882.6	48898	86855.4	29949.4	99590
0.07	34318.2	-692.272	-69759	0	64339.7	97098	82214.9	-5408.11	-55141.7	33426	74948.3	7904.41	121978
0.071	5791.35	5436.78	-53262.8	0	108647	110575	52233.1	2857.84	-58774.3	17912.5	51127.1	-21310.9	127036
0.072	-2598.44	8519.4	-35950.3	0	143660	108317	28947.1	14107.4	-60329	7497.7	17050.8	-51446.6	111424
0.073	7276.85	6446.45	-21638.9	0	159524	93826	18663	24227.3	-54842.1	4685.23	-21517.6	-75537.2	78810.8
0.074	27814.4	-810.746	-13429.4	0	152442	72473.2	22842.7	29985.9	-40037.6	8785.47	-56211	-88114.8	38703.4
0.075	48597	-11241.1	-12767.6	0	125776	49711.2	37366.4	30411.4	-17520.2	16475.1	-78544	-86290.7	2558.15
0.076	61110.3	-21923.2	-19171.7	0	89696.5	29349.1	54487	27360.3	7236.71	23249.2	-82759.8	-70473	-20558.9
0.077	61045.4	-29512.5	-30342.8	0	57547.6	13338.5	64945.4	24754.8	27259.6	25316	-68116.4	-43956.1	-27156.4
0.078	50009.6	-31457.8	-42868.4	0	41198.8	2038.33	61629.2	26849.9	36194.2	21051.2	-39452.8	-11775.2	-20744.6
0.079	33939.7	-26138.2	-53279	0	47275.1	-4896.47	41881.5	36367.7	31091.6	11569.5	-5964.02	20420.7	-9761.48
0.08	20041	-13010.7	-58937.2	0	74281.6	-7564.04	8360.92	52990.7	13435	97.5658	21623.4	47648.6	-4290.74
0.081	14032.7	7131.78	-58751.5	0	113560	-5887.01	-31382.5	73292	-11314.1	-9226.67	34525.1	66222.6	-11579
0.082	17106.9	32703.5	-53201.9	0	151805	369.046	-67809	91922.1	-35224.9	-13245.4	28847.2	74054.1	-32958
0.083	26312	60603.9	-44000.2	0	176007	10935.6	-91654.2	103506	-51039	-10814	7008.25	70699.1	-63203
0.084	35515	86802.4	-33346.2	0	177869	24650.2	-97490.3	104972	-54051.7	-3058.38	-23070.3	56994.6	-92148.9
0.085	38583	106567	-23027.3	0	156395	39637.3	-84669.1	96625.8	-43648.4	7047.91	-50746.5	35063.8	-109010
0.086	32219.2	115136	-13962	0	118740	53462.3	-57711.2	82215.4	-23139.9	16275.5	-66420.8	8075.48	-106295
0.087	17189.4	109536	-5996.06	0	77006.5	64089.5	-24843.7	67448.4	1961.69	22223.1	-64853.1	-20009.2	-83226.2
0.088	-1323.86	89113	1639.23	0	44504.4	70241.1	5011.34	57690.9	25831	24426.4	-47245.4	-44782.3	-46196.5
0.089	-16598.6	57080.5	9807.25	0	30870.9	71754.6	24008.8	56027.1	44656.1	24146.8	-20724.2	-62169.7	-6655.48
0.09	-22607.7	19558	18716.6	0	39016	69127.5	28607.2	61912.5	57456.2	23543.8	4218.27	-69071.1	22630
0.091	-17198.4	-15317.5	27632.1	0	64509.5	62948.3	19474.4	71695.6	65898.7	24594.2	17549.7	-64408.9	32320.6
0.092	-2927.67	-39688.8	35042.2	0	97278.1	53554.5	1220.22	80263.7	73185.9	27676.1	13558.8	-49367.2	19322.6
0.093	13841.6	-48624	39151.2	0	125567	40639	-18948.2	83186.8	81925.9	31650	-6898.61	-27486.5	-11969.9
0.094	25143.7	-41159.4	38753.1	0	140071	24071.4	-34186.6	78841.5	93139.6	34031	-36255.6	-3823.1	-51711.3
0.095	24947.3	-21374.1	33760.3	0	137082	4488.73	-39355	68961.2	105338	32496.1	-62980.8	16216	-87974
0.096	11566.1	3537.62	25502.2	0	119499	-15916.1	-32808.8	58001.8	115156	26249.8	-75287.7	28208.3	-110878
0.097	-11525.6	25251.2	16403.3	0	95107.2	-33323.3	-16477.8	51222.1	119083	16429.6	-65523.5	29890.3	-115791
0.098	-36478.6	37058	9199.83	0	73630.5	-43035	4826.37	52324.8	114683	6492.66	-32893.3	21463.5	-103934
0.099	-54488.3	36182.7	6153.19	0	62470.3	-40860.8	24972	61784.8	102405	200.998	16106.7	5512.47	-81705.7
0.1	-58510.2	24045.3	8174.36	0	64336.1	-25011.8	38466.5	76406.3	85389.2	404.881	69425.9	-14056.2	-57193.7
0.101	-46489.6	5753.97	14788.9	0	76002.2	2856.15	41636	90534.3	68755.6	7306.79	113691	-33149.1	-37438.8
0.102	-21746.3	-12423.6	24277.2	0	89899	37375.2	33863.8	98317.6	57942.9	17791.1	138248	-48510.4	-25704.5
0.103	8062.63	-25415.6	34337.8	0	97307.2	70803.7	17300.7	95946	56255.2	26571.3	138640	-58609.5	-20874.2
0.104	33777.9	-30956.2	42875.5	0	91579.2	95103.3	-3964.44	83438.4	64147.5	27613.5	117816	-63435.6	-18951.9
0.105	48552.6	-30729.6	48423.4	0	71170.8	104412	-25081.9	64550.7	78203.6	17228.3	84629.8	-64187.6	-14886.5
0.106	49815.7	-28760.3	50389.6	0	40016.3	96896.4	-42121.8	45449.4	92392.8	-4597.44	50894.9	-62384.7	-5822.39
0.107	40615.4	-30260.6	48694.2	0	6374.87	75147.9	-52798	32341.5	100048	-33501.4	26877.5	-58992.8	7933.4
0.108	27917	-38988.5	43483	0	-20328.6	45364.6	-57053.9	29068.4	95667.5	-61737.5	18426.1	-54248.3	22552
0.109	19865.1	-55996.3	34809.5	0	-32855.9	15032.7	-56413.2	35841	77270.9	-81195.8	24935.3	-47306.2	32183.4
0.11	22553.9	-79292.5	22592.2	0	-28767.9	-9408.69	-53061.2	49348.6	46686.4	-85561.6	39986.3	-37005.4	31846.7
0.111	37217.7	-104284	6981.92	0	-11226.1	-24332	-48720.3	64282.9	9429.99	-73300.4	54390.6	-22401.9	19117.6
0.112	59933.5	-125852	-11362.2	0	12381.6	-29712.9	-43637	75705.8	-27099.1	-47620.5	59201.1	-3491.24	-4072.78
0.113	82528.3	-139338	-30868.3	0	33087.5	-28104.4	-36528.6	80974	-55706.7	-15557.2	49440.2	18365.1	-32198.9
0.114	95803.3	-142311	-49225.6	0	43867.4	-23325.8	-25107.1	80728.6	-71273.5	14424.2	25418.4	40530.2	-57784.3
0.115	92857.8	-134591	-63876.3	0	42087.7	-18546.5	-7455.04	78249.8	-72325.3	35725	-7222.66	59337.5	-73930.7
0.116	71653.9	-117948	-72685.1	0	30410.7	-15201.9	16884.7	77671.9	-60885.4	45035.3	-39482.3	71120.9	-76985.5
0.117	36388.5	-95619.8	-74671	0	15811.8	-13040.5	45798.8	81863.5	-41879.7	43469.6	-62356.9	72963.1	-67177.4
0.118	-4026.27	-71053	-70259.3	0	6601.77	-10783.5	74805.7	90679.7	-21301	35029.7	-69381	63561.2	-48899.6
0.119	-38132.2	-47915.1	-61142.1	0	9481.64	-7578.32	98002.8	100734	-4523.16	24696.5	-59023.3	43801.6	-28450.9
0.12	-55897.3	-29383.1	-49649.6	0	26501.9	-3618.06	109767	106560	5115.74	16080.8	-34547.9	16674.1	-11764.6
0.121	-51681.1	-17916.2	-37897.8	0	54015.3	-383.878	107066	102807	7283.07	10028.6	-2956.67	-12980.4	-2378.32
0.122	-25918.2	-15071.5	-27246.4	0	83783.5	241.188	90325	86760.7	4065.27	5120.29	27478.8	-39450.3	-51.3913
0.123	14570.8	-20552.9	-18061.2	0	105416	-2674.82	64147.4	59708.2	-575.811	-1424.55	49873.2	-57295.4	-1627.52
0.124	59002.1	-32322.9	-10100.5	0	110095	-8212.73	35955.5	27039.1	-2511.94	-11283.5	60245.3	-62390.3	-2329.33
0.125	95323.4	-46217.9	-3040.56	0	93668.2	-13239.2	13659.4	-3313.36	1301.92	-24102.3	58584.4	-53189.1	1660.7
0.126	113760	-56979.6	2989.76	0	58513.4	-13516.1	3416.88	-23645	11846.5	-37153.5	47779.1	-30995	11652.1
0.127	109447	-59635.2	7203.25	0	13191.8	-5388.51	7445.65	-28972	27450.1	-46248.7	32318.6	-110.032	25752.5
0.128	83527.1	-51132.4	8572.54	0	-29806.6	12375.6	23278.7	-18917.4	44540.2	-48237.8	16620.9	33110.3	39419.2
0.129	42703.8	-32141.5	6467.99	0	-58005.5	37511.2	44736.7	2276.73	58268.3	-42039.6	3527.44	61513.1	47830.3
0.13	-2860.74	-6923.53	1374.54	0	-62722.5	64544.6	63989.1	27240.3	64458.7	-30206.5	-5901.3	78811.9	47751.5
0.131	-42257.8	17126.4	-5075.8	0	-42072	86484.8	74028.4	47926.3	60588.3	-17192.9	-12337.8	81237.5	39486.3
0.132	-66978.3	32262.4	-10531.1	0	-1664.92	97337.5	70833.1	58458.2	46923.5	-7701.56	-17030.3	68359.4	26777
0.133	-72932	32912.3	-12902.6	0	46641.9	94236.9	54586.3	56720.1	26823.8	-4145.66	-21046.6	43499.5	15857.1
0.134	-61406	18026	-11512.6	0	88301.6	78672.7	29104.5	44818.7	5595.02	-4820.09	-24647.5	12795.8	12933.3
0.135	-38453.5	-8116.19	-7486.24	0	110460	55763.3	288.46	27949.3	-10315.5	-4789.81	-27229.5	-16182.9	21473.2
0.136	-12859.2	-37398.7	-3438.4	0	105677	32365.4	-26047	12221.6	-15875.9	2660.6	-28213.8	-36406.8	40916.8
0.137	6470.42	-60519.2	-2141.57	0	74652.4	14125.6	-45817.1	2709.27	-8622.48	22020	-27321.6	-43216	66086.1
0.138	13198.3	-70641.4	-4752.16	0	25745.3	3484.97	-57555.8	1624.32	10170	53163	-25550.6	-35587.4	89153.4
0.139	5346.86	-65988	-9593.95	0	-27248.4	-1267.85	-61753.6	8150.7	35515.3	90121.7	-24841.2	-16329.2	102208
0.14	-14106.9	-50562	-11989.8	0	-69242.9	-4981.17	-60067.1	19139.3	60584.6	122122	-27534.5	8540.62	100134
0.141	-38288.9	-32688.1	-5779.18	0	-88441.7	-13115.7	-53510.1	30336.4	78141.4	138048	-35457.4	31506.8	82686.7
0.142	-58720.2	-21388.8	14059.9	0	-79586.9	-29114	-42291.4	38244.7	83598.1	130125	-48725.9	45370.3	54318.8
0.143	-67858.6	-22776	48513.9	0	-45448.8	-52216	-25797	40726	76182.5	98471.7	-65576.6	45210.7	23000
0.144	-61752.3	-37192.4	92704.4	0	4270.68	-77243	-3510.36	37473.6	59406.5	51529.8	-82152.6	29547.9	-3103.25
0.145	-41044.1	-58845.8	136209	0	56211.4	-96196.4	23311.3	29460.8	40378.4	3928.55	-93808.3	748.79	-18204.8
0.146	-10946.2	-78186.1	165706	0	97213.6	-100983	51335.4	18069.3	26714.9	-28138.9	-96361.2	-35739.4	-20964.9
0.147	20690.4	-85586.1	169442	0	118530	-86813.5	75186.1	4631.26	24634.6	-33608.4	-87364.9	-72688.4	-14778.8
0.148	45952.6	-75872.3	141839	0	117580	-53940.2	88942.5	-10011.1	35971.7	-10048.8	-67294.7	-102914	-5771.12
0.149	59279.2	-50588.8	86465.6	0	98623.6	-8192.91	88400.4	-25035.7	57626.2	34518.8	-39065.6	-120889	-663.938
0.15	59408.6	-18230.9	16050	0	70354.6	40910	72869.8	-39240	82489.8	84733.2	-7665.83	-123888	-3582.38
0.151	49187	8914.12	-50920	0	43055.5	83007.1	46368	-50751.1	101406	123615	21548.1	-112424	-14795.4
0.152	34506.9	19356.2	-95888.1	0	25284.6	110066	16329.6	-57074.7	106920	138631	44195.4	-89775.9	-30771.6
0.153	21786.6	7046.78	-106707	0	21212.5	118759	-8310.28	-55875.8	95501	127096	57819.7	-60941	-45682.2
0.154	15670.8	-25834.3	-81917.5	0	30284.7	110746	-20332.4	-45908	69226.5	96386.5	62629.8	-31270.5	-54294.3
0.155	17496	-69280.5	-31655.1	0	47634.5	91808.4	-16998.3	-27894.9	35249.3	61268.8	60604.1	-5196.89	-53854.8
0.156	24985.8	-108646	25612	0	66527.8	69417.8	-899.913	-5093.34	3312.58	37496.6	54856.7	14728.4	-45357.7
0.157	33871.1	-130058	69446.2	0	80485.6	50255.4	20609.8	17252.2	-17133.3	35128.3	48303.5	28023.5	-32942.9
0.158	39701.5	-125091	84454.9	0	84982.7	38406	38343.2	33098.4	-20379.5	54506.9	42593.5	36044	-21683.9
0.159	40306.3	-94101.2	65916.8	0	78469.3	34645.9	44555.5	37394.3	-5931.44	85332.1	37947.9	40992.7	-15481.1
0.16	36597.7	-45914.2	21254.3	0	61776.2	37175.1	36175.4	27637.1	21384	111187	33079.4	44923.3	-14847
0.161	32251.9	5256.31	-32561.9	0	37469.7	42532.7	16204.8	4922.24	53266	115915	26251.3	48796.4	-17034.6
0.162	32067.3	44745.7	-75205.5	0	8616.35	47326.9	-7580.06	-26149.2	80925.2	90645.3	15863	52034	-17044.1
0.163	39099.1	62493	-90374.3	0	-21769.6	48921.1	-25150	-58454.4	97593.1	37965.2	1370.11	52700.8	-10192.5
0.164	53174.6	56038.1	-71562.9	0	-50728.7	45862.5	-28266	-84344.8	100665	-28531.5	-16176	48313.1	5260.54
0.165	69675.7	30863.1	-24350.5	0	-75406.5	37819.6	-13943.2	-97419.4	91439.4	-88500	-34578.5	36976.5	26834.4
0.166	81163.9	-2206.43	35804.8	0	-92534.3	25061.4	14445.4	-94296.3	74007.3	-122428	-50683.6	18585.7	48127.1
0.167	79933.4	-31274.9	89102.4	0	-99033.1	8466.42	48045.1	-75219.3	53107.2	-118667	-61446.8	-4554.48	61198.5
0.168	61117.2	-47440.6	118406	0	-92450.6	-10661.4	75468.1	-43755.4	32129.1	-77688.4	-64731	-27735.6	59756.3
0.169	25595.2	-47777.5	115119	0	-72415.1	-30233.8	86965.1	-5814.14	12316.1	-12026.1	-59827.4	-45001.6	42003.9
0.17	-19794.1	-35380.1	81672.6	0	-41487	-47499.8	77917.9	32184.1	-7220.98	58480.1	-47983.7	-50639.3	12324
0.171	-63536.8	-17596.5	30267	0	-5267.52	-59352.1	50505.6	64678.4	-27747.3	113521	-31956.7	-41160.9	-19871.7
0.172	-93274.2	-2524.57	-21931.1	0	28162.9	-62997.1	13066	88174.2	-49674.1	139540	-15706	-16778.8	-42844.9
0.173	-100070	4250.09	-58776.5	0	50721.8	-57117	-22830	101827	-71289	133591	-3303.7	18170.4	-46673.7
0.174	-81712.9	1449.05	-70384.1	0	56369.4	-42250.3	-46481.2	106974	-89010.5	103709	1936.05	55747.3	-27030.4
0.175	-44411	-7462.25	-55994.7	0	43714.4	-21319.9	-51414.5	106577	-98617.8	64836.1	-1739.61	86658.5	13051.2
0.176	-554.994	-16595.1	-23070.7	0	16691.5	1355.27	-37754	103966	-96974.7	32749.6	-13688.6	102509	63520.4
0.177	34497.6	-19750.5	15929.8	0	-15888.1	21065.3	-11774	101857	-83917.4	18225	-31122.4	98698	110458
0.178	48227.2	-13570.5	48347.5	0	-42819.7	34091.3	16391.3	101569	-62533.3	23345.4	-49452.8	75771.1	140233
0.179	35052.2	1434.94	65546.7	0	-53884.8	39081.6	36080.1	102509	-38687.8	41791.6	-63271	39626.4	143754
0.18	-1550.61	20966.2	65082.5	0	-42938.8	36985.7	39666.6	102676	-18884.2	61846.7	-67841.1	157.693	119206
0.181	-49516.9	38461.4	50608.7	0	-10055.1	30786.1	24824.6	98941.4	-7797.61	71345.1	-60190.9	-31760.5	72298.7
0.182	-92722.7	47825.8	29422.2	0	38477.7	24001.4	-5143.15	88303	-6835.38	62486.4	-40218.4	-47126.9	14360.5
0.183	-115624	45257	9383.2	0	92135.3	19345.4	-42578.2	69045.5	-13244.5	34080.9	-10702.7	-41691.3	-41348.3
0.184	-109187	30890.5	-4081.64	0	139310	17774.5	-77930.6	41484.2	-21755.7	-8060.57	23241.1	-17121.7	-83279.4
0.185	-73488.9	8514.27	-9296.18	0	171200	18089.4	-102618	8583.83	-26426.4	-54074	55476.4	19583.8	-104547
0.186	-17843.3	-15726.8	-8060.47	0	183974	17903.5	-111153	-24599.8	-23309.2	-93400.4	80425.8	58068.4	-104015
0.187	41974	-35128.6	-4097.02	0	179869	14637.2	-102058	-51802.6	-12270.8	-118036	94368	88059.5	-85496.9
0.188	89589.2	-44766.2	-813.88	0	165642	6940.53	-77745.8	-67073.9	3279.75	-124394	96388.9	102028	-55947.1
0.189	112653	-42403.7	221.058	0	149776	-4502.53	-43075.2	-66590.7	17190.8	-113067	88050.6	97481.2	-22763.7
0.19	107433	-29226.9	-125.741	0	139339	-16963.2	-4164.9	-49719.2	23544.7	-87867.4	72841.4	77248.7	7903.74
0.191	79363	-8939.91	851.608	0	137317	-26419.6	33289	-19627.2	18782.8	-53737.4	54689.3	48035.4	32353.9
0.192	40843	13627	6239.16	0	141960	-28939.4	64817.7	17447.2	3106.12	-15728.3	36797.1	18263	49296.9
0.193	7258.32	33470	18078.7	0	147819	-22024.3	87303.2	53758.8	-19218.7	21392.2	21097.4	-5104.15	59041.4
0.194	-8970.14	47373.5	36181.7	0	148384	-5607.54	99329.2	81921	-42034.2	53111.4	7899.46	-18174.7	62844
0.195	-1713.62	53591.8	58115.1	0	138862	17740.9	100596	97041.7	-59014.5	74592.8	-3220.56	-21213.5	61912.1
0.196	26417.4	52452.3	79752.7	0	118520	43422	91760.1	97689	-66281.4	81294.3	-12809.7	-17686.5	57497.2
0.197	65645	45312.2	96532.3	0	91012.4	65873.5	74514.5	86132.6	-63437.7	69974.5	-20738.2	-12310.1	50668.7
0.198	102627	33911.8	104704	0	63257.4	80076.4	51295.2	67282.2	-52982	40290.4	-26004	-9141.77	42477.4
0.199	124686	20018.9	102104	0	42594.7	82834.7	25225.9	46949.9	-39254.5	-3638.99	-27368.9	-9545.55	34092.6
0.2	124665	4636.99	88592.9	0	33979.6	73615.1	-247.359	30192.7	-25852.4	-53310.3	-23988.5	-12111.4	26135.3
0.201	102273	-11104.9	65765.1	0	37905.8	54865.1	-21872.9	19925.2	-14454.1	-97107.3	-16608.7	-13231.1	19073
0.202	64560.9	-26355.1	36477.1	0	50103.2	31661.5	-37135.4	16602.4	-4224.08	-123510	-7576.83	-8986.38	12508.6
0.203	22734	-39575.5	4322.85	0	63347.7	10396.2	-44720.4	18725.3	7513.93	-124649	-720.119	2750.33	5898.5
0.204	-11590	-48709.4	-26914.4	0	70324.3	-2491.37	-44590.1	23802.9	23190.1	-99023.6	-139.383	21248.2	-881.273
0.205	-29992.7	-51620.8	-53485.7	0	66960.8	-2513.13	-38125.8	29604.7	43707.1	-52669	-8464.48	42364.5	-7151.03
0.206	-30214.8	-46262.6	-72152.7	0	54113.3	11878.2	-27624.4	34684.1	67024.3	2455.05	-26032.5	60156.9	-10496.7
0.207	-15782.9	-32038	-80476.8	0	37627.4	38395.5	-15822.7	38522.3	88510	52092.6	-49807.3	68745.3	-7840.74
0.208	5058.34	-9996.28	-77326.4	0	26072.2	71375.6	-5557.77	40980.7	102563	84001.3	-74398.1	64595.4	4172.96
0.209	23021.3	16735.8	-63245.3	0	26924.2	103158	925.964	41685.8	104403	91956.7	-93441.5	48279	27203.5
0.21	30911.4	43382.6	-40595.3	0	43383	125991	2324.15	39668.7	92247.7	77192.7	-101481	24319	59867.1
0.211	25870.3	64877.3	-13468.3	0	71955.3	134556	-1485.23	33653.7	68060	47703.5	-96079.6	381.947	97490.1
0.212	10487.1	76486.9	13099.9	0	103219	127402	-9199.67	22816.5	37097.9	14817.8	-78227.2	-15601.8	132108
0.213	-8994.82	75800.8	33987.8	0	124941	107515	-18438.1	7833.18	6375.19	-11079.8	-52458.9	-17602.3	155200
0.214	-24646.6	62616.8	45187.7	0	126305	81377	-25746.7	-8566.35	-17610.4	-23973.7	-24891.2	-3821.06	159733
0.215	-30235.5	39487.8	44634.3	0	102820	56652.9	-27533.9	-21784.4	-30675.6	-24200.3	-1420.55	22620.2	143077
0.216	-23317.5	10900	32607	0	58190.8	39773.6	-20942.4	-26597.7	-31998.9	-17442.1	14123.7	54715.6	108371
0.217	-6029.63	-18180.6	11538.9	0	4031.71	33550.2	-4758.05	-19049.1	-23879.1	-11703.7	21267.7	83399.8	63873.8
0.218	15474.7	-42863.9	-14761.7	0	-44033.3	36438.7	19764	1829.54	-10329.6	-13878.2	22198.9	100599	21192.7
0.219	33617.5	-59980	-42012.1	0	-72084.3	43336.8	48861.9	32866.8	4249.38	-26153.2	20996.7	101476	-8641.56
0.22	41778.4	-67829.3	-66423.4	0	-72965.3	47829.3	76900.3	67196.6	16723	-45164.9	21573.9	85824.9	-18233.3
0.221	37000.5	-66555.7	-85367.6	0	-49902.3	45099.2	97701.3	96156.4	25751	-62944.2	26102.5	58113.7	-6407.82
0.222	21033.4	-57563	-97460.3	0	-15368	34019.5	106538	111825	31709.6	-70132	34452.2	25640.4	21386.3
0.223	-379.47	-42743.7	-102526	0	12766.3	18119.1	101366	110013	35983.3	-59909.3	44072.3	-3367.67	55196.8
0.224	-18957.4	-24587.6	-101173	0	18074.5	4161.96	84144.3	91465.4	39987.1	-30708.8	51434.9	-22525.6	83441.2
0.225	-27082.5	-5325.14	-94584.6	0	-8118.18	-384.755	60349.5	62013.1	44668.4	12340.9	53214.7	-28728.5	97197.9
0.226	-19762.8	12623.6	-84353	0	-62874.6	9414.15	37298	30446.9	50141.6	59085.3	47680.9	-22797.9	92412.5
0.227	3065.06	27071	-72334.9	0	-131778	33601.5	22157.7	5364.01	56094.2	97453.8	35171.3	-8887.51	71144.7
0.228	37042.8	36195.4	-60769.2	0	-193706	66828.3	19062.6	-7627.34	62063.4	117524	17743.8	7262.58	40024.7
0.229	74284	38687	-51815.5	0	-227828	99877.1	28084.4	-7952.45	67729.8	114898	-1498.86	19825.4	7330.69
0.23	105772	34576.9	-47095.9	0	-221252	123008	44491	148.209	73021.7	92007.7	-19721.2	24936.8	-19995.7
0.231	124029	24896.4	-47124.1	0	-173910	129248	60700	9634.97	77781.3	57433.5	-34795.5	21165.4	-39147
0.232	124848	12038.3	-50645.3	0	-98764.7	117161	68814.3	13611.1	81488	22764.8	-45685.5	9705.63	-51468.2
0.233	108572	-1062.1	-54742.4	0	-17737.3	91086.3	63398.1	8390.5	82995.4	-988.014	-52051.7	-6447.94	-61428.8
0.234	79396.6	-11622.3	-55382.5	0	46196.7	59411.8	44112.5	-5229.07	80776.3	-7039.91	-53631.9	-23810.9	-73459
0.235	44122.2	-17454.8	-48723.8	0	76741.4	31304	15805	-22180	73386.4	5259.96	-49962.4	-39310.8	-89224
0.236	10189.9	-17763.6	-32716.1	0	70135.6	13079.7	-12553.7	-35552.5	60031.3	30916.1	-40337.1	-51325.6	-105996
0.237	-16339.3	-12648.7	-8242.8	0	36118.7	6149.62	-30906.5	-39729.4	41196.7	60976.7	-24445	-59572.6	-116630
0.238	-31897.6	-3085.37	20280.1	0	-5944.02	6921.94	-31730.6	-32894.2	18645.5	86232.7	-2910.44	-64999.7	-112632
0.239	-36081	10059.2	45898.6	0	-34095	8928.68	-12668.2	-18235.9	-4556.77	99898.9	22043.5	-69004.8	-87189.6
0.24	-30961.7	26108.9	60921	0	-32234.8	6259.86	22078.4	-2723.91	-24995.1	99844.4	46768.7	-72566.3	-39058.4
0.241	-20430.3	44564.9	59525.8	0	4240.19	-3332.77	63025.1	5630.69	-39275.9	88662.9	66999.8	-76029.9	25699.9
0.242	-8827.4	64739.7	40011.8	0	66486.1	-16935.2	98122.6	1107.95	-44810.2	71954.8	79006.7	-78613.2	94668
0.243	165.913	84767.9	5797.72	0	135752	-27428.4	116846	-17022.2	-40250.2	56194.2	81087	-78753.5	151956
0.244	4026.22	101537	-35075.4	0	190009	-26454	113231	-43918.3	-25352.6	45718.4	73939.2	-74631.6	183555
0.245	2196.18	110618	-72297.5	0	211733	-8352.89	88033.9	-70775.5	-1543.92	41727.6	60813.7	-64653.6	181412
0.246	-4380.73	107590	-96459.8	0	194254	26592	48542.2	-87975.4	28860.9	41762.8	46323.3	-48279.2	146686
0.247	-13240.7	89593.8	-102089	0	143672	71273.8	5783.94	-88882.7	62128.9	41398.1	34835.2	-26053.4	89428.4
0.248	-21140	57060.5	-89536.7	0	76485.6	113381	-28322.3	-72272.3	93705.3	36550.7	29207.1	-49.9995	25372.3
0.249	-24794.5	14699.7	-64603	0	13689.4	139475	-45079.4	-42877.7	118976	25247.4	29621.3	26672	-28648.2
0.25	-21579.8	-29011	-36724.8	0	-26462.1	140053	-41099	-9666.54	133413	9295.49	33909.7	50458.3	-60589
0.251	-10595.6	-63511.1	-15339.6	0	-34394.2	113226	-18930.4	17568.6	134556	-6718.54	38464.3	67772.2	-66092.4
0.252	7163.27	-79122.8	-6722.25	0	-11855.8	66117.9	14139.5	31819.4	122168	-16548	39781.7	75884.7	-49672
0.253	28391.4	-70142.2	-11934.8	0	29583.6	12933.1	48826.9	31279.5	99087.8	-15156.7	35892.9	73442.7	-22106.8
0.254	48418.9	-36939.2	-26677.4	0	73043.9	-29773.4	76488.8	19711.9	70809.2	-850.799	26890.5	60772.1	4135.08
0.255	62032.2	13486.1	-43423.4	0	102580	-48467.7	91733.7	4708.25	43732.7	24040.3	14999.4	39759.4	19300.4
0.256	65056.2	69164.6	-54373.4	0	108315	-37674.4	92987.6	-5405.84	24057.4	52981.4	3179.31	13572.4	20294.5
0.257	55753.2	116247	-54757.3	0	89190.9	-1841.97	82657.4	-4949.56	14870.5	78146.1	-5824.53	-13992.1	10819
0.258	35226.3	143087	-44303	0	52417	45901.5	65517.5	7199.85	15802.5	92446.9	-10665.7	-39140.1	-606.253
0.259	7801.75	143279	-27095.9	0	10145.8	88098	46903.9	27429.9	22743.5	92261	-11756.8	-58654.8	-4737.12
0.26	-20673.1	117455	-9527.52	0	-25214.3	109036	31464.9	48948.9	29156.1	78885.4	-10640.2	-70198	3838.93
0.261	-44111.6	73015.1	2795.94	0	-45192.6	99711.9	22010.4	64728.8	28983.5	57467.5	-9163.76	-72569.6	24326.1
0.262	-58283.5	21526.8	7354.77	0	-47580.1	61271.4	19539.7	69955.4	18320.5	35896.6	-8327.29	-65702.7	49351.8
0.263	-62005.6	-24407.5	5982.17	0	-36271.2	4269.73	23454.7	63656.9	-2239.89	21109.4	-7824.79	-50525.2	68037.1
0.264	-57256	-54893.3	3727.15	0	-19013.1	-54716.1	32086	48699.5	-28187.1	17159.3	-6315.09	-28902.9	70306.8
0.265	-48419.8	-64807.2	6316.26	0	-3907.79	-98569.9	43307.5	30147.4	-52472.6	23782.2	-2140.13	-3562.69	51198.1
0.266	-40218.8	-54912.1	17248.4	0	3766.02	-115416	54362.4	13322.2	-67952.1	36344.6	5335.7	22045.5	13548.2
0.267	-35874.2	-30491.1	35619.6	0	3174.32	-101995	62501.8	1627.79	-70631.5	48375.6	15112.2	43911.7	-32698
0.268	-35805.4	435.26	56241.1	0	-2136.44	-64850.2	65016.2	-4116.52	-60515.1	53480	24330.6	57994.4	-73615.2
0.269	-37174.9	29873.2	71366.8	0	-6128.69	-17455.9	59807.6	-5506.74	-42171.5	48457.1	29176.5	60806.6	-96357.9
0.27	-35413.6	51873	74234.1	0	-3172.14	24290	46036.6	-5521.52	-22468.8	34125.3	26308	50380.2	-93812.5
0.271	-25621.5	63626.1	62137.5	0	9753.07	47387.5	24522.4	-6809.1	-7797.01	15158.9	14342.2	26805.1	-67393.9
0.272	-5297.99	65641.8	38130.9	0	31314.4	46232.7	-2056.34	-10910.5	-1657.57	-1582.32	-5177.13	-6994.03	-26674.8
0.273	24707.9	60754.4	10497.9	0	56283.9	23780.8	-29688.8	-17689.7	-2780.36	-10045.3	-27865	-45654.4	14045.6
0.274	59922.3	52898.2	-10426.9	0	77192.9	-9233.17	-53956.7	-25897.7	-6275.68	-6683.49	-47694.8	-82036.6	40733
0.275	93347.6	45647.1	-16208.3	0	86918.4	-38688.3	-71494.6	-33973.7	-5296.28	7754.64	-58811.9	-108599	44695.2
0.276	118027	41227.5	-4115.43	0	81272.3	-51831	-80788.1	-40562.8	5493.53	28785.6	-57576	-119345	25331.1
0.277	128969	40304.3	21321.7	0	60357.6	-41606.9	-82805.9	-44986.7	27394.5	49907.3	-43887.5	-111154	-9713.44
0.278	125131	41742.3	49567.5	0	29101.8	-9278.11	-80367.2	-46768.9	56781.4	64832	-21290.4	-85122.4	-47651.1
0.279	109497	43550.7	67716.6	0	-4590.16	36417.2	-76910.7	-45345.2	85834.9	70044.4	4053.17	-46450.1	-75168.4
0.28	87918.5	43422.1	65488	0	-31962.7	81895.1	-74901	-39860.4	105634	65555.2	25266.5	-3637.69	-82988.6
0.281	67197	39595.8	39175.3	0	-46215.9	113802	-74695.9	-29317.8	109292	55037.2	37009	33398.8	-68877.4
0.282	52445	31775.3	-6479.82	0	-44693	123200	-74153	-13373.7	94916.2	44074.7	37019.8	55708.9	-37609.3
0.283	45930.3	20852.9	-59763.2	0	-29205.3	108554	-69268.8	6986.45	66466.9	37891.2	26874.9	57441.9	1313.75
0.284	46443.5	9311.9	-106049	0	-5677.15	76134.7	-56279.4	29004.6	32354.9	39434.6	11124.5	37664.5	37578.6
0.285	50512.4	-24.1942	-132860	0	18339.9	37260.1	-33025.5	48485.3	2735.21	47941.3	-4133.52	684.854	63730.8
0.286	54059.8	-4527.09	-134342	0	36106.8	4662.67	-882.581	61058.4	-14466.2	59441.2	-13457.5	-44597.3	77140.4
0.287	54084.6	-3000.45	-113122	0	44009.6	-12440.3	35163.4	63658.1	-15929.8	67990.2	-13794.4	-86647.3	80135
0.288	50126.5	3670.83	-78978.9	0	42642.7	-11205.4	67724.5	55995.7	-4088.31	68157.4	-5356.5	-114194	77559.5
0.289	43753.7	12644.4	-45081.2	0	36200.7	3919.12	88882.2	40987.3	14357.8	56975.7	8427.71	-118738	74068.9
0.29	37896	19427.8	-22807.2	0	30969.3	23117.2	93339.7	23981.9	31223.4	35439.2	22270.1	-97166.1	71590
0.291	35234.5	19524.5	-17811.7	0	32289.8	35140.9	79920.9	11054.4	39924.1	8481.19	30744.9	-52526.4	68366.6
0.292	36714.6	9750.12	-28067.4	0	42709.2	31295.8	52699.3	6686.65	38195.2	-16602.7	30084.3	6181.47	60263.5
0.293	41371.5	-10546	-45088.7	0	60552.5	9023.98	19835.9	11992.3	28094.3	-32162	19542.1	66027.8	43042.9
0.294	46434.2	-38761.2	-57554.9	0	80355.1	-27382.5	-9064.19	24294.3	15120.9	-32943.1	1476.08	113306	15256.1
0.295	48967.4	-69805.1	-55693	0	95167.4	-68304.8	-25419.4	37999.9	5177.1	-17803.4	-19337.8	136731	-20171.1
0.296	47034	-97000.8	-35193.2	0	98587.2	-102110	-24952.4	46808.5	1947.71	9799.18	-37121.5	130723	-56126.2
0.297	40765.9	-114304	1383.97	0	87816.9	-119548	-8218.48	46159.8	5484.15	42628.2	-46995.4	96627.1	-83434.1
0.298	32474.2	-117817	45573.4	0	64325.1	-116504	19254.2	35012.1	11791.4	72206.7	-46368.2	42840.9	-94402.3
0.299	25581.9	-106826	86219.8	0	33604.6	-95397.1	49396.3	16270.9	15289.5	91122.2	-35640.2	-17524.3	-85828.2
0.3	23443.9	-84249.6	113464	0	3153.33	-63539.5	74439.1	-4478.74	10969.5	95716.2	-17870.9	-70056.6	-60673
0.301	27607.1	-55371.9	121859	0	-20485.5	-30261.6	89126.9	-21145.1	-2841.66	86931.1	2257.76	-102705	-27696.2
0.302	37313.7	-26762.3	111945	0	-33662.1	-3218.35	92898.9	-29588.9	-23288.6	70041.6	20002.1	-109275	1575.93
0.303	49522.3	-4194.39	89374.5	0	-37000.5	14309.4	89050	-29113.4	-44181.2	52790	32010.1	-90554.2	16493.3
0.304	60050.7	8445.61	62480.2	0	-34199	23844	83566.4	-22400.5	-57567.5	42384.2	36980.7	-54021.9	11356.2
0.305	65200.9	9886.05	39271.1	0	-30169.5	30605.4	82182.8	-14262	-57386.7	43364.4	35870.9	-11276.4	-12686.4
0.306	62913.2	1702.59	24686.5	0	-28204.1	40284.6	88078.2	-9237.17	-41556.5	55549.3	31023.2	25768.4	-47773.7
0.307	53605.3	-12712.1	19751.9	0	-28008.5	55982.5	100524	-9679.79	-12802.7	74428	24864.4	48105.3	-81723.3
0.308	39743.9	-28641.2	21851.7	0	-25792.6	76354.7	114785	-14870.5	21771.6	92893.7	18939.2	52450.1	-102361
0.309	24819.8	-41498.4	26515.4	0	-15490.9	95414.1	124271	-21452.1	53841.1	103604	13262.5	41295.5	-101201
0.31	12281	-47469.5	29473.8	0	7672.35	104955	122841	-25360.8	76232.6	102117	6596.56	21642.5	-76394.8
0.311	4214.32	-44318.9	28128.4	0	44462.7	97643.1	107643	-23846.1	85940.5	88128.9	-2618.53	2079.02	-33259.4
0.312	1244.55	-31892.9	22344.2	0	89605.3	70289.5	80470.5	-16944.3	84606.1	65795.3	-15135.1	-10633.3	17478.3
0.313	2688.95	-12007.7	13883	0	132228	25791.2	47952.9	-7811.77	77515	41891	-29918.4	-13425.8	62785.1
0.314	7357.72	11546.7	5368.37	0	159173	-27412	19322	-1205.72	71403.6	23116.8	-44049.3	-8111.71	91341.1
0.315	14386	33913.5	-889.39	0	158986	-77681.3	3485.83	-1431.67	70997.1	13568	-53397.6	299.803	96349.9
0.316	23481.2	50095.8	-3704.37	0	126935	-114042	6114.77	-10058.5	77457	13032.5	-54194.1	5705.95	77110.4
0.317	34928.3	56230.1	-2934.48	0	67437.5	-129598	26930.1	-24790.2	87325	17444.7	-44720.7	3851.14	38808.7
0.318	48796	50983.6	660.169	0	-6129.46	-123609	59829.2	-40170.8	93990	20709.5	-26301.2	-5682.02	-9598.13
0.319	64600.4	35732.1	6190.72	0	-74882.7	-101564	94372.8	-49294	90646.7	17543.6	-3492.89	-19447.1	-57700.6
0.32	80723.8	14782.1	13070.9	0	-120298	-72625.2	118925	-46740.3	72898.4	6224.8	17361	-31229.9	-96445.9
0.321	94855.3	-6108.7	20926.4	0	-130056	-46540.9	124603	-30774.5	41501.9	-10500.5	29960	-34928.7	-119888
0.322	104641	-21267.3	29511.8	0	-102559	-30123.6	108032	-4266.02	2294.06	-26138.8	30420.9	-27164.5	-125986
0.323	108630	-26854	38123.6	0	-47749.7	-25140.7	72901.5	26079.7	-35065.6	-33263.9	18788.7	-9043.3	-116407
0.324	107001	-22231.1	45726.4	0	15759.6	-28477.8	28592.3	52300.7	-60316.6	-26707.3	-799.969	13649.1	-95535
0.325	101592	-9718	50966.4	0	66481.5	-33556.4	-12348.6	67751.1	-66305.7	-6351.73	-21367.1	32416.7	-69111.9
0.326	95333.4	6060.35	52805.7	0	87081.7	-33524.3	-38410.9	69710.6	-51277.1	22127.8	-35524.3	38743.5	-42809.3
0.327	91202.2	20388.5	51154	0	69814.6	-23928.2	-42492.7	60049.2	-20148.7	48868.9	-38117.5	27335.8	-21171.3
0.328	90996.8	30060.7	46910.5	0	19139	-4463.99	-23996.9	44220.9	17234.3	63325.1	-28115.9	-1860.75	-6883.07
0.329	94852.9	34664.5	41922	0	-49709.7	20784.8	10987.8	29197.7	49006.8	58352.5	-9070.63	-43393.7	-555.193
0.33	101145	36665.9	37929.5	0	-116017	45156.4	52189.8	20425.8	65135.7	33430.6	12109.2	-87684.7	-896.443
0.331	107486	39807	35705.1	0	-159946	61530.3	88170.9	20150.3	60657.5	-4452.53	27598.4	-124071	-5320.78
0.332	111799	47397.9	34341.9	0	-169250	65100.8	110015	26717.7	37090	-43023.5	31477.5	-143725	-10805.6
0.333	113279	60244.1	31202	0	-142790	54874.2	113753	35608.1	1855.15	-68624.8	21869.7	-142368	-14688.2
0.334	112775	75827.1	22966.3	0	-90618	33758.5	100698	41701.3	-34543.2	-71276.3	1566.67	-121005	-15633.2
0.335	112176	89017.9	6960.57	0	-30309	7820.32	76225.4	41337	-61927.5	-48194.2	-23034.6	-85369.8	-13795.7
0.336	113318	93681.1	-16853.1	0	18964.4	-16071.5	47273.7	33876.8	-73916.6	-5175.36	-44217.4	-43770.8	-10651.8
0.337	116551	85430.2	-45212.6	0	42846.8	-32019.1	19627.9	21743.8	-69672.1	45251.7	-55551.9	-4643.34	-8330.17
0.338	120297	63340.1	-71603.8	0	36229.3	-36802.3	-4066.91	9062.68	-53892.4	88108.6	-54234	25666.8	-8621
0.339	120981	30850.4	-87769.1	0	4714.62	-30347.8	-24315	-111.326	-34750.6	110754	-41680.5	44049.9	-12217.1
0.34	114487	-5131.62	-86587	0	-37697.5	-15287.5	-43824.8	-3633.02	-20766.8	107126	-22946.4	50510.4	-18065.8
0.341	97871.9	-36672.7	-64399.4	0	-73536.7	4027.23	-64943.1	-2122.26	-17946.7	79392.4	-4568.12	47317.4	-23944.3
0.342	71014.8	-57141.8	-23220.6	0	-87826	23003.8	-87919.3	1523.67	-27391.6	36572.8	7714.19	37622.6	-27024.7
0.343	37613.2	-63759.1	29332.8	0	-73185.7	37697.3	-109845	3511.91	-45512	-8569.41	10890.3	24247.7	-25107.8
0.344	4220.72	-57804.1	81604.9	0	-32046.9	45528	-125111	992.868	-65226.8	-44304.2	5619.43	9063.97	-17852.6
0.345	-21125.1	-43996.8	121004	0	23997.3	45462.6	-127698	-6588.09	-78535.8	-62990.2	-4693.15	-7016.13	-6852.73
0.346	-32089.1	-28110.6	137873	0	78322.7	37607	-113279	-17131.8	-79599.9	-63181.8	-15139.6	-23494.3	4382.85
0.347	-25909.9	-14698.9	128189	0	114506	23159.1	-81719.5	-26670.4	-66258.1	-48698.5	-21550.9	-39818.1	11762.6
0.348	-5280.89	-5476.3	95055.7	0	121724	3960.81	-37505.3	-30948	-41002.5	-26300.5	-21938.9	-55013.4	11989.2
0.349	22421	875.909	47729.3	0	98160.3	-17451.6	11237.9	-27049.7	-9787.52	-2823.05	-17026.1	-67593.9	3693.5
0.35	47016.5	7399.03	-1222.33	0	51208.3	-37957.4	54905.1	-14529.1	20033.6	17461.7	-9821.39	-75970.4	-11680.3
0.351	58669.7	16864.1	-39551.1	0	-4848.59	-54072.7	85931	4393.98	41799.7	33395	-3949.6	-78785.5	-30582.5
0.352	51405.7	29904.5	-59017.4	0	-53760.2	-62351.2	100487	25763.6	51753.8	46404.9	-2301.67	-75306.6	-48144.1
0.353	25106.3	44282	-57370	0	-82309.9	-60208.2	100197	45122.8	49491.9	58574.1	-5526.61	-65567.8	-60010.7
0.354	-13841.7	55541.2	-38669.9	0	-84239.2	-46643.3	90559.4	58856.2	37871.6	70869.9	-11753.7	-50394.6	-63607.9
0.355	-54282.1	59090.2	-11405.6	0	-62002.6	-22966.7	78892.7	65063.5	21614.3	82258.2	-17333.8	-31284.9	-58858
0.356	-83531.8	52424.3	14499.9	0	-25162.2	7051.87	71728	63536.6	5575.84	89721.6	-17842.9	-10530.5	-48207.7
0.357	-91010.5	36728.6	30655.7	0	12780.8	37740	71871.2	55449.7	-6521.69	89848.5	-9992.18	8922.55	-35370.8
0.358	-72027.4	17096	32774.9	0	39299.4	62629.6	78555	42485.9	-12992.9	80247.2	7494.46	23529.1	-24148.7
0.359	-29064.8	985.865	21218	0	46470.9	76211.4	87170.4	26442.2	-14079.7	61194.1	33152.8	29595.9	-16992.9
0.36	28181.3	-4577.35	409.107	0	33240.4	75467.5	92001.2	9039.57	-11292.7	35605.5	63184.5	24148.3	-14368.9
0.361	85515.7	4357.68	-23140	0	4994.84	61088.9	88363.2	-7883.69	-6601.16	8290.71	92503.5	5933.15	-14819.2
0.362	128111	26726.7	-43080.5	0	-28985.6	37559.5	74095.1	-22031.1	-1494.64	-15582.6	115874	-23389.2	-15673.3
0.363	144384	56509.8	-54799.8	0	-58748	12227.7	50740.1	-30959.8	3279.73	-32250.7	129333	-58831.8	-14356.6
0.364	129828	84381.8	-56624	0	-77268.1	-6777.97	22110.1	-32497.8	7740.22	-39969.1	130753	-92419.1	-9383.33
0.365	87814	100976	-49398.3	0	-82041.3	-12906.5	-6915.69	-25711.4	12331.8	-39310.6	120049	-114888	-1096.47
0.366	29326.4	99830.5	-35728.1	0	-75143.7	-3325.49	-32550.2	-11896.9	17081.4	-31958	99016.3	-118089	8524.4
0.367	-30176.3	79738	-18900	0	-61480.1	19926.6	-52893.2	5299.61	21533.2	-19851.7	70728.8	-97696.1	16353
0.368	-74744.3	45161.2	-1749.31	0	-46233.9	50333.9	-68064.5	20261.2	24273.5	-4184.29	38961.4	-55145.4	19334.6
0.369	-91916.2	4789.95	13648.8	0	-32903.3	78803.9	-79332.4	27173.5	23337.3	14654.3	7630.09	2127.06	15427.7
0.37	-76404.4	-30941.1	26287.3	0	-22112.3	96264.5	-87258.7	21922.5	16875.2	36034.1	-19547	62096.6	4508.86
0.371	-30671.1	-53334.2	35783.4	0	-12318.1	96757.5	-91235.2	3877.54	3682.94	58539	-39350.3	111385	-11457.2
0.372	35300	-57440.6	42223.1	0	-1446.3	79423	-88954	-23222.5	-15750.6	78745.9	-49426.2	139316	-28821.5
0.373	107387	-43632.9	46014.3	0	11310.6	48847.9	-77458.3	-52204.5	-39274.5	91796.7	-48350.5	140907	-42856.9
0.374	170901	-16778.2	47582.6	0	24196.7	13808.2	-54657.2	-74393.6	-62925.7	92468.2	-36123.1	118735	-49273.4
0.375	214061	15261.7	47680.5	0	33364.4	-15585.2	-21062.5	-82430.2	-81732.8	77017.8	-14165.7	81835.7	-45071.4
0.376	231101	43964.5	46916	0	34335.4	-31056.2	19491.3	-72994.6	-91162.4	45630.9	14609.5	42781.5	-29718.8
0.377	222258	62589.3	45826.8	0	24418.7	-28922.8	60436.1	-47866.9	-88095.2	2761	46242.2	13411.5	-5540.04
0.378	193335	67458.5	44488.6	0	4620.7	-11154.7	93822.5	-13662.5	-72577.8	-42459	76234.1	876.955	22730.5
0.379	152901	58862.3	42357.4	0	-19914.2	15579.1	112835	20469.5	-47865.4	-78978	100377	5729.36	48612.6
0.38	109596	40417.8	38594.4	0	-40855.7	42228.8	113881	45857.5	-20237.3	-96571.1	115402	21853.3	65868.9
0.381	70120	17990.9	32182	0	-49758.5	60899.7	97726.9	57038.6	2464.53	-88889.6	119567	39514.2	69835.2
0.382	37930.5	-1882.75	22685.4	0	-40927.7	67419.2	68989.8	53598.5	13469.7	-56137.4	112658	49025.2	59148
0.383	14281.8	-13879.8	10548.4	0	-14100.5	62729.2	34934.5	39769.9	8769.44	-4897.97	95843.7	44556	36407.3
0.384	-1068.2	-14888.4	-2889.02	0	25148.9	52145.7	3212.11	22695.7	-10625.1	52698.3	71279.4	26310	7562.81
0.385	-7860.42	-5127.88	-15694.4	0	67036	42823.3	-20503.2	9650.43	-39049.2	102753	41650.6	-138.929	-19361.9
0.386	-4842.5	12245.2	-26275.8	0	100661	40847	-33381.7	5335.12	-67508.3	133078	9893.36	-26106.4	-36837.7
0.387	9753.98	31936.1	-33785.2	0	118033	48347.7	-35929.4	10530.8	-86421.9	136306	-20896.3	-43768.1	-39911.1
0.388	37218	47861.7	-38779	0	116711	62734.3	-30992.1	22169.2	-89295.6	112343	-47399.7	-49245	-27924.3
0.389	75995.1	55484.8	-42709.2	0	100449	77580.1	-22328.5	34930.2	-74869	67484.8	-66221.5	-43955.5	-4713.44
0.39	121112	52687.7	-47195.8	0	77900.5	85274	-13462.6	43599.1	-48409.5	13296	-74148.3	-33913.6	22764.6
0.391	163881	41095	-53068.5	0	59114.9	80371.3	-6803.68	45062.3	-19991.5	-37092.2	-68914.3	-26506.4	46562.2
0.392	193975	25220.3	-59423.3	0	51802.9	61889	-3597.76	39355.8	-1367.72	-72182.2	-50043.9	-27193.2	60692.4
0.393	202441	11168.8	-63860.5	0	58642.3	34226	-4105.19	29181.5	-1643.93	-84890.2	-19645.2	-36550.6	62908.4
0.394	184602	4530.01	-63232.5	0	76426.8	5476.77	-8171.1	18425.8	-23660.5	-74073.5	17187.4	-49790.8	55346.6
0.395	142784	8042.92	-55226	0	97740.1	-15590.6	-15082.7	10329.8	-62573.6	-44062.5	53034.7	-58656.5	43428.6
0.396	85832.1	20865.1	-40003.3	0	113945	-22841.8	-23624	6005.17	-106786	-3433.27	79429.8	-54900.7	33485.7
0.397	27363.8	38138.3	-20781.8	0	118743	-15521	-31603.3	4163.62	-141985	38064	89149.3	-34420.8	30174.1
0.398	-18408.8	53154.7	-3601.79	0	110216	1685.09	-35690.9	1970.43	-155723	71774.2	78221.9	554.804	34279.3
0.399	-41067.2	59425	4683.81	0	91429.9	20436.3	-32254.7	-3497.63	-142278	92473	47586.6	41137	42757.1
0.4	-37123.7	53369.8	-1162.92	0	68674.6	32088.9	-18126.5	-13668.2	-104809	99284.8	3411.65	74563.2	49656.6
0.401	-11159.8	35971	-22265.5	0	48574	31397.3	7665.94	-27763.3	-54457.6	94992.9	-44409.8	88732.3	49106.2
0.402	26135.1	12279.8	-54328.2	0	35420.8	18636	42873.4	-42952.5	-7093.84	84963.4	-84507.1	76403.9	37785.6
0.403	61571.2	-9765.13	-88526.4	0	29610.3	-228.216	81591.3	-55577	22526.2	74359.9	-107558	38360.4	16827.7
0.404	84258.2	-22566.1	-113772	0	27996.5	-16244.8	115528	-62796.8	25239.1	66686.9	-108744	-16802.9	-8157.8
0.405	89025.9	-21565.6	-120512	0	26133.8	-21234.1	135874	-63653.3	979.368	62063.2	-89268.6	-75308.1	-29198.4
0.406	77704.5	-6787.61	-104027	0	20689.1	-11558.3	136066	-59597.4	-41604.7	57515.5	-56029.3	-122730	-38642.5
0.407	58000.1	16714.1	-66347.1	0	11991.8	9772.84	114453	-53684.3	-88439.9	48435.6	-19048.2	-148732	-32599.4
0.408	39786.7	41189.8	-16198.4	0	4215.3	33972.3	74681.1	-49172.5	-124513	30469.5	11432.3	-149898	-12225.6
0.409	31165.5	58549.1	33832.6	0	4136.16	49482.7	25673.1	-48133.3	-139543	2227.97	28523.9	-130328	16324.9
0.41	35279.8	63702.3	71011.2	0	18205	46713	-21237.1	-50462.3	-130431	-33856.5	30521.2	-99124.7	44030.6
0.411	49337.5	56078.6	86618.8	0	49275.8	22205.1	-55427.1	-54169.4	-102100	-70986.8	21031.5	-66764.7	62859.3
0.412	66333.9	39590.3	78580.7	0	94825.3	-19367.5	-69696.9	-56297.8	-64755.1	-100172	7485.35	-41153.8	68168.2
0.413	78277.7	21277.9	51672.4	0	146451	-66018	-62625.1	-54442.5	-29755.9	-112951	-2277.32	-25355.5	61078
0.414	80128	7901.87	15710.8	0	192492	-102378	-37749	-48164.4	-5940.66	-104342	-2501.31	-17520.9	47453.8
0.415	72142.3	3916.1	-18153.9	0	221202	-114919	-2685.77	-39035.3	3589.57	-75481.3	7906.88	-12565.5	35666
0.416	60084.6	9327.19	-41076.6	0	224849	-96748.5	34246.7	-30337.9	878.597	-33339	25415.7	-5519.46	33264
0.417	52835.6	20251	-49029.9	0	202118	-50316.6	66360.9	-25401.6	-8352	10662.6	43534.2	6233.02	43472.8
0.418	58483.2	30684.4	-43594.6	0	158432	13458.7	89905.7	-26150.5	-18000.8	44442.7	55088.6	21502.7	64319.4
0.419	80302.3	34964	-30275.6	0	104380	78567.9	104766	-32158.4	-24639.1	59338.5	55736.9	36067.5	88731.2
0.42	114549	30452	-16016.1	0	51845.5	129372	112438	-40435.5	-28294.4	52898.2	45120.8	44862.8	107732
0.421	150871	18375.7	-6189.34	0	10678	155365	115212	-46836.9	-32394.2	30387.3	27468.1	44375.9	113619
0.422	175524	3468.59	-2820.26	0	-14080.8	154086	113997	-47464.1	-40929.2	2363.46	9767.51	34638.3	102895
0.423	176189	-8095.09	-4349.33	0	-23020.3	130952	108361	-40548.7	-56203.6	-18477.7	-1046	19268.7	78141.2
0.424	146669	-11471.3	-6865.45	0	-20849	96267.6	97424.1	-27316	-76925.7	-22360.5	-387.14	4162.86	46532.1
0.425	89815.1	-5003.39	-6361.88	0	-14257.7	61013.9	80585.3	-11473.8	-97700.2	-6016.12	11535.8	-4802.35	18046.7
0.426	17085.2	8697.72	-560.955	0	-8612.83	32734.4	59671	1853.46	-111395	25998.3	30400.3	-4244.72	1426.26
0.427	-54524.6	23985.2	9935.14	0	-6410.9	13577	38284.6	8239.08	-111306	62615.9	48676	5803.11	1583.68
0.428	-107952	34278	22083	0	-6706.61	773.192	21551.4	5607.87	-94502.7	90672.1	58505.4	21868.6	18239.2
0.429	-131213	34688.2	32054.9	0	-6028.7	-10723.2	13789.4	-5020.72	-63248.4	99518	54495.4	38857.6	45896.4
0.43	-121248	24233.8	36795.3	0	-715.259	-24534.5	16264.8	-19939.3	-24502.7	85384.4	35049.1	52063.2	76547
0.431	-84345.2	5994.34	35839.9	0	11588	-40469.5	26491.7	-34322.3	11895.4	52829.5	3312.16	58875.8	101747
0.432	-33624.6	-13618.6	31299.9	0	30312.6	-53556.5	38047.9	-43999.6	36898.4	13158.8	-34508.8	59466.7	115661
0.433	15573.3	-27684.3	27177	0	52550.5	-56197.8	43152.8	-47095.2	44898.9	-19721.9	-70711.7	55824.1	116255
0.434	50715.4	-31067.3	27518.6	0	73630.5	-41475.7	35583.9	-44597.4	35681.3	-34693.2	-98414	50417.7	105273
0.435	66021.7	-22564.8	34401.4	0	89122.3	-6967.49	13895.7	-39875.7	14189.1	-27417	-113317	44324.7	87191.9
0.436	63173.1	-5198.77	47066.3	0	96231.8	42943.4	-17301.5	-37194.5	-11590.1	-2083.97	-113905	36662.5	67078.4
0.437	49877.7	15065.8	61576.8	0	94215.6	97624	-48083.6	-39936.7	-33146	30565.1	-101643	25057	49445.6
0.438	35753.2	31563.8	72386.9	0	84668.9	143018	-66024.3	-49123.3	-44582.2	57560.1	-79456.6	7150.44	36679
0.439	28360.3	39566.1	74107.8	0	70129.8	166676	-61089.8	-62881	-43871.8	69028	-51134.7	-17382.6	29364.3
0.44	30041.2	37942.3	63561.5	0	53237.9	162233	-29066.8	-77077.3	-33039.9	62309.5	-20280.3	-45614.3	26589.3
0.441	37407.4	29473.9	41262.3	0	35799.9	132165	25781.5	-86612.4	-16755.9	42905.9	10169.5	-71415.2	26706
0.442	43350.4	19541.2	11164.9	0	18541.9	87646.1	91536	-87231.7	-109.405	22485.9	37567.2	-86990.9	28498.5
0.443	40299.1	13899.4	-20106.6	0	1671.47	44693.9	152141	-76778.4	13189	13641.8	60049.9	-85549.8	31011.9
0.444	24328.6	16270.2	-45405.8	0	-14846.2	19098.7	192179	-56006.7	21951.2	24585.8	75987.3	-64031.9	34311.9
0.445	-2920.23	26905.5	-59127.5	0	-30312.2	20583.8	202053	-28206.5	27236.7	55155.1	84542.4	-24652	38527.9
0.446	-33972.8	42515.3	-58692.4	0	-43420.4	49405.2	180756	1812.91	31429.7	96268.2	85691.3	25080	43985.5
0.447	-58145.7	57641.1	-45404.1	0	-52473.6	96050.4	136221	28903.1	36470.4	133133	80310.4	74394.4	50828.1
0.448	-65649.5	66758	-23535.9	0	-55884.3	144140	82386.1	48916.7	42863.7	150788	70208.7	112291	58564.5
0.449	-51251	66484.3	639.256	0	-53093.2	176245	34557.8	59277.9	49199	140391	57303.3	130928	66527.4
0.45	-16993.8	56633.3	20965.6	0	-44305.6	179433	4535.83	59314	52544.7	102860	43578.7	127741	73222.4
0.451	28257.2	40249.6	32997.2	0	-30878.6	149858	-2917.8	49940.6	49996.8	49248.4	30243.5	105920	77081.2
0.452	71479.3	22007.3	34866.1	0	-14573.5	93855.6	9427.68	33144.7	39652.5	-2969.43	18032.5	73103.3	76206.6
0.453	99710.9	6322.08	27861.5	0	2835.28	25734	32759.8	11666.5	21824.3	-36517.6	7530.87	38663.4	68885.4
0.454	104762	-4459.83	15419.1	0	19671	-36778.6	56065.7	-11458.8	-876.091	-40497.7	-539.69	10814.1	54400.9
0.455	85582.4	-10753.7	2207.89	0	34598.9	-78565.3	70129.1	-32967.3	-24300.5	-14838.3	-4512.46	-5538.77	33006.6
0.456	48891.6	-15266.6	-7368.59	0	45948.9	-91398.3	69916.2	-49618.2	-43657.4	29856.8	-2556.39	-9728.84	6980.24
0.457	6565.56	-21446.6	-10408.4	0	51938.5	-76128.4	55983.1	-58696.5	-55316.7	76374.2	6982.84	-4414.88	-20101.1
0.458	-28639.3	-31347.9	-5890.48	0	50531.2	-41782	32934.9	-58343.5	-57208.7	107493	24128.5	5842.45	-43712.7
0.459	-47085.5	-44520.7	4914.65	0	40220.4	-1727.02	7405.03	-48459.5	-49562	112762	46291.5	16782.4	-59445.7
0.46	-45742.8	-57560.9	19476.2	0	20740.6	30712.5	-14478.8	-30928.7	-34464.2	92252.7	68412.4	25609.7	-64616.8
0.461	-28449.6	-65475.4	34556.5	0	-6052.06	46730.7	-28805	-9727.11	-14829	56580.9	83386.9	31433.7	-58634.5
0.462	-4213.68	-63569.7	47337.2	0	-36109.5	44180.2	-33881.1	9685.24	6156.8	22292.6	84677.9	34789.9	-43896.1
0.463	16352.1	-49728.4	56055.3	0	-63827.7	27325.3	-30029.9	21880.3	26298.5	5091.37	68343.5	36327.1	-24492.6
0.464	25124.5	-25588.5	59958.4	0	-83483.4	4557.86	-18087.8	22715.7	44197.9	13463	35217.3	36074	-5408.56
0.465	18814.5	3595.66	59458.7	0	-91140.2	-15260.8	1081.06	11027.2	59436.8	44949.2	-8574.73	32929.2	9101.6
0.466	186.673	30520	55099.5	0	-86059.7	-25904	26384.7	-10659.7	72004.9	87195	-53233.5	25380.5	16916.3
0.467	-24005	48445.8	47430.3	0	-71260.1	-25655	55951.9	-36570.8	81386.3	122660	-87735	12522.7	17946
0.468	-45484.5	53536.9	36535.7	0	-52544.7	-17291.4	86069.8	-58834	86917.8	135746	-103909	-4865.22	14221.2
0.469	-57806.2	46145.9	22060	0	-36340.6	-6185.23	111008	-70000.7	87109.1	119215	-98961.5	-23624.8	8242.16
0.47	-58609.8	30650.9	3964.37	0	-27295.8	2056.94	124064	-65249.1	80716.2	77151.3	-76721.3	-38697.5	1877.37
0.471	-49733.2	13524.7	-17246.2	0	-26123.9	4010.48	119542	-44253	67183.5	23809.6	-46547	-44419.6	-4341.12
0.472	-36391.8	987.335	-39766.8	0	-29221.7	-419.926	95238.6	-11729.1	47307	-21842.8	-19551	-36450.8	-11597.3
0.473	-24235.9	-3481.44	-60725	0	-29523.4	-8457.04	54056.3	23705.8	23828.9	-43327.1	-4992.73	-13675.6	-21322.5
0.474	-17173.5	-128.212	-76627.8	0	-19594.7	-15892.4	4609.46	51851.6	631.201	-33041.3	-6460.89	21080.4	-34573.9
0.475	-16074.4	7689.75	-84109.2	0	5304.94	-19299.4	-40933.2	64139.8	-17625.3	4980.45	-20877.9	61079.5	-50331.8
0.476	-18342.6	15145.5	-81179.1	0	44633.9	-17652.6	-70191.9	56504.4	-27041.8	56447.9	-39795.8	97586.6	-65385.6
0.477	-20001.2	18720.3	-67550	0	91676.8	-12832.7	-74285.2	30869.2	-25752.5	102497	-52806.4	121963	-74971.8
0.478	-17021.7	17651.5	-45230.7	0	135318	-8917.66	-51368.2	-5086.07	-14315	126685	-52291.1	128331	-74158.7
0.479	-7951.77	14819.5	-17818.3	0	163088	-10245.8	-7227.75	-40278.1	3804.39	121148	-36408.9	115215	-60061.2
0.48	5966.19	15238.7	10308	0	165791	-19493.9	46316.2	-63521.3	23754.1	89135.9	-10383.9	85766.7	-33051
0.481	21001.9	23807.5	34869.8	0	140675	-36084.8	94687.9	-67245.4	40405.2	43360.9	15444	46970.7	2627.63
0.482	32472.1	42785.9	52724.3	0	92979.5	-55913.3	125726	-50066.3	50225.7	817.049	29719	7287.54	39792.5
0.483	37009.6	70020.5	62015.9	0	34802.8	-72475.7	132850	-17241	52345.4	-24023.6	24620.6	-25498.7	70337.6
0.484	33320.8	99404.7	62209.6	0	-18683.7	-78696.8	117141	20890.8	48734.6	-24476.4	-528.949	-46546.1	87535.7
0.485	23145.6	122458	53730	0	-53704.3	-69345.8	86234.3	52345.4	43442.1	-3829.48	-38590	-54724.7	88311.6
0.486	10098.7	131655	37454.7	0	-62440.5	-42813	51218.2	67490	40717.1	26477	-76884.8	-52178.4	73907.5
0.487	-1892.96	123239	14848.1	0	-45007.8	-1796.9	22623.8	62072	43294.7	51992	-101688	-43154.3	49747.1
0.488	-9772.66	98856.6	-12217.9	0	-9390.42	47223.3	6802.99	38578	51213.3	60865.1	-103438	-31898.2	23603.5
0.489	-13005.2	65495.1	-40894.9	0	31607.9	95605.9	4609	5137.71	61441.4	48721.1	-79995.8	-21394.8	3337.29
0.49	-12649.5	32778.5	-67414.3	0	64661.2	134492	11676.4	-27369.8	69047.8	19975.7	-37721.7	-12455.5	-5186.37
0.491	-11140.3	10036.7	-87378.4	0	80047.9	156890	21049.4	-49067.2	69235.7	-14393.3	11246.5	-4102.59	271.559
0.492	-10464.5	2752.45	-96556.8	0	74738.6	158803	26445.1	-54296.2	59323.4	-41210.6	53268.2	5133.09	18154.8
0.493	-11135.7	10873	-92267.3	0	52421.1	139998	24611.8	-43041.2	40194.4	-50827.4	78194	16108.2	43547.1
0.494	-12058	29311.5	-74444.9	0	21856.3	103615	16498.1	-20244	16359.7	-40500.8	82834.8	27534.3	69818.4
0.495	-10531.9	49768.8	-46411	0	-6717.06	55440.2	6107.15	6459.96	-5566.32	-15363.6	71254.6	36237.9	90178.5
0.496	-4223.18	64552.4	-14487.1	0	-25138.9	2799.22	-1556.95	29995.7	-19020.8	14008	52627.4	37758.5	99049.7
0.497	8202.44	68905	13449.4	0	-29710.3	-46427.6	-3076.1	46252.6	-20149.7	36094.5	36872.3	28115.4	93403.5
0.498	25767.9	63058.5	29904	0	-22061.9	-85056.3	1585.85	55162.1	-9392.61	42748.1	30465.9	5825.4	72840.9
0.499	45147.6	51521	30146.8	0	-7619.53	-107649	9305.41	59806.2	8546.74	32474.7	33889.8	-27198.6	39961.4
0.5	62049.1	40759.3	13508.7	0	6572.45	-111388	15065.5	64111.9	26175.3	10360.1	41787	-64952	-306.866
0.501	71927.8	36589.5	-16231.2	0	14846.5	-96817.2	14226.6	70651.7	36030.4	-14282.3	45717	-98967.2	-41512.3
0.502	72257	41176.5	-51966	0	14709.1	-67969	5153.4	78762.7	33333.8	-31908.5	38182.4	-120263	-76563.7
0.503	62775.2	52522.2	-85550.2	0	7169.85	-31632.9	-10060	84888.2	17758.2	-36755.3	16479.5	-122026	-99455.6
0.504	45887.5	64947.2	-110034	0	-3767.37	3793.13	-25810.6	84269.1	-6282.68	-28744.4	-15772.8	-101937	-106124
0.505	25939.9	71593.6	-121693	0	-13696.6	30664.2	-35011.8	73485.2	-31492.6	-13296.7	-49672.7	-62847.1	-95961.6
0.506	7568.35	67307.8	-120691	0	-19166.1	43882	-31863.4	52892	-50188.8	1433.93	-74197.2	-12637.1	-71913
0.507	-5045.09	50594.9	-110359	0	-19626.1	42655.9	-14224.9	27179.2	-57177.8	8127.49	-80840.1	38056.7	-40002.7
0.508	-9690.15	24600.9	-95522.7	0	-17304	30604	15221.7	4196.63	-51396.8	3430.69	-66689	78423.1	-8299.13
0.509	-6181.78	-4251.76	-80140.1	0	-16287.3	14655.1	49496	-7885.95	-35979.4	-10482	-36027.4	100241	15680.5
0.51	3827.65	-28402.2	-66003.2	0	-20927.7	2774.05	79399.6	-4290.56	-16739.1	-27091.9	1230.7	99979.5	26637.4
0.511	17090.5	-41697.8	-52018.4	0	-33691.5	989.694	96309.7	14274.8	352.766	-38212.9	33244.1	78969.6	23352.2
0.512	30006.9	-41611.4	-35203	0	-54112.8	11269.9	94783.4	40773.8	11484.9	-37496.8	50247.4	43152.1	9142.2
0.513	38704.9	-29232.9	-12730.2	0	-78442.2	30431.6	74386.7	64287.8	16265.8	-23228	48184.3	839.454	-9383.12
0.514	40126.9	-8847.48	16409.2	0	-100595	51058.3	39478.1	73791.7	17504.4	863.586	29392.2	-39335.5	-23747.9
0.515	32173.2	14365.4	49707.2	0	-113978	64079.7	-1766.77	62379.7	19406.6	26709.6	1505.59	-70226.9	-26994.9
0.516	14272.1	35904.3	81434.5	0	-113327	61945.5	-39771.6	30362	25402.1	45213.3	-25884.2	-87593.2	-15384.4
0.517	-12108.9	53166.1	103919	0	-96692.3	41767.4	-66106.5	-14578.9	36362	49419.7	-44984.3	-89944.5	10031.1
0.518	-43798.5	65636	110102	0	-65910.9	6502.29	-75494.5	-59711.5	49832.7	37506.6	-52114.8	-78449.4	43611.3
0.519	-75778.5	73564.7	96383.9	0	-26663.8	-35562.3	-66747.4	-91719.8	61309.9	13219.2	-48786.7	-55765.4	77177.5
0.52	-102512	77218.4	64159.5	0	13180.5	-73351.9	-42869.1	-101649	65678	-15152.9	-39766.8	-25435.2	102089
0.521	-118924	75638	20255	0	45663.5	-96752.7	-9933.64	-87971.8	60069.3	-37892.4	-30719	8534.77	112388
0.522	-121931	67098.6	-24903.6	0	64570.3	-99928.5	24554.3	-57243.5	44881.4	-47253.5	-25393.1	41986.3	106205
0.523	-111504	50057.5	-60148.5	0	67543.7	-83318.2	53438.3	-21496.7	23958	-40148.6	-23904.5	70418	86387.4
0.524	-90590.4	24646.4	-77056	0	56194.5	-53524.3	71247.1	6182.71	3392.03	-19288.2	-23347.4	89494.3	59526.8
0.525	-64761.8	-5809.47	-72632.3	0	35711.2	-20935.8	75668.7	16390.3	-11259.4	8079.07	-19159.6	95532.1	33523.4
0.526	-40220.6	-35047.7	-50028.8	0	12999.9	3677.08	67550	6786.97	-16516.4	32585.1	-7995.73	86626.9	15596.6
0.527	-22106.7	-54919.1	-17851.4	0	-5579.07	12843.2	50596.2	-17484	-12570.4	46093.1	10520.2	63710.6	9684.95
0.528	-12880.6	-58049	13078.9	0	-16212.4	4603.47	30576.7	-45995.5	-2801.75	44617.7	33158.3	30945	15920.8
0.529	-11559.6	-40714.2	33009.6	0	-18804.7	-17165.6	13494	-67101.1	8229.1	29215.4	53932.4	-4315.47	30738.9
0.53	-14530.4	-4614.85	36428	0	-16686.1	-44217.3	4306.5	-72292.8	16403.6	6026.9	66741.7	-33224	48204.3
0.531	-16900.3	42361.2	23773.4	0	-15072.3	-67286.4	5566.77	-58935.6	20591.4	-16593.7	67516.6	-47401.3	62244.6
0.532	-14807.3	88330.9	728.277	0	-18758.9	-78888.3	16647.6	-30747	22441.4	-30637.5	56143.8	-41526.1	68113.4
0.533	-6775.29	120356	-23813.7	0	-29833.2	-75799.2	34244.6	4127.64	25819.3	-31270.8	36366.2	-15209.2	64155.1
0.534	5375.96	128692	-41321.8	0	-46333	-59623.2	53220.9	36581.5	34705.1	-18622.1	14335.1	26530.6	51482.1
0.535	17359.8	109945	-46481.5	0	-62635.8	-35659	68364.1	59764.7	50604.9	2801.34	-3604.08	74074.1	33715.5
0.536	24159	68313.6	-39015.5	0	-71277.2	-10857.5	75978.7	71155.2	71749.2	25314.9	-13564.7	115832	15357.8
0.537	21985.3	14791.6	-23592.6	0	-65854.5	8971.87	74991.3	72542.2	92744.9	41286.4	-15062.2	141322	287.271
0.538	10099.9	-36364.8	-7484.96	0	-43890.6	20604.8	67236.1	68248	106817	45555.1	-11074.5	144156	-9169.9
0.539	-8742.46	-71501.8	2121.49	0	-8379.62	24332.5	56530.1	62894.1	108373	37186	-6299.81	123868	-13112.6
0.54	-29165.7	-81876.4	1284.64	0	32566	23261.1	47280.8	59150.6	95176.7	19915.2	-4870.12	85770.7	-13354.9
0.541	-45039.1	-65824.1	-9404.83	0	68140.6	21539.1	42834.9	57259.9	69945.6	270.1	-8673.78	39355.6	-12909.2
0.542	-51672.8	-28980.1	-25186.1	0	88298.3	23009.1	44272.7	55637.4	39223.3	-14337.6	-16333.6	-4770.1	-14464.6
0.543	-47765.6	17834.8	-39034.1	0	87488.9	29402.7	50452.7	52575.6	11352	-18804.3	-24134.1	-37896.1	-19367.3
0.544	-35711.9	62264.6	-44986.4	0	66520.9	40185.4	58538.2	47900.6	-6785.76	-12016.2	-27502.9	-55389.7	-27395.2
0.545	-20887.3	93919.9	-40411.4	0	32492.3	52772.4	65500.3	43444.5	-12189	2747.11	-23353.9	-57639.6	-36339.2
0.546	-9561.05	107414	-27415.1	0	-3685.03	63548.7	69390.6	42362	-6555.91	18618.7	-11421.6	-48938	-43486.9
0.547	-6663.5	103126	-11974.3	0	-31489.2	69256.7	70216.5	47304.4	4497.32	28195.1	5318.55	-35619.4	-46209.8
0.548	-14078.6	86337.2	-1335.08	0	-44252.4	67770.6	69646.6	58389.7	14358.9	25635.7	21687.2	-23451.6	-43422.8
0.549	-29937.8	64901.6	-994.175	0	-41646.3	58900.1	69861.6	72374	18123.7	9312.2	32290.2	-15760.1	-35959.8
0.55	-49417.6	46324.4	-11860.5	0	-29182.8	44050.4	72455.1	83052.6	14901.8	-17673.5	33418.4	-12707.4	-26284.6
0.551	-66534.1	35472.9	-29696.2	0	-15500.3	26172.5	76809.1	83676.6	8157.28	-48466.9	24601.7	-11707.7	-18025.3
0.552	-75935.5	33388.8	-46300.1	0	-8544.06	8936.5	80188.8	69702.5	3895.67	-74446.9	8643.18	-9205.64	-13965.3
0.553	-74787.6	37547.9	-52621.5	0	-11743.2	-4122.92	78738.7	41306.1	7883.57	-88418.7	-9335.06	-2259.48	-15495.6
0.554	-62929.5	43378.2	-42588.2	0	-22719.8	-9988.29	68828.5	4192.58	22480.8	-86687.4	-23782	9852.68	-21476.8
0.555	-42844.3	46052.6	-15608	0	-34043.6	-7137.06	49388.5	-31912.9	45104.3	-70382.5	-30635.2	25159.6	-28605.3
0.556	-18025	42474.6	22336.2	0	-37165.4	4386.01	22948.9	-56360.1	68523.3	-44746.2	-28566.5	39683.3	-32777.1
0.557	8144.85	31940.9	60696.3	0	-26544.5	22657.2	-4726.41	-61460.9	83550.7	-17091.2	-19330.9	48520.8	-30135.9
0.558	33360.8	16416.4	87736.3	0	-3058.96	44241.9	-26110.1	-45520.3	82742.3	5504.82	-6808.15	47563.1	-19293.5
0.559	56779.7	-692.685	94789.9	0	25140.7	64782.9	-34433.2	-13528.5	63560.6	19061.3	4537.12	34722.9	-1573.41
0.56	77828.2	-15517.8	79504.9	0	45450	79909.5	-26120.1	24167.1	30191.1	23263.4	11130.3	10548.5	18853.8
0.561	95885.5	-25253.8	46771.9	0	45402.9	86585.4	-2606.3	55669.8	-7645.72	21685.7	11594.2	-21765.9	36277.4
0.562	108948	-28787.6	7321.61	0	18492.1	83552.4	30284.6	71528.7	-37684.7	19741.6	6772.43	-57247.1	45699.8
0.563	114117	-26734.7	-26110.8	0	-32394.1	72237	63961.4	67809.9	-49781	22419.6	-667.959	-89843.2	44138.6
0.564	108479	-21238	-43060.4	0	-94804.3	56127.6	90026.6	47300.8	-39512.8	32311.5	-7500.14	-113742	32360.9
0.565	90302.1	-14654.5	-38791.4	0	-150186	39877.9	103421	17828	-9921.17	48299.3	-11155.9	-124208	14290.3
0.566	61046.8	-9167.29	-15802.9	0	-180620	28095.9	103746	-10879.3	29293.9	66276.6	-10434.5	-118346	-4149.91
0.567	25318.3	-5835.85	17481.1	0	-175091	23686.2	95343.6	-30801.4	65717.6	80401.2	-5969.12	-96033.6	-17046.7
0.568	-9065.04	-4733.04	49638.2	0	-134432	27418.9	85010.3	-38403.3	88317	85561.4	454.177	-60064.1	-20729.1
0.569	-33227.5	-5066.23	70400.4	0	-71209.9	37441	78975.2	-35140.9	91765.5	79399.7	6608.15	-16406.3	-14660.1
0.57	-39945.9	-5663.43	73913.8	0	-5653.73	50281.3	80299	-26130.3	78041.5	62976.1	10891.3	26564.8	-1685.24
0.571	-25734.3	-5676.91	60113.7	0	41222.1	61971.1	87120.8	-17270.8	55268.6	40950.5	12968.8	59619.1	13496.3
0.572	6819.25	-4642	34322.4	0	55578.1	69166.3	93723.4	-12503.2	34661	19536.9	13821.7	74600.8	26151.3
0.573	49965.7	-2840.44	4688.14	0	35072	70295.7	92753.4	-12235	25495.4	4918.52	15430.2	67059	33469.5
0.574	92086.3	-838.087	-20668.1	0	-10004.1	65497.9	78708.4	-13498.4	31874.9	848.609	19753.7	37775	35520.3
0.575	121269	780.087	-36272.6	0	-61318.3	56392.9	50668.3	-11808.9	50917.3	7771.01	27855.3	-6473.83	34861
0.576	129051	1676.11	-40540.8	0	-99394.5	45150.6	13591.5	-3760.3	73868.4	22925.8	39272	-54121.7	35250
0.577	112553	2306.34	-35342.5	0	-110790	33584.7	-22991.8	11060.7	89948.3	41097.6	51634.3	-91853	39471.7
0.578	76324.5	3379.91	-24645	0	-93175.7	22806.1	-48223.2	29540.7	90103.1	57142.4	61448	-108061	47927.3
0.579	30218.5	5996.26	-12467.6	0	-54954.8	12927	-53666.8	46279.9	71142.6	66935.1	64920.7	-96890.9	57929.3
0.58	-12746.5	10848.2	-1507.75	0	-11605.1	3628.28	-36852	56105.7	36591	69122.9	59342.9	-60089.7	64688.4
0.581	-40795.7	17958.3	7310.12	0	21433.8	-5466.78	-2228.91	56540.6	-4431.67	65136.7	44216.9	-7152.67	63058.8
0.582	-47024	26748.7	14515.5	0	35204.2	-14350.7	39689.2	49452.5	-40393.8	58206	21470.8	47430.5	49840.7
0.583	-31081.6	35750.1	20844.1	0	30675.5	-22535.9	76128.6	40417.5	-61940.5	52402.5	-4602.12	88482.2	25407.7
0.584	108.573	43742.1	26535.4	0	18071.5	-29422	96280.6	36661.9	-64485.5	50517.5	-28663.9	104631	-6102.96
0.585	35363.9	49603.6	30840.6	0	11889.2	-34537.4	94699.1	43832.9	-49966.4	53403.7	-45821.3	92075.6	-37617.8
0.586	62064.3	53400.1	32408.8	0	24022.2	-38013.2	73737.6	63156.4	-25464.9	59441.7	-53059.5	55445.4	-61621
0.587	70555.8	56164.4	30253.9	0	57886.4	-40576.5	42183	90430.7	-117.367	64943.3	-50234.2	6231.75	-72481.3
0.588	57053.7	59458.1	24474.6	0	105918	-43018.1	12374.2	116739	17977.8	66013.3	-39837.5	-40929.2	-68423.4
0.589	24449.4	64909.5	16795	0	151960	-45857	-4058.1	131653	24979	59360.2	-26120.2	-73048.6	-52134.7
0.59	-18070.6	72808.7	9972.24	0	177031	-48764	5.03849	126982	21588.3	44454.6	-13360.3	-82348.5	-29546
0.591	-58546.7	82094.5	6783.13	0	167279	-50429.5	24908.8	99971.6	12405.1	23566.5	-4147.87	-68319.6	-8094.16
0.592	-85234.8	89814.6	8811.16	0	119696	-49130.8	64319.6	55053.1	3303.42	1714.6	1256.89	-36742	6101.01
0.593	-90242.5	92215.3	15449	0	44302.3	-43223.1	107780	2417.45	-1372.17	-14728.3	5234.62	2810.84	9757.43
0.594	-71842.5	86057.6	24044.3	0	-38535.4	-32178.2	143695	-44784.7	-248.695	-20143.3	11305	40575.3	3314.95
0.595	-34008.4	69704.5	30620.8	0	-105097	-17026.1	163236	-74780.1	4447.26	-11275.5	22516.4	69771.3	-9617.94
0.596	14203.9	44769.9	31608	0	-136260	-257.873	162463	-80919.4	8434.8	10788.1	39664.6	87711.2	-23945.3
0.597	62362	15626.4	25254.3	0	-124031	14632.5	142843	-63434	7447.27	40894.9	60332.4	95676.8	-34534.3
0.598	100945	-11067.5	12609.5	0	-74066	24434.5	110362	-29282.3	-829.197	70674	79306.8	96725	-38053.4
0.599	124178	-28398.4	-2571.52	0	-3201.65	26822.7	73217.4	10714.9	-15514	90782.7	90087.8	93736.6	-33203.3
0.6	131014	-31592.3	-15182.2	0	66616.3	21335.7	39536	45417.8	-33214.9	94001.4	87354.7	87676.9	-20842.5
0.601	124374	-19188.3	-20390.1	0	115924	9212.01	15432.5	66917.3	-49250.3	77428	69070.4	77511.3	-3168.67
0.602	110331	5647.15	-15586.2	0	134180	-7107.48	4112.54	72749.2	-59862	43874.6	37643.5	61394.9	17152.8
0.603	95161.2	36700.5	-1407.38	0	122226	-24533.6	5800.09	65682.5	-63542.1	1243.48	-306.606	38251.1	37552.2
0.604	84059.7	65866.4	18382.6	0	91091.3	-40447.7	18580.5	52290.7	-61452.9	-39589	-36013.8	9592.22	55877
0.605	79642.2	86055.4	38138.6	0	56850.3	-52705.9	39025.5	39852.3	-56815.2	-68250.1	-61108.6	-20359.3	70325.1
0.606	81625.8	93105.2	52375.7	0	34695.3	-60012.9	63028.8	33639.9	-53270	-78146.3	-70548.6	-45664.7	79555.4
0.607	88042.4	86448.4	57525	0	33616.7	-61692.1	86565.7	35342	-53246.7	-68565.1	-64069.9	-60688.1	82730.3
0.608	95686	69249	53206.7	0	54084.3	-57539.1	105849	42729.7	-57035.9	-45005.2	-46344.9	-62443.5	80007.6
0.609	102061	46177.1	42245	0	88989.2	-48091.5	118111	51157.7	-62916.6	-17043.9	-25210.5	-51778.9	72772.8
0.61	105647	22084.6	29327.2	0	127007	-34555.9	121823	55594.7	-68061.8	4935.12	-8872.11	-33335	63539
0.611	106406	62.6427	19263.3	0	157137	-19558.1	117195	52689.5	-70129.8	13696.1	-3200.92	-13668.8	55746.8
0.612	105464	-19025.9	14845.4	0	172274	-6566.55	106160	42137.6	-68208.1	7713.26	-9598.45	1241.69	52237.5
0.613	104040	-35719.5	15889.2	0	170983	501.376	92021.3	26531.5	-63371.6	-8276.14	-24930.9	8220.61	54484.1
0.614	103539	-51011.2	19157.4	0	156903	-1430.66	78861.7	10347.6	-58077.6	-25137.8	-42676.6	8201.55	61480.4
0.615	104420	-64511.5	19619.9	0	136379	-13018.4	69868.2	-1838.61	-54836.2	-33092	-55519.6	5164.16	69848.3
0.616	106628	-74196.5	12554.4	0	115960	-31791	66934.1	-6953.39	-55245.6	-25542.1	-57982.6	4454.66	74950.1
0.617	109682	-76825.4	-4451.72	0	99805.3	-51848.6	69591.7	-4347.23	-59060.4	-2286.91	-48255.8	9874.56	72347.3
0.618	112745	-69286.7	-29997.1	0	88966.1	-65499.4	75299.9	4158.44	-64477.3	30281.9	-29022.3	21737.7	60238.1
0.619	115308	-50840.7	-58874.5	0	81752.7	-65465.7	80488.3	15058.3	-68973.8	60932.3	-6013.45	36530.1	39934.5
0.62	116670	-23846.8	-83396.8	0	74725.5	-47742.5	81469.1	24567.1	-70238.7	77782.3	13717.6	48027.1	16373.5
0.621	116234	5825.44	-95588.6	0	64561.9	-13701.6	75946	29683.6	-67306.2	72811.5	24554.5	50198	-3707.19
0.622	113111	30644.5	-90033.3	0	48719.5	29750.6	63277.6	29007.1	-60421.8	44825.6	24026.4	39931.7	-14295.1
0.623	106185	43932	-65519.1	0	26581.5	71452.1	44966.3	22884.1	-50815.6	592.984	13415.2	18794.5	-12210.7
0.624	94744.1	42138.9	-25942.4	0	-848.336	99706.5	23627.5	12970	-39791.1	-47601	-2675.23	-6809.08	883.372
0.625	78409.3	26881.7	20719.9	0	-30657.8	105901	1934.97	1573.63	-27985.1	-85996.4	-18396.7	-27857.3	19387.7
0.626	58326.5	4078.14	64631.9	0	-58592.2	87821	-17581.2	-9062.05	-15484.1	-104161	-28348.4	-35841	35223.2
0.627	36779.7	-17502	96764.7	0	-79543.8	50708.9	-33724.8	-17192.5	-2172.13	-98578.7	-29646.5	-26140.6	41148
0.628	17326.9	-29800.8	111522	0	-88174.4	5624.27	-45545.7	-21657	11247.5	-73688.1	-22583.3	10.3752	33748.5
0.629	3776.95	-28196.3	107814	0	-80670.8	-33914.2	-52427	-21997.5	22599.4	-39970.7	-10147.7	35711	14606.3
0.63	-1152.46	-13223.6	89117.5	0	-55809.7	-56862.6	-53314.4	-18191	28499.7	-9869.37	2957.74	70418.9	-9418.12
0.631	3214.55	9710.24	61938.7	0	-16691.6	-57993	-46633.6	-10881.3	25294.9	6744.04	12486.2	93553.8	-29369.2
0.632	14622.4	32747	33539.1	0	28999.4	-39759.2	-31062.1	-1210.75	11049.2	6121.49	15745.3	97839.9	-37131.6
0.633	28158.6	48471.6	9786.75	0	70272.6	-10963.5	-6195.92	9049.4	-12913.4	-8381.2	12602.3	81838	-28921.9
0.634	37563.2	52952.1	-6404.96	0	95067.7	16770.4	26183.6	17673.7	-41372.7	-27972.7	5293.54	50089.1	-7077.98
0.635	37027.4	47151.4	-15211.9	0	94366.4	33241	62314.9	22657.2	-65886.6	-42217.6	-2779.43	11460.1	20979.9
0.636	23465.7	36007.3	-19144.8	0	65238.7	33551.2	96424.3	22547.9	-77545.7	-43313.5	-8197.47	-23759.5	44876.2
0.637	-2059.99	26432.8	-21542.1	0	12979.7	19386.4	122568	17241.3	-70028.6	-29282.4	-9201.71	-47143.2	55728.2
0.638	-33900	23910.8	-25047.1	0	-49504.4	-2159.77	136441	8265.03	-42431.8	-4895.37	-5986.93	-54313.4	49123.3
0.639	-62958	30347.7	-30801	0	-105141	-21812.3	136376	-1636.29	-627.23	20401.7	-793.43	-45707.2	27037.7
0.64	-79199.8	43218.6	-38251.6	0	-137436	-32162.4	124667	-9055.74	44397.8	35777.5	3258.43	-25706.8	-2819.85
0.641	-74519.4	56775.4	-45904.3	0	-136404	-30486.3	106436	-11287.3	79424.5	33578	3638.68	-799.39	-30165.6
0.642	-45660.4	64871	-52253.6	0	-101536	-19692.1	88315.1	-7309.5	93937.1	12080.7	-507.235	22495.8	-45480.6
0.643	4526.76	63572	-56410	0	-42920.9	-6442.15	76073.4	1673.48	83752.9	-23700.9	-7452.01	39305.4	-43972.3
0.644	67295.4	53370	-58416.4	0	22031.6	2076.3	72944.5	12357.7	52713.6	-63373.1	-13531	47106.6	-26647.7
0.645	130211	38685.5	-58645.1	0	74363.3	1547.51	78646.9	20637	11837.9	-95331.6	-14250.1	45470.2	115.977
0.646	180315	26204.5	-57149.3	0	99372.9	-7195.67	89475.5	22932.4	-24882.6	-110096	-6185.36	35546.8	27368.3
0.647	207730	21714.1	-52977.8	0	91937.5	-18629	100254	17878.1	-45049.7	-103884	11439.8	19118.1	47187.8
0.648	208296	27342.2	-44137.2	0	57530.2	-24923.7	105679	6892.24	-42505.9	-79558	35974.3	-1635.37	55350
0.649	184524	40302.8	-28463.5	0	10372	-19536.2	102665	-6225.02	-19278	-45167.3	61579.2	-24483.2	52710.9
0.65	144647	53652.4	-4695.51	0	-31867.6	-622.358	90904	-16460.9	15737.4	-11364.5	81032.8	-46845.8	43964.4
0.651	100012	58989.7	26003.6	0	-54250.1	27672.1	72872.6	-19906.1	50021.5	12772.1	87793.2	-66011.6	35244.6
0.652	61714.6	49896.6	59671.8	0	-49272	56432.1	52710.5	-15262.3	72832.6	22156.5	78410.6	-79378.3	30984.3
0.653	37496.6	24783.8	89778.4	0	-19132.2	75107	34368.5	-4910.36	78709.6	17406	53826.9	-84967.7	31911.5
0.654	29903.2	-12006.8	108951	0	25875.1	75627.5	20883.1	5731.43	69289.1	3917.49	19378.2	-82125.1	34937.8
0.655	36066.2	-51489.5	111242	0	71387.1	55503.1	13093.1	10110.8	51946.5	-10561.8	-16472.3	-71762.9	34489.8
0.656	49299	-83042.6	94218.6	0	104151	18986.3	10382.6	2935.16	35751.6	-18584	-44786.8	-56230.6	25811.6
0.657	61521.5	-98058.7	60463.8	0	116183	-24639.2	11274.4	-17303.3	27510.5	-16288.1	-58575.7	-38583.5	7180.97
0.658	66113.1	-93011.6	17102.3	0	106521	-64384.7	14374.6	-47308.6	28377.7	-3992.32	-54966.6	-21685.6	-18502.2
0.659	59969.4	-70471.7	-25702.4	0	80297.2	-91517.2	19250	-79601.5	33758	13677.6	-35732.1	-7450.4	-44463.9
0.66	44287.3	-38045.2	-57710.3	0	45670.7	-102606	26188.3	-104516	35709.3	29999.6	-6590.35	3491.14	-62745.4
0.661	23843.5	-5427.05	-71730	0	10320.3	-99839.1	35932.2	-113549	27109.8	38951.1	24568.6	11444.9	-67051.3
0.662	5197.66	18923.8	-65471	0	-21149.6	-89719.3	48609.8	-102062	5921.82	37106.5	50389.8	16876.2	-55937.3
0.663	-5598.03	30606.5	-42620	0	-47849.3	-79596	63279.9	-71094.8	-23117	25612.5	65561.2	19608.7	-33229
0.664	-5110.78	30109.5	-11401.4	0	-71351.1	-74553.5	77419.9	-27129.5	-49435.1	9302.18	68224.4	18442.4	-7014.94
0.665	6345.78	22044.9	17724.1	0	-93212	-75502.3	87694.2	19959.4	-60808.3	-4803.59	59742.7	11645	13475.3
0.666	24959.5	12705.2	35221	0	-112873	-79258.9	90781.9	59932.1	-48621.1	-10303.6	43651.7	-2123.8	21749.9
0.667	44371.1	7281.27	35213.1	0	-126969	-80687.6	84369.6	85377	-12229.5	-4050.02	24557.4	-22423.4	16171.2
0.668	57811.2	7873.89	16923	0	-130342	-75514.2	68302.9	93626.5	39645.1	12750.5	6472.41	-46286.3	1201.72
0.669	60057.8	12821.7	-15119.7	0	-118582	-62761	44473.5	87017	91325.4	34227.1	-7409.8	-68279.6	-14819.8
0.67	48928.4	17667	-52838.7	0	-90502.4	-45506.1	16417.9	71422	125481	52352.3	-15108.6	-81707.8	-22831
0.671	26168.2	17201.5	-86705.1	0	-49825.2	-29624.9	-11615.2	53693	129780	59365.4	-15562.9	-80742.4	-16751.6
0.672	-3501.45	7943.13	-108387	0	-4620.33	-21149.9	-35886.8	39156.8	101601	51082.2	-8271.55	-62545.2	3646.67
0.673	-33145.6	-10453	-112791	0	35049	-23298	-54095.8	30056.1	49629.5	28717.2	6511.97	-28823.1	32772.1
0.674	-56165.7	-34464.1	-98927.5	0	60352.3	-34676	-65731.6	25388.5	-9203.49	-1240.74	27819.8	14049.7	60709.3
0.675	-67701.3	-57821.6	-69979.5	0	67056.8	-49467.2	-71594.1	22264.3	-55663.6	-28747.1	53374.7	56561.3	77189.8
0.676	-66154.3	-73344.6	-32134.3	0	56666.3	-59354.6	-73580.5	17865.3	-75232.2	-43953	79687.3	88654	75327.2
0.677	-53467.5	-75056.7	6782.66	0	35855.1	-57085.7	-73047.9	11096	-63603.5	-40499.2	102499	102714	54036
0.678	-34470	-60053.6	39094.1	0	13355.4	-39244.4	-70895.2	3492.03	-27644.4	-18287	117557	95772.3	18744.3
0.679	-15473.6	-29231.2	58727.9	0	-3455.44	-7875.43	-66887.3	-1555.82	17168.8	16163.9	122112	70306.6	-20731.4
0.68	-2222.97	12611.2	62100.6	0	-11538.6	30088.4	-59893.5	-385.576	53106.4	51807.3	115522	33337.1	-53374.9
0.681	1724.1	58013.5	48891.4	0	-13341.6	65357.6	-48994.7	9030.44	67083.4	76489.2	99789.4	-6016.89	-70602.4
0.682	-4088.94	98377	21761.7	0	-14985.7	89632.5	-33625.7	25519.6	55433.6	81607.4	78906.2	-39159.4	-68864.8
0.683	-16552.7	125616	-13898.9	0	-23515.1	98401.3	-14892.3	44872.8	25236.4	64802.4	57627.2	-60589.4	-49980.6
0.684	-30465.1	133943	-51086.4	0	-42711.1	92141.4	4946.24	60841.2	-9145.76	31294	40087.2	-68802	-20243.1
0.685	-39661.2	120625	-82411.1	0	-70884.1	75512.4	22421.1	67485.8	-31895.3	-8051.03	28409.7	-66010.5	12365.9
0.686	-39253.8	86837.3	-101547	0	-100523	55109	33792.3	61327.9	-32274.6	-40677.3	22586.7	-56562	40632.6
0.687	-27086.5	37365.4	-104659	0	-120506	36443.5	36469.9	42688.7	-9060.92	-56373.3	20876.9	-44897.7	59878.6
0.688	-4230.07	-20139.5	-91103	0	-120498	22001	29286.9	15875.6	29380	-51391.8	21007.8	-34099.4	68588.6
0.689	24924	-76285.9	-63941.3	0	-94680	10717.1	13756.8	-12621.4	67968.3	-29076.3	21500.1	-25049.1	67483.7
0.69	54459.1	-122028	-29268.7	0	-44871.8	-820.186	-6813.21	-36154.4	91345.6	1337.66	22116.9	-16984.6	58447.8
0.691	78112.8	-149800	5200.16	0	19683.4	-16046.6	-27601.1	-50359	89580.3	28494.7	24049.5	-8636.3	43406.3
0.692	91673.8	-155671	31824.2	0	84896.8	-36249.6	-43530.1	-54554.3	61766.4	43430	28771.6	607.572	24076.6
0.693	93827.5	-139735	45081	0	136184	-59348.8	-50832.5	-51494.4	16319.7	42560.6	36986.5	9919.14	2327.84
0.694	86509	-106165	42893.4	0	163510	-80442.5	-47407.5	-46138.3	-32959.3	29179.3	47646.3	17245.1	-19164.2
0.695	74715.3	-62448	27245.9	0	164202	-93577.2	-33831.1	-43170.4	-71940.7	11316.9	57888.1	20218.8	-36444.7
0.696	64316.8	-17214.5	3668.26	0	143839	-94296.3	-12314.7	-45037.7	-91580.1	-1591.21	64058.7	17351.1	-45046
0.697	61271.8	21106	-20299.7	0	113551	-81704.1	13495.5	-50864.6	-90606.8	-2785.6	63065.7	9031.65	-41248
0.698	69084.5	46672	-37183.5	0	86155.2	-58891.5	39769.4	-56652.2	-74717.4	8751.18	53987.5	-2379.34	-23929.3
0.699	88258.1	56886.1	-41803	0	71574.4	-32119.4	63600.4	-57099.1	-53581	28364.5	38816.6	-13145.3	4105.36
0.7	115985	52784.7	-32666.1	0	73479.5	-8302.48	82847.8	-47761.5	-35568.1	47310.5	21903	-19705.9	36144.3
0.701	146378	38309.7	-12589.1	0	88842.7	7273.97	96732	-27190.7	-24433.7	56920.9	8547.88	-19820.9	63014.9
0.702	172522	18646.2	12181.7	0	109105	12704.6	104957	2028.21	-17987.8	52276.3	2792.4	-13721.6	76118.4
0.703	187465	-807.982	33806.3	0	124152	9803.42	107524	33950.7	-9592.54	34310.8	5905.16	-3856.15	70321.5
0.704	186580	-16237.9	45228.2	0	125861	2667.12	104396	60927.3	7400.48	9834.33	15506.1	6028.68	46400.2
0.705	168473	-25846.4	42374	0	110920	-4272.3	95688.2	76352.3	35897.1	-11703.4	26470.6	12314.8	11137
0.706	135444	-29794.5	25463.1	0	82053.5	-8503.24	82210.1	76836.1	72060	-21752.6	32975.6	12943.5	-24591.5
0.707	93405.5	-29933.7	-891.001	0	46421.4	-10173.8	65577.5	63560.2	106079	-16476.3	30658.7	8093.69	-49250.5
0.708	49941	-28197.6	-28995	0	13315.6	-11919.4	48719	42059.4	125619	1540.9	18902.9	-156.522	-54940.9
0.709	13286.8	-26402.4	-50325.3	0	-9349.07	-17041	35008.9	20421.5	120621	24737.3	952.835	-8805.07	-39973.2
0.71	-10298.5	-24774.1	-58080.4	0	-17275.9	-27406.8	27527.5	6694.8	88558.2	43177.8	-16798.3	-15329.7	-9800.37
0.711	-17546.6	-22415.2	-49118.1	0	-10944.4	-42254	27956.9	6369.01	36040.6	49327.4	-27322.7	-18814.1	24889.4
0.712	-8969.07	-17613.9	-24955.5	0	4735.46	-57568.2	35624.3	20454.9	-22328.1	40908.7	-25657.9	-20107.6	51967.4
0.713	11072.1	-8352.87	8823.15	0	22799.4	-67779.3	47466.9	45350.7	-68746.8	21941.9	-10767.3	-21184.8	61757.1
0.714	36375.3	6021.24	44223.7	0	36156	-67823.6	58698.6	73960.7	-88675.6	1284.92	13569.8	-23900.6	50655.8
0.715	59617.6	24820.3	73173.2	0	40180.6	-55449.1	64444.5	97950.4	-76041	-11433.2	40142	-28601.4	21632.2
0.716	75070.8	45108	89824.5	0	33814.8	-32761.1	61512.1	110373	-35972.5	-9455.59	60376.1	-33550.8	-16739
0.717	79231.9	62574.3	92031.6	0	19627.7	-5556.49	49784.8	107629	17004.6	7871.57	67344.6	-35387.5	-53640.2
0.718	71632.7	72458.4	81497.1	0	3131.25	18362	32389.5	90379.3	63889.2	35012.1	57979.7	-30472	-79820.2
0.719	54720.6	70870.7	62863.3	0	-9297.8	32299.9	14833.4	63031	88101.3	62463.7	33705.6	-16877.6	-89924.2
0.72	32345.5	56633.1	41904.7	0	-12016.7	33263.9	3034.63	32128.1	81361.7	80466.6	262.146	4210.94	-84032.5
0.721	9411.46	31548.3	23711.8	0	-1971.73	23087.5	1131.35	4365.56	46408.9	83201.4	-34731.8	27872.1	-65981.2
0.722	-9913.67	854.74	11335.9	0	20280.7	8215.08	10020.1	-15429.5	-4054.2	70718.3	-63766.4	46694	-41515.6
0.723	-22185.2	-28115	5334.81	0	50742.7	-3249.65	26860.3	-25228.6	-52551.2	48934.6	-81622.4	52955.1	-15624.9
0.724	-25314.2	-47891.6	4352.08	0	82847	-4440.97	45951.9	-25954.7	-82904.8	26838.2	-86695.3	41559.6	9212.1
0.725	-18509.8	-52719.3	6205.11	0	109461	6929.47	60914.5	-20517.9	-86345.8	12574	-80394.7	12404.1	32402
0.726	-2102.95	-40969.9	9164.96	0	125024	27228.8	66710.9	-12509.5	-64067	10260.4	-66695.8	-28799.1	54823.4
0.727	21950	-15291.1	12620.8	0	127524	47934.2	61258.1	-4993.82	-26243	18126.6	-50065.8	-71577.9	76200.6
0.728	50235.5	17433.7	17209.4	0	119548	58185.1	45970.4	303.238	12099.6	30115.6	-34548.5	-103679	94349.7
0.729	77762.9	48208	24008.2	0	107651	49197	24783.1	3046.28	37363	38343.4	-22783.9	-114661	105146
0.73	98552.2	68508.9	33642.1	0	100656	17603.5	2511.8	3715.18	41864.9	37349.9	-15698.1	-99478.1	103719
0.731	107169	72599.4	45354.5	0	106314	-32347	-16900	3004.58	26890.8	26382.6	-13366.5	-60323.9	87387.2
0.732	100087	59764.9	56858	0	128245	-89464.2	-31418.2	1179.95	1038.52	9995.71	-14992.3	-6250.04	57076.6
0.733	77769.6	33936.4	64932.7	0	163695	-138830	-40788	-1856.48	-23322.8	-3852.49	-19806.7	49270.9	18792.5
0.734	44948.7	3006.71	66465	0	203285	-166164	-45963.7	-6238.98	-35137.7	-7584.72	-26953.1	92333.5	-17940
0.735	10335.8	-24053.6	59860.7	0	233313	-162854	-47469.8	-11560.7	-29404.5	2671.21	-35317.9	112537	-42810.6
0.736	-15739.2	-39753.3	45888.7	0	239676	-128683	-44842.6	-16349.9	-8235.88	24743.4	-43684.5	105801	-48034.2
0.737	-24549.2	-40346.6	27768.5	0	213020	-72389.9	-36769.6	-18305.8	19694.1	51224.1	-50099.7	75150.3	-31902.2
0.738	-12010.9	-26891.6	10344.4	0	152398	-9047.63	-21780.5	-14784.6	43235.3	72408.2	-52801.7	29181.3	766.87
0.739	19158.9	-4353.09	-1421	0	66607.2	44563.5	-40.5047	-4015.28	53168.2	80086.6	-50135.5	-20828.6	39292.7
0.74	60002.4	19945.7	-4194.25	0	-27594.6	75174.8	25858.5	13755.8	45330.5	71838.7	-41514.2	-64495.4	70874.7
0.741	97605.5	39112.6	2426.72	0	-110201	77252.1	50464.8	35982.1	22643.9	51581.5	-27798.2	-94963	84921.4
0.742	119683	48736.7	15858.5	0	-164156	54429.3	67091.7	57913.2	-7170.33	29022.8	-11070.1	-110214	76503.2
0.743	118825	47932.1	31105.4	0	-180487	18254.3	69739	74056	-34043.3	15342	5233.22	-112222	48500.3
0.744	95480.4	39321.6	42494	0	-161359	-15893.5	55545.1	79846.9	-49823.9	18691.7	17810.8	-105298	10186.3
0.745	58151.8	27367.4	45495.3	0	-118776	-34183.2	26638.8	73403.9	-51034	40884.9	23806.6	-93754.7	-25462.8
0.746	20393.2	16555.8	38255.7	0	-70409.3	-28726.9	-10658.5	56419.9	-39293.4	75756.7	22038.6	-80235	-46692.1
0.747	-4090.43	9534.48	22279.2	0	-33271.5	-372.623	-46947.1	33735.6	-20864.6	111852	13299.1	-65407.5	-46713.2
0.748	-6775.29	6276.56	1864.02	0	-17885.5	41866.5	-73109.6	12044.7	-2936.7	136244	21.0985	-48618.8	-26011.1
0.749	12270.7	4467.82	-17220.8	0	-24999.8	83983.4	-83351.7	-2464.06	8488.46	139985	-14033.1	-29673.4	7755.3
0.75	44036.2	752.872	-29597.9	0	-45941.2	111852	-76601.4	-6241.14	10986.5	121655	-25156.7	-10049	42982.1
0.751	73826.9	-7311.56	-31826	0	-66729.5	116104	-57150.3	480.654	6245.08	87917	-30330.1	6330.62	67661.3
0.752	87016	-20032.8	-23303.6	0	-73608.8	95195.5	-32301.8	13649.3	-1675.74	51597	-28180.4	13969	73958.6
0.753	74772.6	-34789.7	-6205.88	0	-58911	55886.2	-9860.76	26999.9	-7720.54	26329.9	-19256.9	7766.71	60470.6
0.754	38041.3	-46913.3	15499.2	0	-23864	10706.1	4666.72	34356	-8530.79	21633.7	-5554.99	-14981.5	32518
0.755	-12483.8	-51257.2	37358.9	0	21951.2	-26357.9	9604.94	31785.2	-3251.54	39069.9	9743.69	-52572.4	390.327
0.756	-59997.4	-44273.9	55772.6	0	64316.7	-44714.4	6797.71	19220.5	6248.88	71468.4	23656.6	-98579.2	-24745.7
0.757	-87918.6	-25605.8	68849.9	0	90206.3	-40565.2	293.262	234.542	16442.1	105929	33604.3	-143070	-34045.9
0.758	-86296.8	1374.16	76362.4	0	92383.4	-17802.1	-6650.37	-19158	23884.6	128305	38158.3	-175056	-24390.3
0.759	-55757.9	30207.7	79149.6	0	72154.1	13605.6	-12497.5	-32843.8	26098.3	129053	36970.7	-185759	1151.86
0.76	-7489.55	53440.5	78183.9	0	38285.1	41522.5	-18316.6	-36843.4	22489.5	106569	30449	-170965	34485
0.761	41028.8	64750.5	73754.7	0	3235.01	55927.4	-26514.2	-30655.5	14010.9	67800.5	19720.8	-132548	65043.9
0.762	72447	61379.2	65189.2	0	-21729.4	52142.3	-38403.6	-17372.3	2321.34	25690.1	5899.93	-77734.5	83826.1
0.763	76410.9	44927.9	51169.6	0	-31060.8	32205.6	-52634.6	-2377.16	-10805.9	-6177.89	-9513.57	-17098.7	85588.5
0.764	53314.1	21228.8	30597.3	0	-26109.5	3580.5	-64356.8	8816.31	-24115.5	-18363.3	-24854.7	38079	71016.3
0.765	14138.2	-1536.05	3561.7	0	-14239.6	-23884.3	-66593.5	12526.3	-36720.1	-9468.7	-38120.1	78903.9	45881.3
0.766	-23894.3	-15264.7	-27978.2	0	-4594.61	-41774.6	-52603.9	8325.45	-47860.8	13640.6	-46789.4	100254	19144.1
0.767	-44288.1	-14379.6	-60202.3	0	-3906.39	-45867.7	-19481.2	-984.462	-56459.8	38728.8	-48762.5	101490	258.105
0.768	-37439.3	2299.19	-88094.8	0	-13426	-37196.2	29853	-10604	-61052.9	52931.6	-42481	85354.1	-4357.49
0.769	-4665.37	31345.7	-106866	0	-27943.9	-21149.3	86416.1	-15553.2	-60206.6	48196.7	-28170	56527	7428.22
0.77	42684.6	65568.4	-113200	0	-38389.4	-4746.83	137311	-12723.6	-53097.3	24377.7	-8082.59	20110.4	32376.5
0.771	87596.9	96139	-106442	0	-35560.1	6244.98	169828	-1912.18	-40212.3	-10405.7	13604.9	-19516.4	63268.8
0.772	114072	115205	-88743.3	0	-14419.9	9504.16	175806	14068.4	-23544.8	-42782	31405.5	-58688.3	91334
0.773	113236	117806	-64604.9	0	23553.1	6830.15	154693	30377.9	-6288.83	-59095.7	40554.2	-94244.2	108547
0.774	86146.8	103411	-39452.2	0	70803.7	2791.36	113930	42081.3	8229.55	-50618.6	38170.3	-122801	110497
0.775	43285.6	75617.6	-18106.7	0	116056	2596.37	66892.5	45688.8	17453	-16820.4	24913.1	-140637	96973.5
0.776	-243.601	41274.4	-3440.03	0	148793	9437.4	28224.8	40309.8	20416	34189.4	4989.35	-144246	72141.8
0.777	-30666.3	8534.05	4371.69	0	162888	23164.9	8864.7	27862	18015.6	88527.5	-14973.2	-131324	42887.2
0.778	-40514.6	-15451.8	7530.13	0	158540	40176	12911.2	12168.7	12414.3	131359	-27798	-102320	16480.9
0.779	-31174.4	-25775.5	9701.12	0	141812	54854.9	36250	-2309.63	6283.74	152000	-28687.9	-61032.7	-1270.05
0.78	-11083.2	-21417.5	14659.2	0	121641	62048.7	68631.3	-12139	1721.44	147200	-16827.9	-14638.7	-8004.92
0.781	8232.38	-4557.16	24968.1	0	106451	59056.4	97455.8	-15655.7	-229.285	122011	3764.26	27657.9	-4632.51
0.782	17715.4	19603.2	41140.4	0	100537	46902	112362	-13463	308.557	87081.7	25441.2	56883.6	5227.86
0.783	14382.8	44664.3	61515.3	0	103204	29909	108471	-7912.39	2387.77	54746.7	39704.4	66699.9	16924.4
0.784	2216.77	64635.4	82700.4	0	109361	13984	87568.9	-1877.73	5081.59	34338.3	39992.3	55532.5	26807.8
0.785	-9873.52	75126.1	100547	0	112243	4568.83	56964.4	2039.79	7696.39	29275.4	24696.6	27033.1	33176.5
0.786	-13084.8	74687.7	111193	0	106649	4520.26	26079.3	2665.51	10023.8	36462.5	-2185.81	-10683.3	37031.5
0.787	-2373.46	64377.9	112050	0	90856.5	13408.5	3532.56	294.52	11981.4	48386.3	-31974.6	-47480	40946.2
0.788	20355	47634	102299	0	67645.6	27823.7	-5975.65	-3668.12	13105.8	56774.4	-54381	-74019.3	47844
0.789	47032.1	28890.2	83069.3	0	42625.8	42865.5	-2334.51	-7296.58	12626.5	56250.5	-61430.7	-84286.2	59299.1
0.79	66872.8	12087.1	57217.2	0	21858.7	53952.6	10905.9	-9289.74	9350.73	46619.9	-50284.4	-77188.2	74395.9
0.791	70735	-204.763	28846.6	0	9363.74	58286.2	28190.1	-9420.07	2654.47	32821.1	-24787.2	-56143	89703.1
0.792	55554.5	-7823.14	2488.39	0	5602.43	55415.4	44337.2	-8798.93	-6932.82	22518.5	5738.44	-27606.3	100104
0.793	25485.6	-12345.1	-17547.3	0	7672.47	46793.9	56075.7	-9416.02	-17578.4	22679.4	29694.8	1448.6	100712
0.794	-9387.35	-16458.8	-28014.1	0	10884.3	34647.3	62153.1	-13175	-25958	36167.7	37175.7	25828.8	88760.1
0.795	-37252.3	-22397.7	-27369.6	0	11049	21048.3	62897.8	-21080.7	-28848.3	60203.9	23877.3	43409	64973.9
0.796	-49346.4	-30361.7	-16190.5	0	6439.13	7066.58	59330	-32269.4	-24173.1	87116.6	-7604.5	55179.5	33886.7
0.797	-43349.6	-38395.9	2791.69	0	-1433.67	-6958.57	52210.4	-44111.3	-12341.4	106958	-48194.5	63734.2	2769.38
0.798	-24407.9	-41898.5	25156.5	0	-8653.08	-20745.2	41964.9	-52653.3	3243.25	111656	-85586.4	71539.5	-20239.8
0.799	-2402.56	-35906.9	45748.3	0	-10680.1	-33418.5	29361.5	-53718.9	17231.7	97895.4	-108428	79035.3	-28661.9
0.8	12155.3	-16499	59864.7	0	-4471.45	-42889.6	15909.4	-44486.2	23768.2	68929.8	-109910	84074.6	-19579.3
0.801	12930.3	16762.1	64519	0	9966.97	-46402.9	4275.14	-24519.2	18974.3	33455.5	-90040.8	82742.1	5358.01
0.802	753.165	59524.1	59194.5	0	29568.7	-41595.6	-2223.72	3571.93	2563.9	2501	-55155.9	71043	40210.4
0.803	-16798.7	103190	45943.3	0	49226.5	-27783.9	-708.724	34481.2	-22038.5	-14405.1	-15601.8	47353.3	76510.7
0.804	-28105.1	136213	28848.7	0	63867.5	-7039.77	9840.93	61538.1	-48099.3	-12848.1	17825.1	13932.3	105324
0.805	-22811.6	147914	12669	0	70226.9	15972	27620.1	78382.6	-68540.8	5106.75	37245.1	-22678.4	119862
0.806	4062.47	131319	1432.35	0	68199.2	34937.3	48515.2	80829.5	-77869.5	31647.1	39573.1	-53220	116959
0.807	49295.3	86151.7	-2774.38	0	60528.5	43977.3	66911.2	68007.8	-74450.8	56207.9	26789.2	-68462.5	97547
0.808	102280	19728	-248.823	0	51724	39639.7	78074.9	42606.2	-60932.9	69549.4	4235.1	-62325.4	66208.6
0.809	148740	-54712.7	6578.65	0	46240.2	22303.4	79925.7	10027.6	-42779.5	66661	-21474.2	-34451.8	29411.9
0.81	175451	-120836	14165.2	0	46668.5	-3459.55	74166.9	-23130.5	-26379.4	48995.6	-44839.6	9129.22	-6075.93
0.811	175261	-164047	19206.1	0	53066.2	-30478.3	65963.2	-51007.6	-16187.9	23278	-62534.4	57370.4	-35096.1
0.812	149198	-175193	19817.3	0	62842.5	-50962.7	61746	-69792.9	-13354.6	-874.411	-73228.6	97257.2	-54879.8
0.813	106017	-153118	16086.1	0	72006.3	-59341.5	67003	-78401.7	-15693.8	-14382.2	-76960.7	117685	-65196.6
0.814	58853.8	-105108	9860.34	0	76524.8	-54005.5	83381	-78096.2	-18977.7	-12098	-73755	112890	-67982.7
0.815	20513.7	-44123	3893.6	0	73658.8	-37788.9	107895	-71426.9	-19597.8	5966.27	-63330.2	84030.8	-65884.7
0.816	-644.622	14318.4	726.925	0	62919.5	-17092.3	133592	-61025	-16250.1	34664.8	-45219.1	38729.7	-61723.9
0.817	-3112.63	57269.9	1591.55	0	45757.4	648.184	151636	-48602.1	-11091.7	66021.2	-19779.6	-11502.7	-57195.5
0.818	8186.56	77230.3	5920.19	0	25339.9	9234.57	154848	-34784	-8659.9	92120.1	10730.9	-54741.9	-52688.9
0.819	24310	73881	11561	0	5370.56	6088.4	139966	-19493.6	-13716.8	107415	42016.8	-82258.6	-47565.4
0.82	35957.5	53678.3	15394.3	0	-10439.2	-7112.02	109378	-2729.85	-28745.1	110474	68053.1	-90544.9	-40260.1
0.821	36949	26764.8	14487.1	0	-19061.8	-25096.5	70279.7	14485.5	-51993.8	103333	83133.2	-81665.9	-29449.1
0.822	25642.4	4203.55	6947.77	0	-18398.8	-40704.9	32107.3	30076.1	-77597.1	90348.3	83784.4	-61674.6	-14186.1
0.823	5183.77	-6071.89	-7464.57	0	-7386.33	-47617.1	3758.07	41180.8	-97362.4	76057.7	70396	-37903.3	5442.82
0.824	-18428.8	-887.542	-27284.2	0	13541.5	-42114.6	-9637.16	45284.1	-103892	63413	47763.4	-16292.7	28073.8
0.825	-38711.6	17529.8	-49616	0	42652	-24451.3	-8010.3	41373.2	-93791.6	53329.8	23460.4	290.091	51566.2
0.826	-50689.2	42660.1	-70811.2	0	76322.6	1570.14	4150.06	30602.5	-69346.8	44644	5750.55	12390.2	72818.8
0.827	-52258	66485.6	-87107.3	0	109571	29751.1	19701.3	16409.2	-38230.9	35759.7	439.457	22600.2	88934.2
0.828	-43909	81713.6	-95276.2	0	136706	53547.1	31705.6	3305.46	-10867.2	25650.7	8873.91	33815.4	97317.5
0.829	-28184.4	84383.9	-93175.5	0	152270	67993.6	35976.7	-4395.99	3516.24	14873.3	27626.5	47112.3	96522.9
0.83	-8311.99	74803.6	-80254.9	0	152945	70730.9	32274.1	-4161.63	517.094	5669.83	49377	60960.5	86734.8
0.831	12500.3	56998	-57771.4	0	138218	62594.4	23837.2	3790.83	-17554.1	972.97	66093.4	71635.7	69501.4
0.832	31416.8	37596.3	-29029.5	0	111237	46693.3	15761.7	16804.8	-42284	3423.27	71594.3	74575.2	47996.9
0.833	46096.3	23000.5	1178.79	0	77873	27447.2	12574.5	30620.9	-62260.3	14032.5	64031.4	66618.4	25897.5
0.834	54243.9	17776.9	27234.4	0	45322.8	9227.95	16329.5	41184.3	-67556.8	31870.2	46148.6	47523.5	6844.78
0.835	54239.3	22618.3	43992.9	0	20041	-4826.14	25723.8	46012	-53660.7	54141.7	23745.6	20796.5	-6456.28
0.836	45211.7	34194.3	48294	0	5480.38	-13003	36630.7	44931.1	-23758.1	77134.8	3491.84	-7022.64	-13009.4
0.837	27928.9	46201.9	40039	0	1713.27	-15308.4	43597.9	39998.6	12142.7	97477.9	-10273.5	-28211.1	-13251.7
0.838	5137.96	51051.2	22886.6	0	5099.52	-12753.7	42247.7	34151.3	40560.6	112709	-16728.5	-36177.6	-9354.41
0.839	-18886	42927.7	3557.21	0	10282.6	-6844.63	30610.5	29920.6	49395.8	122036	-18727	-27726.2	-3885.91
0.84	-39005.6	19460.2	-9734.31	0	12255.8	823.93	10144.2	28016	32605.6	125678	-21106	-3944.07	791.396
0.841	-51003.4	-16525.2	-9797.57	0	8167.94	9084.76	-14785.8	27041.9	-7508.46	124564	-27784	29841	3243.37
0.842	-52756.7	-57618	7071.28	0	-1195.43	16954.2	-38203.9	24175.3	-60417.4	119626	-39860.9	65565	3549.47
0.843	-45191.5	-93572.1	39547	0	-12324.7	23944.8	-54427.2	16394.9	-111001	111335	-54179.3	94817.1	2875.38
0.844	-31869.5	-114096	80900.5	0	-20292.6	29692.5	-59522.1	2206.81	-144498	100084	-64599.7	110944	3143.99
0.845	-17622.1	-112251	120743	0	-21239.9	33970.1	-52526.6	-17324.5	-151371	86141.2	-64362.5	110981	5849.77
0.846	-6699.25	-86612.7	147793	0	-14245.2	37000.8	-35308.6	-38536.9	-130744	70489.8	-49117.1	96125.2	11612
0.847	-1078.81	-42151	153269	0	-2027.07	39351.8	-12279.1	-56038.8	-90147.8	54794.7	-19528.9	71314.8	19585.2
0.848	159.413	10870.1	133909	0	9584.62	42287	10994.7	-64696.4	-43057.1	41349.3	18352.6	43708.3	27622.3
0.849	299.781	59810.6	92966.1	0	14116.8	47427.8	28969.4	-61294.5	-3965.95	32496.3	54356.1	20616.4	33119.6
0.85	3367	93067.3	39662.5	0	6736.95	56570.1	37255.7	-45821.1	16823.5	29626.2	77640	7697.79	33655.1
0.851	11963.6	103478	-13515.7	0	-13544.6	71030.1	33705.6	-21655.1	16134.6	33129.8	80296	7392.3	28050.5
0.852	25887.3	90013	-54579.9	0	-43035.8	91013.8	18527.8	5548.92	-580.302	41520.5	60271.2	18744.9	16689.8
0.853	41591.1	57634.2	-75489.4	0	-74719.8	115193	-5694.49	29702.4	-22157	52398.1	22395.2	37550.1	1475.15
0.854	53579.6	15525.6	-74577.3	0	-100207	140450	-34319.1	46122.1	-35643.9	62805.3	-23220.8	57808.7	-14928.3
0.855	56179.5	-26174.5	-56588	0	-113252	162312	-61797.8	52960	-31265.2	70060.4	-64333.8	73322.2	-29934.5
0.856	46341.1	-59032.9	-31168.8	0	-111611	175909	-82517.1	51402.9	-6414.94	72721.3	-90517.8	79237.5	-41767.7
0.857	25029.9	-78517.4	-9455.46	0	-98106.8	176976	-92139.1	45054.9	33770	70286.7	-96461	73485.8	-50108.4
0.858	-2726.66	-84073.7	-523.164	0	-79468	163265	-88376.4	38350	77452.1	63646.2	-83220	56937.6	-55715.5
0.859	-29207.9	-78252.5	-8666.88	0	-63675.8	135336	-71763.8	35033	110730	54023.9	-57444.7	33285.3	-60014.7
0.86	-46917.4	-64500.3	-32188.5	0	-57297.3	96802.7	-45291.1	37003.6	122341	42789.3	-28730.6	7852.5	-64034.6
0.861	-51099.3	-45572.4	-64277.6	0	-62721.2	53759.6	-13689.2	43867.8	107506	31122.5	-6352.7	-13833.3	-67703.4
0.862	-41658.3	-22562.5	-95379.4	0	-77649.5	13294.4	17399.4	53499.2	70261.2	19494.6	3610.92	-27393.2	-69688.3
0.863	-23096	4696.21	-116302	0	-95995.6	-18164.5	43341.3	62951.2	21657.6	8507.79	-325.821	-30767.5	-67607.9
0.864	-2762.36	36435.4	-121109	0	-110359	-36669.9	61172.9	69437.7	-23329.9	-1596.03	-15432.1	-24253.6	-59222.1
0.865	11625.3	71423.9	-108587	0	-114778	-41665.7	70112.7	71289.6	-51001	-10068.5	-36317.9	-10405.9	-43471
0.866	15330.8	106107	-82490.7	0	-107014	-36072	71648.4	67964.1	-53504.6	-15927.5	-57206.3	7076.51	-21462.8
0.867	7749.54	135031	-49884.3	0	-89075.8	-25529.3	68443.1	60015.6	-30958.1	-18161.9	-73589.5	24493.4	3206.29
0.868	-7067.67	152205	-18913.9	0	-66267	-16281	63485.4	48596.3	8173.48	-15490.6	-83054	38884.2	25355.5
0.869	-22517.3	153399	3756.5	0	-44967.4	-13593.3	59216.8	35095	50654.3	-7311.65	-85125	48865.6	39394.2
0.87	-32095.9	137764	14757.3	0	-30133.5	-19921.6	57177.7	20992.5	82535.1	6651.29	-80265.1	54108.8	41369.6
0.871	-31969.4	108674	14547.6	0	-23465.7	-34260	57791.1	7857.06	93954.8	25769.2	-69231.7	55125.2	30269.8
0.872	-22791.4	72842.2	6865.85	0	-23087.7	-52588.6	60957.2	-2476.19	82318	48671.3	-52619.9	52525.7	8748.83
0.873	-9060.26	38362.4	-2972.29	0	-24691.3	-69195.2	66247.4	-8121.85	52526.5	73207.9	-31315.9	46437.5	-17494.9
0.874	2456.92	12210.5	-10042.9	0	-23461.1	-78629.7	73289.5	-7543.75	15399.8	96428.6	-7232.32	36739.6	-41356.1
0.875	5719.93	-1867.6	-11466.5	0	-16281.8	-77277.8	81527.8	-153.183	-16653.9	115225	16297.2	23113.8	-56490.9
0.876	-2064.42	-4100.07	-7345.94	0	-2944.47	-64545.6	90001.5	12882.8	-33589.6	126460	34691.6	5946.91	-59399.1
0.877	-19198.6	1872.79	-472.913	0	13810.5	-42808.9	97126.5	28529.4	-31008.8	127932	43523.3	-13344.7	-50524.6
0.878	-39790.3	10737.5	4653.86	0	29509.7	-16435.9	100549	42286.5	-11315.7	118893	40035.3	-32058.6	-33909.8
0.879	-56254.1	17766.6	3596.39	0	40041.8	9465.44	97842.8	49256.6	17674.1	100473	25028	-46530.8	-15702.6
0.88	-61772.3	20053.1	-6379.46	0	43169.7	30820.3	87301	45898.3	45637	75921.2	3349.88	-53355.9	-1887.37
0.881	-53312.7	17379.4	-25260.7	0	39694.6	45162	68837.6	31342.4	63656.5	49665	-17170.6	-50222.3	4078.92
0.882	-32636.7	11234.7	-49900.3	0	32855.3	52138.5	44652.3	8336.53	66912	26657.3	-28023	-37036.1	2435.25
0.883	-5600.52	3576.5	-75022.5	0	27066.7	52776.8	18786.6	-17205	56156	10571.3	-23432.3	-16079.7	-2713.48
0.884	19624.4	-4250.89	-94487.6	0	26177.8	48590.2	-3376.15	-37805.1	36853.7	3114.76	-2839.07	8354.8	-5356.66
0.885	36032	-12301.1	-103244	0	31803.8	40986.8	-17211.2	-46555.9	16870.6	3421.17	28063	31036.4	219.233
0.886	39818.8	-21068.8	-98788.8	0	43201.5	30682.3	-19844.1	-39791.9	3579.41	8664.56	58654.3	47487.5	17017.9
0.887	31994	-30931.3	-81753.6	0	57470.1	18189.8	-11302.7	-18280.9	1164.55	15463.4	77056.6	54958.4	43628.6
0.888	17572.3	-40552.9	-55936.5	0	71134	4175.63	5504.36	12516.1	9666.48	21153.7	74184.4	53464.5	74833.4
0.889	3405.25	-46891.9	-26899.7	0	81387.2	-9659.54	26159.9	44058	25009	25428.4	47918.2	45422.5	102800
0.89	-4279.9	-45801.1	-370.455	0	87260.1	-20553.7	45807.7	67469	41032.8	30077.8	4310.71	34746.7	120095
0.891	-2755.47	-33677	19458.5	0	89650	-25206.8	61492.6	76399.4	51600.9	38486.3	-43733.1	25530.5	122180
0.892	6878.94	-9757.32	31030.3	0	90417.7	-20677.4	72532.4	69211	52687.7	53542.7	-80519.1	20615.4	108818
0.893	19735.1	22990.6	35511.9	0	91524.6	-6021.72	80446.3	49546.4	43722.7	75711.5	-93216.5	20877.1	84444.4
0.894	29679.9	57576.4	36223.8	0	93517.5	17027.9	88146.8	24855.8	27263.6	102008	-76376.2	25195	55945
0.895	31770	84918.2	36959.6	0	95652.2	43652.3	97491.5	3920.08	8314.42	125822	-34582.5	31153.5	30557.3
0.896	24111.6	96725.8	40510.6	0	96161.9	67066.4	108580	-6469.18	-7742.2	139159	18942.3	36286.2	12966.7
0.897	8991.16	88229.8	47484.7	0	93274.2	80392.7	118742	-3825.31	-16611.9	135203	66496.1	39184.4	3795.31
0.898	-8495	60753	55860.5	0	86762.3	78770.2	123601	9233.41	-16096.9	111297	91799.3	40229.7	67.5573
0.899	-22168.8	21085.3	62043.3	0	78053.7	61435.5	118747	26066.9	-6906.68	70773.3	85963.6	41349.4	-3737.31
0.9	-27436.8	-19922.6	61974.4	0	70341.4	32143.2	101813	38680.3	8448.28	22302.4	50109.1	45305.6	-12457.5
0.901	-23139.3	-51002.2	53204	0	67087.7	-1189.86	74154.9	40859.9	25957.9	-22207.4	-4608.81	54356.6	-28444.3
0.902	-11654.8	-64317.3	35975.1	0	70339.8	-28699.2	40803.1	30581.2	41585.1	-51782.9	-61309.9	68985	-50007.5
0.903	1748.21	-57502.6	13608.5	0	79632.1	-41478	9327.57	10849.3	52401	-59990.6	-103232	87303.4	-71757.4
0.904	11872.2	-35153.1	-8170.84	0	91069	-34019.3	-12824.3	-11551.7	56818.8	-47485.5	-119151	105050	-86833.1
0.905	15106.4	-6185.55	-23234.5	0	98731	-6362.89	-20937.3	-28427.6	55330.4	-21977.2	-107297	116893	-88944.7
0.906	11618.3	18657.8	-26950.5	0	96157	36098.2	-14895.8	-33421.1	49728.4	4600.4	-74953.3	117872	-75343.3
0.907	4922.84	30840.7	-18141.4	0	79220.6	83658.6	328.67	-24211.6	42770.8	20190.1	-35478.8	105289	-47390.3
0.908	228.183	26937.3	353.632	0	47834.1	125041	16704.8	-3309.85	37324.4	17184.7	-2890.98	79806.9	-10598.5
0.909	2382.53	9042.88	22362.4	0	6572.87	150487	25662.8	23024.6	35274.9	-4635.8	13454.2	45641.2	27195.5
0.91	12888.5	-15586.9	40192.5	0	-35922.7	154122	21430.9	47202.2	37478.1	-38024.5	11631.2	9713.88	58539.3
0.911	29407	-38139.4	47440.3	0	-70008.4	135566	3353.27	63072.6	43016.9	-70703.9	-2441.43	-20179.2	78089.4
0.912	45797.5	-50864.5	41097.1	0	-87555.8	99641.5	-23692.8	67775.7	49829.8	-90072.2	-18334.7	-37531.4	84391.1
0.913	54659.9	-49982.1	22988.1	0	-85085.9	54909.1	-50935.3	62386.1	55275.9	-87816.6	-25510.7	-38915.1	79151.1
0.914	50234.4	-36750	-621.901	0	-64971.4	11330.3	-68524.8	50628.2	56727.4	-63075.9	-17923.4	-25102.7	66688.3
0.915	30937	-16502.1	-20915.9	0	-34689.5	-22295.3	-68898.3	37039	52783.7	-22890.5	3612.14	-717.485	51903.8
0.916	894.064	3062.32	-29259.6	0	-4654.56	-40162.6	-49771.3	24876.2	43208	20285.9	32048.8	27042.6	38886.7
0.917	-31387.8	15182.1	-20387.3	0	15463.8	-40536.7	-14397.9	15004.7	29469.9	53010.3	56936.1	50518.4	30483.1
0.918	-55304.2	15816.8	5759.14	0	19728.2	-25581	29080.4	6417.64	13995.4	65392.5	69074.2	63786.3	27615
0.919	-62056.2	4913.42	43514.9	0	8032.22	-309.095	70710.5	-2501.18	-315.486	54572.6	63992.1	64187.3	30608.5
0.92	-47859.3	-13741.8	83008.3	0	-13973.4	28966	101600	-11971.3	-10684.1	25058.1	44130.8	52927.3	38897
0.921	-15429.7	-34639.9	113064	0	-37011.7	56190.1	116419	-19686.8	-15316	-12907.1	17515.6	34281.6	51831.3
0.922	26413.7	-51892	124419	0	-51168.5	76843.8	114743	-21081.4	-13188.1	-47484.9	-5520.45	14155.2	68345.4
0.923	65948.5	-61868.3	112722	0	-49617.2	88471.9	100048	-10916.8	-4388.55	-69317.4	-16371.1	-1950.88	86316.9
0.924	92064.1	-63549.5	79749	0	-30707.2	90719.7	78356.7	13887	10057.6	-74370.2	-11837.3	-10493.6	102942
0.925	98324.5	-58750.2	32944.3	0	1287.14	84716.5	55627.3	52058.9	28374.2	-64984.1	4928.66	-10597.9	114212
0.926	84722.7	-51072	-16769.2	0	37827.1	72446.5	36032.2	96879.1	47739.5	-48089.4	25636.6	-4002.8	116822
0.927	57515	-43882.4	-58225.2	0	69125.1	55980.1	21196	137354	64685.6	-32136.7	40406	6086.77	108707
0.928	27063.5	-39650	-83021.8	0	87316.8	37004.3	10615.2	161402	75114.9	-23818.4	41857.7	16363.3	90401.9
0.929	3493.01	-38207.9	-87873.8	0	89154.5	16873.2	2706.62	159736	75195.5	-25537.7	27952.9	24571.4	65613.8
0.93	-6080.51	-37673.2	-74887.6	0	76690.3	-3338.33	-3747.76	129582	62380.1	-35023.4	2982.88	30121.4	39768.5
0.931	-410.964	-34835.5	-50632.8	0	56300.4	-22251.9	-8722.05	76173.1	36545.8	-46374.1	-24570.3	33727	19285.5
0.932	16329.2	-26694	-23865.7	0	36070.2	-38020.8	-11215	11639.8	944.011	-52841.2	-45129.5	36767.6	8571.79
0.933	36413.8	-11931.6	-2810.6	0	22885.8	-48287.4	-9799.76	-48401.1	-37914.3	-49346.4	-52204.8	40087.7	9057.32
0.934	51648.1	8762.91	6835.66	0	19934.8	-50485.1	-3830.18	-89780.2	-71334.4	-34458.1	-44852.3	43436.1	18384.4
0.935	56900.2	32148	3083.51	0	25972.5	-42795.9	5906.2	-103984	-90689.1	-10976.9	-27754	45426.1	31014.3
0.936	51227.7	53870.4	-12417.9	0	35986.9	-24860.6	17110.6	-90610.2	-89921.1	15434.7	-9479.65	44019.8	40957.2
0.937	38312.9	69511.7	-35565.4	0	43539.5	1277.53	26533.3	-57073	-67755.3	37864.2	1566.08	37878.7	43060.8
0.938	23960.9	75951.9	-61237.4	0	43440.9	31296.6	31263.6	-15496.5	-28610.9	50734.6	238.555	26907.6	35909.8
0.939	13589.3	72716.8	-84854	0	33585.4	59122.1	29782.7	21465.5	18291.2	51208.1	-12825	12851.8	21631.6
0.94	9581.08	61553.2	-103214	0	15909.2	78335.8	22748.7	44860.8	61393.2	40185.1	-31625.3	-1101.91	5107.56
0.941	10040.9	46398.4	-114866	0	-4725.75	84084.2	12517.5	51866.4	90344.3	21629.2	-47314.9	-11532.6	-7799.85
0.942	9992.14	31574.2	-119851	0	-22426.7	74506.2	2535.49	45745.5	98831.1	1364.39	-51596	-15884.1	-13360.9
0.943	3321.95	20568.3	-119147	0	-32530.9	51834.2	-4180.91	33678.8	86789	-14605.9	-40625.4	-13758.8	-10584
0.944	-13708.9	15063.5	-114258	0	-33329.5	21970.7	-6288.09	23369.2	59808.9	-21742.5	-16384.7	-6973.12	-2494.1
0.945	-40420.8	14345.2	-106717	0	-26427.3	-6915.82	-3949.39	19924.3	27162.7	-18036.4	13532.1	1054.61	5923.22
0.946	-71115.5	16335.1	-98005	0	-15713.3	-26735	651.048	24205.5	-1348.94	-4353.45	38808.8	6629.67	9519.19
0.947	-96265.8	18208.5	-89513.6	0	-5313.3	-31864.7	4955.75	33007.9	-18951.2	15804.5	50311.6	7505.73	5102.47
0.948	-106115	18238.9	-82347.1	0	2214.9	-20899	6946.56	41157.8	-23246.3	37485.1	43232.1	3535.27	-6781.34
0.949	-93736.5	16207.3	-77242.4	0	7165.85	2841.63	5915.38	43970.4	-16701	55266.6	19211.9	-2879.35	-22755.5
0.95	-58561.1	13708.8	-73958.2	0	12401.4	32474.7	3001.12	39414.7	-4722.6	64996.1	-14597.5	-7962.43	-37476.9
0.951	-6731.18	13377.9	-71337	0	21672	59713.6	297.729	28967.3	7180.75	64514.7	-48013.4	-8109.98	-46559.8
0.952	49986.5	17330.5	-67215.3	0	37654	77563.3	458.578	16692.6	15395.2	54492.1	-71612.6	-1487.36	-48315.4
0.953	97532.1	26090.8	-58913.4	0	59738.6	82418.9	5077.57	7517.64	19809.3	38049.8	-80043.3	10838.1	-44473.5
0.954	124027	37591.9	-44125.9	0	83570	74914.1	14473.5	5068.21	22934.3	19724.2	-73448.4	25443.4	-39844.4
0.955	122846	47772.6	-21623.5	0	101706	59327.9	27522.2	10222	28166.8	4349.6	-57266.8	37422.9	-39591.3
0.956	95007.8	51645.1	7713.72	0	106214	41644.3	41869	21238.2	37536.1	-4917.4	-39424	42660.1	-47387.9
0.957	48223.7	45146.6	40893.3	0	91531.1	27280.6	55408.6	34545.5	49853.8	-7104.31	-27367.7	39327.1	-62823.2
0.958	-5157.37	27006.2	73080.7	0	57001	19087.5	66297.8	46567.1	61014	-4174.18	-25018.9	28843.8	-81450.4
0.959	-52030.2	-520.422	98557.9	0	8154.81	16676.1	74107.7	55062.5	65165.6	139.7	-31569.2	15558.5	-96057.4
0.96	-82181.8	-31783.8	112336	0	-44789.9	17129.3	79273.3	59813.3	57606.7	1766.77	-42242.5	4927.79	-99217.4
0.961	-90169.1	-59441.5	111261	0	-89302.4	16619.8	82737.5	62262.7	37166.1	-2254.91	-50382.4	1626.82	-86752.9
0.962	-76842.1	-76582.6	95232.8	0	-114823	12671.9	85578	64150.9	7125.83	-11931.9	-50475.8	7437.75	-59231
0.963	-47596.5	-78999.4	67280.3	0	-115874	5383.9	87970.1	66368	-25087.5	-24751.6	-40185.7	20523.2	-22917.8
0.964	-10928.4	-66556.3	32995.6	0	-94161.1	-2247.44	89662.5	68182.2	-50553.3	-35901.2	-21396.9	35994	12540
0.965	24191.2	-43136.9	-570.938	0	-58408.3	-5637.65	89370.4	67437.4	-61962.1	-40303	786.265	47477.3	37089.2
0.966	50548.9	-15576.8	-26704	0	-21422.7	-681.039	85690.6	61758.4	-56289.5	-34790.5	20196.7	49700.4	43824.8
0.967	63478.1	8819.26	-40270.8	0	3352.8	14176.4	77366.3	49763.1	-36208.2	-18860	31963.6	40143.9	31948.9
0.968	61860.5	24272.1	-39054.1	0	6439.4	36563.5	63666.9	32292.3	-8747.92	4232.87	34514.1	20206.8	6611.09
0.969	47225.8	28342.1	-24016.2	0	-14817.7	60536.2	44817.5	12321.9	16905.5	29101.9	29645.2	-5463.59	-22052.5
0.97	23564.2	22268.8	1020.58	0	-55511.8	78249	21772	-5765.03	33113.1	49762.8	21724.8	-30673.4	-43041.5
0.971	-3601.57	10170.3	30261.8	0	-104160	82661.1	-3574.82	-17765.8	36557	61784.4	15380.2	-49615.4	-48102.2
0.972	-28298.7	-2657.07	57463.3	0	-146514	70195.2	-28885.4	-21418.6	28896.1	63978.3	13559.8	-59055.5	-34547.9
0.973	-44734.2	-11818.9	77190.2	0	-169249	42162.4	-51263.3	-17007.4	16174.5	57911.9	16464	-58791.1	-6644.45
0.974	-48887.1	-15002.2	86128.7	0	-164152	4907.81	-68048	-7359.2	5639.22	47660.7	21389.6	-51623.8	26599.7
0.975	-38956.5	-12839.9	83592.7	0	-130137	-32048.5	-77090.2	3381.73	2892.26	37246.6	24631.9	-41837.3	54016.7
0.976	-16441.6	-7906.01	71478.1	0	-73400.2	-58845.7	-77213.6	11417.4	9403.79	29170.3	23173.5	-33531.4	66862
0.977	14030.6	-3736.56	53801.9	0	-5733.56	-68176.3	-69035.2	14637.7	21604.2	23485.3	16717.2	-29353.3	61602.2
0.978	45959.2	-3066.3	35291.3	0	59130.7	-57434.7	-54717.1	13279.4	32774.8	17680.7	8128.2	-29700.3	40855.9
0.979	72176.4	-6680.1	20436.4	0	108674	-29308.5	-37768	9366.2	35164.9	8807.18	2479.41	-33246.2	12773.5
0.98	87496.8	-13231.4	12229.3	0	135109	9378.58	-22205.1	5450.76	23712.3	-5456.91	5154.56	-37684.3	-12831.8
0.981	89896.1	-19554.6	11650.6	0	136544	49694.7	-11241.2	3294.75	-1880.39	-24523.4	18888.1	-40888.8	-27470.1
0.982	81576.5	-22031.8	17730.6	0	116769	83457.6	-6209.92	2890.73	-36744.4	-44963.6	42382.3	-41590.3	-27458.4
0.983	68061.4	-17860.7	27898.8	0	83738.5	105240	-5984.23	2563.64	-71806.1	-61578.9	69811.8	-39446.9	-14856.1
0.984	56001.5	-6171.51	39183.1	0	46512.8	113527	-7413.28	40.0483	-97207.6	-69073.4	92307.9	-34926.7	3899.21
0.985	51177.6	11515.7	48784.3	0	12975.3	110550	-5989.29	-6254.54	-104958	-64825.1	101019	-28490	20386.9
0.986	55576.3	31803.1	54959	0	-12124.5	100895	1811.9	-15824.7	-91932.4	-49731.8	89980.7	-20394.1	28231
0.987	67206.8	50190.4	57184.5	0	-27746.4	89937.8	17300.7	-25855.1	-60553.6	-28507.4	58735.5	-10636.1	25087.8
0.988	80580.5	62655.7	55880.8	0	-35662.7	81951	38233.5	-32015	-18021.3	-7747.56	12627.7	863.037	13786.4
0.989	89023.6	66630.3	52091.3	0	-38962.1	78981	59313.4	-30140.6	25672	6654.4	-38572.6	13470.4	795.737
0.99	87665.9	61757.9	46812.3	0	-40196.5	80684.1	73646.5	-18113.2	60916.9	11566.8	-83666.6	25906.7	-6944.02
0.991	75536.6	50084.2	40809.3	0	-40031.8	84542.7	74931	2882.22	80768.3	8519.84	-113807	36140.2	-4918.42
0.992	56542.4	35013.8	34572.6	0	-37040.1	87214.6	60095.7	28237.5	82773.4	2286.41	-124974	42258.4	6358.73
0.993	37958.5	20646	28530.2	0	-28578.3	85580.8	30643.3	51090.6	68932.3	-671.607	-119211	43161.2	21474.9
0.994	27598.8	10048.5	23331.7	0	-12351.3	78058.2	-7235.62	64609.3	44688	4386.69	-103419	39202.9	31940.1
0.995	30588.6	4703.71	19840.7	0	12019	65181.9	-44497.4	64128.4	17131	18177.7	-86664.3	32382.7	29584.9
0.996	46582.9	3912.61	19078.1	0	41770	49645.8	-71779.7	48933.3	-7363.59	36595.7	-76798.9	25400.6	10399.3
0.997	69765.9	5129.15	21568.1	0	71374.6	35705.5	-82645.2	22438.8	-24439.8	51622.9	-77579.5	20803.2	-23578
0.998	90056.2	5231.78	27004	0	93758.2	27812.8	-75395	-8831.24	-33005	55032.9	-87664.6	19720.2	-64009.5
0.999	97312.3	1418.68	33965.8	0	102706	29326.6	-53474.1	-37314.3	-34707.2	41279.4	-101279	21209.1	-98982.7
1	84857.2	-7306.31	40126.6	0	95154.2	40956.9	-24180.5	-56807.8	-33271.9	10848.2	-110827	22583.9	-116941
1.001	52401.6	-19798.9	43093.5	0	72676.8	60204.8	4140.49	-64121.1	-32809.9	-29316.7	-110003	20352.9	-110774
1.002	6919	-32945	41253	0	41577.4	81601.9	24894.5	-59662.9	-36223.3	-67764.8	-96342.3	12014.5	-80640
1.003	-39919.1	-42624.7	34729.1	0	11348.6	97852.8	35546.5	-46915.7	-44494.3	-91767.8	-72360.7	-2763.08	-34022.1
1.004	-75162.8	-45450.8	25682.5	0	-8228.23	102269	37732.4	-30705.9	-55556.6	-92518	-44743.5	-21426.2	16415.2
1.005	-89447	-39886.4	17776.3	0	-10176.8	90798.2	36230.6	-15654.8	-65651.4	-67756.8	-21973.5	-38998	57114.7
1.006	-80025.6	-27369.8	15111.3	0	7290.4	63977.5	36538	-4627.1	-70017.6	-23458.9	-11358.2	-49760.6	77992.7
1.007	-51507.9	-11917.4	20519.1	0	39756.7	27352.5	42117.3	1770.98	-64882.4	28208.1	-16388	-49120.3	75485
1.008	-14224.1	1179.91	34374.9	0	77962.5	-9633.55	53068.1	4794.49	-49146.1	72979.9	-35619.1	-35588.5	53518.3
1.009	20001.9	6917.93	54191.7	0	110380	-36414.7	65786	6713.43	-24779.4	98532.5	-63018.3	-11565	21589
1.01	41747	3017.69	75148.8	0	126949	-44678.3	74807.1	9474.73	2744.87	99287.8	-90172.9	17051.9	-8658.13
1.011	47398.1	-9546.63	91850	0	122156	-31306.2	74934.9	13993	26590	76974.6	-108940	42543	-27660
1.012	39804.8	-26043.5	100154	0	96695.4	52.6303	63811.7	19877.2	40221.4	40317.6	-113930	57704.3	-30866
1.013	26635.2	-39808.1	98965.8	0	57357.1	39853.1	43326.5	25688.3	39726.7	1425.61	-104003	58097.3	-19918.4
1.014	16903.5	-44455.3	90699.9	0	14659.7	75320.9	18630.8	29910.5	25686	-28570.8	-82257.3	43467.2	-1647.18
1.015	16958.5	-36137.1	80435.2	0	-20316.9	94588.3	-3196.64	31429.5	2581.09	-42367.9	-54705.9	17909.4	14970.9
1.016	28363.2	-15604.3	73978.7	0	-39271.9	90662.6	-16153	30222.9	-21627.1	-38955.9	-28221.4	-11330.1	21938.1
1.017	47094.8	12098.5	75214.5	0	-38860.3	63714	-17522.8	27178.9	-38977.8	-22084	-8681.99	-35883.8	15330.3
1.018	65674.7	38613.6	84440.6	0	-21270.8	21218.2	-8646.8	23653	-43683.4	1498.99	385.451	-48604.8	-3657.9
1.019	76605.9	55294.5	97681.5	0	7071.97	-24832.2	5566.89	20877	-34444.7	25122.5	-1816.87	-45523.1	-29255.8
1.02	75281.2	56091.2	107892	0	38115.4	-61880.6	19066.2	19211.6	-15306.9	44956.1	-14003.1	-26787	-52995.1
1.021	62437.2	39656.5	107710	0	64636.7	-81295	26950	18066.8	6276.9	59822.7	-33443.9	3405.12	-66900.8
1.022	43423.1	10261.2	92400.3	0	82584.3	-81116	27821.1	15975	21257.8	71304.6	-57052.4	37963.8	-65560.9
1.023	26429.8	-23807.7	62492	0	91471.1	-66296.4	24001.9	11268.8	22911.8	81029.5	-81750	68687.5	-47991.4
1.024	18759.3	-52573.1	24269.9	0	93709.6	-46472.8	20589.8	2956.77	9023.29	89363.9	-104513	88216.6	-17480.9
1.025	23752.6	-67824.7	-11577	0	92758.9	-31735.7	23014.9	-8703.36	-17371.5	94584.6	-122323	91743.9	19617.9
1.026	39404.7	-65894.6	-33294.3	0	91005	-28496.5	34123.6	-21672.9	-48562.9	93394	-131951	78111.6	55493.7
1.027	58782.2	-48419.5	-32253.6	0	88789.1	-36805.1	52867.7	-32431.7	-75439.9	83203.8	-130766	49976.2	83412.4
1.028	72847.4	-22238.8	-5947.83	0	83931.4	-50240.4	73763.1	-36724.6	-90142.1	63604.1	-117321	13190.6	98828.3
1.029	73748.3	3608.84	40192.6	0	73260.3	-58573.3	88853.6	-30658.6	-89034.3	38045.6	-92365.4	-24660.5	100611
1.03	58067.8	20425.3	94369.5	0	54244.1	-52049.7	90659.9	-12115.6	-73651.2	13101.3	-59428.7	-55915.8	90758.2
1.031	28161.2	22882.1	141737	0	26887.3	-25864.4	74931	18368.2	-49540	-3782.96	-24392.5	-74783	73477.7
1.032	-8530.91	10529.6	168990	0	-5194.46	17419.3	42863.2	57150.6	-24163.6	-6922.49	5527.15	-78501.1	54290.6
1.033	-42123.9	-12524.9	168880	0	-35691.3	67984.2	736.893	97921.8	-3521.07	4517.11	24088.2	-67960	38010.8
1.034	-63893.4	-38851.2	142104	0	-56775.7	111861	-41594.1	133023	9745.92	25956.5	27701.1	-47169.5	28105.6
1.035	-69309.3	-60655.7	97317.3	0	-62187.2	135886	-74115.4	155257	17109.7	48289.9	17150.4	-21934.1	25573.1
1.036	-59437.9	-71611.2	47928.9	0	-49285.9	132452	-89582.5	159790	23048.9	61311.8	-2351.32	1889.49	28857.7
1.037	-40413	-68779.1	7637.28	0	-20366.3	102509	-85956.3	145728	32273.7	57672.7	-22945.6	20297.5	34793.7
1.038	-20855.5	-52831.8	-13979.1	0	17542.2	55520.6	-66810.6	116548	47345.8	35917.1	-36302.3	31926.2	39176.7
1.039	-8581.63	-27083	-14539.4	0	55150.4	6353.07	-39753	79551.5	66752.3	1678.2	-36738.7	38380.8	38645.1
1.04	-7459.87	3601.52	1146.57	0	83387.9	-29763.8	-13879.2	44084.1	85130.4	-34269	-23050.8	42907.8	31426.8
1.041	-16193.4	34606.8	23061.3	0	96879.2	-42391.2	3513.98	19093.2	95235.8	-59621	897.275	48832	18219.1
1.042	-28585.2	62267.5	40069	0	95424.3	-29313.4	8641.68	10803	90921.6	-65262.3	27371.7	57875.2	2141.19
1.043	-36226.8	84404.3	44144.4	0	83930.6	3027.61	2484.61	20806.1	69967.9	-48773.7	47879.6	68886.5	-12555.3
1.044	-31446.3	100058	32944.6	0	70804.4	42045.4	-10417.9	45744.3	35593.9	-15433.6	55967.9	78120.9	-21541.8
1.045	-10546.9	108864	10627.5	0	64231	73824.8	-23811.6	78021.6	-4345.44	23575.1	50042.1	80262.1	-22343.3
1.046	24584.7	111098	-14312.5	0	69380.7	87910	-31797.5	107803	-39961.8	55503.7	33765.2	70652.3	-14921.5
1.047	67033.2	107215	-32272.6	0	85733.8	80838.1	-30930.5	125759	-62868.8	70757.5	14801.7	47251.9	-2064.99
1.048	106725	98378.1	-36408.7	0	107313	56977.9	-20612.6	125330	-69435.7	66373.4	1971.9	12047.3	11421.5
1.049	133991	86432.8	-25120	0	124684	26265.6	-3125.94	104652	-62193.2	47112.7	1463.77	-28676	20627.6
1.05	142439	73841.8	-2368.95	0	128108	546.307	17926.9	66727.3	-48632.4	23132.8	14634.8	-66000.4	21802.3
1.051	131118	63434.1	23794.5	0	111897	-11115.7	38610.8	18670.2	-38383.4	5902.94	36860.8	-90411.9	14034.2
1.052	104612	57248.1	44696.3	0	76483.6	-5450.82	55972	-30006.6	-38917.6	3274.44	59295.9	-95043.6	-612.737
1.053	71352.7	56248.1	54075	0	29273.6	14310.1	68579.4	-69828.4	-52387.9	16390.8	72095.3	-77620.6	-17613.7
1.054	40819.8	59461.4	50408.1	0	-17622.8	40003.2	76087.9	-93390.5	-74280.1	39065.6	67977.9	-41561	-31426.8
1.055	20289.8	64540.9	37182.2	0	-51455.3	62108	79178.9	-96997.3	-94777.3	60349.1	45415.8	4504.82	-37262.5
1.056	13007.3	68347.2	21158.8	0	-62769.5	73265.7	78725.2	-81291.8	-102564	68974.1	9218.26	49155.9	-32211.2
1.057	17246.4	68139.6	9751.63	0	-49060	71008.1	75781.4	-50825.7	-89242.9	57915	-30730.8	80717.4	-16180.7
1.058	27756.9	62683.8	7966.16	0	-15536	58065.8	71326.2	-13051.4	-53304.4	27657.8	-63095.7	90675.9	8667.45
1.059	37951.1	52468	16941.8	0	26566.2	40874.7	66304.2	23576.8	-1316.67	-13874.4	-79070.2	75723.4	38470.9
1.06	42480.6	39612.8	33554.8	0	63981.1	26617.5	61860.3	51235.2	53590.7	-53912.4	-75330.8	38526.7	68993.3
1.061	39377.8	26781.2	52158.1	0	86082	20045	58929.2	64530.8	95747.8	-79267	-55432.1	-12717.4	96353.7
1.062	30161.6	16089.2	66954.1	0	88322.6	21761.7	58207.9	61593.1	112528	-81385.6	-28042.6	-66626	117492
1.063	19304.7	8201.47	73899.4	0	73711.6	28144.8	59578.3	44320.5	98516.6	-59036.7	-3945.01	-111164	130433
1.064	11878.9	2173.39	72200.7	0	51215.3	33201.7	62264.3	17894.2	57817.1	-18935.1	8186.32	-136809	133862
1.065	11220.2	-3827.13	63741	0	32072.1	31427.2	64555.2	-10533.4	2799.21	26781.7	4789.04	-138684	127488
1.066	17772.4	-11553.2	51801.7	0	25276.2	20340.1	64738.1	-33707.4	-49981.8	64853.6	-11461.9	-117561	111956
1.067	28269.3	-21403.7	39334.4	0	33964.9	1910.93	61603.9	-46069.2	-84817.1	84983.4	-32801.4	-79687	89370
1.068	37627.1	-31983.6	27672.1	0	54460.4	-18037.4	54734	-45214.1	-92456	83216.5	-49843.4	-34723.3	63605.8
1.069	40347.7	-40567.9	16561.5	0	77435.9	-31997.3	45021.5	-32318.3	-72336	62438.4	-55070.6	6352.02	39727.7
1.07	33470	-44099.5	5012.9	0	92111	-33876.6	33987.7	-11781.2	-32756	30804.7	-45967.2	34484.3	23483.3
1.071	17498.2	-40942.2	-7031.77	0	90442.3	-21524	23455.6	10145.2	12277.8	-1233.28	-25912.7	44470.1	19344.6
1.072	-3698.37	-31668.4	-17638.5	0	70504.1	2171.26	14594.5	27329.6	48132.3	-24690.1	-2741.4	36005.2	29131.5
1.073	-23716.3	-19518	-22917.1	0	37564.4	29991	7673.94	35371.9	63829.9	-34276.3	14140.9	13505.5	50732.3
1.074	-36697.2	-9172.66	-18238.7	0	2034.79	53058.5	1987.03	32827.9	55914.9	-29612.5	17712.3	-15937.9	78085.5
1.075	-38683.5	-5150.75	-863.824	0	-24380.5	63867.2	-3816.84	21352.3	28519.2	-14285.5	5714.88	-44590.7	102813
1.076	-29647.6	-9798.15	28075.2	0	-33378.1	59125.3	-10551.1	4804.81	-8334.66	5979.9	-18258.7	-66621.3	116307
1.077	-12831.9	-22055.2	62353.2	0	-23322.3	40859.5	-18268	-12043.7	-42344	25236.3	-46195.1	-79544.7	112952
1.078	6727.19	-37743.3	91651.7	0	2.12964	15643.3	-25732.5	-25257.3	-63528.5	39513.9	-68701.3	-84362.7	91992.6
1.079	23971.2	-50740.4	104728	0	25375.7	-7890.83	-30834	-32768.4	-66594.7	46960.7	-78254.2	-84555.5	58192.6
1.08	36451.8	-55637.4	93220.3	0	40621.3	-22368.1	-31531.6	-34746.6	-52737.8	48288.2	-71972.1	-83927.2	20696.5
1.081	44487.9	-49697.6	55667	0	37192	-24165.5	-26578.7	-33217.2	-28231.9	45735.3	-52167.1	-84794.4	-9986.87
1.082	51156.8	-34403.2	-1015.23	0	13771	-14809.1	-16672.5	-30913.8	-2056.07	41986.1	-25313.4	-86641.4	-25313.8
1.083	60270.2	-14878.6	-62529.8	0	-23024.8	47.2003	-3931.65	-30350.6	16937.3	39647.4	539.736	-86439.9	-21770.3
1.084	74097.1	1878.58	-111247	0	-60684.9	12774.6	8145.16	-32862.2	23225.6	40174.1	18784.2	-79996	-1937.82
1.085	92234.4	9711.26	-131825	0	-85185	16942.2	16101.6	-38474.8	15305.9	43876.8	26141	-64143.2	26403.2
1.086	110622	5978.3	-116503	0	-86103.9	9866.82	17932.6	-46173.8	-3916.14	49651.8	23605.8	-38911.7	52938.9
1.087	123622	-7323.37	-68218.1	0	-60139.6	-6325.07	13494.2	-54318.3	-28643.7	55062.4	15179.2	-8182.08	68522.9
1.088	125601	-23851.4	-109.664	0	-12433.2	-25441.3	5231.62	-61266.4	-52343.1	57084.7	5983.3	20803.9	68318.1
1.089	113891	-35263.9	68398.9	0	45121	-39687.3	-2968.05	-65635.5	-69172.3	52420	283.242	39842	53419.3
1.09	90121.7	-34269.8	117724	0	97956.3	-42605.6	-6880.92	-66179.5	-75816.1	39166	-351.188	42752.4	30314.3
1.091	59825.5	-17421.9	134408	0	133335	-31633.3	-3446.44	-61914.1	-71585	17244.4	3182.33	27969.6	8324.94
1.092	31230.7	13188.7	115192	0	144330	-9217.92	7918.56	-52097.2	-58294.2	-10691.2	8179.43	-273.65	-3917.36
1.093	11581.8	50654.2	67802.3	0	131603	18035.3	25029.8	-36545	-39420.5	-39346.8	11645.3	-32922.1	-1531.87
1.094	5241.41	85162.5	7811.56	0	102253	41496.1	43316.3	-16212	-18819.7	-62278.8	11906.2	-58704.2	14694.6
1.095	11639.1	107331	-46983.5	0	67228.2	53497.5	57348.6	6467.49	-78.7551	-73282.7	8983.57	-68057.6	38884.8
1.096	25574.3	111280	-82351.5	0	37325.3	49978.3	62175.7	27440.2	14380.8	-68861.3	4622.68	-56210	62046.9
1.097	39760.5	96069.2	-92184	0	20122.9	31654.5	55202.8	41882.8	23503.4	-49392	1001.23	-25122	75404.8
1.098	47039.9	66265.3	-79409.4	0	18158.2	3795.06	37019	45545.9	27499.5	-19441.8	-166.286	17105.9	73493.1
1.099	43867	29701	-53979.8	0	29090.4	-25703.2	11481.7	36333.1	27486.9	13318.6	1646.18	58827.5	55737.2
1.1	31154	-4488.66	-28284.9	0	47492.8	-48816.7	-14805.8	15675.6	25025.6	40855.7	5507.11	88681.6	26689.1
1.101	13805.2	-28866.3	-12086.4	0	66892	-59834	-34409.3	-11331.8	21688.1	56997.8	10064.9	99202.3	-6027.15
1.102	-1416.37	-39236.9	-9160.89	0	82148	-56859.7	-40762.6	-36890	18545.1	59852.6	14069.9	88929.7	-34214.1
1.103	-9336.1	-35228.2	-16265.3	0	90179.5	-41852.9	-30201.4	-52793.4	16339.5	52050.9	17258	62470.5	-51649.6
1.104	-8226.84	-19772	-25350.9	0	90228.2	-19670.1	-3057.41	-53094.7	15401.7	39390.3	20221.2	28508.1	-55909.9
1.105	-1380.65	2514.98	-27332.6	0	82965.7	3816.67	35766.5	-36324.3	16053.3	28553.9	23685.2	-3474.82	-48202.8
1.106	4503.48	26257.7	-16106.5	0	69449.1	23522.5	77826	-6402.5	18960.3	23815.4	27860.2	-26205.4	-32551.7
1.107	1844.48	46788.8	8762.74	0	50735.1	36180.8	112891	28470.9	25103.8	25692.3	31379.6	-36566	-13699.9
1.108	-14754.1	60352.3	42016.9	0	27540.6	41042.8	131388	58331.9	35558.9	30292.1	31794.7	-35746.2	4523.23
1.109	-45499.2	64332.3	74588.6	0	1109.31	39205.2	127408	74911.8	50807	31482.1	26322.2	-27844	20157
1.11	-85346.5	57532.4	97420.8	0	-26476.5	32920.7	99980.4	74587.4	70146.5	23800.1	13353.9	-17600.9	33175.5
1.111	-124765	40051.5	104701	0	-52108.8	24794.6	54479	59696.2	91059.5	5322.27	-5926.54	-8423.25	44304.2
1.112	-153185	14105.5	95848.1	0	-71810.5	17176.5	1108.73	37845.7	109224	-20380	-27463.9	-1334.64	54205.9
1.113	-162199	-16163	75498.5	0	-82091.7	12105.9	-47439.8	19165.9	119568	-45207.7	-44731.4	4695.36	62353.7
1.114	-148387	-44860.8	51312.2	0	-80817.4	11229.3	-79083.5	12578.7	117432	-58681.9	-51145.1	11236.1	67138.1
1.115	-114501	-65249.3	31187.9	0	-68294.9	15922.6	-86161.4	22586.8	100556	-52385.8	-42343.4	19000.7	66589.8
1.116	-68200.8	-71900.8	20286.7	0	-47386.2	27056.5	-67368.2	47274.8	70170.1	-23196.6	-18469.7	26546.7	59347.9
1.117	-19876.7	-61959.1	19778.1	0	-22736.5	44632.3	-28271.2	79035.4	31544.6	24938.9	14951.6	30699.3	45936.9
1.118	20690.6	-36986.7	26997.1	0	308.431	67282.7	20418	106997	-6969.02	81187.8	48507.5	27574	28808.3
1.119	46936.7	-2639.05	36975.2	0	17537.8	91950.2	66076	120791	-36261.9	131829	71426	14640.4	12069.1
1.12	56566.1	32377.8	44818.8	0	26651.2	114190	97759.5	114146	-48765.2	163903	75462.4	-7764.63	7.27844
1.121	51698.5	58842.1	47235	0	27954.2	128927	109728	87007.2	-41378	170160	57802.7	-35878.1	-4231.03
1.122	37096.1	70003.6	43348.5	0	23762.9	131549	102410	45550.8	-16163.8	151072	22484.2	-63164.8	205.44
1.123	18577.3	63285.9	34371.9	0	17306.1	119459	81800.5	90.2888	19842.1	114466	-20477.6	-82531.9	11464.4
1.124	1149.84	41511.5	22333.5	0	11708.1	92960	56777.3	-38316.1	56691.3	73127.2	-58461.5	-88396.7	25913.6
1.125	-11766.2	11339.9	9165.84	0	8825.54	55601.7	35548.6	-61193.2	85120.8	39662	-80042.1	-78729.7	39107
1.126	-18344.3	-18926.4	-4019.79	0	9147.58	13635.2	22791.7	-65151.3	98833.4	22991.9	-78995.4	-55755.1	47529.7
1.127	-18077.7	-42238.4	-16627.5	0	11899.4	-25398.6	18233.8	-52302	96973.2	25003.9	-56043.2	-25075.5	49444.9
1.128	-11046.8	-55207.4	-27920.8	0	15644.7	-54372.5	17511.2	-29066.7	83648.4	40763.8	-18652	5961.99	45157
1.129	2253.1	-58605.3	-36512.7	0	19009.7	-68144.6	14365.4	-3696.58	66044	60932.1	21604.2	30702.3	36554.4
1.13	20725.8	-56611.9	-40211.1	0	21151.9	-64846.5	3983.77	16587.1	51873.3	74949	53179	44770.5	25806.4
1.131	42661.9	-54321.3	-36876.9	0	21765.9	-46081.4	-14419.7	27475.3	45626.9	75762.6	67845.7	46964.2	14666.9
1.132	65270	-55326.6	-25572.1	0	20918.1	-16490.8	-36950.6	28452.6	47568.5	61226.5	63532.5	38957.7	3563.46
1.133	85236.3	-59958.2	-7671.73	0	18759.2	17387.4	-56225.1	22203	53267.1	35259.9	44013.8	23971.8	-7763.19
1.134	99355.4	-64961.9	12947.4	0	15340	48668.7	-64338.1	12997.4	55732.5	5675.91	17237.9	5766.12	-19637
1.135	105350	-65281.8	30780.5	0	10746.8	71379.6	-56480.7	4934.08	48760.4	-19011.1	-7839.1	-12666.5	-31483.4
1.136	102785	-56154.8	40552.3	0	5394.34	81777.8	-33325.5	517.386	29150.4	-32057.3	-24651.3	-29132.5	-40910.5
1.137	93053.2	-35935.7	39479.3	0	78.6257	78715	-1315.1	94.3573	-803.768	-31545.9	-30700.8	-42083.3	-44605.4
1.138	78951.9	-7172.68	28648.9	0	-3979.41	63810.9	29123.1	2264.57	-34511.4	-19761.3	-28177	-50156.1	-38717.3
1.139	63582	23728.5	13034.4	0	-5648.51	40931.7	47235.2	4777.56	-62867.6	-2582.85	-22249.4	-51760.7	-21058.5
1.14	49191.1	48399.8	-38.802	0	-4341.97	15191.3	46136	5817.34	-77517.5	13207.8	-18885.9	-45717.3	7592.74
1.141	36577.1	59641.1	-3837.32	0	-601.911	-7943.1	25408.9	4793.85	-74265.6	22580.1	-22500.6	-31527.1	43002
1.142	24973.3	53686.7	5173.07	0	3806.24	-23961	-8131.59	2572.27	-54112.7	23379.1	-33927.1	-10546.4	77591.3
1.143	13003.4	31914.1	25485.7	0	6230.37	-30158.5	-42747.3	1154.78	-23440.9	17545.9	-50723.5	13782.4	103052
1.144	-53.3027	90.8793	50968.5	0	4271.4	-26180.9	-65794.1	2686.75	8628.25	9183.19	-67642.3	36426	112179
1.145	-13489.5	-33474.7	73070.2	0	-3270.49	-14017.5	-68122.1	8554	33252.7	3475	-78885.5	51691.8	101877
1.146	-24581.3	-60845.9	84241.7	0	-15434.6	2692.47	-47314.1	18565.7	44730.9	4457.59	-79868.7	55326.3	74372.6
1.147	-29504.4	-76918.5	81207.2	0	-28909.1	19433.3	-8403.92	30774.7	42303.8	13358.4	-68380.8	45671.1	36664.7
1.148	-24674.4	-80621.9	66313.1	0	-38859.8	32214.1	37970.7	42018.4	29491.5	28739.2	-45570	24714.7	-831.047
1.149	-8497.47	-74815.5	46855.8	0	-40255.5	38329	79547.8	48665.2	12564.9	46416.7	-14915.3	-2456.7	-28000
1.15	17441.7	-64438.9	32016.5	0	-29807.2	37100.1	106495	47990.4	-2425.89	61612.8	18301	-29278.7	-37595.2
1.151	48480.5	-54586.6	28894.6	0	-7294.11	29706.6	114843	39085.8	-11686.3	69868.5	48464	-49551.8	-27756.9
1.152	77787.6	-48552.8	39480.5	0	23668.2	18703.5	107294	23396.5	-14697.1	68845.7	70786.7	-59733	-2477.92
1.153	98666.4	-47071.3	59295.8	0	56468.8	7176.56	91565.3	4561.98	-13811.6	58760.6	81894.1	-59400.4	30116.5
1.154	106504	-48744.1	79153.3	0	83038.2	-2051.41	77270	-12616.9	-12252.6	42075.4	80550.3	-51508.4	59940.6
1.155	100461	-51088.2	88722.8	0	96085.1	-6961.79	72023.8	-23553.4	-12464.3	23128.9	67352	-40726.9	78813.5
1.156	83664.7	-52017.8	80932.9	0	91386.5	-6629.27	78861	-25412.6	-14553.8	6250.59	44877.5	-31620.5	82354.8
1.157	61990.4	-50688.2	55380.7	0	68752.4	-932.353	95623.2	-18099.7	-16336.1	-4814.66	16930.3	-27123.2	71286.2
1.158	42045	-47438.7	18856.5	0	32315	9657.26	116302	-4437.34	-14516.9	-8140.29	-12144.5	-27423.9	50547
1.159	28665.5	-43224.9	-16739.4	0	-10652.3	24345.9	134068	10526.9	-6545.03	-3740.09	-38011	-30529	27046.6
1.16	23417.6	-38539.8	-39013.5	0	-51894.4	42172.4	143810	21329	7549.25	6901.44	-57524.9	-33082.5	7249.4
1.161	24282.5	-32835.1	-39881.7	0	-83868.7	61597.3	143994	23781.8	24796.9	21138.1	-69040.9	-32001.2	-5223.78
1.162	26704.7	-24460.8	-18770.1	0	-101943	80729	136773	16592.6	39715.8	36651.9	-72652	-25851.6	-10108.9
1.163	26028.4	-11602.2	16869.6	0	-104541	96947.6	126155	2000.66	46528.4	51486	-69879.8	-15218.1	-10060
1.164	19485.6	6712.97	54645.1	0	-93656	107677	115916	-15058.5	41031.8	64853.6	-62783.8	-2671.73	-8904.96
1.165	7937.66	29548.1	81786	0	-73587.9	110664	107693	-28445.9	22436.8	76654.1	-53200.3	8399.55	-9503.04
1.166	-4374.01	53878.7	90335.5	0	-49685	104821	100028	-33133.1	-6315.57	87007.4	-41958.2	14694.2	-12650.5
1.167	-11226.4	75322.2	79994.5	0	-27536.3	90743.2	89646.3	-27111	-39777.2	95905.2	-29033.4	14059.2	-16578.2
1.168	-6734.22	89468.6	58006.7	0	-11408.2	70425.8	73426.6	-12023.5	-71509	102199	-13957.2	5913.62	-18442
1.169	11600.8	93578.1	36115.3	0	-4214.38	47001.3	50643.2	7052.57	-96777.3	104409	3163.64	-8744.59	-15797.1
1.17	41765.1	87284.4	25310.3	0	-6569.65	23344.9	24297.7	23678.9	-113221	100664	20779.5	-27505	-8577.76
1.171	76712.3	72870	31510.7	0	-17181.9	1446.19	624.541	32277.6	-121363	89870	35663.4	-47276.1	116.128
1.172	106388	53993.1	52863.8	0	-32534.1	-18175.7	-12921.4	30231.6	-123403	72629.1	43331.8	-64453.6	4833.07
1.173	120776	34372.6	80709.9	0	-47364.2	-36297.8	-10869.5	18994.1	-121389	51240.7	39557.7	-75598.9	-528.723
1.174	113282	16378.4	103371	0	-55812.8	-53750.3	7950.84	3523.94	-116461	29980.9	22122.9	-77977.2	-19880.1
1.175	83484.6	449.409	110842	0	-52081.4	-70598.7	39080.2	-9440.5	-107973	13445.8	-7701.45	-70112.5	-53000.1
1.176	37687.5	-14241.8	99245.9	0	-32638.9	-84849	73448.1	-13950.2	-94726.1	5565.66	-44602.8	-52712.3	-94537.3
1.177	-12219	-28646.3	72211.7	0	2815.65	-92828	100290	-7028.73	-76329.5	7952.17	-80262.1	-28845.5	-134942
1.178	-52210.7	-42412.3	39406.4	0	50459.3	-90117.1	110565	10247.2	-54187.8	19152.2	-105329	-4013.3	-163041
1.179	-70372.3	-53134.7	12280.4	0	102410	-73449.2	100355	33002.4	-32558.2	35147.9	-112287	15011	-169246
1.18	-60377.4	-56933.9	-764.177	0	148774	-42988.7	72026.2	54408.9	-16820.9	50132.7	-97764.9	21931.3	-148854
1.181	-24162.3	-49891.1	2257.43	0	179556	-3115.76	33329.5	68123.5	-11940.4	58871.8	-63773.4	12885.9	-103556
1.182	28782.6	-30348.2	15985.8	0	187963	37648.7	-5114.84	70435.7	-19975.8	58145.7	-17386.9	-11541.8	-41316.5
1.183	83711.5	-445.807	30461.4	0	172345	69020.3	-33852.4	61458	-38363.2	48077.9	31353.9	-46022.2	25656.4
1.184	125086	33452.3	35492.1	0	137173	81980.3	-47421.6	44859.8	-60517.2	32088.5	72073	-81302.9	84263.9
1.185	141295	62009	25333.8	0	92239.5	72141.7	-45885	26354.8	-77227.4	15496.3	97012.7	-106628	123748
1.186	127828	75924.5	1451.5	0	49914.1	41890.6	-34259.2	11646.8	-80381.2	3799.77	102616	-113109	138497
1.187	89007.8	68804	-27826.6	0	21846.3	74.3189	-19961.6	4385.27	-66014.7	452.338	89962.4	-96566.4	128778
1.188	36012.4	40154.2	-50520.4	0	15163.4	-40373.7	-9953.72	5284.67	-36028.1	5680.95	63677	-59380	100117
1.189	-16293	-4313.93	-56104.9	0	30684.3	-66667	-8177.22	12146	1618.88	16564.5	29913.8	-9842.37	61540.7
1.19	-54291.4	-53812.9	-39895.7	0	62185.2	-70474.8	-14598.6	21097.1	36104.7	27949.3	-5445.48	39995.4	22699.1
1.191	-69701.4	-95764.2	-5185.68	0	98338.6	-51017.8	-25914.4	28284.4	57181	34778.4	-38232	78047.5	-8045.45
1.192	-61485.9	-119827	37704.1	0	126215	-15490.8	-37267.9	31224.7	59265.7	33886.1	-66086.8	95852.3	-25384
1.193	-35926	-120830	75548.2	0	134703	23519.4	-44758.3	29647.6	43627.4	25313	-87864.1	90889.6	-27641.5
1.194	-3410.69	-100494	96968.1	0	118310	52363.4	-46830.9	25303.8	17760.9	12367.9	-102775	67031.4	-16187.7
1.195	25311.4	-66179.2	96979.2	0	78206.6	61375.9	-44516.5	20973.3	-7179.23	299.245	-109476	32760.5	4945.39
1.196	42979.2	-28350.8	78332.7	0	22112.2	48307.7	-40384.3	19349.3	-21091.5	-5600.37	-106245	-1896.79	30683.6
1.197	48099.6	3123.33	50157.6	0	-38118.8	19249.9	-36901	21903.8	-18691.7	-1940.04	-91559.1	-28715.7	55481.8
1.198	44517.5	22127.2	23929.1	0	-89823.7	-13869	-35030.5	28591.8	-1739.88	11451.8	-65335.1	-43628.5	74552.6
1.199	39460.7	27444.1	8759.72	0	-122864	-37760.5	-33463.9	37887.4	21501	31616.8	-29983.4	-47268.5	84651.2
1.2	39581.7	22517.8	7962.49	0	-132248	-42857.4	-29640.2	47338.4	39616.7	53543.8	9607.29	-43807.4	84290.8
1.201	47844.7	13046.9	18096.7	0	-118806	-27173.5	-20849.4	54483.4	42433.4	72124.4	46396.4	-38629.7	74470.8
1.202	62143.7	4359.72	30996.5	0	-88569.9	3001.66	-5967.01	57265.6	25417.3	83796.3	73013.7	-35768.4	57947.9
1.203	75488.5	-637.642	37655.4	0	-50591.2	35380.3	13580.3	54514.1	-8468.84	87587.8	83604.5	-36573.7	38869.5
1.204	79693.2	-2548.2	32248.9	0	-14168.4	56382.1	34230.2	45849.4	-49362	85119.6	75481.9	-39385.9	21620.4
1.205	68342.2	-4103.15	14806.1	0	13360.2	56495.3	51615	31708.7	-84045	79398.7	50208.5	-40782.6	9241.76
1.206	40868.4	-8865.24	-8985.17	0	28491.7	33881.9	62599	13304.8	-100740	73483.7	13103.7	-37569.1	2977.47
1.207	3359.66	-18529.8	-30197.7	0	31446.3	-4492.07	66625.6	-7505.93	-93042.6	68991.7	-27657.8	-28509.2	1340.42
1.208	-32619	-32026.4	-40680.9	0	25706.9	-45428.9	66256.1	-28134	-62476.9	65486.4	-63378.8	-15174.5	1275.54
1.209	-53533	-45377.6	-36624.5	0	16265	-74127.6	65980.9	-45597.3	-17600.6	61067.9	-86647.9	-1569.74	-936.199
1.21	-48989.2	-53044.6	-20217.7	0	7876.48	-79672.9	70357.7	-56913.2	29076.3	53398.7	-92896.1	7308.91	-7759.53
1.211	-15207.3	-50408	1005.08	0	3883.06	-59068.7	81526.8	-59771.9	65546.7	41277.3	-81519.2	7248.3	-18867.3
1.212	42526.2	-35279.5	17341	0	5437.03	-18406.5	98022.6	-53294.8	84264	25568.2	-55457.2	-3395.35	-31167.5
1.213	111303	-9353.54	20723	0	11942.8	29090.2	115157	-38481.5	84167	9451.71	-20688.6	-23238.8	-39001.2
1.214	174343	22386.2	7936.16	0	21774	67558	126361	-18322.7	70289.3	-2594.57	15399.3	-48044.9	-36643.2
1.215	215797	53240.3	-18144.9	0	33378.5	83805.6	126359	2764.41	51065.3	-6384.3	45629	-72026.2	-20276.8
1.216	226104	76620.7	-49638.5	0	45986.4	71340.7	113338	20102.5	34823.3	409.505	64516.8	-89332.3	9958.15
1.217	204220	88337.8	-76634.5	0	59887.4	32299.3	90225.8	29938.6	26341.1	16934.3	69618.1	-95440.6	48975.1
1.218	158176	87186.6	-90819.7	0	75866.2	-23913.9	64325.6	30553.8	25683.5	39298.9	61840.2	-88183.2	88145.2
1.219	102095	75270.7	-88164.6	0	94278.2	-83938	44694	22792.2	28678.9	61462.8	45418.4	-67847.1	117141
1.22	51796.1	56748	-69962.8	0	114183	-134699	39140.3	9733.14	29273.4	77262	26512.6	-37112.3	127737
1.221	20334.9	36384.3	-41864	0	132737	-167080	50977.8	-4062.08	22826.7	82236.4	11600.3	-359.184	116235
1.222	14278.8	18582.5	-11458.6	0	145696	-177586	77886.7	-14013.2	8091.86	75121.4	5502.92	36878	85186.9
1.223	32947.4	6085.52	14385.5	0	148535	-168223	112236	-16659.8	-11692.3	58102.1	9796.16	68638.4	43055.8
1.224	69078.5	383.891	31423.2	0	138330	-144416	143489	-10620.7	-30097.7	35981.8	22319.9	89450.1	1515.41
1.225	111875	1368.51	38687.6	0	115074	-112522	161978	3035.33	-40218.4	14657.2	37661.6	95160	-27547.6
1.226	150292	7888.93	37714.9	0	82658.3	-78016	161619	21222.6	-37133.8	-903.667	49084.2	83962.7	-36131.9
1.227	175554	17912.2	31261.1	0	48100.2	-44369.7	141985	39601.7	-20493.2	-7916.13	50837.1	57094.6	-21951.6
1.228	183247	28328.5	21882.8	0	19726.8	-13782.1	107865	53614.8	5446.93	-6244.94	40259.8	19017.3	10684.6
1.229	173052	35533.2	11324	0	4522.51	12061	67406.4	59598.6	32951.9	1856	19059.3	-23024.5	52536.4
1.23	148334	35373.2	767.909	0	5430.86	31086.5	29248.3	55474.2	53314.7	13428	-7235.74	-60498.4	92689.4
1.231	114439	24746	-8585.18	0	20113.1	40654.6	-273.058	41375	60077.8	25564	-30885	-85359.3	121431
1.232	77327.1	2504.99	-14783	0	41033.1	38558.3	-18367	19583.6	50747.1	36832.4	-44822.3	-92195.3	133667
1.233	42659.4	-29274.5	-15357.2	0	58018	24192.2	-25903.1	-5720.26	27776	47092.6	-44991.4	-79552.1	129342
1.234	14663.1	-64808.6	-8002.23	0	61576.4	-81.638	-26073.2	-29139.9	-2532.21	56992.9	-31974.8	-50453.8	113245
1.235	-3823.09	-95680.4	8133.26	0	46245.7	-28956.7	-22161.4	-45239.1	-32299.8	67146.7	-10672.3	-11781.4	92749.8
1.236	-12072.2	-112602	31348.9	0	13204.4	-55165	-16274.8	-49552.9	-54199.2	76891	11519	27650.1	74787.9
1.237	-11287.7	-108559	57267.2	0	-30259.8	-71641.5	-8709.43	-39905.9	-64079.8	84525.9	27232.2	59007	64056.4
1.238	-4533.82	-81394.7	79746.4	0	-72712.9	-74077.7	1530.06	-17152.3	-61351.3	87383.6	32055.5	75793.1	61073.2
1.239	3838.99	-35328.5	92868	0	-102787	-62273.6	15170.1	14811.4	-48867.6	83277.2	25668	74915.3	63290.8
1.24	9227.63	19210.2	93017.6	0	-113221	-40576.2	31508	49610.1	-31611.1	71663.2	11662.4	57217.8	66083.4
1.241	7802.3	68494.3	80435.1	0	-103473	-16213.2	47908.7	79951.4	-14418.8	54015.6	-4314.41	26875.2	65102.2
1.242	-2090.08	99068.9	59372.3	0	-80122.8	3344.39	60476.1	99339.4	-991.61	34264.4	-17111.9	-9978.54	58334.6
1.243	-19487.7	102362	36710.6	0	-54097.1	13113.1	65649.9	103838	7518.65	16922.8	-24160.9	-46390.3	46402.1
1.244	-40820.5	77611.4	19621.8	0	-36733	12495.9	62128.1	93137.3	12121.2	5839.92	-26627.7	-76163.8	32928.8
1.245	-61009.9	32526.9	12836.9	0	-35054.2	5205.79	51800.9	70617.8	15132.8	2355.44	-28101.3	-94575.6	22252.6
1.246	-74955.6	-18599.3	17025.2	0	-49006.3	-2403.63	39813.5	42385.5	19255.4	4312.43	-32836.7	-99002.6	17803.8
1.247	-79153.3	-59602.7	28608.1	0	-71455.4	-4189.4	32755.9	15470.5	25883.3	7140.5	-43055.1	-89171.2	20276.7
1.248	-72624.8	-77382.7	41088.5	0	-90552.6	3196.9	36166.8	-4167.62	34990.4	5099.55	-57127.7	-67100.4	26748.9
1.249	-57112	-66564.5	47718.1	0	-94774.8	18769.9	51928.5	-13128.7	44620	-5711.33	-69972.2	-36975.1	31949.5
1.25	-36181.9	-31232.4	44086.4	0	-77388.7	37732.7	77186.2	-11360	51746.7	-25604.2	-74499.8	-4353.61	29426.7
1.251	-13900.8	16129.1	29910.7	0	-39565.8	53761.8	104339	-1624.11	53275.9	-50363.3	-64956.5	24534.5	14814
1.252	6634.12	58850.8	9165.94	0	9611.91	61860	123758	11629.4	46814.8	-72098.4	-39629.4	44056.1	-12368.9
1.253	23969.2	81796.2	-11405.2	0	55934.9	61043.9	127165	23829.9	32018.2	-82196.4	-2472.16	50577.9	-47556.4
1.254	38473.7	76440	-24611.8	0	85040.6	55093.9	110637	31643.1	10358.5	-74257.3	37504.5	43065.7	-81539.4
1.255	51199.4	44082.5	-25486.1	0	87465.7	51248.4	76968.2	33542.5	-14601.5	-47536.3	69150.2	23834.3	-103180
1.256	63091.7	-4590.1	-12841	0	61646.1	57161.3	34862.2	29823.3	-37992	-7665.42	82826.1	-2340.81	-102207
1.257	73577.1	-53012	10355.1	0	14347.5	77260.1	-3514.53	21846.5	-54917.1	34314.2	74274.6	-29221.2	-73293.1
1.258	80791.4	-84428.5	38137.4	0	-42131.7	110078	-26610.8	11158.5	-61134.5	65314.2	46323.9	-50859.3	-17943.7
1.259	81809.7	-87625	63569.4	0	-94436.5	147620	-27596.1	-998.855	-54572.9	74912.7	8219.77	-63190.4	54848.5
1.26	74169.4	-60810.6	80743.2	0	-132406	177512	-6787.95	-13879.8	-35503.9	58851.1	-27429	-64666.6	130253
1.261	57243.3	-12318.6	86404.1	0	-152228	186978	28033.5	-26825.3	-6966.87	21408.3	-49170.7	-56489.3	191509
1.262	32932.7	42295.6	80345.2	0	-156200	167606	64378.6	-38825.4	25881.7	-25954.5	-50570.2	-41502	223992
1.263	6003.98	85407.1	64935.2	0	-150520	118826	89077.6	-48268.8	56805.6	-68037.9	-32684.2	-22968.3	219606
1.264	-17370.8	103315	43950.3	0	-141588	49036.6	92989.4	-53011.3	79535.6	-90932.3	-3371.15	-3392.39	178825
1.265	-30914.1	90599.8	21460.7	0	-132833	-26374.7	74058.9	-51138.6	89401.8	-86942.4	25639	16190.5	110872
1.266	-30321.3	51558.2	845.939	0	-123462	-89500.7	38227.3	-41819.8	83935.5	-57013.1	43111.2	35741.3	31219.3
1.267	-14499.4	-1544.85	-15640.6	0	-109231	-125205	-2646.94	-26039.9	63637.7	-10561.6	42500.8	55500	-42602.6
1.268	14219.9	-53145.5	-26812.3	0	-85581.7	-125825	-34871.6	-6771.64	31557.4	38204.8	24151.7	74697.7	-95343.5
1.269	50332.9	-89441.5	-32590.5	0	-50810.2	-93265.1	-47238.6	11791.6	-7230.88	75091.7	-4785.84	90970.7	-118036
1.27	87122.5	-103029	-33812.2	0	-8342.77	-38239.6	-34996.5	25290.7	-46736.1	90868.3	-33326.2	100445	-109406
1.271	117812	-94408.3	-32107.5	0	33401.8	23228.9	-960.1	30751.3	-81347.8	84235	-50695.5	98820	-75719.8
1.272	137383	-70960.6	-29866	0	63501.3	74767.7	45371.3	27613.6	-106541	61369.3	-50420.2	83169	-27895.1
1.273	143391	-43493.3	-29741.8	0	72782.7	104337	91301.6	17911.3	-119905	33527.4	-32637.7	53362	21908.6
1.274	135889	-21644.8	-34095.8	0	57834.9	107334	124922	5657.46	-120808	11732.2	-3856.59	13137.2	63663.9
1.275	117632	-10818.6	-44002.6	0	23244.8	86977.9	138707	-4646.17	-110653	3042.05	25352.5	-30364.9	92125.5
1.276	92531.3	-10367.6	-58610.9	0	-19064.5	52638.8	131505	-9602.65	-92182.3	7813.74	44473.8	-68063.6	106843
1.277	65461.1	-15237.8	-74796.5	0	-53227.8	16099.6	107753	-7891.15	-68687.8	20310.3	46484.7	-91218.9	111480
1.278	40839.4	-18582.7	-87807.5	0	-64786.2	-11837.7	75733.7	-712.172	-43938.4	31941.1	30436.1	-93822.4	111299
1.279	22103.6	-15323.6	-92702.3	0	-45614.4	-24374.5	43913.4	9141.94	-20947.9	35128.2	1458.09	-74276.9	110802
1.28	11409.1	-4521.13	-86038.2	0	2948.15	-19913.1	18607.3	18523.5	-2320.71	27479	-31356.5	-36012.2	112267
1.281	8909.4	10519.9	-67438.4	0	70111.8	-1325.01	2164.31	25465.3	10526.2	12765.7	-58177.3	13464.8	114894
1.282	13470.9	23567.8	-40241.4	0	138882	25468.8	-6915.82	30044.2	17357.3	-241.715	-72110.2	64256	116153
1.283	22249.6	28737.9	-10784.2	0	191085	54074.3	-12156.3	34137.4	18627	-1548.71	-71086.5	106478	112847
1.284	32177	23042.9	13422.3	0	213022	79236.1	-17147.1	40584.7	16061.3	15225.4	-58503.2	132345	103148
1.285	40281.2	7918.87	26246.6	0	199362	98099.1	-23570	51436.4	11154	49953	-41481.4	137566	87572.1
1.286	44634.3	-11046.9	25168.2	0	154307	110242	-30199.5	66521.3	5464.01	94560.9	-27863.3	121896	68886.5
1.287	45083	-26849	12343.8	0	90309.6	116792	-33853.2	83026.7	-190.189	135906	-23630.1	88758.5	51480.7
1.288	42442.2	-33514.4	-5894.36	0	24161.8	119727	-30641.9	95837.5	-6178.37	160098	-30596.9	44334.3	39416.8
1.289	38634	-28922	-21199.6	0	-27634.8	120480	-18085.8	99416.5	-13232.8	157634	-46339.3	-3753.63	35278.3
1.29	35077.5	-15332	-26114.6	0	-52719	119676	3567.82	89739.9	-22759.6	127687	-65279.9	-47790.1	39063
1.291	32099.8	1648.28	-16764.3	0	-45607.4	116739	30595.7	66255	-35102.6	78219.4	-81164.9	-81062.1	48159
1.292	28763.3	15440.7	5567.51	0	-7892.94	110164	57119.1	32571.2	-49429.4	24088.5	-89464.7	-99050.7	58428.1
1.293	22862.3	21704.9	34805.4	0	52519.5	98395.5	76533.7	-4300.65	-63193.4	-18363.9	-88954.1	-99965.1	65263.5
1.294	12810.9	19476.3	62079.4	0	124123	80197.6	83724.6	-35682.3	-72170.6	-36783.7	-82108.1	-85257	65298.3
1.295	-1669.98	12013.4	78663.9	0	193912	55779.1	76812.5	-54154.6	-72147.2	-26964	-73610.5	-59303.5	57096.6
1.296	-18023.3	4512.72	78975.5	0	250058	26836.6	57608.9	-55713.5	-59650.2	5627.76	-68341.3	-28667.9	41500.9
1.297	-31115.4	2004.87	62315.2	0	283559	-3297.7	31246.6	-41011.4	-34055.9	48273.5	-69193.9	-827.473	21234.2
1.298	-34561.2	6953.42	32884.2	0	289381	-30178.4	4413.51	-15214.3	1905.86	85336.7	-75577.9	17664	-125.741
1.299	-22642.5	18134.7	-1735.27	0	267504	-49507.8	-16566.7	13938.2	42298	103962	-83662	22598.2	-18894.9
1.3	6855.88	31871.2	-33258.1	0	222558	-57924.4	-27604.7	38459.1	79046.2	98227.8	-87622.9	13331.9	-32179.1
1.301	51517.5	43476.9	-55270.3	0	163403	-54642.9	-27873.5	52835.2	104628	70695.4	-82035.8	-7196.88	-38125.9
1.302	103767	50332.4	-64935	0	101540	-41540.6	-19501.5	55490.2	113810	31147.5	-64153.4	-33137.3	-36119.6
1.303	152816	52964.3	-63157.3	0	48517.5	-23055.3	-6657.87	48774.1	105790	-7383.19	-35275.6	-57445.8	-26633.6
1.304	188037	54823.8	-53596.3	0	13821.1	-4981.69	6582.02	37801.2	84494.2	-33156	-821.443	-73755.5	-11150.2
1.305	201868	60679.4	-40726.5	0	2013.47	7478.32	17370.1	28100.9	57220.4	-39623.8	31322.7	-78098.7	7866.74
1.306	193314	73217.6	-28122.1	0	11926	11232	25713.2	23377.1	32726.6	-27114.9	53288.7	-69741.9	27036.1
1.307	167579	91491.7	-17497.7	0	36768.8	6664.26	34074.8	24166.1	17984.5	-1911.55	59793	-50994.8	42460.1
1.308	135056	109726	-8750.05	0	65897.7	-2694.97	46369.4	27712.7	16245.6	26564.7	49874.3	-26215.2	50311.8
1.309	107279	119165	-858.248	0	88201.3	-11309.8	66331.7	29219.1	25979.5	49487.4	27231.1	-225.928	47730.9
1.31	92856.9	111687	6755.68	0	94953.8	-13888	95120.9	24006.1	41575.7	61554.8	-1146.22	23151.8	33872.2
1.311	94616.8	83200.8	13570.3	0	82815.9	-7640.91	130643	9593.8	55715.9	62493.7	-27342.6	41919.5	10463.4
1.312	107985	36982.9	17879.5	0	54257.1	6672.28	166763	-12889.3	61982.4	56371.8	-45115.7	56057.9	-18076.8
1.313	123307	-16990.7	17680	0	16763.9	24595.3	194965	-38863.4	57397.7	49398.1	-51803.8	66690	-45551.5
1.314	129099	-64039.7	11909.9	0	-19894.8	39840.6	206814	-61608.4	43339.2	47130.4	-48806.2	75224.9	-65520.4
1.315	116711	-89902.6	1483.09	0	-46933.5	46757.9	196280	-74553.5	24774.4	52148.4	-40560.2	82287.2	-72967.6
1.316	83836.9	-85891.8	-10437.2	0	-59054.8	42820.6	162742	-73686	8404.66	63132.7	-32385.5	87426.7	-66025.7
1.317	35469.1	-51888.1	-19220.5	0	-56176.5	29966.2	111112	-59007.9	-158.82	75423.5	-28231.1	89281.1	-46445
1.318	-17372.2	2467.36	-20380.3	0	-42441.3	14105.6	51348.7	-34794.3	1493.94	83060	-28982.8	86338.2	-19115.4
1.319	-61863.4	61381.2	-11373.1	0	-24630.1	3002.23	-4694.21	-8293.39	11778.4	81093.3	-32330.6	77932.4	9376.69
1.32	-87637.3	107471	7166.19	0	-9339.85	2924.35	-46504.1	12614.5	26053.2	67656.5	-33848.1	64703	32956.8
1.321	-90419.3	127756	31250.6	0	-541.217	16003.8	-68177.1	21786.2	38595.4	44866.1	-29069	48948.2	47665.6
1.322	-73507.8	117746	54499.3	0	1377.93	38646	-70603.5	16895.8	45188.3	18184.7	-15694.6	33802.5	52870.8
1.323	-45770.2	82169.8	70207.4	0	-460.799	62578.3	-60387.3	-85.2911	44898.8	-5103.45	5101.63	22503.9	50871
1.324	-18595.5	33253.4	73347.9	0	-1233.18	77565.9	-48011.2	-23582.2	40268.5	-18355.4	28668.2	17336.8	45614.4
1.325	-1000.72	-14251.2	62250.9	0	3496.62	75262.6	-43271.3	-46279.7	36337.7	-17763	48366.2	18808.5	40904.5
1.326	3239.03	-47864.8	39117.1	0	15747.5	52743	-51858.7	-61680.5	37837.8	-3532.01	57759.9	25809	38721.7
1.327	-3424.5	-61262.1	9242.07	0	34227.9	14121.3	-72986.9	-65791.8	47175.2	20001.9	53017.7	35802.2	38704.9
1.328	-13734.4	-55560.9	-20450	0	54734	-30346.2	-99282.7	-58224.1	62790.3	45766.9	34160.6	45929.5	38504.6
1.329	-19510.5	-37366.3	-43399.2	0	71372.5	-67542.2	-119828	-41726.4	79364.1	66114.6	5124.44	53749.4	35296.8
1.33	-15108.5	-15763.9	-55082.1	0	78844.9	-85911.3	-123997	-20781.7	90033	75118	-27618	57861.5	27486.8
1.331	-254.556	2014.12	-53718.9	0	73698.7	-79431.8	-105964	74.9162	88648.2	70545.6	-57346.2	58150.3	15984
1.332	20014.4	12941.8	-40321.3	0	55736.4	-49763.1	-67180.4	17901.6	73011.9	54372.4	-79033.4	55289.2	4228.85
1.333	37526.6	18694.5	-18024.7	0	27934	-5747.03	-16546.8	31847.6	45606.9	32232.1	-90692.4	50440.7	-2904.57
1.334	44751.9	24265.9	8933.97	0	-4411.53	39646.7	32679.3	42740.4	13234.5	11307.6	-93285.6	44554.6	-1140.76
1.335	38516.5	34583.4	36091.9	0	-34822.3	73470.9	67346.1	52079.5	-15190.3	-2003.76	-89675.1	38175.7	11244.6
1.336	21765.1	52208.4	59420.3	0	-57282.4	87032	78929.5	60647.4	-32294.4	-4316.33	-82936	31566.5	32130.7
1.337	2980.04	75298.1	75654.7	0	-67227.7	78172.3	66940.6	67748.4	-34333.9	3359.38	-74940.4	24806.7	55694.2
1.338	-7190.88	98348.4	82692.5	0	-62388	51400.5	38627.1	71356.1	-23203.8	16258.8	-66012	18557.9	74222.8
1.339	-372.803	114049	79739.4	0	-43094.3	15724	6421.6	69049.9	-5299.82	27435.9	-55218.7	13845	80402.1
1.34	25890.9	116075	67813.3	0	-12243.4	-18873.3	-16612.7	59560.2	10883.1	30369.8	-41913.2	12298.1	70128.7
1.341	66195.5	101766	49883.1	0	25034.4	-44568.3	-21699.1	43859.4	17741.5	21802.1	-26785.1	15365.8	43999.7
1.342	109033	72842	30614.8	0	62189.4	-57798.6	-7233.23	25715.5	11868.8	2807.85	-12438.2	23760.9	7322.75
1.343	140702	35089.8	15677.6	0	92439.5	-59344	20763.1	10660.9	-5223.64	-20699.9	-3038.43	36857.6	-31306.5
1.344	150398	-3814.67	10299.6	0	109954	-52733.1	51636.4	4235.37	-27199.6	-40383.8	-2330.17	52260.2	-62855.2
1.345	134740	-36747.6	17628	0	111371	-42059.9	73973.8	9808.9	-45542.5	-48047.5	-12045.3	66341.3	-80316.8
1.346	99154.7	-59043.9	37370.9	0	96683	-29791.8	80291.7	26832.2	-52760.6	-38671.4	-30200.3	74721	-80871
1.347	56526.2	-69577.9	65364.3	0	69669.4	-16055.4	69509.1	50625.3	-44571.5	-12630.5	-51039.3	73678.6	-66208.7
1.348	22373.7	-70070.9	94338.6	0	37082.3	894.87	47024.5	73484.3	-22149.7	24533	-66499.1	61198	-41537.7
1.349	9434.4	-63961.8	115772	0	6989.43	23156.4	22264.6	87246.7	9023.05	63546.5	-68635.4	37807.1	-13789.4
1.35	22820.4	-54712.1	122448	0	-13265.3	51145.5	4518.87	86302.6	40532.3	94724.1	-52922.5	6875.84	10898.8
1.351	58066.8	-44609.3	110752	0	-19482	82828.8	-514.717	69660.6	63798	111080	-20029.2	-26056	28477.3
1.352	102713	-34792.9	81987.2	0	-11813.7	113487	7093.51	41668.3	72728.5	110517	23510.4	-54337.4	37822.8
1.353	140793	-25383.8	42162.6	0	5245.22	137273	22149.8	10507.9	64771.2	96462	67034.3	-71930.2	40070.5
1.354	158636	-16787.5	278.871	0	24129.2	149062	36972.8	-14594	41754.8	76017.7	99036.3	-74854.8	37332.6
1.355	149597	-10000.5	-34381	0	37007.1	146397	44922.4	-26840.2	8503.48	57467.7	110597	-62190.1	31636.9
1.356	116397	-6854.58	-55052.7	0	38249.6	130442	43560.7	-24457.4	-28384.4	46980.6	98713.9	-36580.9	23979.3
1.357	69697.1	-9225.12	-59345.9	0	26527.4	105482	35817.9	-11386.4	-62025.9	46614.4	66866.3	-3392.96	14388.5
1.358	23955.8	-17860.7	-49680.7	0	5421.65	77618.8	28582.8	4322.89	-86726.8	54118.7	24155.3	30216.3	2587.12
1.359	-7890.52	-31571.8	-32006.5	0	-18208.8	52544	29831.2	13559.8	-98286.1	64102.3	-17786.6	57256.1	-11201.3
1.36	-18982.1	-46851	-13529.5	0	-36419.2	33841.4	45036.5	10162.2	-94602	70776.5	-48687.6	72270.2	-25557.3
1.361	-10559	-58729.5	-225.463	0	-43612.5	22346.1	74260.1	-6576.69	-75468.7	70258.2	-62514.8	72589.5	-37917.6
1.362	9033.65	-62131.9	4934.55	0	-38378.9	16113.8	111636	-31133.2	-42776.5	62213.7	-59160.2	58925.4	-45153.5
1.363	28245.5	-53807.3	2542.95	0	-24625.1	11985.6	146938	-53528.5	-497.405	49619.8	-43658.7	34764.1	-44681.4
1.364	36877.8	-33702.4	-4145.16	0	-9920.16	6979.1	168703	-63169.8	45778.6	37366	-23978.1	5580.14	-35430.5
1.365	30186.8	-5401.7	-10929.6	0	-2865.7	-415.336	168574	-52832.4	89296.3	29812.6	-7775.77	-22754.9	-18271.3
1.366	10467.6	24623.8	-14538.1	0	-10023.1	-9686.24	143699	-21791.9	123283	28904	335.859	-45206.3	4072.45
1.367	-14184.8	48758	-13905.6	0	-32990.6	-18821.3	98157.5	23498.6	142361	33309.6	-146.116	-58458.4	27900.5
1.368	-33110.6	60582.8	-10340.6	0	-68101	-25173	41655.3	71463.5	143574	39130.6	-5647.81	-61549.6	49666
1.369	-37521	56761.9	-6621.92	0	-107364	-26779.9	-13346.3	109238	127189	41696.1	-10809.9	-55404.8	66951
1.37	-23658.3	38120.9	-5390.2	0	-141331	-22951.7	-55024.9	127293	96547.5	37815.7	-10757.1	-42453.9	78934.9
1.371	5864.27	9276.41	-7724.36	0	-162519	-14467	-75279	122476	57182.9	27355.3	-3129.72	-25658.5	86156
1.372	43296.9	-22596.2	-12408.2	0	-167441	-3221.84	-71236	99036.9	15488.7	13604.3	10894.8	-7827.72	89769.8
1.373	78795.2	-49909.5	-16354	0	-157821	8724.96	-45954.3	66783.1	-22691.8	2107.23	27398.5	8740.61	90709.8
1.374	103883	-66524.4	-15871.1	0	-138923	19631.8	-6450.77	37184.1	-53150.8	-1464.64	41246.8	22518.1	88941.3
1.375	114379	-69279	-8467.29	0	-117133	28460.6	37681.3	19384.7	-73476.1	6382.26	48326	32410.6	83581.4
1.376	111017	-58278.7	5638.03	0	-97136.7	34745.7	76815.7	16941.5	-83099	25634.4	46950.7	37785.2	73336.8
1.377	98785.9	-36517.1	23184	0	-80023.3	38066.7	103303	27274	-82759.6	52438.8	38500.4	38157.4	57418.5
1.378	84233.6	-8735.68	38470	0	-63500.6	37852.3	112321	43363.5	-73972.4	80410.2	26647.4	33384.3	36575.3
1.379	72766.1	19840.8	45309.9	0	-43226.7	33257.8	102963	57043.6	-59038.4	102654	15694.2	23902.4	13348.9
1.38	67228.8	44367.7	39254.9	0	-16069.3	23626.3	77626	62526.4	-40869.6	113910	9011.48	10885.3	-8119.66
1.381	66968.2	61271	19423.3	0	17762.1	9090.59	41925.1	58558.1	-23121.8	112035	7651.61	-3550.93	-23215.3
1.382	69613.9	67991.5	-10619.4	0	53693.2	-8919.65	3330.98	48444.3	-9878.37	98336	10368	-16591.8	-28384.6
1.383	72322.5	63443.8	-43666.2	0	83801.3	-27481.3	-30453	37968.3	-4681.58	76660	14366.3	-25163.9	-22448
1.384	73731.1	47596.2	-70842.4	0	100219	-42877.9	-52549.5	32185.4	-9573.58	52073.6	16667.7	-26579.1	-7413.01
1.385	74571	21727.6	-84480.6	0	98279.6	-51434.2	-59138.7	32768.3	-23900.4	29196	15574.5	-19382.1	11923.4
1.386	76801.8	-11336.3	-80682.4	0	79667.5	-50830.4	-49923.7	36717.5	-43995.1	11088.6	11259.3	-3761.12	29150.7
1.387	82532.6	-47347.1	-60732.8	0	52464	-40924.4	-28576.6	37691.3	-63939	-1087.22	5789.3	18181.8	38323.5
1.388	91754.2	-80714.3	-31108.7	0	29040.5	-23941	-1653.74	28802	-77024.3	-7905.62	2072.47	42794.6	36047.6
1.389	102077	-105628	-1540.48	0	21720.8	-3834.86	23125.1	6084.78	-78477	-10849.6	2536.17	65554	22737
1.39	108792	-117000	17957.8	0	37620.7	15135.6	38956.7	-28963	-66989.7	-11712.9	8158.46	81938.3	2800.94
1.391	106548	-111976	20330.8	0	75544	29691.1	42164.4	-69153.6	-45835.1	-11952.7	17858	88429.8	-16595.6
1.392	92099.1	-91000.4	3906.66	0	125269	38734.1	32763.8	-103647	-21852.5	-12477.7	29099.3	83095.9	-27800.1
1.393	65514.2	-57841.7	-26998	0	170681	43439.3	14810.5	-121835	-2965.88	-13679	38614.3	66072.3	-25347.6
1.394	31611.8	-19206.9	-63006.8	0	195207	46607.3	-5263.4	-117393	4600.34	-15272.2	43761	39416.2	-7928.52
1.395	-1763.02	17188.1	-92782.5	0	187876	51533.8	-20596.2	-90850.5	-537.299	-16802.9	43362.6	6815.48	20685.3
1.396	-25715.1	44344.9	-106271	0	147946	60447.1	-25748.7	-49833.9	-14489	-17423.2	37779.8	-26988.5	52749.2
1.397	-33579.7	57906.4	-98129.8	0	85595.3	73883.3	-18490.8	-6550.9	-28991.1	-16021.6	28633.6	-56905.4	78727.3
1.398	-23620.8	57424.1	-69323.3	0	19251.1	90337	76.7986	26389.6	-34454.7	-11742.4	17678.7	-78198.6	90379.5
1.399	695.233	45822.1	-26833.1	0	-30715.5	106950	25969	40268.4	-24253.3	-3683.13	6057.68	-87172.8	83735.9
1.4	30887.4	28959.2	18413.6	0	-48692.4	120564	53445.5	33016.5	2947.03	8091.79	-6058.58	-81960.7	60214.1
1.401	57116	13050.1	55187	0	-29106.1	128584	76484.4	9723.11	41387.7	22983	-19423.6	-62841	26768.5
1.402	71031.5	3251.03	75275.7	0	21471.2	129699	90215.2	-19835.9	80264.2	39463.3	-34683.2	-32646.3	-6601.44
1.403	68780.6	2005.22	75977.4	0	87051.8	123571	91599	-44823	107354	55394.4	-51627.6	3548.91	-29828.4
1.404	52593.1	8599.96	60790.2	0	147387	110801	79996.8	-57276.2	113244	68814.3	-68321	39086.8	-36019.8
1.405	29278.4	20277.7	37715.8	0	185063	92119.8	57484.9	-54604.3	95513.4	77905	-81256.7	66964.8	-23926.7
1.406	8508.83	32928.3	16691.6	0	190915	68574.7	28419.9	-39781.2	59192.6	82005.3	-86314.2	81429.5	2078.81
1.407	-1575.17	43418.3	6046.23	0	166291	41967.1	-1115.66	-19607.7	15833	81160.2	-79901.8	79326.7	32900.1
1.408	3445.23	50125.5	10029.1	0	121624	15028.1	-23830.2	-1472.88	-20874.8	76328.9	-60885.8	61318.3	58060.7
1.409	22358.2	53584.5	27608.9	0	71792.8	-7797.67	-33078.3	9458.64	-39861.1	69114.3	-31144.2	31817.9	68637.7
1.41	48819.1	55893	53174.3	0	30567.6	-21096.9	-24328.1	11849.2	-35910.2	61070.7	4165.07	-1794.24	59793.9
1.411	74100	59173.4	78810.8	0	5935.86	-19725.6	3027.04	8101.82	-11956.7	54025.6	37798.2	-31051.9	32318.6
1.412	89565.3	64814.9	96868.4	0	-1751.76	-643.016	44641.2	2377.78	23249.6	49149.7	62551.7	-48643.4	-8462.26
1.413	90366.2	72021.8	102402	0	1531.69	34845.2	91422.8	-1520.6	58140.3	47415.7	72950	-50472	-54001.5
1.414	76400.8	78210.8	94325.1	0	7086.71	80501.1	131410	-2193.54	82789.4	49132.1	67253.6	-36834.7	-95356.8
1.415	52481.1	79659.9	75142.3	0	7980.8	125526	152940	-945.33	92318.6	53709.7	47702.1	-12288.2	-125329
1.416	26436.6	72671.4	49668.3	0	1985.78	157467	148167	-819.691	87545.3	60055.6	19897.7	15688.5	-139707
1.417	5997.01	55647.7	22958.1	0	-7539	165838	116144	-4671.74	74124.3	65999.8	-8944.03	39054.2	-138006
1.418	-3176.51	29278.3	-1003.2	0	-13526.8	145906	63699.2	-13061.2	59084.7	69440.1	-32259.9	51690.7	-122183
1.419	168.161	-2457.28	-20259.1	0	-8902.72	101071	4201.26	-23427.2	47828.9	68531.1	-45621.2	51172.7	-96284
1.42	13420.6	-33652.2	-34497.1	0	9916.83	42331.1	-46387.5	-30575.4	41899.4	62647.4	-48116	39437.2	-64812.9
1.421	31191	-57620.2	-44217.9	0	40719.8	-14521.1	-74191.3	-28768.2	38813.4	52857	-41740.7	21691.7	-32193.1
1.422	47204.7	-68493.5	-49936.4	0	75861.1	-54085.8	-72056.5	-14343.9	34015.1	41533.5	-30426.3	4445.49	-2348.94
1.423	56907.6	-63242.6	-51511.7	0	104852	-66480.1	-41935.3	12360.2	23478.4	32139.7	-18524.6	-6929.09	21912.4
1.424	57874.7	-41800.2	-48648.2	0	118078	-50840.7	5608.8	46230.4	6339.71	27336.5	-9088.54	-10248.4	38533
1.425	50806.7	-7939.17	-41312.8	0	110570	-15968.4	55087.1	78741.1	-14416.8	28468.8	-3664.12	-7000.33	47198.5
1.426	37763.3	32257.4	-30700.8	0	83900.9	22815.2	91183.1	100743	-32759.8	34295.6	-1947.01	-1702.41	48834.2
1.427	21494.1	71300.2	-19459.2	0	45708.6	48910.4	103993	105551	-42193.1	41568.2	-2875.19	321.06	45977.3
1.428	3916.41	101943	-11163.1	0	7218.69	50473.4	92188.9	91527.7	-38771.4	46360.9	-5471.13	-4778.35	41974.1
1.429	-14306.7	118910	-9175.28	0	-20682.5	24572	62757.2	62847.3	-22733.5	45434.8	-9387.36	-17385.4	39832.3
1.43	-32883.4	119363	-14937.1	0	-30933	-21931.3	28177.8	28306.5	985.018	38486.5	-15093.7	-33873.3	41501.3
1.431	-51464.2	103955	-26948.1	0	-22299.2	-74895.3	983.57	-1552.36	24942.4	28074.5	-22838.4	-47746.8	46390.1
1.432	-68086.8	76084.7	-40707.8	0	153.519	-118260	-10687.1	-17965.1	41699.7	19554.4	-32169.9	-51899.7	51921.8
1.433	-79315.9	41416.8	-49743.9	0	27215.5	-139848	-6246.18	-16639.2	46930.2	18644.2	-40700.6	-41547.9	53887.5
1.434	-80667.4	6738.99	-47983.5	0	48254.6	-135282	7485.77	854.891	40840.5	28972.6	-44604.9	-16463.5	48430
1.435	-68174.6	-21524.8	-31927.7	0	54599	-109090	19952.6	27832.6	27596.3	50248.1	-39587.1	18395.1	33825.6
1.436	-40497.5	-38104.1	-2631.04	0	41802.5	-71869.9	21321.5	54997.9	13560.2	77219.7	-22344.2	53798.6	11438.4
1.437	138.745	-40288.2	34158.4	0	10737	-35535	7264.46	73495.4	3893.42	101624	7213.13	79267.3	-13724.1
1.438	47201.7	-27984.4	69333.7	0	-32709.1	-8296.7	-18658.5	77815.7	752.786	114551	45382.8	86199.9	-35154.6
1.439	91298.1	-3886.86	93005.9	0	-79337.9	8246.81	-46258.1	67374.4	2195.52	110190	84618.8	70958.2	-46378.2
1.44	122396	26845.4	97828.9	0	-118601	19021.1	-62512.3	46230.5	3469.12	88461.5	115538	36397.7	-43959.6
1.441	132652	57988.9	81315.8	0	-141376	31894.9	-57065.8	21533.8	-329.708	55180.7	129763	-8873.32	-28898.4
1.442	119052	82792.3	47054.7	0	-141758	52962.9	-26323.5	882.769	-11821.5	20992	122657	-52622.7	-6167.46
1.443	84154.9	95930.1	3640.24	0	-118595	82399.1	23821.2	-10120.4	-29176.8	-3172.98	95693.4	-82901.1	16200
1.444	36046.8	94011.3	-37736	0	-76146.3	113053	80256.4	-9502.84	-46809.9	-9451.91	56054.7	-91133.2	30914.9
1.445	-14258.7	76720.4	-66514.8	0	-23155.8	132627	126929	667.269	-57179.9	3485.04	15315	-74786.5	33315.8
1.446	-55539.7	46856.8	-75966.8	0	28727.5	128723	150307	15452.3	-53977.1	29805.4	-14539.3	-37884.5	23604.2
1.447	-79554.4	9902.68	-64806.9	0	67766.4	94653	145025	28787.3	-35354.5	58997.2	-24844.4	10325.5	6449.68
1.448	-82967	-26751.4	-37334	0	85206.1	33529.6	115216	35653.9	-4785.93	79219.6	-13033	57925.4	-11301.7
1.449	-67787.6	-55605.8	-1782.81	0	77737.7	-41166.9	73267.8	33557.1	29165.9	82667.8	15911	93750.8	-22778.9
1.45	-40637.9	-70405.8	32398.9	0	48835.8	-109403	35169.6	23198.5	55975.3	68153.9	51498.8	110024	-24846.4
1.451	-10073	-67780.3	57293.8	0	7834.57	-151187	14284.4	8164.18	66856.9	42070.4	80775.1	103943	-18322.6
1.452	15583.8	-48193.6	68749	0	-32333.8	-153846	16730	-6447.74	57726.3	16102.6	92968.4	77980.1	-8094.95
1.453	30558	-15786.5	67060.4	0	-59472.3	-116827	39083.6	-15565	31243.3	2475.46	82962.4	38534.3	-544.93
1.454	32629.7	22351.3	56362	0	-65759.6	-52225.8	70048.6	-15613	-4611.27	9872.41	52791.4	-5771.91	-250.109
1.455	23053.1	58059.2	42982.3	0	-50520.2	19260.6	94913.4	-5525.14	-38835.8	39379.9	11110.8	-46407	-8435.21
1.456	5659.1	84058.3	33129.5	0	-20656.1	75804.1	101469	13102.3	-61374	84191.9	-30498.6	-76531.8	-21309.8
1.457	-14872.4	95841.3	31179.6	0	11935.1	102016	84820.8	36414.1	-66460.1	131699	-61149.9	-92027.8	-32515.1
1.458	-34145.6	92982.9	38364.2	0	34177.3	94381.3	49110.5	59297.8	-53813.8	167681	-74784.1	-91926.7	-35381.2
1.459	-49281.9	78854.3	52819.7	0	36790.4	61826	6387.14	76662.8	-28709.1	181403	-71856.8	-77824	-26319.7
1.46	-59018.2	59649.6	70426	0	17332.7	21786.9	-28172.4	84484.8	678.719	168749	-58551.5	-53415.8	-7234.93
1.461	-63474.5	42164.3	86087	0	-18675.5	-6941.94	-41720.3	80647.2	26115.2	133857	-44359.1	-23428.2	15332.9
1.462	-63568	31804.4	95527.8	0	-59815.8	-11625.2	-28387.7	65139.5	41739.5	87242.1	-37634.5	7103.22	31682.7
1.463	-60085.2	30688.5	96252.8	0	-92872.2	9670.22	8673.01	40082	45737	42367.6	-42669.6	33567.8	33485.2
1.464	-53580	37245.4	88380.3	0	-107476	47610.7	58731.8	9184.14	39517.1	11510.4	-57703.4	52407.1	16866.7
1.465	-43763.8	46986.7	74357.4	0	-99895.9	85888.4	107152	-23108.3	26796.1	2014.23	-75714.4	61355	-15208.3
1.466	-30111	54299.6	58194.5	0	-73896.9	107842	140936	-52214.4	11351.8	14934.2	-87549.4	59754.3	-53184
1.467	-12190.6	54656.2	44357.3	0	-39178.8	103422	152781	-74341.8	-4327.38	45199.8	-85355	48362.5	-84370.4
1.468	9949.55	46275.4	36356.3	0	-7543.05	73227.2	143214	-86943.7	-19120	83835.3	-66237.2	29129.2	-96456.9
1.469	34906.6	30905	36055.2	0	11408.7	28088.2	119842	-89075.3	-33188.1	120910	-33441	4759.48	-82692.6
1.47	60315.7	12910.9	42941.6	0	13495	-14981.6	93968.9	-81550	-46421.5	148205	4385.03	-21973.6	-43759.4
1.471	82438.1	-2303.26	54529.6	0	1058.38	-39763.4	76079.3	-66514.7	-57926.8	161130	36185.6	-48443.1	11898.8
1.472	97319.5	-10592.7	67169	0	-18926.7	-36878.3	72486.2	-47178.3	-65733.3	159115	52546.4	-72621.1	70704.1
1.473	101545	-10586.7	76883	0	-37918	-7391.79	83094.1	-27174	-67520.9	145100	48674.3	-92964.1	118499
1.474	93399	-4385.37	80793.9	0	-49216.4	37637.2	102118	-9870.24	-62013.1	124143	26251.5	-108260	144501
1.475	73991.4	3444.41	77582	0	-50573.7	81727.6	120544	2040.1	-49831.7	101924	-7727.14	-117473	144786
1.476	47137.5	7725.89	67926.1	0	-44002.9	109016	129682	7029.8	-34021.3	83260.1	-43351.9	-119568	122430
1.477	19210.5	4797.5	53960.9	0	-34513.3	110211	123947	4836.23	-19079.7	71252.8	-71418.6	-113855	86237.2
1.478	-2689.85	-5748.05	38472.8	0	-27129	85427.9	102778	-3624.85	-9503.77	66765.4	-86522.6	-100115	47484.9
1.479	-12524.3	-20754.5	24108	0	-24651.3	43643.2	70392.5	-16561.6	-7908.84	68567.5	-88184.4	-79148.6	16095.3
1.48	-7363.71	-34637.1	12334.5	0	-26493.8	-1189.5	33820.3	-31600.3	-13740	74071.9	-80291.6	-53087.5	-1506.13
1.481	11219.1	-41293.1	3514.83	0	-29430	-35652.9	846.673	-46149.9	-23333.3	80115.5	-68618.2	-25396.4	-4003.32
1.482	37651.8	-36673.4	-3048.36	0	-29535.1	-51416.3	-22554.4	-57753.2	-31143	84131.2	-58149.9	-435.547	6128.41
1.483	63366.3	-20224.1	-8384.96	0	-24427	-47727.5	-33276.5	-64326.5	-32024.9	85058.8	-50831.9	17377.8	23790.5
1.484	79880.5	4463.6	-12956.3	0	-14716.2	-30486.6	-31626	-64272.7	-23250	83588.8	-45051.2	24564.5	43506.3
1.485	81229.7	30889.1	-16423.6	0	-3845.47	-8850.25	-20463.3	-56831	-6141.47	82043.6	-36907	19642.3	61095.6
1.486	66296.4	51710.9	-17422.2	0	3628.13	8884.41	-3801.08	-42181.8	14399.8	83212.6	-22376.6	3731.44	73812.5
1.487	39295	61086	-14418.4	0	4258.23	18776.6	13954.7	-21689.3	31306.6	89165.4	2.98669	-19536	80770.5
1.488	8266.16	56776.7	-6538.25	0	-2251.05	22099.2	29237.5	2113.24	37751.1	100029	28075.6	-44624.1	81631.2
1.489	-17418.7	40382.6	5644.22	0	-12463.8	23875	39506.2	25710.7	29935.6	113432	56120.7	-65587	76521
1.49	-30707.8	17084.1	19525.7	0	-20366	29832.9	43360.9	45125.4	8183.97	125165	76875.9	-77367.3	65495.5
1.491	-29283.8	-6600.36	31172.7	0	-19611.2	42700.1	40646.8	56681	-22722.4	130411	84259	-77299.7	48746
1.492	-16337.4	-24525.8	36172	0	-6355.53	60652.3	32390.9	57807.9	-55324.8	125749	75776.1	-65890.2	27378
1.493	469.665	-32836.2	31461.6	0	19240.8	77361.6	20888	47806.7	-81784.4	110705	53843.1	-46628.6	3050.72
1.494	12418.3	-30768.1	16654.4	0	52939	84677.1	9111.67	28379.5	-96207.2	88229.7	24969.5	-25342.6	-21567.2
1.495	12661.1	-20071.8	-5242.43	0	87853.3	76515.5	458.076	3319.65	-96566	64050.2	-2135.07	-8358.51	-43723
1.496	-488.662	-4419.4	-28165.2	0	117176	51700.4	-2140.17	-22086.2	-84446.2	44561.8	-19507.4	-1074.35	-61245.4
1.497	-23168.2	12443.1	-44711.9	0	136217	15576.6	2611.42	-42143.6	-64408.3	34671.4	-22502	-6291.22	-72933.1
1.498	-47232.2	27420.8	-48347	0	143676	-21679.3	14371	-52074.1	-42010.5	35890.2	-10756.1	-23553.9	-79090.7
1.499	-63384.8	38680.1	-35929.1	0	141312	-48533.6	30770.1	-49083.6	-21948.1	45809.1	12070.6	-49261.6	-80652
1.5	-65078.6	45633.3	-9046.48	0	131950	-56444	48458.2	-33028.3	-7205.66	59325.4	40101.6	-77644	-78959.9
1.501	-50846.3	48111.1	25832.3	0	118082	-43532.3	64215.7	-6416.65	1710.34	70760	67424.7	-102383	-74698.2
1.502	-25292.5	46199.2	58789.4	0	100191	-15343.3	75923.4	26218.4	5508.5	76456.5	89797.8	-118188	-67759.8
1.503	2899.66	39628.4	79455.3	0	77350.2	16612.9	83627.8	59133	5705.57	76351.4	105373	-122040	-57616.9
1.504	24200.3	28227.7	80075.4	0	48449.2	39365.7	88838.4	86789.6	3522.17	73911.3	114135	-113800	-43662.8
1.505	31683.4	12386.7	58284.9	0	14150.6	43249.7	94004.9	104764	-648.938	74551.2	116691	-95662.9	-26378.2
1.506	23861.4	-6695.55	18223.4	0	-21564.4	25641.4	100905	110534	-6507.56	82723	113149	-71439.2	-7502.47
1.507	4663.53	-26414.8	-30403.7	0	-52005.1	-7565.18	109441	103855	-13844.9	99464.3	102476	-45297.1	10098.1
1.508	-18148.3	-43728.4	-74723.3	0	-69074.9	-44306.8	117709	86583.6	-21693.6	121192	83295.6	-20796.2	23095.7
1.509	-36326.7	-55386.7	-102697	0	-66968.7	-70424.4	122290	62329.4	-28443.3	140341	54948.7	-384.079	29099
1.51	-44391.3	-59356.8	-106469	0	-44492	-75185.8	120280	35673.5	-32420.2	148441	18977.8	14710.9	27487.9
1.511	-41322.9	-55510.5	-84747.7	0	-6834.76	-55299.7	110610	11390.5	-32339.9	139185	-20326	23850.6	20176.8
1.512	-30474.6	-45570.2	-43291.2	0	35551	-16261	95426.1	-6322.44	-28466.5	111633	-56559.3	26789.2	10937.5
1.513	-17270.3	-33088.3	7023.74	0	70264.3	29428.2	79557.1	-14807.8	-22423.6	71061	-82736.2	23329.6	4354.5
1.514	-6496.12	-21727.5	53261.3	0	87061.4	67075.3	68857.8	-13209.7	-16793.3	27479.7	-93767	13419.9	4299.65
1.515	153.453	-14547	84486.9	0	81959.2	84935.6	67946.1	-2725.07	-14231.3	-7679.17	-88214.3	-2348.91	12456
1.516	4737.02	-12646.3	94612.6	0	58635.4	78909.6	77426.8	13697.4	-15863	-25955.8	-69002.7	-22366.2	27874.9
1.517	11456.4	-14875.7	83939.3	0	27313.9	53797.2	93328.3	32181.9	-21000.8	-24803.8	-42649.2	-43730.5	47091.2
1.518	24287.1	-18488	58601.9	0	1178.23	21479.3	107538	48814.7	-26822.1	-8605.68	-16790.6	-62643.9	65296.6
1.519	43694.3	-19904.8	28099.5	0	-8916.61	-3552.37	110316	60708.2	-29401.1	13034.9	2302.47	-75328.9	77823.4
1.52	65643.3	-16541.1	2243.17	0	1672.08	-10005.1	94189	66560.7	-25312.7	29393.3	11853.3	-79023.7	81448.2
1.521	82214.8	-7605.43	-11922.5	0	29044.8	6127.81	56930.9	66759.5	-13008.3	32521.9	13210.6	-73116.9	75204.2
1.522	84710.9	5226.31	-12007.8	0	62385.5	39645	3348.4	62955.5	6083.61	20744	10767.6	-59353.2	60315.9
1.523	67575.6	18182.3	-223.235	0	87557	78252.5	-55309.7	57118	27878.2	-910.359	9760.12	-41604.6	39601.4
1.524	31642.1	26891	17744.3	0	92293.1	107213	-104719	50692	46775.8	-22968.1	13713.4	-24595.3	16523.7
1.525	-14952.8	27483.3	35401.8	0	70828.5	114954	-131779	43970.4	57393.9	-35265.3	22841.4	-12491.2	-5499.48
1.526	-58962.6	18598.4	47567	0	25525.9	97823.2	-129008	36223.4	56642.2	-31682.9	33903.2	-7650.37	-23598.1
1.527	-86432.7	1700.28	52013.2	0	-33250.5	61342.9	-96923.2	26303.2	44561.7	-12444.6	41790.7	-9851.26	-35593.5
1.528	-87964.2	-18889.6	49696.8	0	-91060.3	18730	-44341.1	13611.5	24473.1	15312.8	41972.2	-16787.4	-39785.2
1.529	-62741.8	-37022	43642.8	0	-133664	-14288.5	14541.9	-1016.61	1724.23	40367.5	32876.5	-24961.7	-35181.8
1.53	-19238.5	-46939.6	37330.3	0	-151247	-25226.1	64484.2	-15135.4	-18132.3	51902.2	17108	-31176.1	-21538.8
1.531	27418.6	-44628.7	32762.9	0	-140864	-9560.96	93700	-25113.1	-30996.6	43556.3	726.352	-33700.8	-40.8917
1.532	60926.8	-29746.4	29731.3	0	-106065	27204.2	97293.4	-27348.9	-35446.3	16390.6	-8937.08	-32693.9	26432
1.533	70047.6	-5494.45	25862.6	0	-55315	71699.2	77990.7	-19750.5	-32684.4	-21534.2	-6278.35	-29852.1	53212
1.534	52932.6	21905.5	17847.2	0	1372.96	107229	44624.3	-2851.68	-25686.2	-57896.3	9988.78	-27173	74471.8
1.535	18274.8	45016.9	3277.93	0	54940.3	119972	8690.73	19932.1	-17710.7	-80710.5	35985.7	-25797.3	84652.2
1.536	-17987.7	57488.3	-18100.8	0	99006.6	103817	-19602.7	43171.4	-10979.4	-82610.5	63679.6	-25129.6	79859.4
1.537	-38542.4	55769.3	-43556.1	0	130264	62447.1	-34184.1	61120.7	-5978.68	-63300.1	83554.1	-22826.2	59392.3
1.538	-31574.7	40392	-67945	0	147436	8022.81	-34714.2	69625.2	-1678.16	-29651.2	87999.7	-15881.6	26400.8
1.539	4448.83	15766.9	-85413.7	0	150626	-43476.9	-25468.1	67625	3419.65	7532.25	74215.8	-1912.56	-12710.5
1.54	59609.4	-11053.1	-91139.8	0	140255	-77677.8	-13346	57372.7	10267.1	37268.1	45178.1	19159.7	-49637.5
1.541	115678	-32333.6	-83535.7	0	117312	-86829.1	-5092.59	43531.5	18148.7	52552.4	8728.87	44571.1	-76608
1.542	152564	-42006.4	-64638.8	0	83792.7	-71979.3	-4914.34	31294.5	24875.1	52473.2	-25039.3	68915.5	-88186
1.543	155394	-37043.1	-39909.4	0	42812.6	-41778.4	-13434.1	24299.5	27290.8	41797.7	-47263.8	85654.6	-82845.9
1.544	119933	-18399.8	-16474.9	0	-869.358	-8758.07	-27747.3	23162	22796.4	28592.6	-52938.5	89280.6	-63170.3
1.545	54302.9	9659.5	-732.054	0	-42132.5	15816.4	-42985.5	25517.9	10579.8	20393.4	-42379.1	77142.1	-34644.5
1.546	-23686.8	40886	3487.29	0	-76096.6	26093.5	-53722.1	27064.7	-7758.11	21190.8	-20420.1	50909.6	-4273.39
1.547	-92541.3	68673.2	-3510.95	0	-99695.4	23497.2	-55897.1	23830.7	-28141.5	29846.3	5473.73	16241.1	21707.2
1.548	-134089	87995.7	-17727.8	0	-112057	15575.9	-47798.1	14175	-45483.9	40929.1	28037.6	-18389.2	39016.5
1.549	-139181	95884.2	-32768.9	0	-114391	12387.6	-30205.6	-29.1874	-55103.5	47503.9	42487.4	-44182.7	45964.1
1.55	-110187	92020.3	-42114.8	0	-108918	22067.5	-6550.92	-13664.7	-54349	44237.3	47449.6	-54374.4	43390.5
1.551	-59552.2	77789.5	-41535.6	0	-97802.5	47146.3	18500.5	-20365.5	-43625	30377.9	44785.9	-46148.4	33529.2
1.552	-5229.78	55699.7	-30378.5	0	-82251.9	83208.9	39388.1	-14834.6	-25782.1	10194.4	37944.5	-21436	19478.9
1.553	35361.9	28450.4	-12103.8	0	-62604.1	120321	51173.1	4458.09	-5512.34	-8113.3	30345	13891.8	4126.61
1.554	50669.9	-1416.48	7309.36	0	-39179.2	146564	50736	34386.8	12892.2	-15650	24018.9	51535.8	-9843.95
1.555	37932.4	-31338.9	21320.2	0	-13389.7	152401	37345.9	67716.8	26487.2	-6377.32	19254.9	83005.9	-20174
1.556	3071.22	-58647.8	25336.1	0	11665.4	134218	13692	95208	34503.3	20454	15305.1	101857	-25060.6
1.557	-42036.6	-80113.4	18499.1	0	31383.1	95477.1	-14584.8	108967	38445.8	59323.9	11260.9	104793	-23170.7
1.558	-83790.4	-92325.2	3889.38	0	41064	45824	-39705.9	104913	40403.1	100333	7248.14	92396.2	-14450.6
1.559	-111089	-92460.5	-12198.6	0	37972.8	-2466.19	-53660.9	84324.7	42449.1	132091	4505.66	68344	-304.222
1.56	-117901	-79233.9	-22955.4	0	23027.5	-38224.4	-50490.4	53337	45067.9	145481	4756.61	38403	16044.4
1.561	-104350	-53904.1	-23319.8	0	1205.72	-54820.7	-28400.6	20605.1	47179.7	136837	9089.08	8880.96	30014.9
1.562	-75758.4	-20673.5	-12012.2	0	-19720.1	-51758.4	8770.95	-5555.86	46894.7	108624	16701.7	-14862.5	36949.6
1.563	-40187.8	13863	7634.78	0	-32175	-33882.2	52322.6	-20015.4	42209.1	68976.8	24667.7	-29220	33387.4
1.564	-6363.63	42126.2	29068.7	0	-31798.5	-9327.14	90439.7	-22112	32872.8	28599.4	28327.9	-32941	18671.8
1.565	18725.1	57660	44484.7	0	-19854.3	13811.9	111476	-15213.8	20418.9	-2240.75	23157	-26867.6	-4614.8
1.566	30904.2	56956.7	47923.3	0	-3496.69	29888.5	107862	-4922.16	8153.16	-16680.7	6743.22	-13621.2	-30944.3
1.567	29277.9	40930.1	37540.8	0	6937.24	37053.3	78574.7	3659.5	36.7227	-12980.4	-19630.3	3174.16	-53512.2
1.568	16012.6	14568	16330.5	0	1800.12	37116.8	30193.9	7797.06	-1420.17	6038.73	-50438.7	19644.1	-66262.7
1.569	-4728.2	-14153.1	-8474.53	0	-23016.8	33616.6	-24566	8127.45	4258.37	33949.6	-77264.4	32386.3	-65783.9
1.57	-27314.6	-36764	-28260.6	0	-63425.9	30200.3	-70403.9	7795.35	14446.3	63517.2	-91227.8	39038.4	-52445.8
1.571	-46239.3	-46637.2	-35757.2	0	-107164	28638.8	-93653.2	10546.8	24604.9	88557.8	-86125.9	38592.1	-29858.2
1.572	-56817.7	-41069.7	-27944.7	0	-137557	28445.1	-86653.4	18604.3	29869.7	105154	-61017.1	31393.7	-3632.74
1.573	-56393.5	-21925.4	-7055.42	0	-139465	27273.5	-49864.1	31239.7	26836.8	112287	-21156.4	19061.2	20969.8
1.574	-44866.9	4990.63	20183.9	0	-105299	22273.1	8120.38	44814.9	15507.3	110789	23103.8	3868.03	40576.6
1.575	-24647.2	31825.1	44733.6	0	-39210.7	11771.4	72829.4	54187.8	-993.73	102700	59290.2	-11557.3	54470.5
1.576	-426.665	51238.2	58727.6	0	43244.7	-4003.55	128275	54915.1	-16992.3	90127.7	76670.3	-24836.5	64104.7
1.577	22457.9	58323.6	57944.5	0	119242	-22488.8	160956	45383.3	-26582.3	74707.4	69979.1	-34186.1	71355.7
1.578	38986.1	52010.9	43469.5	0	166231	-39947.4	163562	27779.3	-25950.8	58030.4	41158.6	-38419.6	77088.6
1.579	46058.6	34876.4	21129.6	0	169853	-52758.5	136603	7464.79	-14681.4	41448.5	-910.849	-36966.7	79944.6
1.58	43399.1	12117.4	-830.871	0	129294	-58655.4	87464	-8910.75	3632.46	26977.5	-43181.6	-29657.8	76678.9
1.581	33134.5	-10359.3	-14467.6	0	58461.4	-57703.1	28467.2	-16035.5	23034.1	16831.8	-72715.5	-16446.4	63815.7
1.582	19549.8	-27599.4	-15204.3	0	-18461.7	-51964.6	-26805.7	-11945.4	37272.7	13209.7	-80762	2473.76	39633.2
1.583	7097.19	-36836	-2939.95	0	-74762.8	-44719.1	-66762.4	1287.98	42244.9	17469.1	-65743.1	26594.6	6306.46
1.584	-371.359	-37734.2	17990.4	0	-90365.2	-38839.1	-84132.1	18431.9	37648.1	29296	-33535.7	54693.3	-30051.9
1.585	-959.3	-31884.7	40686.1	0	-58742.8	-35725.7	-77322.7	33435.1	26794.5	46692.5	4486.82	84466.9	-60322.4
1.586	4934.69	-21835.8	58409.3	0	10988.4	-34563.7	-50122.3	41951	15452.8	65952.4	35483.8	112385	-75471.4
1.587	15297.5	-10104.1	66532.1	0	96855.9	-32635	-10566.9	43183.9	9121.29	82788.8	49595.5	133740	-69697.4
1.588	26684.2	1653.29	63977.2	0	171756	-26705.8	31342.2	40133.9	10735.6	93495.5	43162.4	143474	-42690.3
1.589	35656.5	12505	52832.4	0	212225	-14108.5	65376.6	38087.7	19212.7	95991.4	20015.8	137176	-518.43
1.59	38889.3	22301.5	36956.6	0	206085	5463.41	83374.8	42070.1	29747.2	90589.8	-10187.4	112551	46592.3
1.591	34087.4	30814.5	20323.5	0	156002	29612.1	80946.1	54170.5	35710.3	79527.7	-35381	70507.9	87084
1.592	20077.6	37400.7	5285.9	0	77784.3	53685.9	57926.3	71968.8	31395.3	66562.5	-45373.2	15834.3	112224
1.593	-3239.97	41041.3	-7578.19	0	-5294.32	71972.3	18824.1	89018.6	14854.9	55325.8	-35561.2	-43141.4	118688
1.594	-34120.1	40327.2	-19122.1	0	-70807.5	79788.2	-28436.8	97000.1	-10994.2	48579.7	-8214.85	-96002.2	109196
1.595	-69554.8	34407.2	-30446.4	0	-103972	74871.7	-74174.5	89100.4	-38517.4	47291.1	28165.6	-132190	91036.3
1.596	-104525	22997	-41643.3	0	-101927	58490.7	-109330	63021.2	-57959	50608.3	62021.8	-143675	72417.3
1.597	-133060	7172.43	-51570.2	0	-73294.4	35131.5	-127683	22646.4	-60614	56576.8	82684.6	-127125	59255.7
1.598	-149126	-11117.6	-57849.8	0	-33900.1	11142.7	-127584	-22582.5	-42113	62766.8	83862.3	-85046.4	52749.7
1.599	-147891	-29371.9	-58454.9	0	-868.658	-7087.51	-112253	-60610.2	-4544.98	67529.7	65593.6	-25571	49220.3
1.6	-127766	-45011.9	-52635.7	0	13592.3	-15215.9	-88615.2	-80558.6	44141.9	70175.7	33627.9	39245.3	42258.7
1.601	-90748.8	-56337.2	-41808.4	0	5684.98	-12109.4	-65324.6	-76630.6	91837.9	71286	-2813.03	96234	25985.8
1.602	-43160.1	-62354.3	-29286.8	0	-19627	-84.6492	-49672.6	-50169.9	126250	72047.7	-34466.1	134310	-1621.71
1.603	6177.45	-63245	-18866.3	0	-51241.3	16026.2	-45487.2	-9272.65	138515	73605.8	-55041.1	147136	-37234.9
1.604	47881.9	-59831.7	-13509.4	0	-76569.3	30880.5	-52139	33695.1	125794	76605.6	-62703.7	134331	-72795.1
1.605	74506.4	-53333.3	-13648.8	0	-85903	40293.4	-64642.9	66381.8	92473.2	80444	-60078.9	101382	-98323.5
1.606	82932	-45060.3	-17115.9	0	-75627.4	42675.4	-76160.6	80192.1	48069.6	83980.6	-52158.8	57589.5	-105678
1.607	74711.5	-35947.5	-19829.5	0	-48668.1	39500.7	-80198.5	72922.2	4967.76	85485.9	-43854.4	13529.2	-91785.8
1.608	55792.9	-26870.2	-17567.8	0	-13064.9	34248.3	-73349.3	48995.9	-25819.3	83503.4	-37911.6	-22034	-60032.9
1.609	34206.4	-18341.6	-8074.56	0	21046.4	31156.3	-56198.6	17198.1	-37705.5	77417.7	-33883.7	-43996.7	-19281.9
1.61	17400	-10768.3	7884.99	0	44727.5	33186.4	-33120.4	-12537.4	-29741	67286.8	-29048.3	-51743.3	19148.3
1.611	10112	-4379.87	26222.4	0	52415.7	40958.5	-10095.5	-32693.9	-7130.13	54270.3	-20222.9	-48457.4	45421.2
1.612	12768.4	1047.41	41077.4	0	43122.4	52376.9	7824.09	-40349.2	21599.4	39735.9	-5953.95	-39193.8	54248.2
1.613	22489.5	5713.39	47079.7	0	19985.5	63272.6	18275.8	-37264.3	46990.6	25326.2	11997.9	-29025.9	46429.1
1.614	34112.1	10364.2	41417.9	0	-11127.8	69156.5	22870.7	-28497.7	61941.3	12235.3	28835.6	-21203	27842.5
1.615	42995.8	15473.5	25372.4	0	-43252	66558.8	25943.1	-19446.6	63800.4	1161.41	38107.4	-16672	6811.42
1.616	46656.5	21313.8	3720.28	0	-69992.4	54685.5	32527.4	-13594.4	54466.5	-7295	34345.4	-14339.3	-8945.82
1.617	45612.9	27594.6	-16670.1	0	-86548.8	35466	45713.9	-11004.2	39992.5	-12976.4	15451.9	-12247.6	-15198.9
1.618	43006.7	33182	-29558.2	0	-90279.9	12970.5	64885.7	-8686.81	27537.7	-15450	-15925	-9035.87	-11724.2
1.619	42634.4	36802.9	-31606	0	-80978.8	-7755.07	85466.8	-2480.84	23202.2	-14390	-52657.7	-4638.96	-1886.31
1.62	47347.9	36925.3	-23415	0	-60429.3	-22603.9	100256	10880.5	29767.2	-9566.33	-85400.2	-553.543	9650.84
1.621	57082.7	33164.1	-9224.2	0	-32178	-29208.1	102343	31718.4	45401.5	-900.161	-105291	891.761	19171.8
1.622	68859.9	26110.2	5214.36	0	-773.251	-27750.3	87961.6	57077.6	64880.8	10901.6	-106952	-2213.42	25150.9
1.623	77473	17826.9	14877.8	0	29178.8	-20489	58112	81642.2	80738.5	24808.9	-90238	-10593.8	28628.5
1.624	77547.2	11311.2	17758.7	0	53819.3	-10625.1	18803.2	99755.8	86473.8	39007.8	-60010.6	-22901.3	31799.7
1.625	65611.8	9280.72	15643	0	71134.2	-1394.5	-20972.8	107579	78635.9	51659.3	-24483.1	-36474.8	36585.2
1.626	41446.6	13482.9	13117.5	0	80968.9	5257.19	-52516.5	104336	58393.4	60971.5	7638.28	-47956.2	42930
1.627	8569.46	23336.2	15784.8	0	85002.4	8617.23	-70182.4	92348.4	31575.9	65701.5	29818.3	-54653	48549.6
1.628	-26819.3	36030.6	27597.8	0	85794.2	9349.95	-73205.8	75626.9	6659.94	65316.5	39435.3	-55440.7	49808.1
1.629	-57733.8	47062.3	49136.3	0	85558.2	8748.65	-65872.3	58016	-7526.14	60067.9	37929.7	-50896	43146.2
1.63	-78348.1	51455.2	77192.5	0	85265.3	7855.95	-54945	41499.3	-5079.6	50978	29583.1	-43099.5	27149.4
1.631	-85707	45828.5	105758	0	83979.4	7458.86	-47148.1	25703.6	14964.1	39332.2	19539.2	-34380.5	3187.14
1.632	-80114.4	29405.8	128396	0	79553.9	7395.14	-45883.8	8718.96	47993	26806.3	11616.9	-26587.3	-24466.2
1.633	-64729.6	5094.65	140438	0	69427	7375.59	-49983	-11018.1	85004.6	14922.8	7406.68	-20307.3	-50094
1.634	-44279.3	-21413.1	140756	0	52160.4	7149.67	-54343.9	-33004.2	115287	4996.37	6157.91	-15008.7	-68495.2
1.635	-23602.1	-43095	131757	0	28558.7	7103.1	-52107.4	-53770	129610	-1921.3	6023.22	-9771.44	-76575.7
1.636	-6476.34	-53680.1	118117	0	1693.56	8255.59	-38306	-67425.7	123176	-5313.58	5459.88	-3993.67	-74431.1
1.637	5018.8	-50141.9	104788	0	-23359.3	11803.7	-12057.3	-67969.1	96896.4	-4873.15	4210.28	1795.12	-64844.1
1.638	10256.9	-33285.2	94694.7	0	-41443.5	18884.9	21889.7	-51980.7	57101.9	-831.924	3718.75	6146.44	-52136.2
1.639	9777.38	-8247.92	87849.7	0	-48648.3	29561.3	54875.7	-20926.9	13356	6472.72	6097.88	7325.13	-40411.5
1.64	4393.59	17456.9	81335.4	0	-43509.9	42758.8	76925.3	18216.6	-24453.9	16436	12904.5	4496.61	-32347.5
1.641	-5000.44	35954.2	70950.4	0	-27450.3	56083.8	80396	54688.3	-49040.2	28349.5	23715.2	-1170.68	-28422.7
1.642	-17838	41641.5	53318.2	0	-3732.67	66386	63385.3	77186.7	-57595.3	41569.4	35741.1	-6424.88	-27301.1
1.643	-33568.8	33031.1	27532	0	23612	70638.5	30155.4	78082.8	-51830.3	55076.3	44500.5	-6347.24	-26940.4
1.644	-51419.7	13003.5	-3880.76	0	51343.7	66740.1	-9339.08	56316.2	-37021.5	67819.4	45362	3653.24	-25401.1
1.645	-70073.5	-11823.4	-35718.9	0	77499.4	54424.6	-42730.5	18357.5	-19441.1	77934.1	35813.5	25944.2	-21890
1.646	-87503.7	-33440.8	-61831	0	101430	35449.8	-59411.6	-23674.9	-4332.47	83319.1	16658	59062.6	-16641.4
1.647	-101283	-44878.9	-77148.3	0	122732	13450.8	-53468.1	-56152.9	5570.25	81533.5	-7448.98	97151.2	-10584.2
1.648	-108620	-42312.7	-79513.3	0	139880	-6880.67	-26032.3	-68496.6	10584.5	70455.1	-29414.7	131307	-4657.72
1.649	-107191	-26205.4	-70046.1	0	150141	-21176	15863	-57194.2	12915.3	49441.2	-42164.5	151800	1009.75
1.65	-95302.7	-928.011	-52665	0	149170	-26209.9	60896.8	-26839.1	15525.7	19686.1	-41109.7	151557	6773.55
1.651	-72514	26643.7	-32381	0	133147	-21177	97309.9	11634.2	20371.8	-14849.7	-26416.7	128502	13670.9
1.652	-40045.1	49308.1	-13345.2	0	100317	-7778.27	116276	44806.4	27783	-48132.1	-3043.78	87048.4	22347.8
1.653	-832.034	61538.8	2150.8	0	52750.1	10070.2	113708	61903.1	36521.1	-72916.5	20420.8	37032.9	32732.4
1.654	40424.8	60812.6	14260.9	0	-2942.72	27189.8	91642.9	58424.1	44273	-82533.6	34772.9	-8907.19	43745.5
1.655	78292.5	48123.2	24550.5	0	-57077	38602.9	56571.4	37530.7	49042.6	-73192.8	33464.4	-39078.4	53351.2
1.656	107119	27017.7	34802	0	-98945.8	40739.3	18120.1	8437.57	49615.1	-44976.4	14657.1	-46433.7	59540.8
1.657	122676	2588.24	45638.1	0	-120428	32631.3	-14067.8	-17481.2	45940	-2853.74	-17623	-30568.1	60386.6
1.658	123401	-20410.4	55869.6	0	-118328	15911.2	-32244	-30986.8	38862	44771.4	-55182.1	2118.4	55111.8
1.659	110883	-38435.6	63142.9	0	-95637.2	-5510.08	-32075.7	-28647.4	29342	87896.8	-88178.6	40718.4	43973.5
1.66	90106.8	-49928.3	64886.8	0	-60623.5	-26612.7	-13719.4	-13632.6	18347.1	117898	-108426	73440.9	28112.8
1.661	67837.6	-54975.8	60050.9	0	-23896.6	-42845.1	18985.3	5883.77	6632.68	130123	-112119	91319.2	9592.57
1.662	51191.3	-54864.8	49953.5	0	4691.47	-51103.4	58728.3	20335.5	-4828.53	124812	-100322	90997.1	-9343.39
1.663	45184.6	-51313.8	38301.6	0	19597.6	-50637.8	96672.4	22776.8	-14152.4	107161	-78493.9	75234.9	-25853.3
1.664	51242.6	-45756.3	30228	0	20809.1	-42775.4	124002	11632.3	-18618.3	84894.9	-53775	51560.9	-37064.9
1.665	66855.6	-39293	30104	0	13436.7	-30006.3	133811	-8847.06	-14689.8	65525.1	-32420.1	29090.6	-40129.5
1.666	85834.4	-32398.8	40044.8	0	5616.24	-15105.8	123022	-30552.7	570.668	53671	-17810.7	15158.9	-32738.2
1.667	100979	-25447	58483.2	0	4697.04	146.274	92992.9	-44968.6	28250.3	49573.9	-9723.74	12794.2	-14249
1.668	105818	-18661.6	80568.6	0	15173.7	15152.8	49914.8	-46641.8	66543.6	49682.2	-5703.73	19801.1	13969.9
1.669	97173.6	-12413.2	99528.6	0	36531	30329.9	3223.28	-35254.8	110074	48457.3	-2655.71	30132.9	47643.4
1.67	76104.8	-7125.46	108808	0	64013.2	46136.9	-36217.1	-15475.2	151218	41788.5	742.35	36387	80147.9
1.671	47167.1	-3050.16	104605	0	90583.6	62080.3	-59324.5	5237.75	181787	29037	3378.38	33000.1	103679
1.672	17448.9	-330.95	86808	0	109378	76315.5	-61131	19826.2	195428	14427.7	2189.54	18413.8	111249
1.673	-6299.51	1206.26	59299.9	0	116401	85489.2	-42065.2	24543.2	189827	5654.57	-6328.83	-4134.3	98975.3
1.674	-19103.7	1810.49	28433.4	0	111422	86063.7	-8468.77	20244	166967	11019.8	-23355.8	-27829.8	67547.5
1.675	-19333.9	1663.17	913.729	0	97695.2	75646	29902.9	11631.3	132815	35887.4	-46480.2	-44701.3	22837.6
1.676	-8410.22	867.496	-18130.9	0	80222.8	54225.5	62329	4837.7	94922.7	79362.8	-69304.1	-48578.2	-25468.3
1.677	10208.7	-862.465	-26884.6	0	63713.3	25218.2	80363.8	4406.05	59881.1	134033	-83209.1	-37360.3	-66243.5
1.678	32058.7	-3666.88	-26450.9	0	51022.6	-5406.02	80372.3	11164.5	31493.5	187000	-80491.4	-13751.2	-90009.4
1.679	53311.2	-7523.5	-20211.7	0	42330.7	-30405.6	64145.5	21747.1	9668.97	224179	-57310.6	15569.7	-91743.1
1.68	70728.5	-11675.6	-12125.1	0	35912.4	-43632.7	38045.4	29940.3	-8176.88	234830	-16165.9	42242.3	-72048.9
1.681	81983.7	-14764.9	-5066.96	0	29380.8	-42174.6	10614.3	29612.9	-25405.9	215082	34417.7	58990.7	-36875.7
1.682	85263.8	-14981	-433.025	0	21322.4	-27322.5	-10030.7	17414.1	-43744	169788	81917.8	61807.8	4579.3
1.683	78845.8	-10419.3	2099.36	0	12340.6	-4598.19	-18790.8	-5498.57	-61532.5	110476	113893	51161.2	42697
1.684	61992	-179.153	3295.26	0	4913.98	18280.3	-14742.2	-33477.7	-74200.5	52088.8	122088	31517.7	70276.7
1.685	35363.9	15511.7	3547.14	0	2637.65	33610.2	-551.174	-58571.6	-75675.5	7636.4	105077	9912.73	84178
1.686	2254.5	34535	2040.84	0	8495.25	36469.7	18657.8	-73292.3	-61522.4	-15589.9	69046.1	-6374.34	85432.3
1.687	-31215.4	53312	-3038.19	0	23513.9	26464.5	37473.6	-73542.6	-31262.6	-17748	25250.5	-11824.8	78052.1
1.688	-57284.4	67655.2	-13354.8	0	45818	7678.84	51787.2	-59990.9	10141.2	-5658.79	-13669.7	-3858.72	66880.3
1.689	-68167.9	73642.1	-29486	0	70865.2	-12472.6	59690.4	-37557.6	53046.1	10993.7	-38143.5	16634.7	55848.2
1.69	-59425.5	69173.5	-49467.8	0	92598.8	-26005.7	61153.4	-13514.4	85997.7	23426.9	-44950.2	46186.3	46706.5
1.691	-31662.8	54450.5	-69110.8	0	105228	-26863.2	57346.1	5557.54	99193.4	27643.7	-37722.4	79541.9	39213
1.692	8176.25	32520.5	-82715.6	0	104976	-13014.4	49621.4	16069	88179.4	25410.9	-25369.1	111241	32265.5
1.693	48505	8444.09	-84930.8	0	91647.9	12812.1	38862.7	18453.4	55593.1	22816.4	-18094.6	136397	25039.1
1.694	76585.4	-11921.4	-72932.3	0	68733.8	44179.7	25572.2	16608.7	10450.3	27297.9	-23377.1	151357	18201.5
1.695	82701.1	-23403.5	-47430	0	42622.9	72824.7	10424.5	15502.2	-34587.7	43387.8	-42914.5	154164	13821.8
1.696	64281.9	-23144.8	-13108.4	0	20969.7	91440.7	-5088.88	19102.7	-67409.8	70599.5	-71848.6	144356	14610.1
1.697	27089.3	-11121.6	22783.2	0	10322.4	95559	-18520.1	28210	-80473.7	102754	-100715	123363	22507.5
1.698	-16043.5	9535.85	52586.2	0	14067.8	84910.4	-26337.2	40212.4	-73010.1	130076	-118684	94128.4	37354.3
1.699	-49433.6	33666.4	70394.4	0	30955.6	63253.9	-25306.3	50192.1	-50977.4	142886	-118007	61072.4	56557.5
1.7	-60272.7	55544	74035.5	0	55236.3	36879.8	-13402	53130.7	-24474.4	135220	-96761.3	29518.5	75405.2
1.701	-43079.1	70188.8	65118.8	0	77899.2	12700.1	9056.46	46246.9	-3855.97	107521	-59657.3	4723.42	88722.4
1.702	-2534.29	74975.8	48395.8	0	89298.7	-3864.36	38903.9	30367.4	3919.77	66320.2	-16573.8	-8958.06	92626.4
1.703	48362.8	69616.1	29797.5	0	82200.7	-10240.7	70850.9	9926.04	-2164.31	22205.3	21045.1	-9414.43	85791.7
1.704	92541.3	56235.1	14341.4	0	54340.8	-7183.66	98349.6	-8515.94	-17384.4	-14031	43764.3	2758.32	70136.8
1.705	114850	38238.1	4925.64	0	9879.99	1853.52	115627	-18779.2	-33498.7	-34910.9	47499.3	24255.4	49968.9
1.706	107840	19026.8	1591.2	0	-41362.5	11954.6	118853	-17205.4	-42085.6	-38563.5	34361.6	49681.5	30519.8
1.707	73783.8	1429.06	2510.4	0	-86309.4	18466.2	107204	-4274.18	-38307.2	-28641.4	11490.4	73203.4	16214.8
1.708	24111.4	-13281.1	4989.58	0	-112444	18540.8	83058.1	15716.2	-22792.4	-12117.9	-11510.1	89622.5	9171.14
1.709	-25544.4	-24630.7	6887.93	0	-112030	11900.7	51208.7	36060.7	-1542.24	3675.43	-26394.1	96039.4	9048.26
1.71	-60956.2	-32928.7	7342.61	0	-84574.7	989.335	18096.5	50018.1	16284.1	14319.7	-28645	91966.8	13337.3
1.711	-74502.8	-38274.5	6585.42	0	-37626.6	-10054.3	-10121.4	53226	22078.2	19604.5	-19012.6	79262.6	18773.6
1.712	-67696.7	-40139.4	5567.96	0	15497.5	-16823.9	-28188.5	45091.4	11015.6	23172	-2716.31	61237.4	22729.2
1.713	-49328.5	-37654.1	4874.59	0	59772.8	-16300.2	-32996.3	28941.1	-15593.6	30469.6	12825.7	41335.8	23805.2
1.714	-31727	-29722	4332.91	0	83277	-8099.25	-24249.1	10768.2	-50491.2	45649.5	20629.6	22447.9	22232.4
1.715	-24799.8	-16150.4	3081.45	0	81118.1	5222.82	-4138.46	-2890.09	-82864.9	69542.3	16941.6	6145.37	18935.5
1.716	-31829.4	2061.29	29.7339	0	56664.7	18895.8	22395.3	-7212.98	-101646	98452.5	1960.08	-6814.24	14837.8
1.717	-48452.6	22487.4	-5108.69	0	20398.3	27569.3	49100.6	-709.885	-99722.2	125367	-20311.6	-16107.4	10229.1
1.718	-64295.5	41601.3	-11432	0	-14386.6	27343.7	69353.4	14304.6	-76189.6	142294	-43775.7	-21173.3	4472.03
1.719	-68334	56030.5	-16773.1	0	-36104.3	17474.3	78003.5	32472.7	-36882	142987	-62793.6	-20674.7	-2939.67
1.72	-53639	63206.7	-18406.2	0	-39183.3	1050.62	72943.9	47122.2	7197.04	125660	-73796.6	-13018.2	-12054.1
1.721	-21112.1	62649.5	-14248.9	0	-25583.9	-15824.8	55876	52456.1	43854.8	93143.7	-76703	3240.95	-21225.1
1.722	20262.5	55974.4	-3680.46	0	-3328.91	-25917.6	32479.6	45441.6	63147.5	52674	-74100.3	28086.4	-27432
1.723	57002	46311.9	11718.4	0	16903.4	-23534.4	10855.1	26874.4	61080.6	13136.4	-69991.1	59484	-26996.4
1.724	75943.5	37610.5	28718	0	26727.3	-6898.19	-488.311	1383.49	40509.6	-17285.2	-67846.6	93248.4	-16881.1
1.725	70460.8	32802.3	43389.6	0	23364.9	20794.9	4319.21	-23894.6	10076.1	-33414.3	-68625.4	123359	3350.86
1.726	42748.4	33422.6	52448.9	0	10726	52101.1	26486.4	-41368.8	-18426.5	-34325.1	-70647.3	143816	31238
1.727	3997.86	38715.3	54442.7	0	-2320.5	77556.8	61632.5	-45294.2	-34630.6	-22786.8	-69716.5	149777	61230.3
1.728	-29946.3	46233.3	49931.4	0	-6246.32	89121.2	100489	-33884.3	-32427.9	-4315.68	-61394.9	139432	86294
1.729	-44488.8	52619.2	41200.8	0	5110.12	83070.6	131988	-10052.1	-12316.8	14936.8	-43095.4	114531	100149
1.73	-31654.9	54572.6	31041.1	0	31188.6	61599.5	146466	18958.9	18873	29930.2	-15659.2	80148.6	99147.2
1.731	6433.04	49984.2	21597.8	0	64878.9	32242.7	139175	43423.8	50798.1	37558.8	15667.3	43705	84017.4
1.732	58560.2	38083	13712.1	0	95087.1	5142.72	111952	54040	72561.9	37453.3	42897	12795.5	59324.6
1.733	108307	19688	6638.21	0	111166	-10742.3	72905.6	44743.1	77213.8	31095.6	57246.9	-6501.09	32480.4
1.734	140020	-3331.81	-986.735	0	107672	-11315	33899.4	15109.9	63547	21551.1	52555.5	-11229.6	11040.5
1.735	144611	-28631.1	-10372.1	0	86571.1	1017.45	6495.22	-29131.7	36492.9	12258.5	27800.7	-2282.73	406.387
1.736	122261	-53598.2	-21547.8	0	56958.6	17841.5	-1692.05	-77237.9	5536.43	6278.83	-11906.3	16213.8	2392.02
1.737	82441.4	-75973.9	-33054.9	0	31316.5	27819.1	10366.3	-116407	-19456.6	5825.68	-55923.3	37861	14660.8
1.738	39857.7	-93537.1	-42574.4	0	20523.4	21122.3	37006.1	-135704	-31084.6	11419.8	-91415	56054.4	32409.8
1.739	9449.88	-104616	-47583.2	0	29500.1	-6683.91	68158.4	-129447	-27784.7	22162.7	-106761	65407.5	49802.1
1.74	1161.64	-108129	-46671.4	0	54719.6	-52144	93132.4	-99324.6	-13838.5	35391.1	-95751.7	63299.9	62532.1
1.741	17064.1	-103802	-39919.3	0	85710.1	-104504	104310	-54105.7	2408.03	47295.3	-59626.9	50312.4	68820.7
1.742	51622.7	-92927.2	-28920.7	0	108814	-148987	99785	-6973.14	11663.3	53811.6	-6826.85	29725	69569.9
1.743	94068	-77707.4	-16092.3	0	112636	-171438	83734.7	28496.1	8227.15	51474.7	48983.5	6820.86	67449.1
1.744	132753	-61681.4	-3484.88	0	92677	-163188	64227	42958	-8062.43	38897.9	93532.7	-13186.2	64891.1
1.745	158709	-48235.5	7727.76	0	53082.7	-123872	49889.5	34267	-30798.6	17168.4	115785	-26138.8	63222.2
1.746	167886	-39945.4	17713.4	0	5582.58	-61844.7	46697.4	8367.18	-49452.9	-9640.3	111474	-30284.8	61425.6
1.747	161219	-37573.9	27251.4	0	-34850.6	8482.89	55440.3	-22727.8	-53316.4	-35347.1	83990.7	-26414	57199.2
1.748	142785	-39660.2	36737.7	0	-55107.8	71060.5	71859.7	-45147	-35684.2	-53222.5	42706.9	-17348.9	48127.2
1.749	117632	-43119.9	45510.2	0	-48373	112497	88786.7	-47858.6	2596.28	-57610	-41.149	-6957.22	33152.1
1.75	89557.6	-44261	51213.4	0	-16212.9	125926	98948.7	-26797.1	53065.6	-45958.9	-33629.9	1503.93	14110.4
1.751	60560.8	-40430.9	50896	0	32486.3	111781	98197.5	13623.8	101604	-19480	-51748.7	6400.32	-5108.05
1.752	31224.4	-31196.5	41852.6	0	84665.8	76981.2	87031.4	61831.3	133378	16704.3	-54443.2	8373.91	-18969.2
1.753	2061.3	-18862.9	23427.8	0	127789	32084.1	69946	102975	137746	55102.4	-46995.7	9985.91	-23006.4
1.754	-25355	-7727.67	-2117.95	0	153350	-12128.1	53586.4	123968	112281	87618.2	-37393.2	14657.2	-15412.2
1.755	-48067.6	-2341.47	-29828.4	0	158699	-47144.6	43492.6	117941	63932.3	108021	-33292.8	25189.1	1935.34
1.756	-62347.6	-5827.54	-53211.6	0	146583	-68300.3	41888	86675.2	6536.5	113502	-38699.4	42191.5	23242.3
1.757	-65286.1	-18209.4	-66600.8	0	123124	-74745.5	46583.3	39995.3	-43423.4	105210	-53219.7	63401.9	41355.8
1.758	-56065.3	-36082.6	-67050.4	0	95113.8	-68545.4	52259.5	-7557.29	-72883.4	87912.4	-72052.8	83925.5	49340
1.759	-37033.3	-53687.8	-55810.9	0	67990.5	-53467.5	52922.6	-41532.4	-76089	68143.7	-88283.6	97453	43678.2
1.76	-12933.5	-64882.9	-38150.5	0	44808.1	-33868.5	44721.2	-52301.8	-56355.6	52393.5	-95533	98493.2	25373.6
1.761	10401.1	-65685	-21357.8	0	26578.7	-14258.7	28398.1	-38022.7	-24265.9	45108.4	-89979.8	84153	-428.035
1.762	27945.9	-55809.1	-12402.5	0	13203.2	1342.61	8796.46	-4897.72	6985.23	47460.2	-72034.8	55714.5	-25376.9
1.763	37156.7	-39224.6	-15021.5	0	4280.13	9551.06	-6436.54	35291.7	26393.7	57565.6	-45498.6	18581.7	-41466.2
1.764	38254.6	-22570.2	-28304.8	0	-590.094	8281.89	-10406.2	69370.2	29805.9	70976.5	-16763.9	-18962.9	-42769.3
1.765	33885.9	-12930.9	-46764.6	0	-2312.79	-2392.42	-87.8023	87066.9	20604.6	82537.3	7603.59	-48095.7	-27949.7
1.766	27289.9	-14994.6	-62180.3	0	-2776.7	-19824	21937.9	84116.9	8156.88	87836.7	22652.1	-62106.2	-320.802
1.767	21134.4	-29045.7	-66689.2	0	-4995.71	-38605	47708.8	63129.8	3485.07	84609.9	25781.2	-58420.9	33399.8
1.768	16195.4	-50811.2	-55536	0	-12352.2	-51833.8	66655.7	31909.5	14026.3	73409.3	17622.2	-39312.1	64745.7
1.769	11676.9	-72686.6	-29120.7	0	-27225.6	-52785.2	69557.8	357.804	40879	57064.7	940.652	-11207.1	86819.5
1.77	6226.09	-86676.6	7252.53	0	-49372.4	-37320.6	52269.4	-22993.6	77352.7	40133.3	-19891.6	17475.3	95368.3
1.771	-683.163	-87206.5	45098.4	0	-75001.6	-5766.54	18197.8	-33751.9	112275	27092.8	-40101.6	38906.7	90274.7
1.772	-7622.64	-73292.9	75542.9	0	-97446.5	36629.3	-22766.6	-32382.5	134170	21361.9	-55535.5	48251.5	74812.4
1.773	-11452.9	-48839.3	92400.2	0	-109028	80569.3	-56681	-23221.4	136093	24063.5	-63017.6	44806	54179.3
1.774	-8348.58	-21278	93744.9	0	-104143	115368	-70781.6	-12252.9	119104	33686.4	-61295.4	31758.2	34169.1
1.775	4436.34	989.819	82111.7	0	-81857.6	132194	-57929	-4491.69	91360.8	46542.5	-50755.3	14740.1	19042.3
1.776	26632.2	11627.5	62870.1	0	-47098.4	126606	-19522.6	-2251.84	65691.7	57600.1	-33748.4	-542.022	11265
1.777	54803.1	8202.5	41714.8	0	-9762.83	100152	34424.5	-4599.2	53836.9	62030	-13910.5	-10079.4	10811.2
1.778	82525.1	-7245.29	22512.8	0	18722.6	59527.7	88487.1	-8376.59	61738.2	56632.2	4674.24	-12859.1	15989.6
1.779	103154	-29402.1	5908.62	0	29236.5	14364.9	126436	-9870.95	87029	40917.9	18357.3	-10683.3	24250.1
1.78	111918	-51929.2	-10097.6	0	18856	-26139.3	137164	-6588.95	119328	17587.9	25483.4	-6986.43	32766.5
1.781	108236	-69667.8	-28588.8	0	-7579.31	-55937.8	117835	1692.32	144757	-8163.07	26646	-5336.76	39462.1
1.782	96347.7	-80314.1	-51494.3	0	-38813	-73601.6	75322.2	13087.4	151011	-29914.9	24884.6	-7850.3	42741.6
1.783	83624.2	-84308.8	-77810.4	0	-60817.2	-81897.1	23775.8	24505	132818	-41930	24637.8	-14522.1	42137.7
1.784	78342.9	-84143.5	-103503	0	-62127.9	-85656.5	-20232.3	33231.2	94422.7	-41022.7	30028.6	-23534.6	37792
1.785	85771.1	-82356.2	-122479	0	-38108.6	-89168.4	-42612.9	38024.6	48050.3	-27822.3	43160.6	-32157.1	30755.8
1.786	106291	-80295.9	-129089	0	6701.96	-93815.9	-36630.1	39450.3	9919.56	-6821.76	62766.7	-38119.2	22843.9
1.787	134592	-77488.3	-120610	0	59879.2	-97234.5	-4453.46	39481.6	-6188.05	14789.7	84355.8	-40374	16113.3
1.788	161230	-72010.8	-98805.8	0	105148	-94345.8	44021.9	40121.9	5920.48	29402.9	101265	-39442.3	13072.4
1.789	176238	-62116.8	-69842.3	0	127729	-79447.7	94783.9	42321.7	42402.8	31495.6	107015	-36804.6	15396.8
1.79	172226	-47276.9	-42242.4	0	119766	-49191.6	134614	45307	90537.8	19868.5	97676.2	-33916.6	23945
1.791	147808	-29517.1	-24071.2	0	82480.5	-4479.98	155212	46753.8	133611	-1706.01	73395.5	-31413.3	37995.9
1.792	107909	-12667.5	-19896.9	0	26149.9	48892.9	155322	44036.9	156785	-25257.2	38795.8	-28433.2	55098.8
1.793	62423.9	-1443.74	-29036.2	0	-33693.7	101577	140044	35508.6	152594	-41118.5	1434.54	-23209	71827.9
1.794	22966.3	429.907	-45882.1	0	-81235.4	143295	118269	21662.8	123427	-41385.4	-30429.1	-13563.6	83974.6
1.795	-1494.35	-8064.91	-61922.7	0	-104908	165722	98686.2	5423.42	80008.9	-22762.8	-50635	1714.2	88208.8
1.796	-7164.78	-24987.2	-69174.3	0	-100832	165108	86514.1	-8937.53	37222.9	11703.2	-56865.5	22260.8	82438.9
1.797	2958.71	-45596	-63117.7	0	-72486.4	142810	82154.2	-17174.3	8319.11	53098.9	-50999.4	45936.9	66827.6
1.798	20825.3	-64421.2	-44575.1	0	-28849.8	104846	81618.2	-17096.7	41.7678	89412.7	-37855.8	69192.7	43820.1
1.799	36334.3	-77102.6	-19316.5	0	19319.8	59671.3	79332	-9661.31	10787.3	109118	-22931.1	88344.6	17311.9
1.8	40977.3	-81797.7	4277	0	62870.7	15631.8	71221.9	1128.72	31738.9	105552	-10230.3	100233	-7620.09
1.801	31681.3	-80067.9	18476.6	0	95960.5	-20911.9	57151.6	9463.81	51120.3	79054.2	-690.184	103276	-26387.8
1.802	11052.9	-75432.3	19421.1	0	116534	-47005.2	41534.8	10047.9	59198.1	37289.9	7629.84	97537.2	-35329.3
1.803	-12537	-72144.2	8526.12	0	124590	-62523.4	31759	229.967	52056.4	-7181.7	18042.3	84311.8	-32606.5
1.804	-28804.8	-72906.9	-7914.76	0	120792	-69467.3	34813.8	-18487.9	32958.6	-41282	33209.9	65884.4	-18461.4
1.805	-28913.9	-77620.2	-21327.3	0	105234	-70214.1	53941.9	-40650.3	10258.3	-55765.5	53120.4	44681.6	5211.67
1.806	-8841.47	-83506	-24361.5	0	77503	-66503.5	86606.5	-58477.1	-6370.84	-48641.5	74558.5	23315.6	34609.6
1.807	28584.8	-85746.8	-13783.7	0	38367.9	-59110.2	124347	-64410.5	-10393.5	-25623.8	91751.5	4370.95	65267.6
1.808	74922.2	-80172.8	7968.05	0	-8992.59	-47797.6	155697	-53905.9	-1276.96	1884.73	98468.4	-9543.73	92134.6
1.809	117905	-64479.8	33762.9	0	-57497.6	-32437.5	170054	-27138.5	15368.6	21055.1	90317.3	-15778.6	110550
1.81	146007	-39986	54444.3	0	-97098.9	-13486.9	161949	10810.3	30404	22515.7	66533	-12666.8	117040
1.811	151693	-11162.1	62388.1	0	-117117	7597.12	133432	51381.4	35379	3597.84	30487.1	264.839	109661
1.812	133902	15791.4	54593.6	0	-109548	28468.2	93830.3	85215.9	26432.5	-30424.2	-11353	20835.1	88878.3
1.813	98793.5	34795.9	33838.7	0	-72633	46790.7	56470.3	105040	6231.95	-68637.9	-51477.6	44568.2	57397.2
1.814	57310.7	42508.5	7712.42	0	-12235.9	60836.9	33931.1	107700	-16907.7	-98421.2	-83456.4	65077.5	20118.6
1.815	22244.9	38912.5	-14318.4	0	58659.9	70077.2	33162	94899.8	-32517.2	-110271	-103600	75616.1	-16697.3
1.816	3931.78	27633.5	-24572.4	0	123336	75207.4	52725.3	72205.6	-32442.8	-101172	-111148	71462.2	-46662.5
1.817	6951.38	14355	-19952.8	0	166070	77605.8	83206.2	46941.6	-14656.8	-75426.4	-107696	51473.7	-64507
1.818	28943.5	4648.61	-3282.4	0	176698	78670.9	110553	25798.1	15431.8	-42891.1	-95751.7	19338.4	-67307.3
1.819	60873.9	2224.38	17942.3	0	153707	79095.9	121565	12816.9	46824	-14518.2	-77506.1	-17279.5	-55123.5
1.82	90667.3	7282.33	34417	0	104531	78547.2	108846	8678.69	67136.9	1527.47	-54454	-48797.7	-30961.2
1.821	106495	17065.2	38615.8	0	42844.9	76051.3	74066.9	11149	67300.4	3169.63	-27696.6	-66496.7	-81.1329
1.822	101350	26788.9	27721.6	0	-15630.9	70456.4	27579.6	16414.2	45562.6	-5365.37	1152.35	-65832.2	31310.2
1.823	75377	31570.2	4509.95	0	-58083.3	61410	-15733.6	20824.2	8215.48	-15910.4	29051	-47583.7	57442.4
1.824	35939.9	28667.2	-23542.3	0	-77782.3	49648.6	-41530.7	22054.6	-32628.6	-20104.5	51654.1	-18036.4	74350.4
1.825	-4114.34	18014.4	-47238.4	0	-75457.5	36906.9	-41833.3	19786.7	-63473	-13607.9	63986.1	13439.1	80625.4
1.826	-31130.5	2824.61	-58994.8	0	-57658.6	25518.2	-18177	15183.3	-74989.4	2057.76	62327	37783.3	77417.9
1.827	-34484	-12256.1	-55480.8	0	-33718.4	17227.9	19076.5	10097	-65153.1	19923.5	45800.1	49275.5	67900
1.828	-10828.7	-22407.1	-38647.2	0	-12279.6	12673.7	54449.2	6083.77	-40260.6	30648.5	17366.7	48032.9	56240.8
1.829	34682.4	-24617.8	-14671.1	0	1585.46	10870.6	73359.9	3719.82	-12152.9	27198.3	-16469.5	39246.3	46351.3
1.83	89772	-18771.1	8503.59	0	7013.82	9696.35	67521.5	2762.31	6681.53	8026.8	-47637.6	31371.6	41021
1.831	138406	-7233.27	24232	0	6691.54	6846.13	38622.6	2367.22	7807.85	-20902.6	-68731.8	32293	41214.3
1.832	166163	5614.35	29479.5	0	4838.9	894.887	-2758.33	1849.65	-9159.07	-48455.7	-75550.2	45765.7	46096.1
1.833	164319	15615.4	25480.4	0	4881.91	-7516.88	-40939.6	1103.74	-36765.7	-61938.1	-68268.9	69618.6	53420.3
1.834	132823	19968.5	16934.7	0	8293.25	-15920.2	-60716.4	501.261	-62408.8	-52544.6	-51029.5	95754.5	60269.2
1.835	80064.6	18333.7	9469.14	0	14090.4	-20410.3	-53575	752.769	-73217.4	-19381.7	-30190	113224	63904.4
1.836	19863.7	12835.1	7283.32	0	19941.9	-17287.6	-20282.5	2182.94	-61494.6	29790.2	-11588.9	111887	62412.4
1.837	-32751.2	6828.09	11139.5	0	23500.6	-4657.77	29214.8	4560.69	-27411.8	80370.5	1562.47	86732.9	55093
1.838	-66639.4	3746.37	18034.7	0	23559.2	16592.4	79626.3	6980.32	20240.2	116473	9671.33	40133.8	42540.9
1.839	-77419	5331.44	22480.4	0	20648.4	42271.5	116025	8258.23	67491	126471	16081.5	-18393.1	26304.9
1.84	-68430.7	11090.6	18809.4	0	16433.2	66169.3	128910	7673.58	100141	107562	24932.7	-74684.2	8508.51
1.841	-48705.5	18362.3	3700.24	0	13161.2	81682.6	117467	5283.79	108423	67210.7	38872.4	-114635	-8630.31
1.842	-29041.7	23114.7	-22158.5	0	12285.3	84162.3	88844.5	2212.37	90963	20218.9	57071.2	-128328	-23154.9
1.843	-18157.6	21841.5	-53872.6	0	14292.7	72603.1	55025.6	203.912	54282.2	-16034.7	75152.9	-113382	-33629.4
1.844	-19268.8	12600.3	-83685.8	0	18622.9	50030.8	27993	850.437	10770.9	-28324.7	86543.3	-75415.9	-39068.9
1.845	-29742.8	-3873.17	-103613	0	24163.6	22958	15122.1	4882.6	-26075.2	-12092.1	85121	-25945.1	-38936.8
1.846	-42374.2	-24322.2	-108048	0	30134	-941.165	17260.2	11649.4	-46438.6	27111.9	68024.6	21167.3	-33044.6
1.847	-48666.8	-43963.8	-95742.5	0	35928.5	-14892.3	28989.5	19174.2	-46725	75206.1	37246.7	54376.9	-21670.4
1.848	-42389.6	-57675.5	-70375	0	41347.5	-15482.7	42022.8	24825.9	-30780.3	115381	-363.206	67242.9	-5558.58
1.849	-21863.4	-61897.3	-39253.9	0	45906.6	-3685.48	48863.2	26241.6	-7186.95	133432	-35180	59976.2	13796.3
1.85	9223.95	-55201.8	-11036.7	0	48404.8	15616.1	46393.3	22255	13915.2	123023	-57902.3	38297.3	34062.6
1.851	43403	-38958.4	7094.47	0	47250.3	35057.4	36819.5	13214.7	24590	87323.2	-62732.8	10802.5	52382
1.852	72108.9	-16466.7	11615.4	0	40966	47306.8	26449.8	830.205	21835.8	37366.3	-49350.3	-14018.2	65611.7
1.853	88448	7920.55	3607.79	0	29502.5	47166.9	22592.4	-12541.2	7462.44	-11755	-22993.7	-30555.9	71189.7
1.854	89449.4	29933.9	-11951.6	0	14930	33336.4	29921.1	-24758	-12807.1	-46760.4	7309.72	-36891	67678.1
1.855	76032.9	46520.9	-28159.6	0	1862.86	8342.14	48260.4	-34581.8	-32477	-59802.8	31887.8	-34457.6	55422.8
1.856	52393.4	56110.7	-38658.7	0	-3789.56	-22302.8	72541.2	-41781	-46585.2	-50813.6	43333.5	-26420.3	36726.6
1.857	23932.9	58602.7	-39969.2	0	3044.16	-51775.4	94602.3	-46737	-53302.1	-26375	38889.8	-15795.4	15318.1
1.858	-4486.19	55006.3	-32433.3	0	24540.7	-74102.8	107022	-49589.1	-54115	3646.57	20614.5	-4353.08	-4179.44
1.859	-29393.4	46803.2	-19837.8	0	57648.1	-85238.1	106113	-49717.3	-52136.4	29785.9	-5656.24	7735.63	-17561.6
1.86	-48861.1	35625.3	-7779.71	0	94574.3	-83954.3	93695.1	-45550.8	-50593.1	46594.3	-32721.7	20951.2	-22015.5
1.861	-61539.1	23048.9	-1193.42	0	124159	-71354.2	76511.3	-35113.2	-50902.4	53581.7	-54526.1	35371.8	-16635.5
1.862	-65930.2	10667	-2462.46	0	135351	-50142	63481.5	-17182.3	-52168.3	54680.6	-67715.8	49545.3	-2780.75
1.863	-60332.5	77.9496	-10191.6	0	121308	-23730	61825.8	7615.5	-51796.2	55488	-72369.3	60399.8	16659.9
1.864	-43241.5	-7253.92	-19848.1	0	81842.6	4691.29	73814.3	36031.8	-46700.9	60306.6	-71107.2	64236.3	37755.2
1.865	-14863.4	-10098.2	-25381.2	0	24758.6	32026.7	95521.7	62463.6	-35236.9	70263	-67667.8	58045.3	56705.8
1.866	21865.9	-8030.12	-21611.3	0	-36497.4	55617.2	117645	80286	-17901	82299.9	-65416.9	41237.5	70534.6
1.867	61048.6	-1611.58	-6519.93	0	-86593	72813.4	129116	83690.9	2265.04	91093.3	-66132.4	16456.2	77297.1
1.868	94737.8	7604.87	17883.7	0	-113204	81153.5	121023	69888	20938.6	90895.4	-69907.5	-10734.2	76396.7
1.869	115243	17336.4	45870	0	-110933	78808.8	90171.9	40245.9	33800.5	78545.2	-75414.9	-33292.8	67997.4
1.87	117872	25195	69978	0	-82706.1	64935.2	40999.5	443.115	38243	55224	-80892.5	-44860	53117.9
1.871	102939	29452.8	83564.8	0	-38888.1	40526.2	-15705.5	-40788.6	34246.6	26148.7	-84827.2	-41906.3	33376.3
1.872	76192.2	29563.2	83199.5	0	6840.58	8573.29	-65663.3	-74209	24144.7	-189.35	-86286.3	-24819.6	11066.4
1.873	47212.9	26386.7	69861.4	0	41799	-26127.7	-95619.5	-92531.3	12069.6	-15431.3	-85087.5	2034.44	-10775.8
1.874	26329	21792.8	48583.2	0	58401.3	-57770.5	-97283.3	-92686.8	2118.35	-13526.4	-81154.5	31723.5	-28692.6
1.875	20932.7	18013.2	26711.2	0	56149.7	-80729.3	-69697.4	-76507.3	-2633.06	6820.39	-74611.2	56827.4	-39067.7
1.876	32871.6	16820.8	11253.3	0	40481.7	-90757.2	-19629	-49928.9	-1198.84	41697.3	-65463.5	71531.1	-39169.9
1.877	57717.6	18931	6655.42	0	20416	-86083.3	40781.6	-21060.9	5244.57	83133.1	-53955.5	73136.3	-28076.5
1.878	86301.2	23988.2	13486.7	0	4317.79	-67629.5	97234	2682.81	14302.6	120974	-40969.2	62310.7	-7223.96
1.879	108304	30620.9	28585.5	0	-2720.63	-38804.5	137226	16617	22778.8	146251	-28016.1	42527	19254.7
1.88	115877	37435	46777.5	0	-224.282	-4743.28	152854	20303.4	28539.5	153005	-17373.9	18456.1	45450.9
1.881	106480	43439.7	62839.3	0	8535.22	28805	142206	17077.9	30592.1	140192	-11246.6	-5430.77	64966.3
1.882	83447	48642.3	73623.4	0	18882.3	56407.5	109416	12443.7	29565.3	111457	-11005.1	-25829	72688.8
1.883	54075.4	53840.8	78766.7	0	27179.9	73916.1	62605.6	11833.7	27531.8	73715	-16526.9	-40890.1	66454.8
1.884	26650	59917.4	80208.7	0	32408.5	79036.2	11973.8	18159.6	26638.6	35443.4	-25798.3	-49687.7	47689.9
1.885	6826.83	67189.6	80738	0	36006.5	71601.2	-32873.1	30687.6	29077.5	3718.02	-35475.4	-51661.2	21220.4
1.886	-4278.73	74550.1	81954.8	0	40298.2	53626.8	-64673.3	45044.6	35542.1	-16745.5	-41689.1	-46113.4	-6190.81
1.887	-9835.48	79443.5	83392.6	0	46227.3	29054.1	-79689.7	54675.4	45363.5	-24911.8	-41483.7	-32211.3	-27768.3
1.888	-15309.9	78355	82209.6	0	51761.1	3016.85	-77905.9	53459.4	56439.7	-22728.6	-33892.2	-9810.77	-38649.1
1.889	-24772.7	68007.6	74751.1	0	51808.3	-18857.5	-62413.3	37903.4	65337.3	-13644.3	-20312	19797.6	-37331.3
1.89	-38616.4	46899.2	58388.5	0	40028.8	-31757.5	-38621.1	9059.44	69029.8	-1545.29	-4211.69	53021.6	-25612.2
1.891	-52444.1	16332.6	33427.3	0	11808.3	-32840	-12654.7	-27456.4	64861.3	11409.3	10018.1	84188.1	-7837.79
1.892	-58751.7	-19016	3948.13	0	-32889.6	-22084.6	10031	-62786.9	52274.9	24623.3	18524.1	106436	10777.5
1.893	-50409.9	-51899.8	-23096.1	0	-87873.5	-2524.94	25575.6	-87422.7	32914.4	39130.8	19357.9	113396	25926
1.894	-24423.2	-74134.7	-39927	0	-141583	20536.7	32656.8	-94248.2	10436.1	56286.4	12926.6	101401	35204.7
1.895	15317.9	-78677.3	-40760.5	0	-180017	40666.4	32432.5	-80802.4	-9910.06	76262.4	1912.68	70721.1	38497.4
1.896	58750.3	-62231.4	-24170.9	0	-191012	52364	28070.6	-50300	-23274	97346	-9812.56	26372.9	37266.3
1.897	92023.8	-26073.3	6036.31	0	-168418	52522.5	23355.5	-10776.7	-26051.5	115414	-18587	-23129.2	33395.1
1.898	103213	23281.9	41646.2	0	-114400	41352.1	21831.8	27224.5	-17595.1	125297	-22083.7	-67712.8	28200.5
1.899	86786.4	75914.2	72742.5	0	-39306.7	22326.8	25235.6	53861.7	-466.148	122329	-20239	-98429.9	21837.1
1.9	46531.5	120659	90680.8	0	41466.9	686.892	33339	62969.8	20267.2	104261	-14750	-109963	13692.1
1.901	-4599.01	147989	91046.9	0	111563	-18077.4	44116.7	53798.4	38051.6	72787.2	-8558.02	-101758	3059.07
1.902	-49183.8	152842	74795	0	158486	-30349.4	54677.6	31020.5	47425.1	33417.1	-4507.6	-78149	-9694.13
1.903	-70991.8	135425	47685.9	0	176570	-35193.5	62683.8	2903.43	45383.7	-5266.1	-4316.99	-46698.6	-22689.6
1.904	-61386.7	101462	18207.3	0	167568	-34389.4	67252.1	-21461.6	32731.4	-34325.2	-8020	-15841.7	-32622.2
1.905	-22789.9	60140	-5551.58	0	139412	-31372.9	69561.4	-35221.8	13875.5	-46864.5	-13866.3	7370.91	-35838.1
1.906	31771.6	21535	-18267.2	0	102463	-29258.3	72201.7	-35680.8	-4683.98	-40301.1	-19031.8	19250.4	-29803.2
1.907	82908.8	-6119.25	-18791.9	0	66560.7	-29653.2	78005.4	-24905.7	-16269.9	-17245.8	-20430.7	19657.9	-14282.5
1.908	112379	-18876.1	-9908.25	0	38104.8	-31684	88680.8	-8471.66	-16567.2	15179.7	-15652.8	11582.6	7892.89
1.909	109230	-17414.3	3273.99	0	19391.8	-32710.6	103460	6943.54	-4915.58	47448.8	-3720.93	-730.46	31579
1.91	74529.3	-6626.33	15441.1	0	9159.36	-29785.6	119309	15951.7	15343.8	70496.8	14876	-13434.9	50650
1.911	20971.2	6590.34	22869.7	0	4320.71	-21234.1	131165	16410.5	37933.9	78118.1	38072.8	-24218.6	60122.2
1.912	-31828.3	15832.9	24204.5	0	1814.16	-8132.83	134286	9767.81	55739.6	68709.8	62876.6	-32934.5	57919.1
1.913	-64151.8	16974.9	20297.4	0	-588.932	5799.75	125809	20.6532	63105.7	45231.1	85871.8	-40562.6	45511.1
1.914	-64077.1	9829.34	12969.1	0	-3560.78	15208.4	106131	-8043.92	57559.4	14000.7	103572	-48318.7	27709.4
1.915	-31494.8	-2754.23	4014.52	0	-7159.94	15278.9	79535.7	-11135.5	40404.2	-17480.2	113211	-56211	10686.8
1.916	21252	-15770.9	-5692.79	0	-11285.1	3844.33	52693.8	-8444.39	16146	-42769	112873	-62640.2	-51.2359
1.917	74034.1	-24379.2	-16166.5	0	-16135.1	-17354.4	32905.7	-1875.23	-9298.89	-57855.8	102063	-64619.2	-1737
1.918	106396	-25769.6	-27455.1	0	-22333.9	-42877.9	25286.5	5284.1	-30371	-61952.2	81848.9	-58928.1	4566.81
1.919	104691	-19712.3	-38920.3	0	-29805.7	-65559.7	31148.7	10040.2	-43611.7	-56563.4	54857.1	-43828.9	14873.1
1.92	67655.2	-9078.16	-48454.7	0	-37573.3	-78943.3	47260.1	11087	-48225.6	-44582.4	25153.6	-20064.1	23360.8
1.921	6271	2057.45	-52934.3	0	-43103.2	-79983.6	66611.6	9683.17	-45750.8	-28942.2	-2578.72	8491.62	25358.8
1.922	-59657.5	9466.83	-49161.4	0	-43150.5	-70326.6	81054.9	8718.16	-39195	-11658.4	-23638.6	35694.7	19001
1.923	-108926	10621.4	-35359.2	0	-35116.6	-55714	83405	11455.2	-31429.4	6125.73	-34552	54819.3	6192.28
1.924	-126420	5448.23	-12508.9	0	-18178.1	-44002.5	70278.9	19732.7	-24472.9	24001.3	-33758.3	60558.4	-7666.59
1.925	-107807	-4156.58	15328.8	0	5308.17	-41786.1	42984.2	32699.5	-18956.9	41303.6	-21925.9	51017.5	-16152.2
1.926	-61279.7	-14711.8	41571.1	0	30362.2	-51940.3	7101.12	47054.9	-14332.2	56979.3	-2151.6	28195.7	-13776
1.927	-3260.78	-23121.7	59017	0	50334.2	-71974.6	-29152.3	57992.4	-9827.56	69235.8	21101.5	-2216.88	1118.24
1.928	47278.1	-27265.6	61902.8	0	59361.8	-94956.3	-57649.1	61295.2	-4813.91	76107.4	42569.9	-32766.7	25675.9
1.929	76117.9	-26714.7	47953.9	0	54507.8	-111936	-72472.8	55036.6	354.761	76266.3	57570.9	-56581.1	53028.4
1.93	78495	-22668.8	19302.4	0	37001.6	-115321	-71805.6	40415.5	4626.15	69681.1	62841.7	-69208.2	74109.8
1.931	59815.7	-16776.9	-17900.7	0	12613.1	-102049	-57847.4	21550.8	6582.9	57945.8	56949.9	-70267.8	81272.1
1.932	33212.6	-10934.1	-54959.1	0	-10664.7	-74780.7	-35779.3	3639.47	4807.65	43902.2	40675.8	-62760.3	70186.8
1.933	13199.4	-6033.89	-82930.9	0	-24723.1	-41376.1	-12175.2	-8807.94	-1205.66	30856.7	16443.4	-52083.5	42354.9
1.934	10202.1	-2384.93	-94821.4	0	-24460.7	-12238.8	7238.36	-13767.4	-11188.4	21394	-11835.4	-43633.8	4431.46
1.935	26219.7	163.803	-87132.1	0	-9697.87	3419.38	18805.5	-12206.8	-23938.4	16527.2	-39516.7	-40987.9	-33589.9
1.936	54155.7	2070.51	-60628	0	14959	632.799	21826.8	-7256.23	-37484.4	15412.7	-61864.3	-44781.4	-61077.2
1.937	81216.2	3284.15	-19734.9	0	41106.6	-19404.7	18013.2	-2587.44	-49879.3	15613.6	-74590	-52657.4	-70599
1.938	93760.2	4074.62	28528.9	0	59755.7	-49924.4	10921.3	-417.817	-58913.3	14216.1	-74824.1	-60728.4	-59435.6
1.939	83335.2	4598.64	76095.8	0	63984.4	-80824.5	4366.38	-436.513	-63008.5	8967.79	-61501.5	-65156	-30870.1
1.94	49766.2	5921.1	115348	0	51201.6	-101931	1713.02	11.4226	-61006.4	-568.938	-36169.4	-63901.4	7479.6
1.941	1669.98	9639.17	140332	0	23934.5	-106501	5102.18	4654.11	-52471	-12802.6	-2909.66	-57523.7	45879.9
1.942	-46675.8	17333.4	147482	0	-11327.6	-92827.4	14950.9	16025.1	-38063.2	-24425.2	32074.5	-48560.8	75331.1
1.943	-80737.2	29752.6	136179	0	-45907.8	-64675.4	30389.7	33917.6	-19289.7	-31584.6	61360.7	-40491.6	90377.5
1.944	-90535.5	45462.9	108938	0	-71840.1	-29747.3	49055.4	54630.1	1277.73	-31472.8	78285.3	-35696.1	89647.1
1.945	-74581.9	60723	71114.1	0	-83527.6	2951.24	67610	71922.9	20634.9	-23185.9	78219.6	-34392.3	76087.7
1.946	-39545.2	69714.2	30348.5	0	-79006.7	25444.7	82325.2	79294.5	35979.6	-8531.32	60367.6	-34260.5	54796.4
1.947	2109.63	66380.1	-4821.76	0	-59879	33051.1	89481.6	72475.9	45301.4	8883.61	28014.4	-31315.1	31197.5
1.948	36835.1	46751.9	-26559.7	0	-30006.7	24723	86335.3	51435.8	48288.9	24710.5	-11809.8	-21817.5	9361.51
1.949	54944.6	10844.8	-29594.7	0	5369.97	2932.52	71716.2	20837.1	46079.6	35689.4	-49940	-3940.4	-9207.43
1.95	53190.7	-35839	-12809.4	0	41109.2	-27484	46824.3	-11419.1	41198.4	41102.9	-77695.4	20828.5	-24506.9
1.951	35575.8	-83525.3	20063.9	0	72509.5	-60730	15056.1	-36751.5	36559.9	42711.7	-88706.5	47897	-37601.5
1.952	10684.6	-120182	61006.5	0	95566.3	-90875.3	-18118.7	-49005	34147.8	44711.4	-81193.6	70742.3	-48471.2
1.953	-11807.6	-135255	99658	0	107057	-112950	-46487.9	-46462.2	34726.6	51320.7	-57938.6	83279.5	-55693.8
1.954	-25081.4	-123239	126044	0	104727	-122994	-64595.2	-32417.2	37098.9	64966.6	-25592.7	82020.9	-56414.9
1.955	-27390.4	-85434.8	133548	0	87734.7	-118671	-69070.3	-13719.4	38962.4	84620.5	7190.48	67460.8	-47373.1
1.956	-21966.9	-30339.4	121038	0	57618.8	-99709	-59659.8	1844.32	37777.5	105046	32460.2	44085.1	-27183.2
1.957	-15311.4	29283.8	93362.7	0	18657.2	-68109.1	-39240.4	8469.96	31816.8	118575	44701.1	18975.2	2877.95
1.958	-13800.4	79839.1	60104.8	0	-22154.8	-28627.1	-12894.3	4157.41	21158.2	116892	42621.4	-449.219	37569.8
1.959	-21062	111180	32511.2	0	-56250.4	12132.6	13687.2	-8750.7	7450.47	94808.1	28830.2	-8874.45	69074.1
1.96	-36187.9	119181	20026.4	0	-75299.2	46506.1	35765	-25035.6	-6530.2	52325.7	8946.51	-4541.76	88949.2
1.961	-54316	106275	27073.3	0	-73759.5	67896.3	51083.8	-38927.9	-18175.6	-4305.42	-10195.8	10431.2	90649.6
1.962	-68574.9	79864	51512	0	-50734.5	72537.3	60036.7	-46369.1	-26132.8	-63450.8	-22916.6	31190	72664.6
1.963	-72583	48849.9	85233.9	0	-10855.5	60700.2	65333.8	-46595.4	-30640.4	-111682	-25664.9	51933.9	38680.2
1.964	-63237.2	20493.8	116649	0	36327.6	37271.5	70471.1	-42013.6	-33489.6	-137214	-18400.7	67886.3	-2129.49
1.965	-41414.1	-1950.75	134466	0	78886.5	10196.6	78054.9	-36767.4	-36838.5	-133985	-3919.25	76595	-38278.5
1.966	-12124.5	-19335.2	131341	0	105658	-11496	88842.5	-34790.1	-42020.5	-103327	12976.7	77957.6	-59118.5
1.967	17642.1	-34926.1	106222	0	109544	-20548.3	100933	-37854.3	-48781.2	-53419	26897.4	73594.4	-57982.3
1.968	40930	-51788.9	64583.2	0	89679.4	-13834.4	110841	-45034	-55004.3	3015.24	33793.9	65602.1	-34956.5
1.969	53060.1	-70328.7	16545.5	0	51593.8	6942.05	114447	-53130.6	-57606	53498.4	31584.3	55372	3987.94
1.97	52681.6	-87402.3	-26490	0	5812.69	35576.7	108816	-58517.6	-53892.3	88913	21223.7	43341.7	47998.8
1.971	41728.7	-97359	-55589.9	0	-35402.2	63795.5	93299.4	-58938.4	-42695.7	106522	6080.11	29104.4	85425.1
1.972	24656.8	-94535.7	-66908.6	0	-61614.4	83724.4	69736.5	-54669.2	-25298.7	109495	-8950.81	12652.7	107228
1.973	6647.84	-76344.3	-62591.1	0	-66821.5	90673.6	42293.4	-48770.2	-4868.99	104800	-18721	-5047.62	109450
1.974	-7582.89	-45086	-49498.2	0	-51000.7	84306	15801.7	-45487.2	14722	99998	-19867.9	-21441	94670.8
1.975	-15032.6	-8140.52	-36411.6	0	-19339.6	68380.6	-5604.56	-48384.8	30343.5	99589.6	-11510.9	-32741.2	70027.8
1.976	-14819.4	24249.9	-30764	0	19642	49273.6	-19436.8	-58273.9	41171.1	103850	3599.81	-35204.1	45231.1
1.977	-7776.39	42397.4	-35956.2	0	57067.2	33185	-25385.5	-72260.6	48580.5	108953	19941.6	-26341.2	28660.5
1.978	3872.51	40927	-50379.1	0	86028.1	24415.5	-24548.9	-84575.3	55498.2	109551	30495.9	-6166.01	24846.7
1.979	17453.6	20860.5	-68212.1	0	103127	23744.4	-18959	-88262	64588.6	101894	28769.8	22582	33442.1
1.98	30504.2	-10283.9	-81727.6	0	108658	28816.7	-9839.93	-78158.2	76393.9	86005.5	11485.8	54846.6	49255.2
1.981	41254.1	-41040	-84091.9	0	105320	35580.4	2226.51	-53102.9	88626.1	66657.8	-20385.3	84693.9	65157
1.982	49219.4	-60017.6	-71864.1	0	96883.3	39996.9	17566.5	-16935.3	96426.1	51113.8	-60702	106702	74046.4
1.983	54826	-59643.2	-45936.7	0	86283.5	39883.8	36621.2	22178.3	94314.1	46494.1	-99699.5	117134	71917.2
1.984	59510.5	-39033.5	-11073.2	0	75312	35349.8	58605.3	54372.6	78733.2	55954.9	-126547	114577	58819.3
1.985	64409	-3686.85	25831.1	0	64422.8	28596.7	81110.3	71156.5	50105.6	76862.6	-132448	99608.4	38460
1.986	70043	36210	58171.6	0	53432.3	22374.1	99876.4	68399.5	13728.4	101457	-114050	74379.1	17054.2
1.987	75097.9	69887.6	81364.8	0	42778.6	18511.9	109850	47830.1	-21300.4	119065	-74552	41909.4	389.081
1.988	76577.5	89270.2	93912.4	0	33536.6	17030.4	106689	16531.1	-45110.9	121024	-23749.7	5644.45	-7653.82
1.989	70574.7	91496.2	97117.7	0	27869.6	15934.2	88799.6	-15290.6	-50343.7	103680	24831.4	-30390.6	-6766.69
1.99	53241.6	79273.9	93831.9	0	27850.1	12479.7	58290.6	-37721.1	-35353.3	71064.8	57779.9	-61825.8	117.896
1.991	23230.3	58953.8	87035.1	0	34610.2	4571.06	21118.2	-44293.6	-5019.21	33366.6	65876.4	-83713.7	8150.61
1.992	-17304.9	38067.7	78600.9	0	47626.5	-7761.24	-13905.3	-34052.8	30346.3	3405.83	47340.9	-91585.1	12107
1.993	-61744.4	22190.2	68988	0	64137.7	-21827.1	-37896.6	-11630.9	58406	-7879.35	8169.64	-82391.9	8802.53
1.994	-100265	13522.5	57601.1	0	80194	-33161.1	-44181.4	14570.8	69224.7	3731.02	-39375.6	-56034.5	-2345.31
1.995	-122271	10882.1	43772.6	0	91461.2	-37062	-30578.5	35312.8	58446.3	34585.3	-80836.8	-16268.4	-18587.1
1.996	-119591	10867	27650.9	0	94859.3	-30866.2	-378.677	43679.9	29275.7	73806.8	-104048	29555.5	-35030.2
1.997	-90206	10252.6	10605.8	0	89446.1	-15377.6	38481.4	37236	-8952.94	107588	-103030	71680.3	-46168.5
1.998	-39311.2	7213.35	-4961.21	0	76660.8	4621.76	75482.8	18678.8	-44083.4	124414	-79859.2	100732	-47294.6
[truncated: 23,001 more rows]

## Sheet: Fig. S1b
time_msec_	dSxy1_Pa_	dSxy2_Pa_	dSxy3_Pa_	dSxy4_Pa_	dSxy5_Pa_	dSxy6_Pa_	dSxy7_Pa_	dSxy8_Pa_	dSxy9_Pa_	dSxy10_Pa_	dSxy11_Pa_	dSxy12_Pa_	dSxy13_Pa_
1.77636e-12	-88505	-44431.5	116513	0	87328.9	25971.9	33601	-1296.97	38060.4	13844.3	-29263.3	-29687.5	79378.3
0.001	-97038.6	-66513.6	105826	0	64173.9	-6657.95	25042.8	-17716.1	23743.6	13189	-29827.6	-34380.6	75680.8
0.002	-96717.3	-82524.6	76250	0	39672.8	-37213.1	13436.1	-33395	-703.865	17732.2	-32995.8	-26019.7	53604.2
0.003	-86830.4	-90094.4	36419.6	0	18159.8	-56915.1	4928.12	-45174.9	-24721.4	25143.3	-40342.4	-3624.19	18828.5
0.004	-69565.7	-88705.6	-1352.65	0	3080.68	-59633.9	5721.66	-50710.1	-38013.2	32197	-51481.9	29634.7	-19810.6
0.005	-49114.4	-79887.9	-25148.2	0	-3815.48	-44397.1	19385.9	-48913.8	-34106	35690.9	-63992	67148.2	-53184.3
0.006	-31399.4	-65632.4	-27559.4	0	-2285.11	-15633.2	45278	-40270.3	-12953.8	33921.2	-74243.6	100060	-74303.9
0.007	-21866.9	-48112.3	-8207.54	0	6278.07	17787.5	78018.3	-26769.7	19244	26973.9	-78456.4	119878	-80480.7
0.008	-23751.2	-28826.5	25773.8	0	19554.7	45491.9	109294	-11204.3	52259	17309.1	-73932.7	120525	-72969.5
0.009	-37053	-8805.29	62166.1	0	34172.3	59218	130286	3417.6	75769.6	8939.44	-59920.7	100149	-56154.9
0.01	-57780.4	10668.2	87628	0	46115.9	55753.7	134567	14770.2	82988.2	6186.77	-37758.9	61944	-35297.2
0.011	-79613.5	27958.9	92233.2	0	51109.6	38471.7	120540	21792.8	73068.3	12240.1	-10615.7	13349.7	-14555.8
0.012	-95286.5	40535.8	72936.6	0	45080.2	16456.6	91717.8	24744.8	51189.2	27509.6	17447.7	-35420.5	3905.07
0.013	-99381.8	45882.5	34626.7	0	25498.3	1538.77	55823.3	25244.3	26193.2	49408.2	42281.3	-74081.7	20230.4
0.014	-89838.6	42363.3	-11245.6	0	-7699.31	4127.14	22129.8	25554.8	7422.95	72253.2	60447.5	-94788.8	35520
0.015	-68542	30283.7	-50478.3	0	-50936	29127	-1218.29	27936.8	952.189	89110.2	69579.2	-94201	50796.9
0.016	-40893.6	12841.8	-70611	0	-96845.7	73643.8	-9620.75	33958.3	7733.86	93715.5	68577.4	-74414.5	65666.9
0.017	-13602.7	-4940.56	-64889.8	0	-135693	127246	-2853.14	43960.5	23575.6	82752	57626	-42267.5	78150.1
0.018	7255.12	-17072.6	-34484.8	0	-157106	174939	15654.3	56878.6	41005.5	57399	38051.5	-7610.23	85364.8
0.019	18304.1	-19182.9	12271.9	0	-153506	202024	40165.5	70493.4	52750.6	22901.9	12576	19524.2	84627
0.02	19483.2	-10045.7	62456.3	0	-122365	199152	65237.6	81955.4	54322.1	-12113.9	-15037.9	31665.4	75102
0.021	13528.9	7598.02	102872	0	-67645.5	165790	86713.4	88663.4	45936.4	-38827.1	-40065.1	25864.4	58191
0.022	4719.35	27421.2	124032	0	631.032	110867	102975	88890.7	32041	-50569.4	-57599.2	4523.81	37737.4
0.023	-3170.81	42211.9	122780	0	69144.2	50157.8	114217	82466.6	19065.7	-45070.2	-63583.6	-25650.4	18752.6
0.024	-7840.81	45969.5	102780	0	124525	1121.41	121507	70914.4	12786.3	-25461.9	-55999	-55580.7	5824.75
0.025	-9281.84	36884.6	72603	0	157475	-22820.9	125799	57127.1	15322.6	1202.74	-35736.7	-76777.5	1767.76
0.026	-8973.09	17908.8	42712.5	0	164972	-16841.6	126874	44761.9	24450.6	25752.5	-6792.81	-83697.8	6330.86
0.027	-8678.34	-4018.41	21689.6	0	151017	13755	123701	37113.6	34234.2	40306.3	24271	-75249.9	16840
0.028	-9358.09	-20512.7	13834.3	0	124641	55348.1	114724	36238.4	37528.5	40438.9	50155.7	-54808.3	28656.6
0.029	-10290.2	-25131.2	18315.9	0	96672.6	90920.4	98993	42195.9	29375.5	26434.5	64625.8	-28656.3	37237
0.03	-9392.24	-15849.4	30103.5	0	76195.2	105951	76730.2	52813.3	8977.89	3157.02	64438.2	-3894.85	39644.3
0.031	-4122.74	3713.86	42602.9	0	67655.6	93426	49517.4	64345.8	-19096.9	-22411.1	50448	13900.4	35411.2
0.032	7053.21	25742.2	50222.2	0	70331.2	56280.7	20199.3	72408.2	-46528	-43082.3	27200	22096.6	27071.8
0.033	23840.1	41018.8	50527.9	0	79307.2	5908.24	-8269.42	73475.6	-64297.9	-54194	1785.36	21424	18677.1
0.034	43675.7	42434.9	44873	0	87996.7	-42002.8	-33229	66193.9	-65745.3	-54615.2	-18706.1	15019	14873.6
0.035	62570.5	28060.9	37385.6	0	91085.5	-73157.3	-52831.4	52058	-49804.7	-46486.7	-29276.5	6798.48	18678.4
0.036	76524.5	1806.59	33060.8	0	86304.7	-79753.9	-66133.8	35434.5	-21107.3	-34062.3	-28598.7	-120.829	30445.7
0.037	82868.5	-27583.4	35327.5	0	74919	-62751.6	-72707.2	22395	11060.6	-21393.5	-19375.3	-4490.29	47644.2
0.038	81241.3	-49925.8	44539.1	0	60393.6	-31084.1	-72301.5	18917.6	36162.5	-11036.4	-7016.86	-7154.53	65026.6
0.039	73353.7	-57205.5	57657.4	0	46343.3	2170.38	-64671	28893.9	46398.6	-3119.71	2149.15	-10079.6	76790.7
0.04	62162.9	-46343.3	69361.9	0	34762.4	24924.9	-49957.9	52506.7	39008.8	4140.98	3572.72	-15223.3	77939.8
0.041	50109	-20508.9	74203.4	0	25072.6	30444.2	-29126.2	85746.1	17792.2	12949.1	-4071.73	-23244.4	66398.1
0.042	38115.9	12495.7	68716.7	0	14713.1	19536.5	-4624.73	120984	-8810.19	24783	-18420	-33166.8	43663.8
0.043	25134.1	42778.6	53121.2	0	998.053	-464.082	19484.2	149052	-30609.5	38945.9	-34196.5	-42615.6	14511.7
0.044	8771.18	62166.6	31281.5	0	-16884.5	-19130.5	37999.4	161817	-39409.4	52772.8	-45479.4	-48893.9	-14152.6
0.045	-12750.2	66547.4	9668.01	0	-36596.2	-27616.7	46179.3	154553	-32264.4	62474.2	-47516.4	-50157.1	-35807
0.046	-39257.8	57040.1	-4881.36	0	-52916.7	-22219.7	40967.6	127754	-11770.8	64774.4	-38912.4	-46243.4	-46007.1
0.047	-67242.8	38788.4	-7654.5	0	-59397.4	-5809.99	22490.6	86956	14413.6	58504.7	-22033.4	-38801.9	-44165.8
0.048	-90371.9	18597	2328.84	0	-51097.1	13558.9	-5017.68	41358	37259.9	45263.6	-2206.79	-30623.5	-33483.3
0.049	-101433	2377.25	21827.7	0	-26978	26340.4	-34565.9	1270.81	49586.2	29334.2	13969.2	-24435.3	-19752.8
0.05	-94640.2	-7021.35	44406	0	8799.77	25631.3	-57472.4	-25086.9	48602.8	16049.6	21154.9	-21768.7	-9259.88
0.051	-68845.8	-9893.63	62440.4	0	47663.3	10299.2	-66380.4	-33544.4	37179.4	9950.91	16969.6	-22388.7	-6061.22
0.052	-28185.4	-9089.35	69560.5	0	79119.9	-14312.6	-57554.9	-25108.3	21942.4	12930.1	2975.19	-24476	-10560.9
0.053	17857.7	-7745.47	62576.2	0	94288.9	-38399.7	-32090.1	-5164.58	10827.3	23456.4	-15800.6	-25476.9	-18901
0.054	57576.4	-7739.92	42232.6	0	88940.3	-51666.2	3828.51	18660.1	9514.19	36825.8	-32577.1	-23390.5	-24453.2
0.055	80542	-8663.63	12886.5	0	65101.6	-47486.2	41051.5	38934.8	19073.8	46937.4	-40900	-17781	-20343
0.056	81344.8	-8185.2	-19059.9	0	30378.9	-25710.5	69932.8	50920.5	35638.1	48316	-36938.5	-9943.91	-2381.47
0.057	62088.8	-3604.69	-47137.4	0	-4630.28	6956.64	83700.8	53503.3	51538.2	38352.3	-20485.1	-2518.23	28833.9
0.058	31512.5	6697.35	-66698.9	0	-30206.8	39435.2	80440	48994.6	58652	18327.9	5011.81	1885.21	67586.1
0.059	2895.65	21903.6	-76140.4	0	-40618.2	60221	63719.7	41641	51272.5	-6718.59	33728.5	1784.6	104327
0.06	-11029.2	38753.5	-76829.4	0	-36113.6	61774.3	41589.3	35504.6	28622.4	-29650	59434.9	-2225.11	129236
0.061	-2185.33	52619.8	-72404.2	0	-22259.9	43305.3	23467.5	32892.7	-4865.1	-43498.5	77540.7	-7586.48	135462
0.062	29814.5	59118.6	-67205.7	0	-7258.12	11064.2	17450.3	33489.9	-41206.4	-43850.8	86456.3	-10735.5	121996
0.063	76939.8	56164.2	-64829.1	0	1380.67	-23814	27226.6	34886.8	-71576.7	-30246.9	87686.3	-8480.25	94374.2
0.064	125921	44451.1	-66993.3	0	284.506	-49355.5	50832.1	34015.1	-89703.8	-6507.79	85019.7	363.085	62872.2
0.065	162030	27593	-73146.9	0	-8475.88	-56634.6	81449.4	28701.4	-93522.2	20689.8	82570.1	14232.7	39155
0.066	174647	10561.4	-80875.8	0	-18154.5	-42769.1	109513	19025	-85906.3	43858.3	82985.7	29129.2	31775.7
0.067	160404	-2104.85	-86753.4	0	-19957.9	-11345.4	126244	7301.97	-72854.2	57206.2	86153.1	39587	43407.6
0.068	124200	-7647.83	-87686.9	0	-7087.04	29165.2	126285	-2739.2	-61006.1	58388	89046.6	40739.4	69402.2
0.069	77653	-6381.33	-81950.5	0	22522.2	68281.7	109831	-7537.74	-54882.6	48898	86855.4	29949.4	99590
0.07	34318.2	-692.272	-69759	0	64339.7	97098	82214.9	-5408.11	-55141.7	33426	74948.3	7904.41	121978
0.071	5791.35	5436.78	-53262.8	0	108647	110575	52233.1	2857.84	-58774.3	17912.5	51127.1	-21310.9	127036
0.072	-2598.44	8519.4	-35950.3	0	143660	108317	28947.1	14107.4	-60329	7497.7	17050.8	-51446.6	111424
0.073	7276.85	6446.45	-21638.9	0	159524	93826	18663	24227.3	-54842.1	4685.23	-21517.6	-75537.2	78810.8
0.074	27814.4	-810.746	-13429.4	0	152442	72473.2	22842.7	29985.9	-40037.6	8785.47	-56211	-88114.8	38703.4
0.075	48597	-11241.1	-12767.6	0	125776	49711.2	37366.4	30411.4	-17520.2	16475.1	-78544	-86290.7	2558.15
0.076	61110.3	-21923.2	-19171.7	0	89696.5	29349.1	54487	27360.3	7236.71	23249.2	-82759.8	-70473	-20558.9
0.077	61045.4	-29512.5	-30342.8	0	57547.6	13338.5	64945.4	24754.8	27259.6	25316	-68116.4	-43956.1	-27156.4
0.078	50009.6	-31457.8	-42868.4	0	41198.8	2038.33	61629.2	26849.9	36194.2	21051.2	-39452.8	-11775.2	-20744.6
0.079	33939.7	-26138.2	-53279	0	47275.1	-4896.47	41881.5	36367.7	31091.6	11569.5	-5964.02	20420.7	-9761.48
0.08	20041	-13010.7	-58937.2	0	74281.6	-7564.04	8360.92	52990.7	13435	97.5658	21623.4	47648.6	-4290.74
0.081	14032.7	7131.78	-58751.5	0	113560	-5887.01	-31382.5	73292	-11314.1	-9226.67	34525.1	66222.6	-11579
0.082	17106.9	32703.5	-53201.9	0	151805	369.046	-67809	91922.1	-35224.9	-13245.4	28847.2	74054.1	-32958
0.083	26312	60603.9	-44000.2	0	176007	10935.6	-91654.2	103506	-51039	-10814	7008.25	70699.1	-63203
0.084	35515	86802.4	-33346.2	0	177869	24650.2	-97490.3	104972	-54051.7	-3058.38	-23070.3	56994.6	-92148.9
0.085	38583	106567	-23027.3	0	156395	39637.3	-84669.1	96625.8	-43648.4	7047.91	-50746.5	35063.8	-109010
0.086	32219.2	115136	-13962	0	118740	53462.3	-57711.2	82215.4	-23139.9	16275.5	-66420.8	8075.48	-106295
0.087	17189.4	109536	-5996.06	0	77006.5	64089.5	-24843.7	67448.4	1961.69	22223.1	-64853.1	-20009.2	-83226.2
0.088	-1323.86	89113	1639.23	0	44504.4	70241.1	5011.34	57690.9	25831	24426.4	-47245.4	-44782.3	-46196.5
0.089	-16598.6	57080.5	9807.25	0	30870.9	71754.6	24008.8	56027.1	44656.1	24146.8	-20724.2	-62169.7	-6655.48
0.09	-22607.7	19558	18716.6	0	39016	69127.5	28607.2	61912.5	57456.2	23543.8	4218.27	-69071.1	22630
0.091	-17198.4	-15317.5	27632.1	0	64509.5	62948.3	19474.4	71695.6	65898.7	24594.2	17549.7	-64408.9	32320.6
0.092	-2927.67	-39688.8	35042.2	0	97278.1	53554.5	1220.22	80263.7	73185.9	27676.1	13558.8	-49367.2	19322.6
0.093	13841.6	-48624	39151.2	0	125567	40639	-18948.2	83186.8	81925.9	31650	-6898.61	-27486.5	-11969.9
0.094	25143.7	-41159.4	38753.1	0	140071	24071.4	-34186.6	78841.5	93139.6	34031	-36255.6	-3823.1	-51711.3
0.095	24947.3	-21374.1	33760.3	0	137082	4488.73	-39355	68961.2	105338	32496.1	-62980.8	16216	-87974
0.096	11566.1	3537.62	25502.2	0	119499	-15916.1	-32808.8	58001.8	115156	26249.8	-75287.7	28208.3	-110878
0.097	-11525.6	25251.2	16403.3	0	95107.2	-33323.3	-16477.8	51222.1	119083	16429.6	-65523.5	29890.3	-115791
0.098	-36478.6	37058	9199.83	0	73630.5	-43035	4826.37	52324.8	114683	6492.66	-32893.3	21463.5	-103934
0.099	-54488.3	36182.7	6153.19	0	62470.3	-40860.8	24972	61784.8	102405	200.998	16106.7	5512.47	-81705.7
0.1	-58510.2	24045.3	8174.36	0	64336.1	-25011.8	38466.5	76406.3	85389.2	404.881	69425.9	-14056.2	-57193.7
0.101	-46489.6	5753.97	14788.9	0	76002.2	2856.15	41636	90534.3	68755.6	7306.79	113691	-33149.1	-37438.8
0.102	-21746.3	-12423.6	24277.2	0	89899	37375.2	33863.8	98317.6	57942.9	17791.1	138248	-48510.4	-25704.5
0.103	8062.63	-25415.6	34337.8	0	97307.2	70803.7	17300.7	95946	56255.2	26571.3	138640	-58609.5	-20874.2
0.104	33777.9	-30956.2	42875.5	0	91579.2	95103.3	-3964.44	83438.4	64147.5	27613.5	117816	-63435.6	-18951.9
0.105	48552.6	-30729.6	48423.4	0	71170.8	104412	-25081.9	64550.7	78203.6	17228.3	84629.8	-64187.6	-14886.5
0.106	49815.7	-28760.3	50389.6	0	40016.3	96896.4	-42121.8	45449.4	92392.8	-4597.44	50894.9	-62384.7	-5822.39
0.107	40615.4	-30260.6	48694.2	0	6374.87	75147.9	-52798	32341.5	100048	-33501.4	26877.5	-58992.8	7933.4
0.108	27917	-38988.5	43483	0	-20328.6	45364.6	-57053.9	29068.4	95667.5	-61737.5	18426.1	-54248.3	22552
0.109	19865.1	-55996.3	34809.5	0	-32855.9	15032.7	-56413.2	35841	77270.9	-81195.8	24935.3	-47306.2	32183.4
0.11	22553.9	-79292.5	22592.2	0	-28767.9	-9408.69	-53061.2	49348.6	46686.4	-85561.6	39986.3	-37005.4	31846.7
0.111	37217.7	-104284	6981.92	0	-11226.1	-24332	-48720.3	64282.9	9429.99	-73300.4	54390.6	-22401.9	19117.6
0.112	59933.5	-125852	-11362.2	0	12381.6	-29712.9	-43637	75705.8	-27099.1	-47620.5	59201.1	-3491.24	-4072.78
0.113	82528.3	-139338	-30868.3	0	33087.5	-28104.4	-36528.6	80974	-55706.7	-15557.2	49440.2	18365.1	-32198.9
0.114	95803.3	-142311	-49225.6	0	43867.4	-23325.8	-25107.1	80728.6	-71273.5	14424.2	25418.4	40530.2	-57784.3
0.115	92857.8	-134591	-63876.3	0	42087.7	-18546.5	-7455.04	78249.8	-72325.3	35725	-7222.66	59337.5	-73930.7
0.116	71653.9	-117948	-72685.1	0	30410.7	-15201.9	16884.7	77671.9	-60885.4	45035.3	-39482.3	71120.9	-76985.5
0.117	36388.5	-95619.8	-74671	0	15811.8	-13040.5	45798.8	81863.5	-41879.7	43469.6	-62356.9	72963.1	-67177.4
0.118	-4026.27	-71053	-70259.3	0	6601.77	-10783.5	74805.7	90679.7	-21301	35029.7	-69381	63561.2	-48899.6
0.119	-38132.2	-47915.1	-61142.1	0	9481.64	-7578.32	98002.8	100734	-4523.16	24696.5	-59023.3	43801.6	-28450.9
0.12	-55897.3	-29383.1	-49649.6	0	26501.9	-3618.06	109767	106560	5115.74	16080.8	-34547.9	16674.1	-11764.6
0.121	-51681.1	-17916.2	-37897.8	0	54015.3	-383.878	107066	102807	7283.07	10028.6	-2956.67	-12980.4	-2378.32
0.122	-25918.2	-15071.5	-27246.4	0	83783.5	241.188	90325	86760.7	4065.27	5120.29	27478.8	-39450.3	-51.3913
0.123	14570.8	-20552.9	-18061.2	0	105416	-2674.82	64147.4	59708.2	-575.811	-1424.55	49873.2	-57295.4	-1627.52
0.124	59002.1	-32322.9	-10100.5	0	110095	-8212.73	35955.5	27039.1	-2511.94	-11283.5	60245.3	-62390.3	-2329.33
0.125	95323.4	-46217.9	-3040.56	0	93668.2	-13239.2	13659.4	-3313.36	1301.92	-24102.3	58584.4	-53189.1	1660.7
0.126	113760	-56979.6	2989.76	0	58513.4	-13516.1	3416.88	-23645	11846.5	-37153.5	47779.1	-30995	11652.1
0.127	109447	-59635.2	7203.25	0	13191.8	-5388.51	7445.65	-28972	27450.1	-46248.7	32318.6	-110.032	25752.5
0.128	83527.1	-51132.4	8572.54	0	-29806.6	12375.6	23278.7	-18917.4	44540.2	-48237.8	16620.9	33110.3	39419.2
0.129	42703.8	-32141.5	6467.99	0	-58005.5	37511.2	44736.7	2276.73	58268.3	-42039.6	3527.44	61513.1	47830.3
0.13	-2860.74	-6923.53	1374.54	0	-62722.5	64544.6	63989.1	27240.3	64458.7	-30206.5	-5901.3	78811.9	47751.5
0.131	-42257.8	17126.4	-5075.8	0	-42072	86484.8	74028.4	47926.3	60588.3	-17192.9	-12337.8	81237.5	39486.3
0.132	-66978.3	32262.4	-10531.1	0	-1664.92	97337.5	70833.1	58458.2	46923.5	-7701.56	-17030.3	68359.4	26777
0.133	-72932	32912.3	-12902.6	0	46641.9	94236.9	54586.3	56720.1	26823.8	-4145.66	-21046.6	43499.5	15857.1
0.134	-61406	18026	-11512.6	0	88301.6	78672.7	29104.5	44818.7	5595.02	-4820.09	-24647.5	12795.8	12933.3
0.135	-38453.5	-8116.19	-7486.24	0	110460	55763.3	288.46	27949.3	-10315.5	-4789.81	-27229.5	-16182.9	21473.2
0.136	-12859.2	-37398.7	-3438.4	0	105677	32365.4	-26047	12221.6	-15875.9	2660.6	-28213.8	-36406.8	40916.8
0.137	6470.42	-60519.2	-2141.57	0	74652.4	14125.6	-45817.1	2709.27	-8622.48	22020	-27321.6	-43216	66086.1
0.138	13198.3	-70641.4	-4752.16	0	25745.3	3484.97	-57555.8	1624.32	10170	53163	-25550.6	-35587.4	89153.4
0.139	5346.86	-65988	-9593.95	0	-27248.4	-1267.85	-61753.6	8150.7	35515.3	90121.7	-24841.2	-16329.2	102208
0.14	-14106.9	-50562	-11989.8	0	-69242.9	-4981.17	-60067.1	19139.3	60584.6	122122	-27534.5	8540.62	100134
0.141	-38288.9	-32688.1	-5779.18	0	-88441.7	-13115.7	-53510.1	30336.4	78141.4	138048	-35457.4	31506.8	82686.7
0.142	-58720.2	-21388.8	14059.9	0	-79586.9	-29114	-42291.4	38244.7	83598.1	130125	-48725.9	45370.3	54318.8
0.143	-67858.6	-22776	48513.9	0	-45448.8	-52216	-25797	40726	76182.5	98471.7	-65576.6	45210.7	23000
0.144	-61752.3	-37192.4	92704.4	0	4270.68	-77243	-3510.36	37473.6	59406.5	51529.8	-82152.6	29547.9	-3103.25
0.145	-41044.1	-58845.8	136209	0	56211.4	-96196.4	23311.3	29460.8	40378.4	3928.55	-93808.3	748.79	-18204.8
0.146	-10946.2	-78186.1	165706	0	97213.6	-100983	51335.4	18069.3	26714.9	-28138.9	-96361.2	-35739.4	-20964.9
0.147	20690.4	-85586.1	169442	0	118530	-86813.5	75186.1	4631.26	24634.6	-33608.4	-87364.9	-72688.4	-14778.8
0.148	45952.6	-75872.3	141839	0	117580	-53940.2	88942.5	-10011.1	35971.7	-10048.8	-67294.7	-102914	-5771.12
0.149	59279.2	-50588.8	86465.6	0	98623.6	-8192.91	88400.4	-25035.7	57626.2	34518.8	-39065.6	-120889	-663.938
0.15	59408.6	-18230.9	16050	0	70354.6	40910	72869.8	-39240	82489.8	84733.2	-7665.83	-123888	-3582.38
0.151	49187	8914.12	-50920	0	43055.5	83007.1	46368	-50751.1	101406	123615	21548.1	-112424	-14795.4
0.152	34506.9	19356.2	-95888.1	0	25284.6	110066	16329.6	-57074.7	106920	138631	44195.4	-89775.9	-30771.6
0.153	21786.6	7046.78	-106707	0	21212.5	118759	-8310.28	-55875.8	95501	127096	57819.7	-60941	-45682.2
0.154	15670.8	-25834.3	-81917.5	0	30284.7	110746	-20332.4	-45908	69226.5	96386.5	62629.8	-31270.5	-54294.3
0.155	17496	-69280.5	-31655.1	0	47634.5	91808.4	-16998.3	-27894.9	35249.3	61268.8	60604.1	-5196.89	-53854.8
0.156	24985.8	-108646	25612	0	66527.8	69417.8	-899.913	-5093.34	3312.58	37496.6	54856.7	14728.4	-45357.7
0.157	33871.1	-130058	69446.2	0	80485.6	50255.4	20609.8	17252.2	-17133.3	35128.3	48303.5	28023.5	-32942.9
0.158	39701.5	-125091	84454.9	0	84982.7	38406	38343.2	33098.4	-20379.5	54506.9	42593.5	36044	-21683.9
0.159	40306.3	-94101.2	65916.8	0	78469.3	34645.9	44555.5	37394.3	-5931.44	85332.1	37947.9	40992.7	-15481.1
0.16	36597.7	-45914.2	21254.3	0	61776.2	37175.1	36175.4	27637.1	21384	111187	33079.4	44923.3	-14847
0.161	32251.9	5256.31	-32561.9	0	37469.7	42532.7	16204.8	4922.24	53266	115915	26251.3	48796.4	-17034.6
0.162	32067.3	44745.7	-75205.5	0	8616.35	47326.9	-7580.06	-26149.2	80925.2	90645.3	15863	52034	-17044.1
0.163	39099.1	62493	-90374.3	0	-21769.6	48921.1	-25150	-58454.4	97593.1	37965.2	1370.11	52700.8	-10192.5
0.164	53174.6	56038.1	-71562.9	0	-50728.7	45862.5	-28266	-84344.8	100665	-28531.5	-16176	48313.1	5260.54
0.165	69675.7	30863.1	-24350.5	0	-75406.5	37819.6	-13943.2	-97419.4	91439.4	-88500	-34578.5	36976.5	26834.4
0.166	81163.9	-2206.43	35804.8	0	-92534.3	25061.4	14445.4	-94296.3	74007.3	-122428	-50683.6	18585.7	48127.1
0.167	79933.4	-31274.9	89102.4	0	-99033.1	8466.42	48045.1	-75219.3	53107.2	-118667	-61446.8	-4554.48	61198.5
0.168	61117.2	-47440.6	118406	0	-92450.6	-10661.4	75468.1	-43755.4	32129.1	-77688.4	-64731	-27735.6	59756.3
0.169	25595.2	-47777.5	115119	0	-72415.1	-30233.8	86965.1	-5814.14	12316.1	-12026.1	-59827.4	-45001.6	42003.9
0.17	-19794.1	-35380.1	81672.6	0	-41487	-47499.8	77917.9	32184.1	-7220.98	58480.1	-47983.7	-50639.3	12324
0.171	-63536.8	-17596.5	30267	0	-5267.52	-59352.1	50505.6	64678.4	-27747.3	113521	-31956.7	-41160.9	-19871.7
0.172	-93274.2	-2524.57	-21931.1	0	28162.9	-62997.1	13066	88174.2	-49674.1	139540	-15706	-16778.8	-42844.9
0.173	-100070	4250.09	-58776.5	0	50721.8	-57117	-22830	101827	-71289	133591	-3303.7	18170.4	-46673.7
0.174	-81712.9	1449.05	-70384.1	0	56369.4	-42250.3	-46481.2	106974	-89010.5	103709	1936.05	55747.3	-27030.4
0.175	-44411	-7462.25	-55994.7	0	43714.4	-21319.9	-51414.5	106577	-98617.8	64836.1	-1739.61	86658.5	13051.2
0.176	-554.994	-16595.1	-23070.7	0	16691.5	1355.27	-37754	103966	-96974.7	32749.6	-13688.6	102509	63520.4
0.177	34497.6	-19750.5	15929.8	0	-15888.1	21065.3	-11774	101857	-83917.4	18225	-31122.4	98698	110458
0.178	48227.2	-13570.5	48347.5	0	-42819.7	34091.3	16391.3	101569	-62533.3	23345.4	-49452.8	75771.1	140233
0.179	35052.2	1434.94	65546.7	0	-53884.8	39081.6	36080.1	102509	-38687.8	41791.6	-63271	39626.4	143754
0.18	-1550.61	20966.2	65082.5	0	-42938.8	36985.7	39666.6	102676	-18884.2	61846.7	-67841.1	157.693	119206
0.181	-49516.9	38461.4	50608.7	0	-10055.1	30786.1	24824.6	98941.4	-7797.61	71345.1	-60190.9	-31760.5	72298.7
0.182	-92722.7	47825.8	29422.2	0	38477.7	24001.4	-5143.15	88303	-6835.38	62486.4	-40218.4	-47126.9	14360.5
0.183	-115624	45257	9383.2	0	92135.3	19345.4	-42578.2	69045.5	-13244.5	34080.9	-10702.7	-41691.3	-41348.3
0.184	-109187	30890.5	-4081.64	0	139310	17774.5	-77930.6	41484.2	-21755.7	-8060.57	23241.1	-17121.7	-83279.4
0.185	-73488.9	8514.27	-9296.18	0	171200	18089.4	-102618	8583.83	-26426.4	-54074	55476.4	19583.8	-104547
0.186	-17843.3	-15726.8	-8060.47	0	183974	17903.5	-111153	-24599.8	-23309.2	-93400.4	80425.8	58068.4	-104015
0.187	41974	-35128.6	-4097.02	0	179869	14637.2	-102058	-51802.6	-12270.8	-118036	94368	88059.5	-85496.9
0.188	89589.2	-44766.2	-813.88	0	165642	6940.53	-77745.8	-67073.9	3279.75	-124394	96388.9	102028	-55947.1
0.189	112653	-42403.7	221.058	0	149776	-4502.53	-43075.2	-66590.7	17190.8	-113067	88050.6	97481.2	-22763.7
0.19	107433	-29226.9	-125.741	0	139339	-16963.2	-4164.9	-49719.2	23544.7	-87867.4	72841.4	77248.7	7903.74
0.191	79363	-8939.91	851.608	0	137317	-26419.6	33289	-19627.2	18782.8	-53737.4	54689.3	48035.4	32353.9
0.192	40843	13627	6239.16	0	141960	-28939.4	64817.7	17447.2	3106.12	-15728.3	36797.1	18263	49296.9
0.193	7258.32	33470	18078.7	0	147819	-22024.3	87303.2	53758.8	-19218.7	21392.2	21097.4	-5104.15	59041.4
0.194	-8970.14	47373.5	36181.7	0	148384	-5607.54	99329.2	81921	-42034.2	53111.4	7899.46	-18174.7	62844
0.195	-1713.62	53591.8	58115.1	0	138862	17740.9	100596	97041.7	-59014.5	74592.8	-3220.56	-21213.5	61912.1
0.196	26417.4	52452.3	79752.7	0	118520	43422	91760.1	97689	-66281.4	81294.3	-12809.7	-17686.5	57497.2
0.197	65645	45312.2	96532.3	0	91012.4	65873.5	74514.5	86132.6	-63437.7	69974.5	-20738.2	-12310.1	50668.7
0.198	102627	33911.8	104704	0	63257.4	80076.4	51295.2	67282.2	-52982	40290.4	-26004	-9141.77	42477.4
0.199	124686	20018.9	102104	0	42594.7	82834.7	25225.9	46949.9	-39254.5	-3638.99	-27368.9	-9545.55	34092.6
0.2	124665	4636.99	88592.9	0	33979.6	73615.1	-247.359	30192.7	-25852.4	-53310.3	-23988.5	-12111.4	26135.3
0.201	102273	-11104.9	65765.1	0	37905.8	54865.1	-21872.9	19925.2	-14454.1	-97107.3	-16608.7	-13231.1	19073
0.202	64560.9	-26355.1	36477.1	0	50103.2	31661.5	-37135.4	16602.4	-4224.08	-123510	-7576.83	-8986.38	12508.6
0.203	22734	-39575.5	4322.85	0	63347.7	10396.2	-44720.4	18725.3	7513.93	-124649	-720.119	2750.33	5898.5
0.204	-11590	-48709.4	-26914.4	0	70324.3	-2491.37	-44590.1	23802.9	23190.1	-99023.6	-139.383	21248.2	-881.273
0.205	-29992.7	-51620.8	-53485.7	0	66960.8	-2513.13	-38125.8	29604.7	43707.1	-52669	-8464.48	42364.5	-7151.03
0.206	-30214.8	-46262.6	-72152.7	0	54113.3	11878.2	-27624.4	34684.1	67024.3	2455.05	-26032.5	60156.9	-10496.7
0.207	-15782.9	-32038	-80476.8	0	37627.4	38395.5	-15822.7	38522.3	88510	52092.6	-49807.3	68745.3	-7840.74
0.208	5058.34	-9996.28	-77326.4	0	26072.2	71375.6	-5557.77	40980.7	102563	84001.3	-74398.1	64595.4	4172.96
0.209	23021.3	16735.8	-63245.3	0	26924.2	103158	925.964	41685.8	104403	91956.7	-93441.5	48279	27203.5
0.21	30911.4	43382.6	-40595.3	0	43383	125991	2324.15	39668.7	92247.7	77192.7	-101481	24319	59867.1
0.211	25870.3	64877.3	-13468.3	0	71955.3	134556	-1485.23	33653.7	68060	47703.5	-96079.6	381.947	97490.1
0.212	10487.1	76486.9	13099.9	0	103219	127402	-9199.67	22816.5	37097.9	14817.8	-78227.2	-15601.8	132108
0.213	-8994.82	75800.8	33987.8	0	124941	107515	-18438.1	7833.18	6375.19	-11079.8	-52458.9	-17602.3	155200
0.214	-24646.6	62616.8	45187.7	0	126305	81377	-25746.7	-8566.35	-17610.4	-23973.7	-24891.2	-3821.06	159733
0.215	-30235.5	39487.8	44634.3	0	102820	56652.9	-27533.9	-21784.4	-30675.6	-24200.3	-1420.55	22620.2	143077
0.216	-23317.5	10900	32607	0	58190.8	39773.6	-20942.4	-26597.7	-31998.9	-17442.1	14123.7	54715.6	108371
0.217	-6029.63	-18180.6	11538.9	0	4031.71	33550.2	-4758.05	-19049.1	-23879.1	-11703.7	21267.7	83399.8	63873.8
0.218	15474.7	-42863.9	-14761.7	0	-44033.3	36438.7	19764	1829.54	-10329.6	-13878.2	22198.9	100599	21192.7
0.219	33617.5	-59980	-42012.1	0	-72084.3	43336.8	48861.9	32866.8	4249.38	-26153.2	20996.7	101476	-8641.56
0.22	41778.4	-67829.3	-66423.4	0	-72965.3	47829.3	76900.3	67196.6	16723	-45164.9	21573.9	85824.9	-18233.3
0.221	37000.5	-66555.7	-85367.6	0	-49902.3	45099.2	97701.3	96156.4	25751	-62944.2	26102.5	58113.7	-6407.82
0.222	21033.4	-57563	-97460.3	0	-15368	34019.5	106538	111825	31709.6	-70132	34452.2	25640.4	21386.3
0.223	-379.47	-42743.7	-102526	0	12766.3	18119.1	101366	110013	35983.3	-59909.3	44072.3	-3367.67	55196.8
0.224	-18957.4	-24587.6	-101173	0	18074.5	4161.96	84144.3	91465.4	39987.1	-30708.8	51434.9	-22525.6	83441.2
0.225	-27082.5	-5325.14	-94584.6	0	-8118.18	-384.755	60349.5	62013.1	44668.4	12340.9	53214.7	-28728.5	97197.9
0.226	-19762.8	12623.6	-84353	0	-62874.6	9414.15	37298	30446.9	50141.6	59085.3	47680.9	-22797.9	92412.5
0.227	3065.06	27071	-72334.9	0	-131778	33601.5	22157.7	5364.01	56094.2	97453.8	35171.3	-8887.51	71144.7
0.228	37042.8	36195.4	-60769.2	0	-193706	66828.3	19062.6	-7627.34	62063.4	117524	17743.8	7262.58	40024.7
0.229	74284	38687	-51815.5	0	-227828	99877.1	28084.4	-7952.45	67729.8	114898	-1498.86	19825.4	7330.69
0.23	105772	34576.9	-47095.9	0	-221252	123008	44491	148.209	73021.7	92007.7	-19721.2	24936.8	-19995.7
0.231	124029	24896.4	-47124.1	0	-173910	129248	60700	9634.97	77781.3	57433.5	-34795.5	21165.4	-39147
0.232	124848	12038.3	-50645.3	0	-98764.7	117161	68814.3	13611.1	81488	22764.8	-45685.5	9705.63	-51468.2
0.233	108572	-1062.1	-54742.4	0	-17737.3	91086.3	63398.1	8390.5	82995.4	-988.014	-52051.7	-6447.94	-61428.8
0.234	79396.6	-11622.3	-55382.5	0	46196.7	59411.8	44112.5	-5229.07	80776.3	-7039.91	-53631.9	-23810.9	-73459
0.235	44122.2	-17454.8	-48723.8	0	76741.4	31304	15805	-22180	73386.4	5259.96	-49962.4	-39310.8	-89224
0.236	10189.9	-17763.6	-32716.1	0	70135.6	13079.7	-12553.7	-35552.5	60031.3	30916.1	-40337.1	-51325.6	-105996
0.237	-16339.3	-12648.7	-8242.8	0	36118.7	6149.62	-30906.5	-39729.4	41196.7	60976.7	-24445	-59572.6	-116630
0.238	-31897.6	-3085.37	20280.1	0	-5944.02	6921.94	-31730.6	-32894.2	18645.5	86232.7	-2910.44	-64999.7	-112632
0.239	-36081	10059.2	45898.6	0	-34095	8928.68	-12668.2	-18235.9	-4556.77	99898.9	22043.5	-69004.8	-87189.6
0.24	-30961.7	26108.9	60921	0	-32234.8	6259.86	22078.4	-2723.91	-24995.1	99844.4	46768.7	-72566.3	-39058.4
0.241	-20430.3	44564.9	59525.8	0	4240.19	-3332.77	63025.1	5630.69	-39275.9	88662.9	66999.8	-76029.9	25699.9
0.242	-8827.4	64739.7	40011.8	0	66486.1	-16935.2	98122.6	1107.95	-44810.2	71954.8	79006.7	-78613.2	94668
0.243	165.913	84767.9	5797.72	0	135752	-27428.4	116846	-17022.2	-40250.2	56194.2	81087	-78753.5	151956
0.244	4026.22	101537	-35075.4	0	190009	-26454	113231	-43918.3	-25352.6	45718.4	73939.2	-74631.6	183555
0.245	2196.18	110618	-72297.5	0	211733	-8352.89	88033.9	-70775.5	-1543.92	41727.6	60813.7	-64653.6	181412
0.246	-4380.73	107590	-96459.8	0	194254	26592	48542.2	-87975.4	28860.9	41762.8	46323.3	-48279.2	146686
0.247	-13240.7	89593.8	-102089	0	143672	71273.8	5783.94	-88882.7	62128.9	41398.1	34835.2	-26053.4	89428.4
0.248	-21140	57060.5	-89536.7	0	76485.6	113381	-28322.3	-72272.3	93705.3	36550.7	29207.1	-49.9995	25372.3
0.249	-24794.5	14699.7	-64603	0	13689.4	139475	-45079.4	-42877.7	118976	25247.4	29621.3	26672	-28648.2
0.25	-21579.8	-29011	-36724.8	0	-26462.1	140053	-41099	-9666.54	133413	9295.49	33909.7	50458.3	-60589
0.251	-10595.6	-63511.1	-15339.6	0	-34394.2	113226	-18930.4	17568.6	134556	-6718.54	38464.3	67772.2	-66092.4
0.252	7163.27	-79122.8	-6722.25	0	-11855.8	66117.9	14139.5	31819.4	122168	-16548	39781.7	75884.7	-49672
0.253	28391.4	-70142.2	-11934.8	0	29583.6	12933.1	48826.9	31279.5	99087.8	-15156.7	35892.9	73442.7	-22106.8
0.254	48418.9	-36939.2	-26677.4	0	73043.9	-29773.4	76488.8	19711.9	70809.2	-850.799	26890.5	60772.1	4135.08
0.255	62032.2	13486.1	-43423.4	0	102580	-48467.7	91733.7	4708.25	43732.7	24040.3	14999.4	39759.4	19300.4
0.256	65056.2	69164.6	-54373.4	0	108315	-37674.4	92987.6	-5405.84	24057.4	52981.4	3179.31	13572.4	20294.5
0.257	55753.2	116247	-54757.3	0	89190.9	-1841.97	82657.4	-4949.56	14870.5	78146.1	-5824.53	-13992.1	10819
0.258	35226.3	143087	-44303	0	52417	45901.5	65517.5	7199.85	15802.5	92446.9	-10665.7	-39140.1	-606.253
0.259	7801.75	143279	-27095.9	0	10145.8	88098	46903.9	27429.9	22743.5	92261	-11756.8	-58654.8	-4737.12
0.26	-20673.1	117455	-9527.52	0	-25214.3	109036	31464.9	48948.9	29156.1	78885.4	-10640.2	-70198	3838.93
0.261	-44111.6	73015.1	2795.94	0	-45192.6	99711.9	22010.4	64728.8	28983.5	57467.5	-9163.76	-72569.6	24326.1
0.262	-58283.5	21526.8	7354.77	0	-47580.1	61271.4	19539.7	69955.4	18320.5	35896.6	-8327.29	-65702.7	49351.8
0.263	-62005.6	-24407.5	5982.17	0	-36271.2	4269.73	23454.7	63656.9	-2239.89	21109.4	-7824.79	-50525.2	68037.1
0.264	-57256	-54893.3	3727.15	0	-19013.1	-54716.1	32086	48699.5	-28187.1	17159.3	-6315.09	-28902.9	70306.8
0.265	-48419.8	-64807.2	6316.26	0	-3907.79	-98569.9	43307.5	30147.4	-52472.6	23782.2	-2140.13	-3562.69	51198.1
0.266	-40218.8	-54912.1	17248.4	0	3766.02	-115416	54362.4	13322.2	-67952.1	36344.6	5335.7	22045.5	13548.2
0.267	-35874.2	-30491.1	35619.6	0	3174.32	-101995	62501.8	1627.79	-70631.5	48375.6	15112.2	43911.7	-32698
0.268	-35805.4	435.26	56241.1	0	-2136.44	-64850.2	65016.2	-4116.52	-60515.1	53480	24330.6	57994.4	-73615.2
0.269	-37174.9	29873.2	71366.8	0	-6128.69	-17455.9	59807.6	-5506.74	-42171.5	48457.1	29176.5	60806.6	-96357.9
0.27	-35413.6	51873	74234.1	0	-3172.14	24290	46036.6	-5521.52	-22468.8	34125.3	26308	50380.2	-93812.5
0.271	-25621.5	63626.1	62137.5	0	9753.07	47387.5	24522.4	-6809.1	-7797.01	15158.9	14342.2	26805.1	-67393.9
0.272	-5297.99	65641.8	38130.9	0	31314.4	46232.7	-2056.34	-10910.5	-1657.57	-1582.32	-5177.13	-6994.03	-26674.8
0.273	24707.9	60754.4	10497.9	0	56283.9	23780.8	-29688.8	-17689.7	-2780.36	-10045.3	-27865	-45654.4	14045.6
0.274	59922.3	52898.2	-10426.9	0	77192.9	-9233.17	-53956.7	-25897.7	-6275.68	-6683.49	-47694.8	-82036.6	40733
0.275	93347.6	45647.1	-16208.3	0	86918.4	-38688.3	-71494.6	-33973.7	-5296.28	7754.64	-58811.9	-108599	44695.2
0.276	118027	41227.5	-4115.43	0	81272.3	-51831	-80788.1	-40562.8	5493.53	28785.6	-57576	-119345	25331.1
0.277	128969	40304.3	21321.7	0	60357.6	-41606.9	-82805.9	-44986.7	27394.5	49907.3	-43887.5	-111154	-9713.44
0.278	125131	41742.3	49567.5	0	29101.8	-9278.11	-80367.2	-46768.9	56781.4	64832	-21290.4	-85122.4	-47651.1
0.279	109497	43550.7	67716.6	0	-4590.16	36417.2	-76910.7	-45345.2	85834.9	70044.4	4053.17	-46450.1	-75168.4
0.28	87918.5	43422.1	65488	0	-31962.7	81895.1	-74901	-39860.4	105634	65555.2	25266.5	-3637.69	-82988.6
0.281	67197	39595.8	39175.3	0	-46215.9	113802	-74695.9	-29317.8	109292	55037.2	37009	33398.8	-68877.4
0.282	52445	31775.3	-6479.82	0	-44693	123200	-74153	-13373.7	94916.2	44074.7	37019.8	55708.9	-37609.3
0.283	45930.3	20852.9	-59763.2	0	-29205.3	108554	-69268.8	6986.45	66466.9	37891.2	26874.9	57441.9	1313.75
0.284	46443.5	9311.9	-106049	0	-5677.15	76134.7	-56279.4	29004.6	32354.9	39434.6	11124.5	37664.5	37578.6
0.285	50512.4	-24.1942	-132860	0	18339.9	37260.1	-33025.5	48485.3	2735.21	47941.3	-4133.52	684.854	63730.8
0.286	54059.8	-4527.09	-134342	0	36106.8	4662.67	-882.581	61058.4	-14466.2	59441.2	-13457.5	-44597.3	77140.4
0.287	54084.6	-3000.45	-113122	0	44009.6	-12440.3	35163.4	63658.1	-15929.8	67990.2	-13794.4	-86647.3	80135
0.288	50126.5	3670.83	-78978.9	0	42642.7	-11205.4	67724.5	55995.7	-4088.31	68157.4	-5356.5	-114194	77559.5
0.289	43753.7	12644.4	-45081.2	0	36200.7	3919.12	88882.2	40987.3	14357.8	56975.7	8427.71	-118738	74068.9
0.29	37896	19427.8	-22807.2	0	30969.3	23117.2	93339.7	23981.9	31223.4	35439.2	22270.1	-97166.1	71590
0.291	35234.5	19524.5	-17811.7	0	32289.8	35140.9	79920.9	11054.4	39924.1	8481.19	30744.9	-52526.4	68366.6
0.292	36714.6	9750.12	-28067.4	0	42709.2	31295.8	52699.3	6686.65	38195.2	-16602.7	30084.3	6181.47	60263.5
0.293	41371.5	-10546	-45088.7	0	60552.5	9023.98	19835.9	11992.3	28094.3	-32162	19542.1	66027.8	43042.9
0.294	46434.2	-38761.2	-57554.9	0	80355.1	-27382.5	-9064.19	24294.3	15120.9	-32943.1	1476.08	113306	15256.1
0.295	48967.4	-69805.1	-55693	0	95167.4	-68304.8	-25419.4	37999.9	5177.1	-17803.4	-19337.8	136731	-20171.1
0.296	47034	-97000.8	-35193.2	0	98587.2	-102110	-24952.4	46808.5	1947.71	9799.18	-37121.5	130723	-56126.2
0.297	40765.9	-114304	1383.97	0	87816.9	-119548	-8218.48	46159.8	5484.15	42628.2	-46995.4	96627.1	-83434.1
0.298	32474.2	-117817	45573.4	0	64325.1	-116504	19254.2	35012.1	11791.4	72206.7	-46368.2	42840.9	-94402.3
0.299	25581.9	-106826	86219.8	0	33604.6	-95397.1	49396.3	16270.9	15289.5	91122.2	-35640.2	-17524.3	-85828.2
0.3	23443.9	-84249.6	113464	0	3153.33	-63539.5	74439.1	-4478.74	10969.5	95716.2	-17870.9	-70056.6	-60673
0.301	27607.1	-55371.9	121859	0	-20485.5	-30261.6	89126.9	-21145.1	-2841.66	86931.1	2257.76	-102705	-27696.2
0.302	37313.7	-26762.3	111945	0	-33662.1	-3218.35	92898.9	-29588.9	-23288.6	70041.6	20002.1	-109275	1575.93
0.303	49522.3	-4194.39	89374.5	0	-37000.5	14309.4	89050	-29113.4	-44181.2	52790	32010.1	-90554.2	16493.3
0.304	60050.7	8445.61	62480.2	0	-34199	23844	83566.4	-22400.5	-57567.5	42384.2	36980.7	-54021.9	11356.2
0.305	65200.9	9886.05	39271.1	0	-30169.5	30605.4	82182.8	-14262	-57386.7	43364.4	35870.9	-11276.4	-12686.4
0.306	62913.2	1702.59	24686.5	0	-28204.1	40284.6	88078.2	-9237.17	-41556.5	55549.3	31023.2	25768.4	-47773.7
0.307	53605.3	-12712.1	19751.9	0	-28008.5	55982.5	100524	-9679.79	-12802.7	74428	24864.4	48105.3	-81723.3
0.308	39743.9	-28641.2	21851.7	0	-25792.6	76354.7	114785	-14870.5	21771.6	92893.7	18939.2	52450.1	-102361
0.309	24819.8	-41498.4	26515.4	0	-15490.9	95414.1	124271	-21452.1	53841.1	103604	13262.5	41295.5	-101201
0.31	12281	-47469.5	29473.8	0	7672.35	104955	122841	-25360.8	76232.6	102117	6596.56	21642.5	-76394.8
0.311	4214.32	-44318.9	28128.4	0	44462.7	97643.1	107643	-23846.1	85940.5	88128.9	-2618.53	2079.02	-33259.4
0.312	1244.55	-31892.9	22344.2	0	89605.3	70289.5	80470.5	-16944.3	84606.1	65795.3	-15135.1	-10633.3	17478.3
0.313	2688.95	-12007.7	13883	0	132228	25791.2	47952.9	-7811.77	77515	41891	-29918.4	-13425.8	62785.1
0.314	7357.72	11546.7	5368.37	0	159173	-27412	19322	-1205.72	71403.6	23116.8	-44049.3	-8111.71	91341.1
0.315	14386	33913.5	-889.39	0	158986	-77681.3	3485.83	-1431.67	70997.1	13568	-53397.6	299.803	96349.9
0.316	23481.2	50095.8	-3704.37	0	126935	-114042	6114.77	-10058.5	77457	13032.5	-54194.1	5705.95	77110.4
0.317	34928.3	56230.1	-2934.48	0	67437.5	-129598	26930.1	-24790.2	87325	17444.7	-44720.7	3851.14	38808.7
0.318	48796	50983.6	660.169	0	-6129.46	-123609	59829.2	-40170.8	93990	20709.5	-26301.2	-5682.02	-9598.13
0.319	64600.4	35732.1	6190.72	0	-74882.7	-101564	94372.8	-49294	90646.7	17543.6	-3492.89	-19447.1	-57700.6
0.32	80723.8	14782.1	13070.9	0	-120298	-72625.2	118925	-46740.3	72898.4	6224.8	17361	-31229.9	-96445.9
0.321	94855.3	-6108.7	20926.4	0	-130056	-46540.9	124603	-30774.5	41501.9	-10500.5	29960	-34928.7	-119888
0.322	104641	-21267.3	29511.8	0	-102559	-30123.6	108032	-4266.02	2294.06	-26138.8	30420.9	-27164.5	-125986
0.323	108630	-26854	38123.6	0	-47749.7	-25140.7	72901.5	26079.7	-35065.6	-33263.9	18788.7	-9043.3	-116407
0.324	107001	-22231.1	45726.4	0	15759.6	-28477.8	28592.3	52300.7	-60316.6	-26707.3	-799.969	13649.1	-95535
0.325	101592	-9718	50966.4	0	66481.5	-33556.4	-12348.6	67751.1	-66305.7	-6351.73	-21367.1	32416.7	-69111.9
0.326	95333.4	6060.35	52805.7	0	87081.7	-33524.3	-38410.9	69710.6	-51277.1	22127.8	-35524.3	38743.5	-42809.3
0.327	91202.2	20388.5	51154	0	69814.6	-23928.2	-42492.7	60049.2	-20148.7	48868.9	-38117.5	27335.8	-21171.3
0.328	90996.8	30060.7	46910.5	0	19139	-4463.99	-23996.9	44220.9	17234.3	63325.1	-28115.9	-1860.75	-6883.07
0.329	94852.9	34664.5	41922	0	-49709.7	20784.8	10987.8	29197.7	49006.8	58352.5	-9070.63	-43393.7	-555.193
0.33	101145	36665.9	37929.5	0	-116017	45156.4	52189.8	20425.8	65135.7	33430.6	12109.2	-87684.7	-896.443
0.331	107486	39807	35705.1	0	-159946	61530.3	88170.9	20150.3	60657.5	-4452.53	27598.4	-124071	-5320.78
0.332	111799	47397.9	34341.9	0	-169250	65100.8	110015	26717.7	37090	-43023.5	31477.5	-143725	-10805.6
0.333	113279	60244.1	31202	0	-142790	54874.2	113753	35608.1	1855.15	-68624.8	21869.7	-142368	-14688.2
0.334	112775	75827.1	22966.3	0	-90618	33758.5	100698	41701.3	-34543.2	-71276.3	1566.67	-121005	-15633.2
0.335	112176	89017.9	6960.57	0	-30309	7820.32	76225.4	41337	-61927.5	-48194.2	-23034.6	-85369.8	-13795.7
0.336	113318	93681.1	-16853.1	0	18964.4	-16071.5	47273.7	33876.8	-73916.6	-5175.36	-44217.4	-43770.8	-10651.8
0.337	116551	85430.2	-45212.6	0	42846.8	-32019.1	19627.9	21743.8	-69672.1	45251.7	-55551.9	-4643.34	-8330.17
0.338	120297	63340.1	-71603.8	0	36229.3	-36802.3	-4066.91	9062.68	-53892.4	88108.6	-54234	25666.8	-8621
0.339	120981	30850.4	-87769.1	0	4714.62	-30347.8	-24315	-111.326	-34750.6	110754	-41680.5	44049.9	-12217.1
0.34	114487	-5131.62	-86587	0	-37697.5	-15287.5	-43824.8	-3633.02	-20766.8	107126	-22946.4	50510.4	-18065.8
0.341	97871.9	-36672.7	-64399.4	0	-73536.7	4027.23	-64943.1	-2122.26	-17946.7	79392.4	-4568.12	47317.4	-23944.3
0.342	71014.8	-57141.8	-23220.6	0	-87826	23003.8	-87919.3	1523.67	-27391.6	36572.8	7714.19	37622.6	-27024.7
0.343	37613.2	-63759.1	29332.8	0	-73185.7	37697.3	-109845	3511.91	-45512	-8569.41	10890.3	24247.7	-25107.8
0.344	4220.72	-57804.1	81604.9	0	-32046.9	45528	-125111	992.868	-65226.8	-44304.2	5619.43	9063.97	-17852.6
0.345	-21125.1	-43996.8	121004	0	23997.3	45462.6	-127698	-6588.09	-78535.8	-62990.2	-4693.15	-7016.13	-6852.73
0.346	-32089.1	-28110.6	137873	0	78322.7	37607	-113279	-17131.8	-79599.9	-63181.8	-15139.6	-23494.3	4382.85
0.347	-25909.9	-14698.9	128189	0	114506	23159.1	-81719.5	-26670.4	-66258.1	-48698.5	-21550.9	-39818.1	11762.6
0.348	-5280.89	-5476.3	95055.7	0	121724	3960.81	-37505.3	-30948	-41002.5	-26300.5	-21938.9	-55013.4	11989.2
0.349	22421	875.909	47729.3	0	98160.3	-17451.6	11237.9	-27049.7	-9787.52	-2823.05	-17026.1	-67593.9	3693.5
0.35	47016.5	7399.03	-1222.33	0	51208.3	-37957.4	54905.1	-14529.1	20033.6	17461.7	-9821.39	-75970.4	-11680.3
0.351	58669.7	16864.1	-39551.1	0	-4848.59	-54072.7	85931	4393.98	41799.7	33395	-3949.6	-78785.5	-30582.5
0.352	51405.7	29904.5	-59017.4	0	-53760.2	-62351.2	100487	25763.6	51753.8	46404.9	-2301.67	-75306.6	-48144.1
0.353	25106.3	44282	-57370	0	-82309.9	-60208.2	100197	45122.8	49491.9	58574.1	-5526.61	-65567.8	-60010.7
0.354	-13841.7	55541.2	-38669.9	0	-84239.2	-46643.3	90559.4	58856.2	37871.6	70869.9	-11753.7	-50394.6	-63607.9
0.355	-54282.1	59090.2	-11405.6	0	-62002.6	-22966.7	78892.7	65063.5	21614.3	82258.2	-17333.8	-31284.9	-58858
0.356	-83531.8	52424.3	14499.9	0	-25162.2	7051.87	71728	63536.6	5575.84	89721.6	-17842.9	-10530.5	-48207.7
0.357	-91010.5	36728.6	30655.7	0	12780.8	37740	71871.2	55449.7	-6521.69	89848.5	-9992.18	8922.55	-35370.8
0.358	-72027.4	17096	32774.9	0	39299.4	62629.6	78555	42485.9	-12992.9	80247.2	7494.46	23529.1	-24148.7
0.359	-29064.8	985.865	21218	0	46470.9	76211.4	87170.4	26442.2	-14079.7	61194.1	33152.8	29595.9	-16992.9
0.36	28181.3	-4577.35	409.107	0	33240.4	75467.5	92001.2	9039.57	-11292.7	35605.5	63184.5	24148.3	-14368.9
0.361	85515.7	4357.68	-23140	0	4994.84	61088.9	88363.2	-7883.69	-6601.16	8290.71	92503.5	5933.15	-14819.2
0.362	128111	26726.7	-43080.5	0	-28985.6	37559.5	74095.1	-22031.1	-1494.64	-15582.6	115874	-23389.2	-15673.3
0.363	144384	56509.8	-54799.8	0	-58748	12227.7	50740.1	-30959.8	3279.73	-32250.7	129333	-58831.8	-14356.6
0.364	129828	84381.8	-56624	0	-77268.1	-6777.97	22110.1	-32497.8	7740.22	-39969.1	130753	-92419.1	-9383.33
0.365	87814	100976	-49398.3	0	-82041.3	-12906.5	-6915.69	-25711.4	12331.8	-39310.6	120049	-114888	-1096.47
0.366	29326.4	99830.5	-35728.1	0	-75143.7	-3325.49	-32550.2	-11896.9	17081.4	-31958	99016.3	-118089	8524.4
0.367	-30176.3	79738	-18900	0	-61480.1	19926.6	-52893.2	5299.61	21533.2	-19851.7	70728.8	-97696.1	16353
0.368	-74744.3	45161.2	-1749.31	0	-46233.9	50333.9	-68064.5	20261.2	24273.5	-4184.29	38961.4	-55145.4	19334.6
0.369	-91916.2	4789.95	13648.8	0	-32903.3	78803.9	-79332.4	27173.5	23337.3	14654.3	7630.09	2127.06	15427.7
0.37	-76404.4	-30941.1	26287.3	0	-22112.3	96264.5	-87258.7	21922.5	16875.2	36034.1	-19547	62096.6	4508.86
0.371	-30671.1	-53334.2	35783.4	0	-12318.1	96757.5	-91235.2	3877.54	3682.94	58539	-39350.3	111385	-11457.2
0.372	35300	-57440.6	42223.1	0	-1446.3	79423	-88954	-23222.5	-15750.6	78745.9	-49426.2	139316	-28821.5
0.373	107387	-43632.9	46014.3	0	11310.6	48847.9	-77458.3	-52204.5	-39274.5	91796.7	-48350.5	140907	-42856.9
0.374	170901	-16778.2	47582.6	0	24196.7	13808.2	-54657.2	-74393.6	-62925.7	92468.2	-36123.1	118735	-49273.4
0.375	214061	15261.7	47680.5	0	33364.4	-15585.2	-21062.5	-82430.2	-81732.8	77017.8	-14165.7	81835.7	-45071.4
0.376	231101	43964.5	46916	0	34335.4	-31056.2	19491.3	-72994.6	-91162.4	45630.9	14609.5	42781.5	-29718.8
0.377	222258	62589.3	45826.8	0	24418.7	-28922.8	60436.1	-47866.9	-88095.2	2761	46242.2	13411.5	-5540.04
0.378	193335	67458.5	44488.6	0	4620.7	-11154.7	93822.5	-13662.5	-72577.8	-42459	76234.1	876.955	22730.5
0.379	152901	58862.3	42357.4	0	-19914.2	15579.1	112835	20469.5	-47865.4	-78978	100377	5729.36	48612.6
0.38	109596	40417.8	38594.4	0	-40855.7	42228.8	113881	45857.5	-20237.3	-96571.1	115402	21853.3	65868.9
0.381	70120	17990.9	32182	0	-49758.5	60899.7	97726.9	57038.6	2464.53	-88889.6	119567	39514.2	69835.2
0.382	37930.5	-1882.75	22685.4	0	-40927.7	67419.2	68989.8	53598.5	13469.7	-56137.4	112658	49025.2	59148
0.383	14281.8	-13879.8	10548.4	0	-14100.5	62729.2	34934.5	39769.9	8769.44	-4897.97	95843.7	44556	36407.3
0.384	-1068.2	-14888.4	-2889.02	0	25148.9	52145.7	3212.11	22695.7	-10625.1	52698.3	71279.4	26310	7562.81
0.385	-7860.42	-5127.88	-15694.4	0	67036	42823.3	-20503.2	9650.43	-39049.2	102753	41650.6	-138.929	-19361.9
0.386	-4842.5	12245.2	-26275.8	0	100661	40847	-33381.7	5335.12	-67508.3	133078	9893.36	-26106.4	-36837.7
0.387	9753.98	31936.1	-33785.2	0	118033	48347.7	-35929.4	10530.8	-86421.9	136306	-20896.3	-43768.1	-39911.1
0.388	37218	47861.7	-38779	0	116711	62734.3	-30992.1	22169.2	-89295.6	112343	-47399.7	-49245	-27924.3
0.389	75995.1	55484.8	-42709.2	0	100449	77580.1	-22328.5	34930.2	-74869	67484.8	-66221.5	-43955.5	-4713.44
0.39	121112	52687.7	-47195.8	0	77900.5	85274	-13462.6	43599.1	-48409.5	13296	-74148.3	-33913.6	22764.6
0.391	163881	41095	-53068.5	0	59114.9	80371.3	-6803.68	45062.3	-19991.5	-37092.2	-68914.3	-26506.4	46562.2
0.392	193975	25220.3	-59423.3	0	51802.9	61889	-3597.76	39355.8	-1367.72	-72182.2	-50043.9	-27193.2	60692.4
0.393	202441	11168.8	-63860.5	0	58642.3	34226	-4105.19	29181.5	-1643.93	-84890.2	-19645.2	-36550.6	62908.4
0.394	184602	4530.01	-63232.5	0	76426.8	5476.77	-8171.1	18425.8	-23660.5	-74073.5	17187.4	-49790.8	55346.6
0.395	142784	8042.92	-55226	0	97740.1	-15590.6	-15082.7	10329.8	-62573.6	-44062.5	53034.7	-58656.5	43428.6
0.396	85832.1	20865.1	-40003.3	0	113945	-22841.8	-23624	6005.17	-106786	-3433.27	79429.8	-54900.7	33485.7
0.397	27363.8	38138.3	-20781.8	0	118743	-15521	-31603.3	4163.62	-141985	38064	89149.3	-34420.8	30174.1
0.398	-18408.8	53154.7	-3601.79	0	110216	1685.09	-35690.9	1970.43	-155723	71774.2	78221.9	554.804	34279.3
0.399	-41067.2	59425	4683.81	0	91429.9	20436.3	-32254.7	-3497.63	-142278	92473	47586.6	41137	42757.1
0.4	-37123.7	53369.8	-1162.92	0	68674.6	32088.9	-18126.5	-13668.2	-104809	99284.8	3411.65	74563.2	49656.6
0.401	-11159.8	35971	-22265.5	0	48574	31397.3	7665.94	-27763.3	-54457.6	94992.9	-44409.8	88732.3	49106.2
0.402	26135.1	12279.8	-54328.2	0	35420.8	18636	42873.4	-42952.5	-7093.84	84963.4	-84507.1	76403.9	37785.6
0.403	61571.2	-9765.13	-88526.4	0	29610.3	-228.216	81591.3	-55577	22526.2	74359.9	-107558	38360.4	16827.7
0.404	84258.2	-22566.1	-113772	0	27996.5	-16244.8	115528	-62796.8	25239.1	66686.9	-108744	-16802.9	-8157.8
0.405	89025.9	-21565.6	-120512	0	26133.8	-21234.1	135874	-63653.3	979.368	62063.2	-89268.6	-75308.1	-29198.4
0.406	77704.5	-6787.61	-104027	0	20689.1	-11558.3	136066	-59597.4	-41604.7	57515.5	-56029.3	-122730	-38642.5
0.407	58000.1	16714.1	-66347.1	0	11991.8	9772.84	114453	-53684.3	-88439.9	48435.6	-19048.2	-148732	-32599.4
0.408	39786.7	41189.8	-16198.4	0	4215.3	33972.3	74681.1	-49172.5	-124513	30469.5	11432.3	-149898	-12225.6
0.409	31165.5	58549.1	33832.6	0	4136.16	49482.7	25673.1	-48133.3	-139543	2227.97	28523.9	-130328	16324.9
0.41	35279.8	63702.3	71011.2	0	18205	46713	-21237.1	-50462.3	-130431	-33856.5	30521.2	-99124.7	44030.6
0.411	49337.5	56078.6	86618.8	0	49275.8	22205.1	-55427.1	-54169.4	-102100	-70986.8	21031.5	-66764.7	62859.3
0.412	66333.9	39590.3	78580.7	0	94825.3	-19367.5	-69696.9	-56297.8	-64755.1	-100172	7485.35	-41153.8	68168.2
0.413	78277.7	21277.9	51672.4	0	146451	-66018	-62625.1	-54442.5	-29755.9	-112951	-2277.32	-25355.5	61078
0.414	80128	7901.87	15710.8	0	192492	-102378	-37749	-48164.4	-5940.66	-104342	-2501.31	-17520.9	47453.8
0.415	72142.3	3916.1	-18153.9	0	221202	-114919	-2685.77	-39035.3	3589.57	-75481.3	7906.88	-12565.5	35666
0.416	60084.6	9327.19	-41076.6	0	224849	-96748.5	34246.7	-30337.9	878.597	-33339	25415.7	-5519.46	33264
0.417	52835.6	20251	-49029.9	0	202118	-50316.6	66360.9	-25401.6	-8352	10662.6	43534.2	6233.02	43472.8
0.418	58483.2	30684.4	-43594.6	0	158432	13458.7	89905.7	-26150.5	-18000.8	44442.7	55088.6	21502.7	64319.4
0.419	80302.3	34964	-30275.6	0	104380	78567.9	104766	-32158.4	-24639.1	59338.5	55736.9	36067.5	88731.2
0.42	114549	30452	-16016.1	0	51845.5	129372	112438	-40435.5	-28294.4	52898.2	45120.8	44862.8	107732
0.421	150871	18375.7	-6189.34	0	10678	155365	115212	-46836.9	-32394.2	30387.3	27468.1	44375.9	113619
0.422	175524	3468.59	-2820.26	0	-14080.8	154086	113997	-47464.1	-40929.2	2363.46	9767.51	34638.3	102895
0.423	176189	-8095.09	-4349.33	0	-23020.3	130952	108361	-40548.7	-56203.6	-18477.7	-1046	19268.7	78141.2
0.424	146669	-11471.3	-6865.45	0	-20849	96267.6	97424.1	-27316	-76925.7	-22360.5	-387.14	4162.86	46532.1
0.425	89815.1	-5003.39	-6361.88	0	-14257.7	61013.9	80585.3	-11473.8	-97700.2	-6016.12	11535.8	-4802.35	18046.7
0.426	17085.2	8697.72	-560.955	0	-8612.83	32734.4	59671	1853.46	-111395	25998.3	30400.3	-4244.72	1426.26
0.427	-54524.6	23985.2	9935.14	0	-6410.9	13577	38284.6	8239.08	-111306	62615.9	48676	5803.11	1583.68
0.428	-107952	34278	22083	0	-6706.61	773.192	21551.4	5607.87	-94502.7	90672.1	58505.4	21868.6	18239.2
0.429	-131213	34688.2	32054.9	0	-6028.7	-10723.2	13789.4	-5020.72	-63248.4	99518	54495.4	38857.6	45896.4
0.43	-121248	24233.8	36795.3	0	-715.259	-24534.5	16264.8	-19939.3	-24502.7	85384.4	35049.1	52063.2	76547
0.431	-84345.2	5994.34	35839.9	0	11588	-40469.5	26491.7	-34322.3	11895.4	52829.5	3312.16	58875.8	101747
0.432	-33624.6	-13618.6	31299.9	0	30312.6	-53556.5	38047.9	-43999.6	36898.4	13158.8	-34508.8	59466.7	115661
0.433	15573.3	-27684.3	27177	0	52550.5	-56197.8	43152.8	-47095.2	44898.9	-19721.9	-70711.7	55824.1	116255
0.434	50715.4	-31067.3	27518.6	0	73630.5	-41475.7	35583.9	-44597.4	35681.3	-34693.2	-98414	50417.7	105273
0.435	66021.7	-22564.8	34401.4	0	89122.3	-6967.49	13895.7	-39875.7	14189.1	-27417	-113317	44324.7	87191.9
0.436	63173.1	-5198.77	47066.3	0	96231.8	42943.4	-17301.5	-37194.5	-11590.1	-2083.97	-113905	36662.5	67078.4
0.437	49877.7	15065.8	61576.8	0	94215.6	97624	-48083.6	-39936.7	-33146	30565.1	-101643	25057	49445.6
0.438	35753.2	31563.8	72386.9	0	84668.9	143018	-66024.3	-49123.3	-44582.2	57560.1	-79456.6	7150.44	36679
0.439	28360.3	39566.1	74107.8	0	70129.8	166676	-61089.8	-62881	-43871.8	69028	-51134.7	-17382.6	29364.3
0.44	30041.2	37942.3	63561.5	0	53237.9	162233	-29066.8	-77077.3	-33039.9	62309.5	-20280.3	-45614.3	26589.3
0.441	37407.4	29473.9	41262.3	0	35799.9	132165	25781.5	-86612.4	-16755.9	42905.9	10169.5	-71415.2	26706
0.442	43350.4	19541.2	11164.9	0	18541.9	87646.1	91536	-87231.7	-109.405	22485.9	37567.2	-86990.9	28498.5
0.443	40299.1	13899.4	-20106.6	0	1671.47	44693.9	152141	-76778.4	13189	13641.8	60049.9	-85549.8	31011.9
0.444	24328.6	16270.2	-45405.8	0	-14846.2	19098.7	192179	-56006.7	21951.2	24585.8	75987.3	-64031.9	34311.9
0.445	-2920.23	26905.5	-59127.5	0	-30312.2	20583.8	202053	-28206.5	27236.7	55155.1	84542.4	-24652	38527.9
0.446	-33972.8	42515.3	-58692.4	0	-43420.4	49405.2	180756	1812.91	31429.7	96268.2	85691.3	25080	43985.5
0.447	-58145.7	57641.1	-45404.1	0	-52473.6	96050.4	136221	28903.1	36470.4	133133	80310.4	74394.4	50828.1
0.448	-65649.5	66758	-23535.9	0	-55884.3	144140	82386.1	48916.7	42863.7	150788	70208.7	112291	58564.5
0.449	-51251	66484.3	639.256	0	-53093.2	176245	34557.8	59277.9	49199	140391	57303.3	130928	66527.4
0.45	-16993.8	56633.3	20965.6	0	-44305.6	179433	4535.83	59314	52544.7	102860	43578.7	127741	73222.4
0.451	28257.2	40249.6	32997.2	0	-30878.6	149858	-2917.8	49940.6	49996.8	49248.4	30243.5	105920	77081.2
0.452	71479.3	22007.3	34866.1	0	-14573.5	93855.6	9427.68	33144.7	39652.5	-2969.43	18032.5	73103.3	76206.6
0.453	99710.9	6322.08	27861.5	0	2835.28	25734	32759.8	11666.5	21824.3	-36517.6	7530.87	38663.4	68885.4
0.454	104762	-4459.83	15419.1	0	19671	-36778.6	56065.7	-11458.8	-876.091	-40497.7	-539.69	10814.1	54400.9
0.455	85582.4	-10753.7	2207.89	0	34598.9	-78565.3	70129.1	-32967.3	-24300.5	-14838.3	-4512.46	-5538.77	33006.6
0.456	48891.6	-15266.6	-7368.59	0	45948.9	-91398.3	69916.2	-49618.2	-43657.4	29856.8	-2556.39	-9728.84	6980.24
0.457	6565.56	-21446.6	-10408.4	0	51938.5	-76128.4	55983.1	-58696.5	-55316.7	76374.2	6982.84	-4414.88	-20101.1
0.458	-28639.3	-31347.9	-5890.48	0	50531.2	-41782	32934.9	-58343.5	-57208.7	107493	24128.5	5842.45	-43712.7
0.459	-47085.5	-44520.7	4914.65	0	40220.4	-1727.02	7405.03	-48459.5	-49562	112762	46291.5	16782.4	-59445.7
0.46	-45742.8	-57560.9	19476.2	0	20740.6	30712.5	-14478.8	-30928.7	-34464.2	92252.7	68412.4	25609.7	-64616.8
0.461	-28449.6	-65475.4	34556.5	0	-6052.06	46730.7	-28805	-9727.11	-14829	56580.9	83386.9	31433.7	-58634.5
0.462	-4213.68	-63569.7	47337.2	0	-36109.5	44180.2	-33881.1	9685.24	6156.8	22292.6	84677.9	34789.9	-43896.1
0.463	16352.1	-49728.4	56055.3	0	-63827.7	27325.3	-30029.9	21880.3	26298.5	5091.37	68343.5	36327.1	-24492.6
0.464	25124.5	-25588.5	59958.4	0	-83483.4	4557.86	-18087.8	22715.7	44197.9	13463	35217.3	36074	-5408.56
0.465	18814.5	3595.66	59458.7	0	-91140.2	-15260.8	1081.06	11027.2	59436.8	44949.2	-8574.73	32929.2	9101.6
0.466	186.673	30520	55099.5	0	-86059.7	-25904	26384.7	-10659.7	72004.9	87195	-53233.5	25380.5	16916.3
0.467	-24005	48445.8	47430.3	0	-71260.1	-25655	55951.9	-36570.8	81386.3	122660	-87735	12522.7	17946
0.468	-45484.5	53536.9	36535.7	0	-52544.7	-17291.4	86069.8	-58834	86917.8	135746	-103909	-4865.22	14221.2
0.469	-57806.2	46145.9	22060	0	-36340.6	-6185.23	111008	-70000.7	87109.1	119215	-98961.5	-23624.8	8242.16
0.47	-58609.8	30650.9	3964.37	0	-27295.8	2056.94	124064	-65249.1	80716.2	77151.3	-76721.3	-38697.5	1877.37
0.471	-49733.2	13524.7	-17246.2	0	-26123.9	4010.48	119542	-44253	67183.5	23809.6	-46547	-44419.6	-4341.12
0.472	-36391.8	987.335	-39766.8	0	-29221.7	-419.926	95238.6	-11729.1	47307	-21842.8	-19551	-36450.8	-11597.3
0.473	-24235.9	-3481.44	-60725	0	-29523.4	-8457.04	54056.3	23705.8	23828.9	-43327.1	-4992.73	-13675.6	-21322.5
0.474	-17173.5	-128.212	-76627.8	0	-19594.7	-15892.4	4609.46	51851.6	631.201	-33041.3	-6460.89	21080.4	-34573.9
0.475	-16074.4	7689.75	-84109.2	0	5304.94	-19299.4	-40933.2	64139.8	-17625.3	4980.45	-20877.9	61079.5	-50331.8
0.476	-18342.6	15145.5	-81179.1	0	44633.9	-17652.6	-70191.9	56504.4	-27041.8	56447.9	-39795.8	97586.6	-65385.6
0.477	-20001.2	18720.3	-67550	0	91676.8	-12832.7	-74285.2	30869.2	-25752.5	102497	-52806.4	121963	-74971.8
0.478	-17021.7	17651.5	-45230.7	0	135318	-8917.66	-51368.2	-5086.07	-14315	126685	-52291.1	128331	-74158.7
0.479	-7951.77	14819.5	-17818.3	0	163088	-10245.8	-7227.75	-40278.1	3804.39	121148	-36408.9	115215	-60061.2
0.48	5966.19	15238.7	10308	0	165791	-19493.9	46316.2	-63521.3	23754.1	89135.9	-10383.9	85766.7	-33051
0.481	21001.9	23807.5	34869.8	0	140675	-36084.8	94687.9	-67245.4	40405.2	43360.9	15444	46970.7	2627.63
0.482	32472.1	42785.9	52724.3	0	92979.5	-55913.3	125726	-50066.3	50225.7	817.049	29719	7287.54	39792.5
0.483	37009.6	70020.5	62015.9	0	34802.8	-72475.7	132850	-17241	52345.4	-24023.6	24620.6	-25498.7	70337.6
0.484	33320.8	99404.7	62209.6	0	-18683.7	-78696.8	117141	20890.8	48734.6	-24476.4	-528.949	-46546.1	87535.7
0.485	23145.6	122458	53730	0	-53704.3	-69345.8	86234.3	52345.4	43442.1	-3829.48	-38590	-54724.7	88311.6
0.486	10098.7	131655	37454.7	0	-62440.5	-42813	51218.2	67490	40717.1	26477	-76884.8	-52178.4	73907.5
0.487	-1892.96	123239	14848.1	0	-45007.8	-1796.9	22623.8	62072	43294.7	51992	-101688	-43154.3	49747.1
0.488	-9772.66	98856.6	-12217.9	0	-9390.42	47223.3	6802.99	38578	51213.3	60865.1	-103438	-31898.2	23603.5
0.489	-13005.2	65495.1	-40894.9	0	31607.9	95605.9	4609	5137.71	61441.4	48721.1	-79995.8	-21394.8	3337.29
0.49	-12649.5	32778.5	-67414.3	0	64661.2	134492	11676.4	-27369.8	69047.8	19975.7	-37721.7	-12455.5	-5186.37
0.491	-11140.3	10036.7	-87378.4	0	80047.9	156890	21049.4	-49067.2	69235.7	-14393.3	11246.5	-4102.59	271.559
0.492	-10464.5	2752.45	-96556.8	0	74738.6	158803	26445.1	-54296.2	59323.4	-41210.6	53268.2	5133.09	18154.8
0.493	-11135.7	10873	-92267.3	0	52421.1	139998	24611.8	-43041.2	40194.4	-50827.4	78194	16108.2	43547.1
0.494	-12058	29311.5	-74444.9	0	21856.3	103615	16498.1	-20244	16359.7	-40500.8	82834.8	27534.3	69818.4
0.495	-10531.9	49768.8	-46411	0	-6717.06	55440.2	6107.15	6459.96	-5566.32	-15363.6	71254.6	36237.9	90178.5
0.496	-4223.18	64552.4	-14487.1	0	-25138.9	2799.22	-1556.95	29995.7	-19020.8	14008	52627.4	37758.5	99049.7
0.497	8202.44	68905	13449.4	0	-29710.3	-46427.6	-3076.1	46252.6	-20149.7	36094.5	36872.3	28115.4	93403.5
0.498	25767.9	63058.5	29904	0	-22061.9	-85056.3	1585.85	55162.1	-9392.61	42748.1	30465.9	5825.4	72840.9
0.499	45147.6	51521	30146.8	0	-7619.53	-107649	9305.41	59806.2	8546.74	32474.7	33889.8	-27198.6	39961.4
0.5	62049.1	40759.3	13508.7	0	6572.45	-111388	15065.5	64111.9	26175.3	10360.1	41787	-64952	-306.866
0.501	71927.8	36589.5	-16231.2	0	14846.5	-96817.2	14226.6	70651.7	36030.4	-14282.3	45717	-98967.2	-41512.3
0.502	72257	41176.5	-51966	0	14709.1	-67969	5153.4	78762.7	33333.8	-31908.5	38182.4	-120263	-76563.7
0.503	62775.2	52522.2	-85550.2	0	7169.85	-31632.9	-10060	84888.2	17758.2	-36755.3	16479.5	-122026	-99455.6
0.504	45887.5	64947.2	-110034	0	-3767.37	3793.13	-25810.6	84269.1	-6282.68	-28744.4	-15772.8	-101937	-106124
0.505	25939.9	71593.6	-121693	0	-13696.6	30664.2	-35011.8	73485.2	-31492.6	-13296.7	-49672.7	-62847.1	-95961.6
0.506	7568.35	67307.8	-120691	0	-19166.1	43882	-31863.4	52892	-50188.8	1433.93	-74197.2	-12637.1	-71913
0.507	-5045.09	50594.9	-110359	0	-19626.1	42655.9	-14224.9	27179.2	-57177.8	8127.49	-80840.1	38056.7	-40002.7
0.508	-9690.15	24600.9	-95522.7	0	-17304	30604	15221.7	4196.63	-51396.8	3430.69	-66689	78423.1	-8299.13
0.509	-6181.78	-4251.76	-80140.1	0	-16287.3	14655.1	49496	-7885.95	-35979.4	-10482	-36027.4	100241	15680.5
0.51	3827.65	-28402.2	-66003.2	0	-20927.7	2774.05	79399.6	-4290.56	-16739.1	-27091.9	1230.7	99979.5	26637.4
0.511	17090.5	-41697.8	-52018.4	0	-33691.5	989.694	96309.7	14274.8	352.766	-38212.9	33244.1	78969.6	23352.2
0.512	30006.9	-41611.4	-35203	0	-54112.8	11269.9	94783.4	40773.8	11484.9	-37496.8	50247.4	43152.1	9142.2
0.513	38704.9	-29232.9	-12730.2	0	-78442.2	30431.6	74386.7	64287.8	16265.8	-23228	48184.3	839.454	-9383.12
0.514	40126.9	-8847.48	16409.2	0	-100595	51058.3	39478.1	73791.7	17504.4	863.586	29392.2	-39335.5	-23747.9
0.515	32173.2	14365.4	49707.2	0	-113978	64079.7	-1766.77	62379.7	19406.6	26709.6	1505.59	-70226.9	-26994.9
0.516	14272.1	35904.3	81434.5	0	-113327	61945.5	-39771.6	30362	25402.1	45213.3	-25884.2	-87593.2	-15384.4
0.517	-12108.9	53166.1	103919	0	-96692.3	41767.4	-66106.5	-14578.9	36362	49419.7	-44984.3	-89944.5	10031.1
0.518	-43798.5	65636	110102	0	-65910.9	6502.29	-75494.5	-59711.5	49832.7	37506.6	-52114.8	-78449.4	43611.3
0.519	-75778.5	73564.7	96383.9	0	-26663.8	-35562.3	-66747.4	-91719.8	61309.9	13219.2	-48786.7	-55765.4	77177.5
0.52	-102512	77218.4	64159.5	0	13180.5	-73351.9	-42869.1	-101649	65678	-15152.9	-39766.8	-25435.2	102089
0.521	-118924	75638	20255	0	45663.5	-96752.7	-9933.64	-87971.8	60069.3	-37892.4	-30719	8534.77	112388
0.522	-121931	67098.6	-24903.6	0	64570.3	-99928.5	24554.3	-57243.5	44881.4	-47253.5	-25393.1	41986.3	106205
0.523	-111504	50057.5	-60148.5	0	67543.7	-83318.2	53438.3	-21496.7	23958	-40148.6	-23904.5	70418	86387.4
0.524	-90590.4	24646.4	-77056	0	56194.5	-53524.3	71247.1	6182.71	3392.03	-19288.2	-23347.4	89494.3	59526.8
0.525	-64761.8	-5809.47	-72632.3	0	35711.2	-20935.8	75668.7	16390.3	-11259.4	8079.07	-19159.6	95532.1	33523.4
0.526	-40220.6	-35047.7	-50028.8	0	12999.9	3677.08	67550	6786.97	-16516.4	32585.1	-7995.73	86626.9	15596.6
0.527	-22106.7	-54919.1	-17851.4	0	-5579.07	12843.2	50596.2	-17484	-12570.4	46093.1	10520.2	63710.6	9684.95
0.528	-12880.6	-58049	13078.9	0	-16212.4	4603.47	30576.7	-45995.5	-2801.75	44617.7	33158.3	30945	15920.8
0.529	-11559.6	-40714.2	33009.6	0	-18804.7	-17165.6	13494	-67101.1	8229.1	29215.4	53932.4	-4315.47	30738.9
0.53	-14530.4	-4614.85	36428	0	-16686.1	-44217.3	4306.5	-72292.8	16403.6	6026.9	66741.7	-33224	48204.3
0.531	-16900.3	42361.2	23773.4	0	-15072.3	-67286.4	5566.77	-58935.6	20591.4	-16593.7	67516.6	-47401.3	62244.6
0.532	-14807.3	88330.9	728.277	0	-18758.9	-78888.3	16647.6	-30747	22441.4	-30637.5	56143.8	-41526.1	68113.4
0.533	-6775.29	120356	-23813.7	0	-29833.2	-75799.2	34244.6	4127.64	25819.3	-31270.8	36366.2	-15209.2	64155.1
0.534	5375.96	128692	-41321.8	0	-46333	-59623.2	53220.9	36581.5	34705.1	-18622.1	14335.1	26530.6	51482.1
0.535	17359.8	109945	-46481.5	0	-62635.8	-35659	68364.1	59764.7	50604.9	2801.34	-3604.08	74074.1	33715.5
0.536	24159	68313.6	-39015.5	0	-71277.2	-10857.5	75978.7	71155.2	71749.2	25314.9	-13564.7	115832	15357.8
0.537	21985.3	14791.6	-23592.6	0	-65854.5	8971.87	74991.3	72542.2	92744.9	41286.4	-15062.2	141322	287.271
0.538	10099.9	-36364.8	-7484.96	0	-43890.6	20604.8	67236.1	68248	106817	45555.1	-11074.5	144156	-9169.9
0.539	-8742.46	-71501.8	2121.49	0	-8379.62	24332.5	56530.1	62894.1	108373	37186	-6299.81	123868	-13112.6
0.54	-29165.7	-81876.4	1284.64	0	32566	23261.1	47280.8	59150.6	95176.7	19915.2	-4870.12	85770.7	-13354.9
0.541	-45039.1	-65824.1	-9404.83	0	68140.6	21539.1	42834.9	57259.9	69945.6	270.1	-8673.78	39355.6	-12909.2
0.542	-51672.8	-28980.1	-25186.1	0	88298.3	23009.1	44272.7	55637.4	39223.3	-14337.6	-16333.6	-4770.1	-14464.6
0.543	-47765.6	17834.8	-39034.1	0	87488.9	29402.7	50452.7	52575.6	11352	-18804.3	-24134.1	-37896.1	-19367.3
0.544	-35711.9	62264.6	-44986.4	0	66520.9	40185.4	58538.2	47900.6	-6785.76	-12016.2	-27502.9	-55389.7	-27395.2
0.545	-20887.3	93919.9	-40411.4	0	32492.3	52772.4	65500.3	43444.5	-12189	2747.11	-23353.9	-57639.6	-36339.2
0.546	-9561.05	107414	-27415.1	0	-3685.03	63548.7	69390.6	42362	-6555.91	18618.7	-11421.6	-48938	-43486.9
0.547	-6663.5	103126	-11974.3	0	-31489.2	69256.7	70216.5	47304.4	4497.32	28195.1	5318.55	-35619.4	-46209.8
0.548	-14078.6	86337.2	-1335.08	0	-44252.4	67770.6	69646.6	58389.7	14358.9	25635.7	21687.2	-23451.6	-43422.8
0.549	-29937.8	64901.6	-994.175	0	-41646.3	58900.1	69861.6	72374	18123.7	9312.2	32290.2	-15760.1	-35959.8
0.55	-49417.6	46324.4	-11860.5	0	-29182.8	44050.4	72455.1	83052.6	14901.8	-17673.5	33418.4	-12707.4	-26284.6
0.551	-66534.1	35472.9	-29696.2	0	-15500.3	26172.5	76809.1	83676.6	8157.28	-48466.9	24601.7	-11707.7	-18025.3
0.552	-75935.5	33388.8	-46300.1	0	-8544.06	8936.5	80188.8	69702.5	3895.67	-74446.9	8643.18	-9205.64	-13965.3
0.553	-74787.6	37547.9	-52621.5	0	-11743.2	-4122.92	78738.7	41306.1	7883.57	-88418.7	-9335.06	-2259.48	-15495.6
0.554	-62929.5	43378.2	-42588.2	0	-22719.8	-9988.29	68828.5	4192.58	22480.8	-86687.4	-23782	9852.68	-21476.8
0.555	-42844.3	46052.6	-15608	0	-34043.6	-7137.06	49388.5	-31912.9	45104.3	-70382.5	-30635.2	25159.6	-28605.3
0.556	-18025	42474.6	22336.2	0	-37165.4	4386.01	22948.9	-56360.1	68523.3	-44746.2	-28566.5	39683.3	-32777.1
0.557	8144.85	31940.9	60696.3	0	-26544.5	22657.2	-4726.41	-61460.9	83550.7	-17091.2	-19330.9	48520.8	-30135.9
0.558	33360.8	16416.4	87736.3	0	-3058.96	44241.9	-26110.1	-45520.3	82742.3	5504.82	-6808.15	47563.1	-19293.5
0.559	56779.7	-692.685	94789.9	0	25140.7	64782.9	-34433.2	-13528.5	63560.6	19061.3	4537.12	34722.9	-1573.41
0.56	77828.2	-15517.8	79504.9	0	45450	79909.5	-26120.1	24167.1	30191.1	23263.4	11130.3	10548.5	18853.8
0.561	95885.5	-25253.8	46771.9	0	45402.9	86585.4	-2606.3	55669.8	-7645.72	21685.7	11594.2	-21765.9	36277.4
0.562	108948	-28787.6	7321.61	0	18492.1	83552.4	30284.6	71528.7	-37684.7	19741.6	6772.43	-57247.1	45699.8
0.563	114117	-26734.7	-26110.8	0	-32394.1	72237	63961.4	67809.9	-49781	22419.6	-667.959	-89843.2	44138.6
0.564	108479	-21238	-43060.4	0	-94804.3	56127.6	90026.6	47300.8	-39512.8	32311.5	-7500.14	-113742	32360.9
0.565	90302.1	-14654.5	-38791.4	0	-150186	39877.9	103421	17828	-9921.17	48299.3	-11155.9	-124208	14290.3
0.566	61046.8	-9167.29	-15802.9	0	-180620	28095.9	103746	-10879.3	29293.9	66276.6	-10434.5	-118346	-4149.91
0.567	25318.3	-5835.85	17481.1	0	-175091	23686.2	95343.6	-30801.4	65717.6	80401.2	-5969.12	-96033.6	-17046.7
0.568	-9065.04	-4733.04	49638.2	0	-134432	27418.9	85010.3	-38403.3	88317	85561.4	454.177	-60064.1	-20729.1
0.569	-33227.5	-5066.23	70400.4	0	-71209.9	37441	78975.2	-35140.9	91765.5	79399.7	6608.15	-16406.3	-14660.1
0.57	-39945.9	-5663.43	73913.8	0	-5653.73	50281.3	80299	-26130.3	78041.5	62976.1	10891.3	26564.8	-1685.24
0.571	-25734.3	-5676.91	60113.7	0	41222.1	61971.1	87120.8	-17270.8	55268.6	40950.5	12968.8	59619.1	13496.3
0.572	6819.25	-4642	34322.4	0	55578.1	69166.3	93723.4	-12503.2	34661	19536.9	13821.7	74600.8	26151.3
0.573	49965.7	-2840.44	4688.14	0	35072	70295.7	92753.4	-12235	25495.4	4918.52	15430.2	67059	33469.5
0.574	92086.3	-838.087	-20668.1	0	-10004.1	65497.9	78708.4	-13498.4	31874.9	848.609	19753.7	37775	35520.3
0.575	121269	780.087	-36272.6	0	-61318.3	56392.9	50668.3	-11808.9	50917.3	7771.01	27855.3	-6473.83	34861
0.576	129051	1676.11	-40540.8	0	-99394.5	45150.6	13591.5	-3760.3	73868.4	22925.8	39272	-54121.7	35250
0.577	112553	2306.34	-35342.5	0	-110790	33584.7	-22991.8	11060.7	89948.3	41097.6	51634.3	-91853	39471.7
0.578	76324.5	3379.91	-24645	0	-93175.7	22806.1	-48223.2	29540.7	90103.1	57142.4	61448	-108061	47927.3
0.579	30218.5	5996.26	-12467.6	0	-54954.8	12927	-53666.8	46279.9	71142.6	66935.1	64920.7	-96890.9	57929.3
0.58	-12746.5	10848.2	-1507.75	0	-11605.1	3628.28	-36852	56105.7	36591	69122.9	59342.9	-60089.7	64688.4
0.581	-40795.7	17958.3	7310.12	0	21433.8	-5466.78	-2228.91	56540.6	-4431.67	65136.7	44216.9	-7152.67	63058.8
0.582	-47024	26748.7	14515.5	0	35204.2	-14350.7	39689.2	49452.5	-40393.8	58206	21470.8	47430.5	49840.7
0.583	-31081.6	35750.1	20844.1	0	30675.5	-22535.9	76128.6	40417.5	-61940.5	52402.5	-4602.12	88482.2	25407.7
0.584	108.573	43742.1	26535.4	0	18071.5	-29422	96280.6	36661.9	-64485.5	50517.5	-28663.9	104631	-6102.96
0.585	35363.9	49603.6	30840.6	0	11889.2	-34537.4	94699.1	43832.9	-49966.4	53403.7	-45821.3	92075.6	-37617.8
0.586	62064.3	53400.1	32408.8	0	24022.2	-38013.2	73737.6	63156.4	-25464.9	59441.7	-53059.5	55445.4	-61621
0.587	70555.8	56164.4	30253.9	0	57886.4	-40576.5	42183	90430.7	-117.367	64943.3	-50234.2	6231.75	-72481.3
0.588	57053.7	59458.1	24474.6	0	105918	-43018.1	12374.2	116739	17977.8	66013.3	-39837.5	-40929.2	-68423.4
0.589	24449.4	64909.5	16795	0	151960	-45857	-4058.1	131653	24979	59360.2	-26120.2	-73048.6	-52134.7
0.59	-18070.6	72808.7	9972.24	0	177031	-48764	5.03849	126982	21588.3	44454.6	-13360.3	-82348.5	-29546
0.591	-58546.7	82094.5	6783.13	0	167279	-50429.5	24908.8	99971.6	12405.1	23566.5	-4147.87	-68319.6	-8094.16
0.592	-85234.8	89814.6	8811.16	0	119696	-49130.8	64319.6	55053.1	3303.42	1714.6	1256.89	-36742	6101.01
0.593	-90242.5	92215.3	15449	0	44302.3	-43223.1	107780	2417.45	-1372.17	-14728.3	5234.62	2810.84	9757.43
0.594	-71842.5	86057.6	24044.3	0	-38535.4	-32178.2	143695	-44784.7	-248.695	-20143.3	11305	40575.3	3314.95
0.595	-34008.4	69704.5	30620.8	0	-105097	-17026.1	163236	-74780.1	4447.26	-11275.5	22516.4	69771.3	-9617.94
0.596	14203.9	44769.9	31608	0	-136260	-257.873	162463	-80919.4	8434.8	10788.1	39664.6	87711.2	-23945.3
0.597	62362	15626.4	25254.3	0	-124031	14632.5	142843	-63434	7447.27	40894.9	60332.4	95676.8	-34534.3
0.598	100945	-11067.5	12609.5	0	-74066	24434.5	110362	-29282.3	-829.197	70674	79306.8	96725	-38053.4
0.599	124178	-28398.4	-2571.52	0	-3201.65	26822.7	73217.4	10714.9	-15514	90782.7	90087.8	93736.6	-33203.3
0.6	131014	-31592.3	-15182.2	0	66616.3	21335.7	39536	45417.8	-33214.9	94001.4	87354.7	87676.9	-20842.5
0.601	124374	-19188.3	-20390.1	0	115924	9212.01	15432.5	66917.3	-49250.3	77428	69070.4	77511.3	-3168.67
0.602	110331	5647.15	-15586.2	0	134180	-7107.48	4112.54	72749.2	-59862	43874.6	37643.5	61394.9	17152.8
0.603	95161.2	36700.5	-1407.38	0	122226	-24533.6	5800.09	65682.5	-63542.1	1243.48	-306.606	38251.1	37552.2
0.604	84059.7	65866.4	18382.6	0	91091.3	-40447.7	18580.5	52290.7	-61452.9	-39589	-36013.8	9592.22	55877
0.605	79642.2	86055.4	38138.6	0	56850.3	-52705.9	39025.5	39852.3	-56815.2	-68250.1	-61108.6	-20359.3	70325.1
0.606	81625.8	93105.2	52375.7	0	34695.3	-60012.9	63028.8	33639.9	-53270	-78146.3	-70548.6	-45664.7	79555.4
0.607	88042.4	86448.4	57525	0	33616.7	-61692.1	86565.7	35342	-53246.7	-68565.1	-64069.9	-60688.1	82730.3
0.608	95686	69249	53206.7	0	54084.3	-57539.1	105849	42729.7	-57035.9	-45005.2	-46344.9	-62443.5	80007.6
0.609	102061	46177.1	42245	0	88989.2	-48091.5	118111	51157.7	-62916.6	-17043.9	-25210.5	-51778.9	72772.8
0.61	105647	22084.6	29327.2	0	127007	-34555.9	121823	55594.7	-68061.8	4935.12	-8872.11	-33335	63539
0.611	106406	62.6427	19263.3	0	157137	-19558.1	117195	52689.5	-70129.8	13696.1	-3200.92	-13668.8	55746.8
0.612	105464	-19025.9	14845.4	0	172274	-6566.55	106160	42137.6	-68208.1	7713.26	-9598.45	1241.69	52237.5
0.613	104040	-35719.5	15889.2	0	170983	501.376	92021.3	26531.5	-63371.6	-8276.14	-24930.9	8220.61	54484.1
0.614	103539	-51011.2	19157.4	0	156903	-1430.66	78861.7	10347.6	-58077.6	-25137.8	-42676.6	8201.55	61480.4
0.615	104420	-64511.5	19619.9	0	136379	-13018.4	69868.2	-1838.61	-54836.2	-33092	-55519.6	5164.16	69848.3
0.616	106628	-74196.5	12554.4	0	115960	-31791	66934.1	-6953.39	-55245.6	-25542.1	-57982.6	4454.66	74950.1
0.617	109682	-76825.4	-4451.72	0	99805.3	-51848.6	69591.7	-4347.23	-59060.4	-2286.91	-48255.8	9874.56	72347.3
0.618	112745	-69286.7	-29997.1	0	88966.1	-65499.4	75299.9	4158.44	-64477.3	30281.9	-29022.3	21737.7	60238.1
0.619	115308	-50840.7	-58874.5	0	81752.7	-65465.7	80488.3	15058.3	-68973.8	60932.3	-6013.45	36530.1	39934.5
0.62	116670	-23846.8	-83396.8	0	74725.5	-47742.5	81469.1	24567.1	-70238.7	77782.3	13717.6	48027.1	16373.5
0.621	116234	5825.44	-95588.6	0	64561.9	-13701.6	75946	29683.6	-67306.2	72811.5	24554.5	50198	-3707.19
0.622	113111	30644.5	-90033.3	0	48719.5	29750.6	63277.6	29007.1	-60421.8	44825.6	24026.4	39931.7	-14295.1
0.623	106185	43932	-65519.1	0	26581.5	71452.1	44966.3	22884.1	-50815.6	592.984	13415.2	18794.5	-12210.7
0.624	94744.1	42138.9	-25942.4	0	-848.336	99706.5	23627.5	12970	-39791.1	-47601	-2675.23	-6809.08	883.372
0.625	78409.3	26881.7	20719.9	0	-30657.8	105901	1934.97	1573.63	-27985.1	-85996.4	-18396.7	-27857.3	19387.7
0.626	58326.5	4078.14	64631.9	0	-58592.2	87821	-17581.2	-9062.05	-15484.1	-104161	-28348.4	-35841	35223.2
0.627	36779.7	-17502	96764.7	0	-79543.8	50708.9	-33724.8	-17192.5	-2172.13	-98578.7	-29646.5	-26140.6	41148
0.628	17326.9	-29800.8	111522	0	-88174.4	5624.27	-45545.7	-21657	11247.5	-73688.1	-22583.3	10.3752	33748.5
0.629	3776.95	-28196.3	107814	0	-80670.8	-33914.2	-52427	-21997.5	22599.4	-39970.7	-10147.7	35711	14606.3
0.63	-1152.46	-13223.6	89117.5	0	-55809.7	-56862.6	-53314.4	-18191	28499.7	-9869.37	2957.74	70418.9	-9418.12
0.631	3214.55	9710.24	61938.7	0	-16691.6	-57993	-46633.6	-10881.3	25294.9	6744.04	12486.2	93553.8	-29369.2
0.632	14622.4	32747	33539.1	0	28999.4	-39759.2	-31062.1	-1210.75	11049.2	6121.49	15745.3	97839.9	-37131.6
0.633	28158.6	48471.6	9786.75	0	70272.6	-10963.5	-6195.92	9049.4	-12913.4	-8381.2	12602.3	81838	-28921.9
0.634	37563.2	52952.1	-6404.96	0	95067.7	16770.4	26183.6	17673.7	-41372.7	-27972.7	5293.54	50089.1	-7077.98
0.635	37027.4	47151.4	-15211.9	0	94366.4	33241	62314.9	22657.2	-65886.6	-42217.6	-2779.43	11460.1	20979.9
0.636	23465.7	36007.3	-19144.8	0	65238.7	33551.2	96424.3	22547.9	-77545.7	-43313.5	-8197.47	-23759.5	44876.2
0.637	-2059.99	26432.8	-21542.1	0	12979.7	19386.4	122568	17241.3	-70028.6	-29282.4	-9201.71	-47143.2	55728.2
0.638	-33900	23910.8	-25047.1	0	-49504.4	-2159.77	136441	8265.03	-42431.8	-4895.37	-5986.93	-54313.4	49123.3
0.639	-62958	30347.7	-30801	0	-105141	-21812.3	136376	-1636.29	-627.23	20401.7	-793.43	-45707.2	27037.7
0.64	-79199.8	43218.6	-38251.6	0	-137436	-32162.4	124667	-9055.74	44397.8	35777.5	3258.43	-25706.8	-2819.85
0.641	-74519.4	56775.4	-45904.3	0	-136404	-30486.3	106436	-11287.3	79424.5	33578	3638.68	-799.39	-30165.6
0.642	-45660.4	64871	-52253.6	0	-101536	-19692.1	88315.1	-7309.5	93937.1	12080.7	-507.235	22495.8	-45480.6
0.643	4526.76	63572	-56410	0	-42920.9	-6442.15	76073.4	1673.48	83752.9	-23700.9	-7452.01	39305.4	-43972.3
0.644	67295.4	53370	-58416.4	0	22031.6	2076.3	72944.5	12357.7	52713.6	-63373.1	-13531	47106.6	-26647.7
0.645	130211	38685.5	-58645.1	0	74363.3	1547.51	78646.9	20637	11837.9	-95331.6	-14250.1	45470.2	115.977
0.646	180315	26204.5	-57149.3	0	99372.9	-7195.67	89475.5	22932.4	-24882.6	-110096	-6185.36	35546.8	27368.3
0.647	207730	21714.1	-52977.8	0	91937.5	-18629	100254	17878.1	-45049.7	-103884	11439.8	19118.1	47187.8
0.648	208296	27342.2	-44137.2	0	57530.2	-24923.7	105679	6892.24	-42505.9	-79558	35974.3	-1635.37	55350
0.649	184524	40302.8	-28463.5	0	10372	-19536.2	102665	-6225.02	-19278	-45167.3	61579.2	-24483.2	52710.9
0.65	144647	53652.4	-4695.51	0	-31867.6	-622.358	90904	-16460.9	15737.4	-11364.5	81032.8	-46845.8	43964.4
0.651	100012	58989.7	26003.6	0	-54250.1	27672.1	72872.6	-19906.1	50021.5	12772.1	87793.2	-66011.6	35244.6
0.652	61714.6	49896.6	59671.8	0	-49272	56432.1	52710.5	-15262.3	72832.6	22156.5	78410.6	-79378.3	30984.3
0.653	37496.6	24783.8	89778.4	0	-19132.2	75107	34368.5	-4910.36	78709.6	17406	53826.9	-84967.7	31911.5
0.654	29903.2	-12006.8	108951	0	25875.1	75627.5	20883.1	5731.43	69289.1	3917.49	19378.2	-82125.1	34937.8
0.655	36066.2	-51489.5	111242	0	71387.1	55503.1	13093.1	10110.8	51946.5	-10561.8	-16472.3	-71762.9	34489.8
0.656	49299	-83042.6	94218.6	0	104151	18986.3	10382.6	2935.16	35751.6	-18584	-44786.8	-56230.6	25811.6
0.657	61521.5	-98058.7	60463.8	0	116183	-24639.2	11274.4	-17303.3	27510.5	-16288.1	-58575.7	-38583.5	7180.97
0.658	66113.1	-93011.6	17102.3	0	106521	-64384.7	14374.6	-47308.6	28377.7	-3992.32	-54966.6	-21685.6	-18502.2
0.659	59969.4	-70471.7	-25702.4	0	80297.2	-91517.2	19250	-79601.5	33758	13677.6	-35732.1	-7450.4	-44463.9
0.66	44287.3	-38045.2	-57710.3	0	45670.7	-102606	26188.3	-104516	35709.3	29999.6	-6590.35	3491.14	-62745.4
0.661	23843.5	-5427.05	-71730	0	10320.3	-99839.1	35932.2	-113549	27109.8	38951.1	24568.6	11444.9	-67051.3
0.662	5197.66	18923.8	-65471	0	-21149.6	-89719.3	48609.8	-102062	5921.82	37106.5	50389.8	16876.2	-55937.3
0.663	-5598.03	30606.5	-42620	0	-47849.3	-79596	63279.9	-71094.8	-23117	25612.5	65561.2	19608.7	-33229
0.664	-5110.78	30109.5	-11401.4	0	-71351.1	-74553.5	77419.9	-27129.5	-49435.1	9302.18	68224.4	18442.4	-7014.94
0.665	6345.78	22044.9	17724.1	0	-93212	-75502.3	87694.2	19959.4	-60808.3	-4803.59	59742.7	11645	13475.3
0.666	24959.5	12705.2	35221	0	-112873	-79258.9	90781.9	59932.1	-48621.1	-10303.6	43651.7	-2123.8	21749.9
0.667	44371.1	7281.27	35213.1	0	-126969	-80687.6	84369.6	85377	-12229.5	-4050.02	24557.4	-22423.4	16171.2
0.668	57811.2	7873.89	16923	0	-130342	-75514.2	68302.9	93626.5	39645.1	12750.5	6472.41	-46286.3	1201.72
0.669	60057.8	12821.7	-15119.7	0	-118582	-62761	44473.5	87017	91325.4	34227.1	-7409.8	-68279.6	-14819.8
0.67	48928.4	17667	-52838.7	0	-90502.4	-45506.1	16417.9	71422	125481	52352.3	-15108.6	-81707.8	-22831
0.671	26168.2	17201.5	-86705.1	0	-49825.2	-29624.9	-11615.2	53693	129780	59365.4	-15562.9	-80742.4	-16751.6
0.672	-3501.45	7943.13	-108387	0	-4620.33	-21149.9	-35886.8	39156.8	101601	51082.2	-8271.55	-62545.2	3646.67
0.673	-33145.6	-10453	-112791	0	35049	-23298	-54095.8	30056.1	49629.5	28717.2	6511.97	-28823.1	32772.1
0.674	-56165.7	-34464.1	-98927.5	0	60352.3	-34676	-65731.6	25388.5	-9203.49	-1240.74	27819.8	14049.7	60709.3
0.675	-67701.3	-57821.6	-69979.5	0	67056.8	-49467.2	-71594.1	22264.3	-55663.6	-28747.1	53374.7	56561.3	77189.8
0.676	-66154.3	-73344.6	-32134.3	0	56666.3	-59354.6	-73580.5	17865.3	-75232.2	-43953	79687.3	88654	75327.2
0.677	-53467.5	-75056.7	6782.66	0	35855.1	-57085.7	-73047.9	11096	-63603.5	-40499.2	102499	102714	54036
0.678	-34470	-60053.6	39094.1	0	13355.4	-39244.4	-70895.2	3492.03	-27644.4	-18287	117557	95772.3	18744.3
0.679	-15473.6	-29231.2	58727.9	0	-3455.44	-7875.43	-66887.3	-1555.82	17168.8	16163.9	122112	70306.6	-20731.4
0.68	-2222.97	12611.2	62100.6	0	-11538.6	30088.4	-59893.5	-385.576	53106.4	51807.3	115522	33337.1	-53374.9
0.681	1724.1	58013.5	48891.4	0	-13341.6	65357.6	-48994.7	9030.44	67083.4	76489.2	99789.4	-6016.89	-70602.4
0.682	-4088.94	98377	21761.7	0	-14985.7	89632.5	-33625.7	25519.6	55433.6	81607.4	78906.2	-39159.4	-68864.8
0.683	-16552.7	125616	-13898.9	0	-23515.1	98401.3	-14892.3	44872.8	25236.4	64802.4	57627.2	-60589.4	-49980.6
0.684	-30465.1	133943	-51086.4	0	-42711.1	92141.4	4946.24	60841.2	-9145.76	31294	40087.2	-68802	-20243.1
0.685	-39661.2	120625	-82411.1	0	-70884.1	75512.4	22421.1	67485.8	-31895.3	-8051.03	28409.7	-66010.5	12365.9
0.686	-39253.8	86837.3	-101547	0	-100523	55109	33792.3	61327.9	-32274.6	-40677.3	22586.7	-56562	40632.6
0.687	-27086.5	37365.4	-104659	0	-120506	36443.5	36469.9	42688.7	-9060.92	-56373.3	20876.9	-44897.7	59878.6
0.688	-4230.07	-20139.5	-91103	0	-120498	22001	29286.9	15875.6	29380	-51391.8	21007.8	-34099.4	68588.6
0.689	24924	-76285.9	-63941.3	0	-94680	10717.1	13756.8	-12621.4	67968.3	-29076.3	21500.1	-25049.1	67483.7
0.69	54459.1	-122028	-29268.7	0	-44871.8	-820.186	-6813.21	-36154.4	91345.6	1337.66	22116.9	-16984.6	58447.8
0.691	78112.8	-149800	5200.16	0	19683.4	-16046.6	-27601.1	-50359	89580.3	28494.7	24049.5	-8636.3	43406.3
0.692	91673.8	-155671	31824.2	0	84896.8	-36249.6	-43530.1	-54554.3	61766.4	43430	28771.6	607.572	24076.6
0.693	93827.5	-139735	45081	0	136184	-59348.8	-50832.5	-51494.4	16319.7	42560.6	36986.5	9919.14	2327.84
0.694	86509	-106165	42893.4	0	163510	-80442.5	-47407.5	-46138.3	-32959.3	29179.3	47646.3	17245.1	-19164.2
0.695	74715.3	-62448	27245.9	0	164202	-93577.2	-33831.1	-43170.4	-71940.7	11316.9	57888.1	20218.8	-36444.7
0.696	64316.8	-17214.5	3668.26	0	143839	-94296.3	-12314.7	-45037.7	-91580.1	-1591.21	64058.7	17351.1	-45046
0.697	61271.8	21106	-20299.7	0	113551	-81704.1	13495.5	-50864.6	-90606.8	-2785.6	63065.7	9031.65	-41248
0.698	69084.5	46672	-37183.5	0	86155.2	-58891.5	39769.4	-56652.2	-74717.4	8751.18	53987.5	-2379.34	-23929.3
0.699	88258.1	56886.1	-41803	0	71574.4	-32119.4	63600.4	-57099.1	-53581	28364.5	38816.6	-13145.3	4105.36
0.7	115985	52784.7	-32666.1	0	73479.5	-8302.48	82847.8	-47761.5	-35568.1	47310.5	21903	-19705.9	36144.3
0.701	146378	38309.7	-12589.1	0	88842.7	7273.97	96732	-27190.7	-24433.7	56920.9	8547.88	-19820.9	63014.9
0.702	172522	18646.2	12181.7	0	109105	12704.6	104957	2028.21	-17987.8	52276.3	2792.4	-13721.6	76118.4
0.703	187465	-807.982	33806.3	0	124152	9803.42	107524	33950.7	-9592.54	34310.8	5905.16	-3856.15	70321.5
0.704	186580	-16237.9	45228.2	0	125861	2667.12	104396	60927.3	7400.48	9834.33	15506.1	6028.68	46400.2
0.705	168473	-25846.4	42374	0	110920	-4272.3	95688.2	76352.3	35897.1	-11703.4	26470.6	12314.8	11137
0.706	135444	-29794.5	25463.1	0	82053.5	-8503.24	82210.1	76836.1	72060	-21752.6	32975.6	12943.5	-24591.5
0.707	93405.5	-29933.7	-891.001	0	46421.4	-10173.8	65577.5	63560.2	106079	-16476.3	30658.7	8093.69	-49250.5
0.708	49941	-28197.6	-28995	0	13315.6	-11919.4	48719	42059.4	125619	1540.9	18902.9	-156.522	-54940.9
0.709	13286.8	-26402.4	-50325.3	0	-9349.07	-17041	35008.9	20421.5	120621	24737.3	952.835	-8805.07	-39973.2
0.71	-10298.5	-24774.1	-58080.4	0	-17275.9	-27406.8	27527.5	6694.8	88558.2	43177.8	-16798.3	-15329.7	-9800.37
0.711	-17546.6	-22415.2	-49118.1	0	-10944.4	-42254	27956.9	6369.01	36040.6	49327.4	-27322.7	-18814.1	24889.4
0.712	-8969.07	-17613.9	-24955.5	0	4735.46	-57568.2	35624.3	20454.9	-22328.1	40908.7	-25657.9	-20107.6	51967.4
0.713	11072.1	-8352.87	8823.15	0	22799.4	-67779.3	47466.9	45350.7	-68746.8	21941.9	-10767.3	-21184.8	61757.1
0.714	36375.3	6021.24	44223.7	0	36156	-67823.6	58698.6	73960.7	-88675.6	1284.92	13569.8	-23900.6	50655.8
0.715	59617.6	24820.3	73173.2	0	40180.6	-55449.1	64444.5	97950.4	-76041	-11433.2	40142	-28601.4	21632.2
0.716	75070.8	45108	89824.5	0	33814.8	-32761.1	61512.1	110373	-35972.5	-9455.59	60376.1	-33550.8	-16739
0.717	79231.9	62574.3	92031.6	0	19627.7	-5556.49	49784.8	107629	17004.6	7871.57	67344.6	-35387.5	-53640.2
0.718	71632.7	72458.4	81497.1	0	3131.25	18362	32389.5	90379.3	63889.2	35012.1	57979.7	-30472	-79820.2
0.719	54720.6	70870.7	62863.3	0	-9297.8	32299.9	14833.4	63031	88101.3	62463.7	33705.6	-16877.6	-89924.2
0.72	32345.5	56633.1	41904.7	0	-12016.7	33263.9	3034.63	32128.1	81361.7	80466.6	262.146	4210.94	-84032.5
0.721	9411.46	31548.3	23711.8	0	-1971.73	23087.5	1131.35	4365.56	46408.9	83201.4	-34731.8	27872.1	-65981.2
0.722	-9913.67	854.74	11335.9	0	20280.7	8215.08	10020.1	-15429.5	-4054.2	70718.3	-63766.4	46694	-41515.6
0.723	-22185.2	-28115	5334.81	0	50742.7	-3249.65	26860.3	-25228.6	-52551.2	48934.6	-81622.4	52955.1	-15624.9
0.724	-25314.2	-47891.6	4352.08	0	82847	-4440.97	45951.9	-25954.7	-82904.8	26838.2	-86695.3	41559.6	9212.1
0.725	-18509.8	-52719.3	6205.11	0	109461	6929.47	60914.5	-20517.9	-86345.8	12574	-80394.7	12404.1	32402
0.726	-2102.95	-40969.9	9164.96	0	125024	27228.8	66710.9	-12509.5	-64067	10260.4	-66695.8	-28799.1	54823.4
0.727	21950	-15291.1	12620.8	0	127524	47934.2	61258.1	-4993.82	-26243	18126.6	-50065.8	-71577.9	76200.6
0.728	50235.5	17433.7	17209.4	0	119548	58185.1	45970.4	303.238	12099.6	30115.6	-34548.5	-103679	94349.7
0.729	77762.9	48208	24008.2	0	107651	49197	24783.1	3046.28	37363	38343.4	-22783.9	-114661	105146
0.73	98552.2	68508.9	33642.1	0	100656	17603.5	2511.8	3715.18	41864.9	37349.9	-15698.1	-99478.1	103719
0.731	107169	72599.4	45354.5	0	106314	-32347	-16900	3004.58	26890.8	26382.6	-13366.5	-60323.9	87387.2
0.732	100087	59764.9	56858	0	128245	-89464.2	-31418.2	1179.95	1038.52	9995.71	-14992.3	-6250.04	57076.6
0.733	77769.6	33936.4	64932.7	0	163695	-138830	-40788	-1856.48	-23322.8	-3852.49	-19806.7	49270.9	18792.5
0.734	44948.7	3006.71	66465	0	203285	-166164	-45963.7	-6238.98	-35137.7	-7584.72	-26953.1	92333.5	-17940
0.735	10335.8	-24053.6	59860.7	0	233313	-162854	-47469.8	-11560.7	-29404.5	2671.21	-35317.9	112537	-42810.6
0.736	-15739.2	-39753.3	45888.7	0	239676	-128683	-44842.6	-16349.9	-8235.88	24743.4	-43684.5	105801	-48034.2
0.737	-24549.2	-40346.6	27768.5	0	213020	-72389.9	-36769.6	-18305.8	19694.1	51224.1	-50099.7	75150.3	-31902.2
0.738	-12010.9	-26891.6	10344.4	0	152398	-9047.63	-21780.5	-14784.6	43235.3	72408.2	-52801.7	29181.3	766.87
0.739	19158.9	-4353.09	-1421	0	66607.2	44563.5	-40.5047	-4015.28	53168.2	80086.6	-50135.5	-20828.6	39292.7
0.74	60002.4	19945.7	-4194.25	0	-27594.6	75174.8	25858.5	13755.8	45330.5	71838.7	-41514.2	-64495.4	70874.7
0.741	97605.5	39112.6	2426.72	0	-110201	77252.1	50464.8	35982.1	22643.9	51581.5	-27798.2	-94963	84921.4
0.742	119683	48736.7	15858.5	0	-164156	54429.3	67091.7	57913.2	-7170.33	29022.8	-11070.1	-110214	76503.2
0.743	118825	47932.1	31105.4	0	-180487	18254.3	69739	74056	-34043.3	15342	5233.22	-112222	48500.3
0.744	95480.4	39321.6	42494	0	-161359	-15893.5	55545.1	79846.9	-49823.9	18691.7	17810.8	-105298	10186.3
0.745	58151.8	27367.4	45495.3	0	-118776	-34183.2	26638.8	73403.9	-51034	40884.9	23806.6	-93754.7	-25462.8
0.746	20393.2	16555.8	38255.7	0	-70409.3	-28726.9	-10658.5	56419.9	-39293.4	75756.7	22038.6	-80235	-46692.1
0.747	-4090.43	9534.48	22279.2	0	-33271.5	-372.623	-46947.1	33735.6	-20864.6	111852	13299.1	-65407.5	-46713.2
0.748	-6775.29	6276.56	1864.02	0	-17885.5	41866.5	-73109.6	12044.7	-2936.7	136244	21.0985	-48618.8	-26011.1
0.749	12270.7	4467.82	-17220.8	0	-24999.8	83983.4	-83351.7	-2464.06	8488.46	139985	-14033.1	-29673.4	7755.3
0.75	44036.2	752.872	-29597.9	0	-45941.2	111852	-76601.4	-6241.14	10986.5	121655	-25156.7	-10049	42982.1
0.751	73826.9	-7311.56	-31826	0	-66729.5	116104	-57150.3	480.654	6245.08	87917	-30330.1	6330.62	67661.3
0.752	87016	-20032.8	-23303.6	0	-73608.8	95195.5	-32301.8	13649.3	-1675.74	51597	-28180.4	13969	73958.6
0.753	74772.6	-34789.7	-6205.88	0	-58911	55886.2	-9860.76	26999.9	-7720.54	26329.9	-19256.9	7766.71	60470.6
0.754	38041.3	-46913.3	15499.2	0	-23864	10706.1	4666.72	34356	-8530.79	21633.7	-5554.99	-14981.5	32518
0.755	-12483.8	-51257.2	37358.9	0	21951.2	-26357.9	9604.94	31785.2	-3251.54	39069.9	9743.69	-52572.4	390.327
0.756	-59997.4	-44273.9	55772.6	0	64316.7	-44714.4	6797.71	19220.5	6248.88	71468.4	23656.6	-98579.2	-24745.7
0.757	-87918.6	-25605.8	68849.9	0	90206.3	-40565.2	293.262	234.542	16442.1	105929	33604.3	-143070	-34045.9
0.758	-86296.8	1374.16	76362.4	0	92383.4	-17802.1	-6650.37	-19158	23884.6	128305	38158.3	-175056	-24390.3
0.759	-55757.9	30207.7	79149.6	0	72154.1	13605.6	-12497.5	-32843.8	26098.3	129053	36970.7	-185759	1151.86
0.76	-7489.55	53440.5	78183.9	0	38285.1	41522.5	-18316.6	-36843.4	22489.5	106569	30449	-170965	34485
0.761	41028.8	64750.5	73754.7	0	3235.01	55927.4	-26514.2	-30655.5	14010.9	67800.5	19720.8	-132548	65043.9
0.762	72447	61379.2	65189.2	0	-21729.4	52142.3	-38403.6	-17372.3	2321.34	25690.1	5899.93	-77734.5	83826.1
0.763	76410.9	44927.9	51169.6	0	-31060.8	32205.6	-52634.6	-2377.16	-10805.9	-6177.89	-9513.57	-17098.7	85588.5
0.764	53314.1	21228.8	30597.3	0	-26109.5	3580.5	-64356.8	8816.31	-24115.5	-18363.3	-24854.7	38079	71016.3
0.765	14138.2	-1536.05	3561.7	0	-14239.6	-23884.3	-66593.5	12526.3	-36720.1	-9468.7	-38120.1	78903.9	45881.3
0.766	-23894.3	-15264.7	-27978.2	0	-4594.61	-41774.6	-52603.9	8325.45	-47860.8	13640.6	-46789.4	100254	19144.1
0.767	-44288.1	-14379.6	-60202.3	0	-3906.39	-45867.7	-19481.2	-984.462	-56459.8	38728.8	-48762.5	101490	258.105
0.768	-37439.3	2299.19	-88094.8	0	-13426	-37196.2	29853	-10604	-61052.9	52931.6	-42481	85354.1	-4357.49
0.769	-4665.37	31345.7	-106866	0	-27943.9	-21149.3	86416.1	-15553.2	-60206.6	48196.7	-28170	56527	7428.22
0.77	42684.6	65568.4	-113200	0	-38389.4	-4746.83	137311	-12723.6	-53097.3	24377.7	-8082.59	20110.4	32376.5
0.771	87596.9	96139	-106442	0	-35560.1	6244.98	169828	-1912.18	-40212.3	-10405.7	13604.9	-19516.4	63268.8
0.772	114072	115205	-88743.3	0	-14419.9	9504.16	175806	14068.4	-23544.8	-42782	31405.5	-58688.3	91334
0.773	113236	117806	-64604.9	0	23553.1	6830.15	154693	30377.9	-6288.83	-59095.7	40554.2	-94244.2	108547
0.774	86146.8	103411	-39452.2	0	70803.7	2791.36	113930	42081.3	8229.55	-50618.6	38170.3	-122801	110497
0.775	43285.6	75617.6	-18106.7	0	116056	2596.37	66892.5	45688.8	17453	-16820.4	24913.1	-140637	96973.5
0.776	-243.601	41274.4	-3440.03	0	148793	9437.4	28224.8	40309.8	20416	34189.4	4989.35	-144246	72141.8
0.777	-30666.3	8534.05	4371.69	0	162888	23164.9	8864.7	27862	18015.6	88527.5	-14973.2	-131324	42887.2
0.778	-40514.6	-15451.8	7530.13	0	158540	40176	12911.2	12168.7	12414.3	131359	-27798	-102320	16480.9
0.779	-31174.4	-25775.5	9701.12	0	141812	54854.9	36250	-2309.63	6283.74	152000	-28687.9	-61032.7	-1270.05
0.78	-11083.2	-21417.5	14659.2	0	121641	62048.7	68631.3	-12139	1721.44	147200	-16827.9	-14638.7	-8004.92
0.781	8232.38	-4557.16	24968.1	0	106451	59056.4	97455.8	-15655.7	-229.285	122011	3764.26	27657.9	-4632.51
0.782	17715.4	19603.2	41140.4	0	100537	46902	112362	-13463	308.557	87081.7	25441.2	56883.6	5227.86
0.783	14382.8	44664.3	61515.3	0	103204	29909	108471	-7912.39	2387.77	54746.7	39704.4	66699.9	16924.4
0.784	2216.77	64635.4	82700.4	0	109361	13984	87568.9	-1877.73	5081.59	34338.3	39992.3	55532.5	26807.8
0.785	-9873.52	75126.1	100547	0	112243	4568.83	56964.4	2039.79	7696.39	29275.4	24696.6	27033.1	33176.5
0.786	-13084.8	74687.7	111193	0	106649	4520.26	26079.3	2665.51	10023.8	36462.5	-2185.81	-10683.3	37031.5
0.787	-2373.46	64377.9	112050	0	90856.5	13408.5	3532.56	294.52	11981.4	48386.3	-31974.6	-47480	40946.2
0.788	20355	47634	102299	0	67645.6	27823.7	-5975.65	-3668.12	13105.8	56774.4	-54381	-74019.3	47844
0.789	47032.1	28890.2	83069.3	0	42625.8	42865.5	-2334.51	-7296.58	12626.5	56250.5	-61430.7	-84286.2	59299.1
0.79	66872.8	12087.1	57217.2	0	21858.7	53952.6	10905.9	-9289.74	9350.73	46619.9	-50284.4	-77188.2	74395.9
0.791	70735	-204.763	28846.6	0	9363.74	58286.2	28190.1	-9420.07	2654.47	32821.1	-24787.2	-56143	89703.1
0.792	55554.5	-7823.14	2488.39	0	5602.43	55415.4	44337.2	-8798.93	-6932.82	22518.5	5738.44	-27606.3	100104
0.793	25485.6	-12345.1	-17547.3	0	7672.47	46793.9	56075.7	-9416.02	-17578.4	22679.4	29694.8	1448.6	100712
0.794	-9387.35	-16458.8	-28014.1	0	10884.3	34647.3	62153.1	-13175	-25958	36167.7	37175.7	25828.8	88760.1
0.795	-37252.3	-22397.7	-27369.6	0	11049	21048.3	62897.8	-21080.7	-28848.3	60203.9	23877.3	43409	64973.9
0.796	-49346.4	-30361.7	-16190.5	0	6439.13	7066.58	59330	-32269.4	-24173.1	87116.6	-7604.5	55179.5	33886.7
0.797	-43349.6	-38395.9	2791.69	0	-1433.67	-6958.57	52210.4	-44111.3	-12341.4	106958	-48194.5	63734.2	2769.38
0.798	-24407.9	-41898.5	25156.5	0	-8653.08	-20745.2	41964.9	-52653.3	3243.25	111656	-85586.4	71539.5	-20239.8
0.799	-2402.56	-35906.9	45748.3	0	-10680.1	-33418.5	29361.5	-53718.9	17231.7	97895.4	-108428	79035.3	-28661.9
0.8	12155.3	-16499	59864.7	0	-4471.45	-42889.6	15909.4	-44486.2	23768.2	68929.8	-109910	84074.6	-19579.3
0.801	12930.3	16762.1	64519	0	9966.97	-46402.9	4275.14	-24519.2	18974.3	33455.5	-90040.8	82742.1	5358.01
0.802	753.165	59524.1	59194.5	0	29568.7	-41595.6	-2223.72	3571.93	2563.9	2501	-55155.9	71043	40210.4
0.803	-16798.7	103190	45943.3	0	49226.5	-27783.9	-708.724	34481.2	-22038.5	-14405.1	-15601.8	47353.3	76510.7
0.804	-28105.1	136213	28848.7	0	63867.5	-7039.77	9840.93	61538.1	-48099.3	-12848.1	17825.1	13932.3	105324
0.805	-22811.6	147914	12669	0	70226.9	15972	27620.1	78382.6	-68540.8	5106.75	37245.1	-22678.4	119862
0.806	4062.47	131319	1432.35	0	68199.2	34937.3	48515.2	80829.5	-77869.5	31647.1	39573.1	-53220	116959
0.807	49295.3	86151.7	-2774.38	0	60528.5	43977.3	66911.2	68007.8	-74450.8	56207.9	26789.2	-68462.5	97547
0.808	102280	19728	-248.823	0	51724	39639.7	78074.9	42606.2	-60932.9	69549.4	4235.1	-62325.4	66208.6
0.809	148740	-54712.7	6578.65	0	46240.2	22303.4	79925.7	10027.6	-42779.5	66661	-21474.2	-34451.8	29411.9
0.81	175451	-120836	14165.2	0	46668.5	-3459.55	74166.9	-23130.5	-26379.4	48995.6	-44839.6	9129.22	-6075.93
0.811	175261	-164047	19206.1	0	53066.2	-30478.3	65963.2	-51007.6	-16187.9	23278	-62534.4	57370.4	-35096.1
0.812	149198	-175193	19817.3	0	62842.5	-50962.7	61746	-69792.9	-13354.6	-874.411	-73228.6	97257.2	-54879.8
0.813	106017	-153118	16086.1	0	72006.3	-59341.5	67003	-78401.7	-15693.8	-14382.2	-76960.7	117685	-65196.6
0.814	58853.8	-105108	9860.34	0	76524.8	-54005.5	83381	-78096.2	-18977.7	-12098	-73755	112890	-67982.7
0.815	20513.7	-44123	3893.6	0	73658.8	-37788.9	107895	-71426.9	-19597.8	5966.27	-63330.2	84030.8	-65884.7
0.816	-644.622	14318.4	726.925	0	62919.5	-17092.3	133592	-61025	-16250.1	34664.8	-45219.1	38729.7	-61723.9
0.817	-3112.63	57269.9	1591.55	0	45757.4	648.184	151636	-48602.1	-11091.7	66021.2	-19779.6	-11502.7	-57195.5
0.818	8186.56	77230.3	5920.19	0	25339.9	9234.57	154848	-34784	-8659.9	92120.1	10730.9	-54741.9	-52688.9
0.819	24310	73881	11561	0	5370.56	6088.4	139966	-19493.6	-13716.8	107415	42016.8	-82258.6	-47565.4
0.82	35957.5	53678.3	15394.3	0	-10439.2	-7112.02	109378	-2729.85	-28745.1	110474	68053.1	-90544.9	-40260.1
0.821	36949	26764.8	14487.1	0	-19061.8	-25096.5	70279.7	14485.5	-51993.8	103333	83133.2	-81665.9	-29449.1
0.822	25642.4	4203.55	6947.77	0	-18398.8	-40704.9	32107.3	30076.1	-77597.1	90348.3	83784.4	-61674.6	-14186.1
0.823	5183.77	-6071.89	-7464.57	0	-7386.33	-47617.1	3758.07	41180.8	-97362.4	76057.7	70396	-37903.3	5442.82
0.824	-18428.8	-887.542	-27284.2	0	13541.5	-42114.6	-9637.16	45284.1	-103892	63413	47763.4	-16292.7	28073.8
0.825	-38711.6	17529.8	-49616	0	42652	-24451.3	-8010.3	41373.2	-93791.6	53329.8	23460.4	290.091	51566.2
0.826	-50689.2	42660.1	-70811.2	0	76322.6	1570.14	4150.06	30602.5	-69346.8	44644	5750.55	12390.2	72818.8
0.827	-52258	66485.6	-87107.3	0	109571	29751.1	19701.3	16409.2	-38230.9	35759.7	439.457	22600.2	88934.2
0.828	-43909	81713.6	-95276.2	0	136706	53547.1	31705.6	3305.46	-10867.2	25650.7	8873.91	33815.4	97317.5
0.829	-28184.4	84383.9	-93175.5	0	152270	67993.6	35976.7	-4395.99	3516.24	14873.3	27626.5	47112.3	96522.9
0.83	-8311.99	74803.6	-80254.9	0	152945	70730.9	32274.1	-4161.63	517.094	5669.83	49377	60960.5	86734.8
0.831	12500.3	56998	-57771.4	0	138218	62594.4	23837.2	3790.83	-17554.1	972.97	66093.4	71635.7	69501.4
0.832	31416.8	37596.3	-29029.5	0	111237	46693.3	15761.7	16804.8	-42284	3423.27	71594.3	74575.2	47996.9
0.833	46096.3	23000.5	1178.79	0	77873	27447.2	12574.5	30620.9	-62260.3	14032.5	64031.4	66618.4	25897.5
0.834	54243.9	17776.9	27234.4	0	45322.8	9227.95	16329.5	41184.3	-67556.8	31870.2	46148.6	47523.5	6844.78
0.835	54239.3	22618.3	43992.9	0	20041	-4826.14	25723.8	46012	-53660.7	54141.7	23745.6	20796.5	-6456.28
0.836	45211.7	34194.3	48294	0	5480.38	-13003	36630.7	44931.1	-23758.1	77134.8	3491.84	-7022.64	-13009.4
0.837	27928.9	46201.9	40039	0	1713.27	-15308.4	43597.9	39998.6	12142.7	97477.9	-10273.5	-28211.1	-13251.7
0.838	5137.96	51051.2	22886.6	0	5099.52	-12753.7	42247.7	34151.3	40560.6	112709	-16728.5	-36177.6	-9354.41
0.839	-18886	42927.7	3557.21	0	10282.6	-6844.63	30610.5	29920.6	49395.8	122036	-18727	-27726.2	-3885.91
0.84	-39005.6	19460.2	-9734.31	0	12255.8	823.93	10144.2	28016	32605.6	125678	-21106	-3944.07	791.396
0.841	-51003.4	-16525.2	-9797.57	0	8167.94	9084.76	-14785.8	27041.9	-7508.46	124564	-27784	29841	3243.37
0.842	-52756.7	-57618	7071.28	0	-1195.43	16954.2	-38203.9	24175.3	-60417.4	119626	-39860.9	65565	3549.47
0.843	-45191.5	-93572.1	39547	0	-12324.7	23944.8	-54427.2	16394.9	-111001	111335	-54179.3	94817.1	2875.38
0.844	-31869.5	-114096	80900.5	0	-20292.6	29692.5	-59522.1	2206.81	-144498	100084	-64599.7	110944	3143.99
0.845	-17622.1	-112251	120743	0	-21239.9	33970.1	-52526.6	-17324.5	-151371	86141.2	-64362.5	110981	5849.77
0.846	-6699.25	-86612.7	147793	0	-14245.2	37000.8	-35308.6	-38536.9	-130744	70489.8	-49117.1	96125.2	11612
0.847	-1078.81	-42151	153269	0	-2027.07	39351.8	-12279.1	-56038.8	-90147.8	54794.7	-19528.9	71314.8	19585.2
0.848	159.413	10870.1	133909	0	9584.62	42287	10994.7	-64696.4	-43057.1	41349.3	18352.6	43708.3	27622.3
0.849	299.781	59810.6	92966.1	0	14116.8	47427.8	28969.4	-61294.5	-3965.95	32496.3	54356.1	20616.4	33119.6
0.85	3367	93067.3	39662.5	0	6736.95	56570.1	37255.7	-45821.1	16823.5	29626.2	77640	7697.79	33655.1
0.851	11963.6	103478	-13515.7	0	-13544.6	71030.1	33705.6	-21655.1	16134.6	33129.8	80296	7392.3	28050.5
0.852	25887.3	90013	-54579.9	0	-43035.8	91013.8	18527.8	5548.92	-580.302	41520.5	60271.2	18744.9	16689.8
0.853	41591.1	57634.2	-75489.4	0	-74719.8	115193	-5694.49	29702.4	-22157	52398.1	22395.2	37550.1	1475.15
0.854	53579.6	15525.6	-74577.3	0	-100207	140450	-34319.1	46122.1	-35643.9	62805.3	-23220.8	57808.7	-14928.3
0.855	56179.5	-26174.5	-56588	0	-113252	162312	-61797.8	52960	-31265.2	70060.4	-64333.8	73322.2	-29934.5
0.856	46341.1	-59032.9	-31168.8	0	-111611	175909	-82517.1	51402.9	-6414.94	72721.3	-90517.8	79237.5	-41767.7
0.857	25029.9	-78517.4	-9455.46	0	-98106.8	176976	-92139.1	45054.9	33770	70286.7	-96461	73485.8	-50108.4
0.858	-2726.66	-84073.7	-523.164	0	-79468	163265	-88376.4	38350	77452.1	63646.2	-83220	56937.6	-55715.5
0.859	-29207.9	-78252.5	-8666.88	0	-63675.8	135336	-71763.8	35033	110730	54023.9	-57444.7	33285.3	-60014.7
0.86	-46917.4	-64500.3	-32188.5	0	-57297.3	96802.7	-45291.1	37003.6	122341	42789.3	-28730.6	7852.5	-64034.6
0.861	-51099.3	-45572.4	-64277.6	0	-62721.2	53759.6	-13689.2	43867.8	107506	31122.5	-6352.7	-13833.3	-67703.4
0.862	-41658.3	-22562.5	-95379.4	0	-77649.5	13294.4	17399.4	53499.2	70261.2	19494.6	3610.92	-27393.2	-69688.3
0.863	-23096	4696.21	-116302	0	-95995.6	-18164.5	43341.3	62951.2	21657.6	8507.79	-325.821	-30767.5	-67607.9
0.864	-2762.36	36435.4	-121109	0	-110359	-36669.9	61172.9	69437.7	-23329.9	-1596.03	-15432.1	-24253.6	-59222.1
0.865	11625.3	71423.9	-108587	0	-114778	-41665.7	70112.7	71289.6	-51001	-10068.5	-36317.9	-10405.9	-43471
0.866	15330.8	106107	-82490.7	0	-107014	-36072	71648.4	67964.1	-53504.6	-15927.5	-57206.3	7076.51	-21462.8
0.867	7749.54	135031	-49884.3	0	-89075.8	-25529.3	68443.1	60015.6	-30958.1	-18161.9	-73589.5	24493.4	3206.29
0.868	-7067.67	152205	-18913.9	0	-66267	-16281	63485.4	48596.3	8173.48	-15490.6	-83054	38884.2	25355.5
0.869	-22517.3	153399	3756.5	0	-44967.4	-13593.3	59216.8	35095	50654.3	-7311.65	-85125	48865.6	39394.2
0.87	-32095.9	137764	14757.3	0	-30133.5	-19921.6	57177.7	20992.5	82535.1	6651.29	-80265.1	54108.8	41369.6
0.871	-31969.4	108674	14547.6	0	-23465.7	-34260	57791.1	7857.06	93954.8	25769.2	-69231.7	55125.2	30269.8
0.872	-22791.4	72842.2	6865.85	0	-23087.7	-52588.6	60957.2	-2476.19	82318	48671.3	-52619.9	52525.7	8748.83
0.873	-9060.26	38362.4	-2972.29	0	-24691.3	-69195.2	66247.4	-8121.85	52526.5	73207.9	-31315.9	46437.5	-17494.9
0.874	2456.92	12210.5	-10042.9	0	-23461.1	-78629.7	73289.5	-7543.75	15399.8	96428.6	-7232.32	36739.6	-41356.1
0.875	5719.93	-1867.6	-11466.5	0	-16281.8	-77277.8	81527.8	-153.183	-16653.9	115225	16297.2	23113.8	-56490.9
0.876	-2064.42	-4100.07	-7345.94	0	-2944.47	-64545.6	90001.5	12882.8	-33589.6	126460	34691.6	5946.91	-59399.1
0.877	-19198.6	1872.79	-472.913	0	13810.5	-42808.9	97126.5	28529.4	-31008.8	127932	43523.3	-13344.7	-50524.6
0.878	-39790.3	10737.5	4653.86	0	29509.7	-16435.9	100549	42286.5	-11315.7	118893	40035.3	-32058.6	-33909.8
0.879	-56254.1	17766.6	3596.39	0	40041.8	9465.44	97842.8	49256.6	17674.1	100473	25028	-46530.8	-15702.6
0.88	-61772.3	20053.1	-6379.46	0	43169.7	30820.3	87301	45898.3	45637	75921.2	3349.88	-53355.9	-1887.37
0.881	-53312.7	17379.4	-25260.7	0	39694.6	45162	68837.6	31342.4	63656.5	49665	-17170.6	-50222.3	4078.92
0.882	-32636.7	11234.7	-49900.3	0	32855.3	52138.5	44652.3	8336.53	66912	26657.3	-28023	-37036.1	2435.25
0.883	-5600.52	3576.5	-75022.5	0	27066.7	52776.8	18786.6	-17205	56156	10571.3	-23432.3	-16079.7	-2713.48
0.884	19624.4	-4250.89	-94487.6	0	26177.8	48590.2	-3376.15	-37805.1	36853.7	3114.76	-2839.07	8354.8	-5356.66
0.885	36032	-12301.1	-103244	0	31803.8	40986.8	-17211.2	-46555.9	16870.6	3421.17	28063	31036.4	219.233
0.886	39818.8	-21068.8	-98788.8	0	43201.5	30682.3	-19844.1	-39791.9	3579.41	8664.56	58654.3	47487.5	17017.9
0.887	31994	-30931.3	-81753.6	0	57470.1	18189.8	-11302.7	-18280.9	1164.55	15463.4	77056.6	54958.4	43628.6
0.888	17572.3	-40552.9	-55936.5	0	71134	4175.63	5504.36	12516.1	9666.48	21153.7	74184.4	53464.5	74833.4
0.889	3405.25	-46891.9	-26899.7	0	81387.2	-9659.54	26159.9	44058	25009	25428.4	47918.2	45422.5	102800
0.89	-4279.9	-45801.1	-370.455	0	87260.1	-20553.7	45807.7	67469	41032.8	30077.8	4310.71	34746.7	120095
0.891	-2755.47	-33677	19458.5	0	89650	-25206.8	61492.6	76399.4	51600.9	38486.3	-43733.1	25530.5	122180
0.892	6878.94	-9757.32	31030.3	0	90417.7	-20677.4	72532.4	69211	52687.7	53542.7	-80519.1	20615.4	108818
0.893	19735.1	22990.6	35511.9	0	91524.6	-6021.72	80446.3	49546.4	43722.7	75711.5	-93216.5	20877.1	84444.4
0.894	29679.9	57576.4	36223.8	0	93517.5	17027.9	88146.8	24855.8	27263.6	102008	-76376.2	25195	55945
0.895	31770	84918.2	36959.6	0	95652.2	43652.3	97491.5	3920.08	8314.42	125822	-34582.5	31153.5	30557.3
0.896	24111.6	96725.8	40510.6	0	96161.9	67066.4	108580	-6469.18	-7742.2	139159	18942.3	36286.2	12966.7
0.897	8991.16	88229.8	47484.7	0	93274.2	80392.7	118742	-3825.31	-16611.9	135203	66496.1	39184.4	3795.31
0.898	-8495	60753	55860.5	0	86762.3	78770.2	123601	9233.41	-16096.9	111297	91799.3	40229.7	67.5573
0.899	-22168.8	21085.3	62043.3	0	78053.7	61435.5	118747	26066.9	-6906.68	70773.3	85963.6	41349.4	-3737.31
0.9	-27436.8	-19922.6	61974.4	0	70341.4	32143.2	101813	38680.3	8448.28	22302.4	50109.1	45305.6	-12457.5
0.901	-23139.3	-51002.2	53204	0	67087.7	-1189.86	74154.9	40859.9	25957.9	-22207.4	-4608.81	54356.6	-28444.3
0.902	-11654.8	-64317.3	35975.1	0	70339.8	-28699.2	40803.1	30581.2	41585.1	-51782.9	-61309.9	68985	-50007.5
0.903	1748.21	-57502.6	13608.5	0	79632.1	-41478	9327.57	10849.3	52401	-59990.6	-103232	87303.4	-71757.4
0.904	11872.2	-35153.1	-8170.84	0	91069	-34019.3	-12824.3	-11551.7	56818.8	-47485.5	-119151	105050	-86833.1
0.905	15106.4	-6185.55	-23234.5	0	98731	-6362.89	-20937.3	-28427.6	55330.4	-21977.2	-107297	116893	-88944.7
0.906	11618.3	18657.8	-26950.5	0	96157	36098.2	-14895.8	-33421.1	49728.4	4600.4	-74953.3	117872	-75343.3
0.907	4922.84	30840.7	-18141.4	0	79220.6	83658.6	328.67	-24211.6	42770.8	20190.1	-35478.8	105289	-47390.3
0.908	228.183	26937.3	353.632	0	47834.1	125041	16704.8	-3309.85	37324.4	17184.7	-2890.98	79806.9	-10598.5
0.909	2382.53	9042.88	22362.4	0	6572.87	150487	25662.8	23024.6	35274.9	-4635.8	13454.2	45641.2	27195.5
0.91	12888.5	-15586.9	40192.5	0	-35922.7	154122	21430.9	47202.2	37478.1	-38024.5	11631.2	9713.88	58539.3
0.911	29407	-38139.4	47440.3	0	-70008.4	135566	3353.27	63072.6	43016.9	-70703.9	-2441.43	-20179.2	78089.4
0.912	45797.5	-50864.5	41097.1	0	-87555.8	99641.5	-23692.8	67775.7	49829.8	-90072.2	-18334.7	-37531.4	84391.1
0.913	54659.9	-49982.1	22988.1	0	-85085.9	54909.1	-50935.3	62386.1	55275.9	-87816.6	-25510.7	-38915.1	79151.1
0.914	50234.4	-36750	-621.901	0	-64971.4	11330.3	-68524.8	50628.2	56727.4	-63075.9	-17923.4	-25102.7	66688.3
0.915	30937	-16502.1	-20915.9	0	-34689.5	-22295.3	-68898.3	37039	52783.7	-22890.5	3612.14	-717.485	51903.8
0.916	894.064	3062.32	-29259.6	0	-4654.56	-40162.6	-49771.3	24876.2	43208	20285.9	32048.8	27042.6	38886.7
0.917	-31387.8	15182.1	-20387.3	0	15463.8	-40536.7	-14397.9	15004.7	29469.9	53010.3	56936.1	50518.4	30483.1
0.918	-55304.2	15816.8	5759.14	0	19728.2	-25581	29080.4	6417.64	13995.4	65392.5	69074.2	63786.3	27615
0.919	-62056.2	4913.42	43514.9	0	8032.22	-309.095	70710.5	-2501.18	-315.486	54572.6	63992.1	64187.3	30608.5
0.92	-47859.3	-13741.8	83008.3	0	-13973.4	28966	101600	-11971.3	-10684.1	25058.1	44130.8	52927.3	38897
0.921	-15429.7	-34639.9	113064	0	-37011.7	56190.1	116419	-19686.8	-15316	-12907.1	17515.6	34281.6	51831.3
0.922	26413.7	-51892	124419	0	-51168.5	76843.8	114743	-21081.4	-13188.1	-47484.9	-5520.45	14155.2	68345.4
0.923	65948.5	-61868.3	112722	0	-49617.2	88471.9	100048	-10916.8	-4388.55	-69317.4	-16371.1	-1950.88	86316.9
0.924	92064.1	-63549.5	79749	0	-30707.2	90719.7	78356.7	13887	10057.6	-74370.2	-11837.3	-10493.6	102942
0.925	98324.5	-58750.2	32944.3	0	1287.14	84716.5	55627.3	52058.9	28374.2	-64984.1	4928.66	-10597.9	114212
0.926	84722.7	-51072	-16769.2	0	37827.1	72446.5	36032.2	96879.1	47739.5	-48089.4	25636.6	-4002.8	116822
0.927	57515	-43882.4	-58225.2	0	69125.1	55980.1	21196	137354	64685.6	-32136.7	40406	6086.77	108707
0.928	27063.5	-39650	-83021.8	0	87316.8	37004.3	10615.2	161402	75114.9	-23818.4	41857.7	16363.3	90401.9
0.929	3493.01	-38207.9	-87873.8	0	89154.5	16873.2	2706.62	159736	75195.5	-25537.7	27952.9	24571.4	65613.8
0.93	-6080.51	-37673.2	-74887.6	0	76690.3	-3338.33	-3747.76	129582	62380.1	-35023.4	2982.88	30121.4	39768.5
0.931	-410.964	-34835.5	-50632.8	0	56300.4	-22251.9	-8722.05	76173.1	36545.8	-46374.1	-24570.3	33727	19285.5
0.932	16329.2	-26694	-23865.7	0	36070.2	-38020.8	-11215	11639.8	944.011	-52841.2	-45129.5	36767.6	8571.79
0.933	36413.8	-11931.6	-2810.6	0	22885.8	-48287.4	-9799.76	-48401.1	-37914.3	-49346.4	-52204.8	40087.7	9057.32
0.934	51648.1	8762.91	6835.66	0	19934.8	-50485.1	-3830.18	-89780.2	-71334.4	-34458.1	-44852.3	43436.1	18384.4
0.935	56900.2	32148	3083.51	0	25972.5	-42795.9	5906.2	-103984	-90689.1	-10976.9	-27754	45426.1	31014.3
0.936	51227.7	53870.4	-12417.9	0	35986.9	-24860.6	17110.6	-90610.2	-89921.1	15434.7	-9479.65	44019.8	40957.2
0.937	38312.9	69511.7	-35565.4	0	43539.5	1277.53	26533.3	-57073	-67755.3	37864.2	1566.08	37878.7	43060.8
0.938	23960.9	75951.9	-61237.4	0	43440.9	31296.6	31263.6	-15496.5	-28610.9	50734.6	238.555	26907.6	35909.8
0.939	13589.3	72716.8	-84854	0	33585.4	59122.1	29782.7	21465.5	18291.2	51208.1	-12825	12851.8	21631.6
0.94	9581.08	61553.2	-103214	0	15909.2	78335.8	22748.7	44860.8	61393.2	40185.1	-31625.3	-1101.91	5107.56
0.941	10040.9	46398.4	-114866	0	-4725.75	84084.2	12517.5	51866.4	90344.3	21629.2	-47314.9	-11532.6	-7799.85
0.942	9992.14	31574.2	-119851	0	-22426.7	74506.2	2535.49	45745.5	98831.1	1364.39	-51596	-15884.1	-13360.9
0.943	3321.95	20568.3	-119147	0	-32530.9	51834.2	-4180.91	33678.8	86789	-14605.9	-40625.4	-13758.8	-10584
0.944	-13708.9	15063.5	-114258	0	-33329.5	21970.7	-6288.09	23369.2	59808.9	-21742.5	-16384.7	-6973.12	-2494.1
0.945	-40420.8	14345.2	-106717	0	-26427.3	-6915.82	-3949.39	19924.3	27162.7	-18036.4	13532.1	1054.61	5923.22
0.946	-71115.5	16335.1	-98005	0	-15713.3	-26735	651.048	24205.5	-1348.94	-4353.45	38808.8	6629.67	9519.19
0.947	-96265.8	18208.5	-89513.6	0	-5313.3	-31864.7	4955.75	33007.9	-18951.2	15804.5	50311.6	7505.73	5102.47
0.948	-106115	18238.9	-82347.1	0	2214.9	-20899	6946.56	41157.8	-23246.3	37485.1	43232.1	3535.27	-6781.34
0.949	-93736.5	16207.3	-77242.4	0	7165.85	2841.63	5915.38	43970.4	-16701	55266.6	19211.9	-2879.35	-22755.5
0.95	-58561.1	13708.8	-73958.2	0	12401.4	32474.7	3001.12	39414.7	-4722.6	64996.1	-14597.5	-7962.43	-37476.9
0.951	-6731.18	13377.9	-71337	0	21672	59713.6	297.729	28967.3	7180.75	64514.7	-48013.4	-8109.98	-46559.8
0.952	49986.5	17330.5	-67215.3	0	37654	77563.3	458.578	16692.6	15395.2	54492.1	-71612.6	-1487.36	-48315.4
0.953	97532.1	26090.8	-58913.4	0	59738.6	82418.9	5077.57	7517.64	19809.3	38049.8	-80043.3	10838.1	-44473.5
0.954	124027	37591.9	-44125.9	0	83570	74914.1	14473.5	5068.21	22934.3	19724.2	-73448.4	25443.4	-39844.4
0.955	122846	47772.6	-21623.5	0	101706	59327.9	27522.2	10222	28166.8	4349.6	-57266.8	37422.9	-39591.3
0.956	95007.8	51645.1	7713.72	0	106214	41644.3	41869	21238.2	37536.1	-4917.4	-39424	42660.1	-47387.9
0.957	48223.7	45146.6	40893.3	0	91531.1	27280.6	55408.6	34545.5	49853.8	-7104.31	-27367.7	39327.1	-62823.2
0.958	-5157.37	27006.2	73080.7	0	57001	19087.5	66297.8	46567.1	61014	-4174.18	-25018.9	28843.8	-81450.4
0.959	-52030.2	-520.422	98557.9	0	8154.81	16676.1	74107.7	55062.5	65165.6	139.7	-31569.2	15558.5	-96057.4
0.96	-82181.8	-31783.8	112336	0	-44789.9	17129.3	79273.3	59813.3	57606.7	1766.77	-42242.5	4927.79	-99217.4
0.961	-90169.1	-59441.5	111261	0	-89302.4	16619.8	82737.5	62262.7	37166.1	-2254.91	-50382.4	1626.82	-86752.9
0.962	-76842.1	-76582.6	95232.8	0	-114823	12671.9	85578	64150.9	7125.83	-11931.9	-50475.8	7437.75	-59231
0.963	-47596.5	-78999.4	67280.3	0	-115874	5383.9	87970.1	66368	-25087.5	-24751.6	-40185.7	20523.2	-22917.8
0.964	-10928.4	-66556.3	32995.6	0	-94161.1	-2247.44	89662.5	68182.2	-50553.3	-35901.2	-21396.9	35994	12540
0.965	24191.2	-43136.9	-570.938	0	-58408.3	-5637.65	89370.4	67437.4	-61962.1	-40303	786.265	47477.3	37089.2
0.966	50548.9	-15576.8	-26704	0	-21422.7	-681.039	85690.6	61758.4	-56289.5	-34790.5	20196.7	49700.4	43824.8
0.967	63478.1	8819.26	-40270.8	0	3352.8	14176.4	77366.3	49763.1	-36208.2	-18860	31963.6	40143.9	31948.9
0.968	61860.5	24272.1	-39054.1	0	6439.4	36563.5	63666.9	32292.3	-8747.92	4232.87	34514.1	20206.8	6611.09
0.969	47225.8	28342.1	-24016.2	0	-14817.7	60536.2	44817.5	12321.9	16905.5	29101.9	29645.2	-5463.59	-22052.5
0.97	23564.2	22268.8	1020.58	0	-55511.8	78249	21772	-5765.03	33113.1	49762.8	21724.8	-30673.4	-43041.5
0.971	-3601.57	10170.3	30261.8	0	-104160	82661.1	-3574.82	-17765.8	36557	61784.4	15380.2	-49615.4	-48102.2
0.972	-28298.7	-2657.07	57463.3	0	-146514	70195.2	-28885.4	-21418.6	28896.1	63978.3	13559.8	-59055.5	-34547.9
0.973	-44734.2	-11818.9	77190.2	0	-169249	42162.4	-51263.3	-17007.4	16174.5	57911.9	16464	-58791.1	-6644.45
0.974	-48887.1	-15002.2	86128.7	0	-164152	4907.81	-68048	-7359.2	5639.22	47660.7	21389.6	-51623.8	26599.7
0.975	-38956.5	-12839.9	83592.7	0	-130137	-32048.5	-77090.2	3381.73	2892.26	37246.6	24631.9	-41837.3	54016.7
0.976	-16441.6	-7906.01	71478.1	0	-73400.2	-58845.7	-77213.6	11417.4	9403.79	29170.3	23173.5	-33531.4	66862
0.977	14030.6	-3736.56	53801.9	0	-5733.56	-68176.3	-69035.2	14637.7	21604.2	23485.3	16717.2	-29353.3	61602.2
0.978	45959.2	-3066.3	35291.3	0	59130.7	-57434.7	-54717.1	13279.4	32774.8	17680.7	8128.2	-29700.3	40855.9
0.979	72176.4	-6680.1	20436.4	0	108674	-29308.5	-37768	9366.2	35164.9	8807.18	2479.41	-33246.2	12773.5
0.98	87496.8	-13231.4	12229.3	0	135109	9378.58	-22205.1	5450.76	23712.3	-5456.91	5154.56	-37684.3	-12831.8
0.981	89896.1	-19554.6	11650.6	0	136544	49694.7	-11241.2	3294.75	-1880.39	-24523.4	18888.1	-40888.8	-27470.1
0.982	81576.5	-22031.8	17730.6	0	116769	83457.6	-6209.92	2890.73	-36744.4	-44963.6	42382.3	-41590.3	-27458.4
0.983	68061.4	-17860.7	27898.8	0	83738.5	105240	-5984.23	2563.64	-71806.1	-61578.9	69811.8	-39446.9	-14856.1
0.984	56001.5	-6171.51	39183.1	0	46512.8	113527	-7413.28	40.0483	-97207.6	-69073.4	92307.9	-34926.7	3899.21
0.985	51177.6	11515.7	48784.3	0	12975.3	110550	-5989.29	-6254.54	-104958	-64825.1	101019	-28490	20386.9
0.986	55576.3	31803.1	54959	0	-12124.5	100895	1811.9	-15824.7	-91932.4	-49731.8	89980.7	-20394.1	28231
0.987	67206.8	50190.4	57184.5	0	-27746.4	89937.8	17300.7	-25855.1	-60553.6	-28507.4	58735.5	-10636.1	25087.8
0.988	80580.5	62655.7	55880.8	0	-35662.7	81951	38233.5	-32015	-18021.3	-7747.56	12627.7	863.037	13786.4
0.989	89023.6	66630.3	52091.3	0	-38962.1	78981	59313.4	-30140.6	25672	6654.4	-38572.6	13470.4	795.737
0.99	87665.9	61757.9	46812.3	0	-40196.5	80684.1	73646.5	-18113.2	60916.9	11566.8	-83666.6	25906.7	-6944.02
0.991	75536.6	50084.2	40809.3	0	-40031.8	84542.7	74931	2882.22	80768.3	8519.84	-113807	36140.2	-4918.42
0.992	56542.4	35013.8	34572.6	0	-37040.1	87214.6	60095.7	28237.5	82773.4	2286.41	-124974	42258.4	6358.73
0.993	37958.5	20646	28530.2	0	-28578.3	85580.8	30643.3	51090.6	68932.3	-671.607	-119211	43161.2	21474.9
0.994	27598.8	10048.5	23331.7	0	-12351.3	78058.2	-7235.62	64609.3	44688	4386.69	-103419	39202.9	31940.1
0.995	30588.6	4703.71	19840.7	0	12019	65181.9	-44497.4	64128.4	17131	18177.7	-86664.3	32382.7	29584.9
0.996	46582.9	3912.61	19078.1	0	41770	49645.8	-71779.7	48933.3	-7363.59	36595.7	-76798.9	25400.6	10399.3
0.997	69765.9	5129.15	21568.1	0	71374.6	35705.5	-82645.2	22438.8	-24439.8	51622.9	-77579.5	20803.2	-23578
0.998	90056.2	5231.78	27004	0	93758.2	27812.8	-75395	-8831.24	-33005	55032.9	-87664.6	19720.2	-64009.5
0.999	97312.3	1418.68	33965.8	0	102706	29326.6	-53474.1	-37314.3	-34707.2	41279.4	-101279	21209.1	-98982.7
1	84857.2	-7306.31	40126.6	0	95154.2	40956.9	-24180.5	-56807.8	-33271.9	10848.2	-110827	22583.9	-116941
1.001	52401.6	-19798.9	43093.5	0	72676.8	60204.8	4140.49	-64121.1	-32809.9	-29316.7	-110003	20352.9	-110774
1.002	6919	-32945	41253	0	41577.4	81601.9	24894.5	-59662.9	-36223.3	-67764.8	-96342.3	12014.5	-80640
1.003	-39919.1	-42624.7	34729.1	0	11348.6	97852.8	35546.5	-46915.7	-44494.3	-91767.8	-72360.7	-2763.08	-34022.1
1.004	-75162.8	-45450.8	25682.5	0	-8228.23	102269	37732.4	-30705.9	-55556.6	-92518	-44743.5	-21426.2	16415.2
1.005	-89447	-39886.4	17776.3	0	-10176.8	90798.2	36230.6	-15654.8	-65651.4	-67756.8	-21973.5	-38998	57114.7
1.006	-80025.6	-27369.8	15111.3	0	7290.4	63977.5	36538	-4627.1	-70017.6	-23458.9	-11358.2	-49760.6	77992.7
1.007	-51507.9	-11917.4	20519.1	0	39756.7	27352.5	42117.3	1770.98	-64882.4	28208.1	-16388	-49120.3	75485
1.008	-14224.1	1179.91	34374.9	0	77962.5	-9633.55	53068.1	4794.49	-49146.1	72979.9	-35619.1	-35588.5	53518.3
1.009	20001.9	6917.93	54191.7	0	110380	-36414.7	65786	6713.43	-24779.4	98532.5	-63018.3	-11565	21589
1.01	41747	3017.69	75148.8	0	126949	-44678.3	74807.1	9474.73	2744.87	99287.8	-90172.9	17051.9	-8658.13
1.011	47398.1	-9546.63	91850	0	122156	-31306.2	74934.9	13993	26590	76974.6	-108940	42543	-27660
1.012	39804.8	-26043.5	100154	0	96695.4	52.6303	63811.7	19877.2	40221.4	40317.6	-113930	57704.3	-30866
1.013	26635.2	-39808.1	98965.8	0	57357.1	39853.1	43326.5	25688.3	39726.7	1425.61	-104003	58097.3	-19918.4
1.014	16903.5	-44455.3	90699.9	0	14659.7	75320.9	18630.8	29910.5	25686	-28570.8	-82257.3	43467.2	-1647.18
1.015	16958.5	-36137.1	80435.2	0	-20316.9	94588.3	-3196.64	31429.5	2581.09	-42367.9	-54705.9	17909.4	14970.9
1.016	28363.2	-15604.3	73978.7	0	-39271.9	90662.6	-16153	30222.9	-21627.1	-38955.9	-28221.4	-11330.1	21938.1
1.017	47094.8	12098.5	75214.5	0	-38860.3	63714	-17522.8	27178.9	-38977.8	-22084	-8681.99	-35883.8	15330.3
1.018	65674.7	38613.6	84440.6	0	-21270.8	21218.2	-8646.8	23653	-43683.4	1498.99	385.451	-48604.8	-3657.9
1.019	76605.9	55294.5	97681.5	0	7071.97	-24832.2	5566.89	20877	-34444.7	25122.5	-1816.87	-45523.1	-29255.8
1.02	75281.2	56091.2	107892	0	38115.4	-61880.6	19066.2	19211.6	-15306.9	44956.1	-14003.1	-26787	-52995.1
1.021	62437.2	39656.5	107710	0	64636.7	-81295	26950	18066.8	6276.9	59822.7	-33443.9	3405.12	-66900.8
1.022	43423.1	10261.2	92400.3	0	82584.3	-81116	27821.1	15975	21257.8	71304.6	-57052.4	37963.8	-65560.9
1.023	26429.8	-23807.7	62492	0	91471.1	-66296.4	24001.9	11268.8	22911.8	81029.5	-81750	68687.5	-47991.4
1.024	18759.3	-52573.1	24269.9	0	93709.6	-46472.8	20589.8	2956.77	9023.29	89363.9	-104513	88216.6	-17480.9
1.025	23752.6	-67824.7	-11577	0	92758.9	-31735.7	23014.9	-8703.36	-17371.5	94584.6	-122323	91743.9	19617.9
1.026	39404.7	-65894.6	-33294.3	0	91005	-28496.5	34123.6	-21672.9	-48562.9	93394	-131951	78111.6	55493.7
1.027	58782.2	-48419.5	-32253.6	0	88789.1	-36805.1	52867.7	-32431.7	-75439.9	83203.8	-130766	49976.2	83412.4
1.028	72847.4	-22238.8	-5947.83	0	83931.4	-50240.4	73763.1	-36724.6	-90142.1	63604.1	-117321	13190.6	98828.3
1.029	73748.3	3608.84	40192.6	0	73260.3	-58573.3	88853.6	-30658.6	-89034.3	38045.6	-92365.4	-24660.5	100611
1.03	58067.8	20425.3	94369.5	0	54244.1	-52049.7	90659.9	-12115.6	-73651.2	13101.3	-59428.7	-55915.8	90758.2
1.031	28161.2	22882.1	141737	0	26887.3	-25864.4	74931	18368.2	-49540	-3782.96	-24392.5	-74783	73477.7
1.032	-8530.91	10529.6	168990	0	-5194.46	17419.3	42863.2	57150.6	-24163.6	-6922.49	5527.15	-78501.1	54290.6
1.033	-42123.9	-12524.9	168880	0	-35691.3	67984.2	736.893	97921.8	-3521.07	4517.11	24088.2	-67960	38010.8
1.034	-63893.4	-38851.2	142104	0	-56775.7	111861	-41594.1	133023	9745.92	25956.5	27701.1	-47169.5	28105.6
1.035	-69309.3	-60655.7	97317.3	0	-62187.2	135886	-74115.4	155257	17109.7	48289.9	17150.4	-21934.1	25573.1
1.036	-59437.9	-71611.2	47928.9	0	-49285.9	132452	-89582.5	159790	23048.9	61311.8	-2351.32	1889.49	28857.7
1.037	-40413	-68779.1	7637.28	0	-20366.3	102509	-85956.3	145728	32273.7	57672.7	-22945.6	20297.5	34793.7
1.038	-20855.5	-52831.8	-13979.1	0	17542.2	55520.6	-66810.6	116548	47345.8	35917.1	-36302.3	31926.2	39176.7
1.039	-8581.63	-27083	-14539.4	0	55150.4	6353.07	-39753	79551.5	66752.3	1678.2	-36738.7	38380.8	38645.1
1.04	-7459.87	3601.52	1146.57	0	83387.9	-29763.8	-13879.2	44084.1	85130.4	-34269	-23050.8	42907.8	31426.8
1.041	-16193.4	34606.8	23061.3	0	96879.2	-42391.2	3513.98	19093.2	95235.8	-59621	897.275	48832	18219.1
1.042	-28585.2	62267.5	40069	0	95424.3	-29313.4	8641.68	10803	90921.6	-65262.3	27371.7	57875.2	2141.19
1.043	-36226.8	84404.3	44144.4	0	83930.6	3027.61	2484.61	20806.1	69967.9	-48773.7	47879.6	68886.5	-12555.3
1.044	-31446.3	100058	32944.6	0	70804.4	42045.4	-10417.9	45744.3	35593.9	-15433.6	55967.9	78120.9	-21541.8
1.045	-10546.9	108864	10627.5	0	64231	73824.8	-23811.6	78021.6	-4345.44	23575.1	50042.1	80262.1	-22343.3
1.046	24584.7	111098	-14312.5	0	69380.7	87910	-31797.5	107803	-39961.8	55503.7	33765.2	70652.3	-14921.5
1.047	67033.2	107215	-32272.6	0	85733.8	80838.1	-30930.5	125759	-62868.8	70757.5	14801.7	47251.9	-2064.99
1.048	106725	98378.1	-36408.7	0	107313	56977.9	-20612.6	125330	-69435.7	66373.4	1971.9	12047.3	11421.5
1.049	133991	86432.8	-25120	0	124684	26265.6	-3125.94	104652	-62193.2	47112.7	1463.77	-28676	20627.6
1.05	142439	73841.8	-2368.95	0	128108	546.307	17926.9	66727.3	-48632.4	23132.8	14634.8	-66000.4	21802.3
1.051	131118	63434.1	23794.5	0	111897	-11115.7	38610.8	18670.2	-38383.4	5902.94	36860.8	-90411.9	14034.2
1.052	104612	57248.1	44696.3	0	76483.6	-5450.82	55972	-30006.6	-38917.6	3274.44	59295.9	-95043.6	-612.737
1.053	71352.7	56248.1	54075	0	29273.6	14310.1	68579.4	-69828.4	-52387.9	16390.8	72095.3	-77620.6	-17613.7
1.054	40819.8	59461.4	50408.1	0	-17622.8	40003.2	76087.9	-93390.5	-74280.1	39065.6	67977.9	-41561	-31426.8
1.055	20289.8	64540.9	37182.2	0	-51455.3	62108	79178.9	-96997.3	-94777.3	60349.1	45415.8	4504.82	-37262.5
1.056	13007.3	68347.2	21158.8	0	-62769.5	73265.7	78725.2	-81291.8	-102564	68974.1	9218.26	49155.9	-32211.2
1.057	17246.4	68139.6	9751.63	0	-49060	71008.1	75781.4	-50825.7	-89242.9	57915	-30730.8	80717.4	-16180.7
1.058	27756.9	62683.8	7966.16	0	-15536	58065.8	71326.2	-13051.4	-53304.4	27657.8	-63095.7	90675.9	8667.45
1.059	37951.1	52468	16941.8	0	26566.2	40874.7	66304.2	23576.8	-1316.67	-13874.4	-79070.2	75723.4	38470.9
1.06	42480.6	39612.8	33554.8	0	63981.1	26617.5	61860.3	51235.2	53590.7	-53912.4	-75330.8	38526.7	68993.3
1.061	39377.8	26781.2	52158.1	0	86082	20045	58929.2	64530.8	95747.8	-79267	-55432.1	-12717.4	96353.7
1.062	30161.6	16089.2	66954.1	0	88322.6	21761.7	58207.9	61593.1	112528	-81385.6	-28042.6	-66626	117492
1.063	19304.7	8201.47	73899.4	0	73711.6	28144.8	59578.3	44320.5	98516.6	-59036.7	-3945.01	-111164	130433
1.064	11878.9	2173.39	72200.7	0	51215.3	33201.7	62264.3	17894.2	57817.1	-18935.1	8186.32	-136809	133862
1.065	11220.2	-3827.13	63741	0	32072.1	31427.2	64555.2	-10533.4	2799.21	26781.7	4789.04	-138684	127488
1.066	17772.4	-11553.2	51801.7	0	25276.2	20340.1	64738.1	-33707.4	-49981.8	64853.6	-11461.9	-117561	111956
1.067	28269.3	-21403.7	39334.4	0	33964.9	1910.93	61603.9	-46069.2	-84817.1	84983.4	-32801.4	-79687	89370
1.068	37627.1	-31983.6	27672.1	0	54460.4	-18037.4	54734	-45214.1	-92456	83216.5	-49843.4	-34723.3	63605.8
1.069	40347.7	-40567.9	16561.5	0	77435.9	-31997.3	45021.5	-32318.3	-72336	62438.4	-55070.6	6352.02	39727.7
1.07	33470	-44099.5	5012.9	0	92111	-33876.6	33987.7	-11781.2	-32756	30804.7	-45967.2	34484.3	23483.3
1.071	17498.2	-40942.2	-7031.77	0	90442.3	-21524	23455.6	10145.2	12277.8	-1233.28	-25912.7	44470.1	19344.6
1.072	-3698.37	-31668.4	-17638.5	0	70504.1	2171.26	14594.5	27329.6	48132.3	-24690.1	-2741.4	36005.2	29131.5
1.073	-23716.3	-19518	-22917.1	0	37564.4	29991	7673.94	35371.9	63829.9	-34276.3	14140.9	13505.5	50732.3
1.074	-36697.2	-9172.66	-18238.7	0	2034.79	53058.5	1987.03	32827.9	55914.9	-29612.5	17712.3	-15937.9	78085.5
1.075	-38683.5	-5150.75	-863.824	0	-24380.5	63867.2	-3816.84	21352.3	28519.2	-14285.5	5714.88	-44590.7	102813
1.076	-29647.6	-9798.15	28075.2	0	-33378.1	59125.3	-10551.1	4804.81	-8334.66	5979.9	-18258.7	-66621.3	116307
1.077	-12831.9	-22055.2	62353.2	0	-23322.3	40859.5	-18268	-12043.7	-42344	25236.3	-46195.1	-79544.7	112952
1.078	6727.19	-37743.3	91651.7	0	2.12964	15643.3	-25732.5	-25257.3	-63528.5	39513.9	-68701.3	-84362.7	91992.6
1.079	23971.2	-50740.4	104728	0	25375.7	-7890.83	-30834	-32768.4	-66594.7	46960.7	-78254.2	-84555.5	58192.6
1.08	36451.8	-55637.4	93220.3	0	40621.3	-22368.1	-31531.6	-34746.6	-52737.8	48288.2	-71972.1	-83927.2	20696.5
1.081	44487.9	-49697.6	55667	0	37192	-24165.5	-26578.7	-33217.2	-28231.9	45735.3	-52167.1	-84794.4	-9986.87
1.082	51156.8	-34403.2	-1015.23	0	13771	-14809.1	-16672.5	-30913.8	-2056.07	41986.1	-25313.4	-86641.4	-25313.8
1.083	60270.2	-14878.6	-62529.8	0	-23024.8	47.2003	-3931.65	-30350.6	16937.3	39647.4	539.736	-86439.9	-21770.3
1.084	74097.1	1878.58	-111247	0	-60684.9	12774.6	8145.16	-32862.2	23225.6	40174.1	18784.2	-79996	-1937.82
1.085	92234.4	9711.26	-131825	0	-85185	16942.2	16101.6	-38474.8	15305.9	43876.8	26141	-64143.2	26403.2
1.086	110622	5978.3	-116503	0	-86103.9	9866.82	17932.6	-46173.8	-3916.14	49651.8	23605.8	-38911.7	52938.9
1.087	123622	-7323.37	-68218.1	0	-60139.6	-6325.07	13494.2	-54318.3	-28643.7	55062.4	15179.2	-8182.08	68522.9
1.088	125601	-23851.4	-109.664	0	-12433.2	-25441.3	5231.62	-61266.4	-52343.1	57084.7	5983.3	20803.9	68318.1
1.089	113891	-35263.9	68398.9	0	45121	-39687.3	-2968.05	-65635.5	-69172.3	52420	283.242	39842	53419.3
1.09	90121.7	-34269.8	117724	0	97956.3	-42605.6	-6880.92	-66179.5	-75816.1	39166	-351.188	42752.4	30314.3
1.091	59825.5	-17421.9	134408	0	133335	-31633.3	-3446.44	-61914.1	-71585	17244.4	3182.33	27969.6	8324.94
1.092	31230.7	13188.7	115192	0	144330	-9217.92	7918.56	-52097.2	-58294.2	-10691.2	8179.43	-273.65	-3917.36
1.093	11581.8	50654.2	67802.3	0	131603	18035.3	25029.8	-36545	-39420.5	-39346.8	11645.3	-32922.1	-1531.87
1.094	5241.41	85162.5	7811.56	0	102253	41496.1	43316.3	-16212	-18819.7	-62278.8	11906.2	-58704.2	14694.6
1.095	11639.1	107331	-46983.5	0	67228.2	53497.5	57348.6	6467.49	-78.7551	-73282.7	8983.57	-68057.6	38884.8
1.096	25574.3	111280	-82351.5	0	37325.3	49978.3	62175.7	27440.2	14380.8	-68861.3	4622.68	-56210	62046.9
1.097	39760.5	96069.2	-92184	0	20122.9	31654.5	55202.8	41882.8	23503.4	-49392	1001.23	-25122	75404.8
1.098	47039.9	66265.3	-79409.4	0	18158.2	3795.06	37019	45545.9	27499.5	-19441.8	-166.286	17105.9	73493.1
1.099	43867	29701	-53979.8	0	29090.4	-25703.2	11481.7	36333.1	27486.9	13318.6	1646.18	58827.5	55737.2
1.1	31154	-4488.66	-28284.9	0	47492.8	-48816.7	-14805.8	15675.6	25025.6	40855.7	5507.11	88681.6	26689.1
1.101	13805.2	-28866.3	-12086.4	0	66892	-59834	-34409.3	-11331.8	21688.1	56997.8	10064.9	99202.3	-6027.15
1.102	-1416.37	-39236.9	-9160.89	0	82148	-56859.7	-40762.6	-36890	18545.1	59852.6	14069.9	88929.7	-34214.1
1.103	-9336.1	-35228.2	-16265.3	0	90179.5	-41852.9	-30201.4	-52793.4	16339.5	52050.9	17258	62470.5	-51649.6
1.104	-8226.84	-19772	-25350.9	0	90228.2	-19670.1	-3057.41	-53094.7	15401.7	39390.3	20221.2	28508.1	-55909.9
1.105	-1380.65	2514.98	-27332.6	0	82965.7	3816.67	35766.5	-36324.3	16053.3	28553.9	23685.2	-3474.82	-48202.8
1.106	4503.48	26257.7	-16106.5	0	69449.1	23522.5	77826	-6402.5	18960.3	23815.4	27860.2	-26205.4	-32551.7
1.107	1844.48	46788.8	8762.74	0	50735.1	36180.8	112891	28470.9	25103.8	25692.3	31379.6	-36566	-13699.9
1.108	-14754.1	60352.3	42016.9	0	27540.6	41042.8	131388	58331.9	35558.9	30292.1	31794.7	-35746.2	4523.23
1.109	-45499.2	64332.3	74588.6	0	1109.31	39205.2	127408	74911.8	50807	31482.1	26322.2	-27844	20157
1.11	-85346.5	57532.4	97420.8	0	-26476.5	32920.7	99980.4	74587.4	70146.5	23800.1	13353.9	-17600.9	33175.5
1.111	-124765	40051.5	104701	0	-52108.8	24794.6	54479	59696.2	91059.5	5322.27	-5926.54	-8423.25	44304.2
1.112	-153185	14105.5	95848.1	0	-71810.5	17176.5	1108.73	37845.7	109224	-20380	-27463.9	-1334.64	54205.9
1.113	-162199	-16163	75498.5	0	-82091.7	12105.9	-47439.8	19165.9	119568	-45207.7	-44731.4	4695.36	62353.7
1.114	-148387	-44860.8	51312.2	0	-80817.4	11229.3	-79083.5	12578.7	117432	-58681.9	-51145.1	11236.1	67138.1
1.115	-114501	-65249.3	31187.9	0	-68294.9	15922.6	-86161.4	22586.8	100556	-52385.8	-42343.4	19000.7	66589.8
1.116	-68200.8	-71900.8	20286.7	0	-47386.2	27056.5	-67368.2	47274.8	70170.1	-23196.6	-18469.7	26546.7	59347.9
1.117	-19876.7	-61959.1	19778.1	0	-22736.5	44632.3	-28271.2	79035.4	31544.6	24938.9	14951.6	30699.3	45936.9
1.118	20690.6	-36986.7	26997.1	0	308.431	67282.7	20418	106997	-6969.02	81187.8	48507.5	27574	28808.3
1.119	46936.7	-2639.05	36975.2	0	17537.8	91950.2	66076	120791	-36261.9	131829	71426	14640.4	12069.1
1.12	56566.1	32377.8	44818.8	0	26651.2	114190	97759.5	114146	-48765.2	163903	75462.4	-7764.63	7.27844
1.121	51698.5	58842.1	47235	0	27954.2	128927	109728	87007.2	-41378	170160	57802.7	-35878.1	-4231.03
1.122	37096.1	70003.6	43348.5	0	23762.9	131549	102410	45550.8	-16163.8	151072	22484.2	-63164.8	205.44
1.123	18577.3	63285.9	34371.9	0	17306.1	119459	81800.5	90.2888	19842.1	114466	-20477.6	-82531.9	11464.4
1.124	1149.84	41511.5	22333.5	0	11708.1	92960	56777.3	-38316.1	56691.3	73127.2	-58461.5	-88396.7	25913.6
1.125	-11766.2	11339.9	9165.84	0	8825.54	55601.7	35548.6	-61193.2	85120.8	39662	-80042.1	-78729.7	39107
1.126	-18344.3	-18926.4	-4019.79	0	9147.58	13635.2	22791.7	-65151.3	98833.4	22991.9	-78995.4	-55755.1	47529.7
1.127	-18077.7	-42238.4	-16627.5	0	11899.4	-25398.6	18233.8	-52302	96973.2	25003.9	-56043.2	-25075.5	49444.9
1.128	-11046.8	-55207.4	-27920.8	0	15644.7	-54372.5	17511.2	-29066.7	83648.4	40763.8	-18652	5961.99	45157
1.129	2253.1	-58605.3	-36512.7	0	19009.7	-68144.6	14365.4	-3696.58	66044	60932.1	21604.2	30702.3	36554.4
1.13	20725.8	-56611.9	-40211.1	0	21151.9	-64846.5	3983.77	16587.1	51873.3	74949	53179	44770.5	25806.4
1.131	42661.9	-54321.3	-36876.9	0	21765.9	-46081.4	-14419.7	27475.3	45626.9	75762.6	67845.7	46964.2	14666.9
1.132	65270	-55326.6	-25572.1	0	20918.1	-16490.8	-36950.6	28452.6	47568.5	61226.5	63532.5	38957.7	3563.46
1.133	85236.3	-59958.2	-7671.73	0	18759.2	17387.4	-56225.1	22203	53267.1	35259.9	44013.8	23971.8	-7763.19
1.134	99355.4	-64961.9	12947.4	0	15340	48668.7	-64338.1	12997.4	55732.5	5675.91	17237.9	5766.12	-19637
1.135	105350	-65281.8	30780.5	0	10746.8	71379.6	-56480.7	4934.08	48760.4	-19011.1	-7839.1	-12666.5	-31483.4
1.136	102785	-56154.8	40552.3	0	5394.34	81777.8	-33325.5	517.386	29150.4	-32057.3	-24651.3	-29132.5	-40910.5
1.137	93053.2	-35935.7	39479.3	0	78.6257	78715	-1315.1	94.3573	-803.768	-31545.9	-30700.8	-42083.3	-44605.4
1.138	78951.9	-7172.68	28648.9	0	-3979.41	63810.9	29123.1	2264.57	-34511.4	-19761.3	-28177	-50156.1	-38717.3
1.139	63582	23728.5	13034.4	0	-5648.51	40931.7	47235.2	4777.56	-62867.6	-2582.85	-22249.4	-51760.7	-21058.5
1.14	49191.1	48399.8	-38.802	0	-4341.97	15191.3	46136	5817.34	-77517.5	13207.8	-18885.9	-45717.3	7592.74
1.141	36577.1	59641.1	-3837.32	0	-601.911	-7943.1	25408.9	4793.85	-74265.6	22580.1	-22500.6	-31527.1	43002
1.142	24973.3	53686.7	5173.07	0	3806.24	-23961	-8131.59	2572.27	-54112.7	23379.1	-33927.1	-10546.4	77591.3
1.143	13003.4	31914.1	25485.7	0	6230.37	-30158.5	-42747.3	1154.78	-23440.9	17545.9	-50723.5	13782.4	103052
1.144	-53.3027	90.8793	50968.5	0	4271.4	-26180.9	-65794.1	2686.75	8628.25	9183.19	-67642.3	36426	112179
1.145	-13489.5	-33474.7	73070.2	0	-3270.49	-14017.5	-68122.1	8554	33252.7	3475	-78885.5	51691.8	101877
1.146	-24581.3	-60845.9	84241.7	0	-15434.6	2692.47	-47314.1	18565.7	44730.9	4457.59	-79868.7	55326.3	74372.6
1.147	-29504.4	-76918.5	81207.2	0	-28909.1	19433.3	-8403.92	30774.7	42303.8	13358.4	-68380.8	45671.1	36664.7
1.148	-24674.4	-80621.9	66313.1	0	-38859.8	32214.1	37970.7	42018.4	29491.5	28739.2	-45570	24714.7	-831.047
1.149	-8497.47	-74815.5	46855.8	0	-40255.5	38329	79547.8	48665.2	12564.9	46416.7	-14915.3	-2456.7	-28000
1.15	17441.7	-64438.9	32016.5	0	-29807.2	37100.1	106495	47990.4	-2425.89	61612.8	18301	-29278.7	-37595.2
1.151	48480.5	-54586.6	28894.6	0	-7294.11	29706.6	114843	39085.8	-11686.3	69868.5	48464	-49551.8	-27756.9
1.152	77787.6	-48552.8	39480.5	0	23668.2	18703.5	107294	23396.5	-14697.1	68845.7	70786.7	-59733	-2477.92
1.153	98666.4	-47071.3	59295.8	0	56468.8	7176.56	91565.3	4561.98	-13811.6	58760.6	81894.1	-59400.4	30116.5
1.154	106504	-48744.1	79153.3	0	83038.2	-2051.41	77270	-12616.9	-12252.6	42075.4	80550.3	-51508.4	59940.6
1.155	100461	-51088.2	88722.8	0	96085.1	-6961.79	72023.8	-23553.4	-12464.3	23128.9	67352	-40726.9	78813.5
1.156	83664.7	-52017.8	80932.9	0	91386.5	-6629.27	78861	-25412.6	-14553.8	6250.59	44877.5	-31620.5	82354.8
1.157	61990.4	-50688.2	55380.7	0	68752.4	-932.353	95623.2	-18099.7	-16336.1	-4814.66	16930.3	-27123.2	71286.2
1.158	42045	-47438.7	18856.5	0	32315	9657.26	116302	-4437.34	-14516.9	-8140.29	-12144.5	-27423.9	50547
1.159	28665.5	-43224.9	-16739.4	0	-10652.3	24345.9	134068	10526.9	-6545.03	-3740.09	-38011	-30529	27046.6
1.16	23417.6	-38539.8	-39013.5	0	-51894.4	42172.4	143810	21329	7549.25	6901.44	-57524.9	-33082.5	7249.4
1.161	24282.5	-32835.1	-39881.7	0	-83868.7	61597.3	143994	23781.8	24796.9	21138.1	-69040.9	-32001.2	-5223.78
1.162	26704.7	-24460.8	-18770.1	0	-101943	80729	136773	16592.6	39715.8	36651.9	-72652	-25851.6	-10108.9
1.163	26028.4	-11602.2	16869.6	0	-104541	96947.6	126155	2000.66	46528.4	51486	-69879.8	-15218.1	-10060
1.164	19485.6	6712.97	54645.1	0	-93656	107677	115916	-15058.5	41031.8	64853.6	-62783.8	-2671.73	-8904.96
1.165	7937.66	29548.1	81786	0	-73587.9	110664	107693	-28445.9	22436.8	76654.1	-53200.3	8399.55	-9503.04
1.166	-4374.01	53878.7	90335.5	0	-49685	104821	100028	-33133.1	-6315.57	87007.4	-41958.2	14694.2	-12650.5
1.167	-11226.4	75322.2	79994.5	0	-27536.3	90743.2	89646.3	-27111	-39777.2	95905.2	-29033.4	14059.2	-16578.2
1.168	-6734.22	89468.6	58006.7	0	-11408.2	70425.8	73426.6	-12023.5	-71509	102199	-13957.2	5913.62	-18442
1.169	11600.8	93578.1	36115.3	0	-4214.38	47001.3	50643.2	7052.57	-96777.3	104409	3163.64	-8744.59	-15797.1
1.17	41765.1	87284.4	25310.3	0	-6569.65	23344.9	24297.7	23678.9	-113221	100664	20779.5	-27505	-8577.76
1.171	76712.3	72870	31510.7	0	-17181.9	1446.19	624.541	32277.6	-121363	89870	35663.4	-47276.1	116.128
1.172	106388	53993.1	52863.8	0	-32534.1	-18175.7	-12921.4	30231.6	-123403	72629.1	43331.8	-64453.6	4833.07
1.173	120776	34372.6	80709.9	0	-47364.2	-36297.8	-10869.5	18994.1	-121389	51240.7	39557.7	-75598.9	-528.723
1.174	113282	16378.4	103371	0	-55812.8	-53750.3	7950.84	3523.94	-116461	29980.9	22122.9	-77977.2	-19880.1
1.175	83484.6	449.409	110842	0	-52081.4	-70598.7	39080.2	-9440.5	-107973	13445.8	-7701.45	-70112.5	-53000.1
1.176	37687.5	-14241.8	99245.9	0	-32638.9	-84849	73448.1	-13950.2	-94726.1	5565.66	-44602.8	-52712.3	-94537.3
1.177	-12219	-28646.3	72211.7	0	2815.65	-92828	100290	-7028.73	-76329.5	7952.17	-80262.1	-28845.5	-134942
1.178	-52210.7	-42412.3	39406.4	0	50459.3	-90117.1	110565	10247.2	-54187.8	19152.2	-105329	-4013.3	-163041
1.179	-70372.3	-53134.7	12280.4	0	102410	-73449.2	100355	33002.4	-32558.2	35147.9	-112287	15011	-169246
1.18	-60377.4	-56933.9	-764.177	0	148774	-42988.7	72026.2	54408.9	-16820.9	50132.7	-97764.9	21931.3	-148854
1.181	-24162.3	-49891.1	2257.43	0	179556	-3115.76	33329.5	68123.5	-11940.4	58871.8	-63773.4	12885.9	-103556
1.182	28782.6	-30348.2	15985.8	0	187963	37648.7	-5114.84	70435.7	-19975.8	58145.7	-17386.9	-11541.8	-41316.5
1.183	83711.5	-445.807	30461.4	0	172345	69020.3	-33852.4	61458	-38363.2	48077.9	31353.9	-46022.2	25656.4
1.184	125086	33452.3	35492.1	0	137173	81980.3	-47421.6	44859.8	-60517.2	32088.5	72073	-81302.9	84263.9
1.185	141295	62009	25333.8	0	92239.5	72141.7	-45885	26354.8	-77227.4	15496.3	97012.7	-106628	123748
1.186	127828	75924.5	1451.5	0	49914.1	41890.6	-34259.2	11646.8	-80381.2	3799.77	102616	-113109	138497
1.187	89007.8	68804	-27826.6	0	21846.3	74.3189	-19961.6	4385.27	-66014.7	452.338	89962.4	-96566.4	128778
1.188	36012.4	40154.2	-50520.4	0	15163.4	-40373.7	-9953.72	5284.67	-36028.1	5680.95	63677	-59380	100117
1.189	-16293	-4313.93	-56104.9	0	30684.3	-66667	-8177.22	12146	1618.88	16564.5	29913.8	-9842.37	61540.7
1.19	-54291.4	-53812.9	-39895.7	0	62185.2	-70474.8	-14598.6	21097.1	36104.7	27949.3	-5445.48	39995.4	22699.1
1.191	-69701.4	-95764.2	-5185.68	0	98338.6	-51017.8	-25914.4	28284.4	57181	34778.4	-38232	78047.5	-8045.45
1.192	-61485.9	-119827	37704.1	0	126215	-15490.8	-37267.9	31224.7	59265.7	33886.1	-66086.8	95852.3	-25384
1.193	-35926	-120830	75548.2	0	134703	23519.4	-44758.3	29647.6	43627.4	25313	-87864.1	90889.6	-27641.5
1.194	-3410.69	-100494	96968.1	0	118310	52363.4	-46830.9	25303.8	17760.9	12367.9	-102775	67031.4	-16187.7
1.195	25311.4	-66179.2	96979.2	0	78206.6	61375.9	-44516.5	20973.3	-7179.23	299.245	-109476	32760.5	4945.39
1.196	42979.2	-28350.8	78332.7	0	22112.2	48307.7	-40384.3	19349.3	-21091.5	-5600.37	-106245	-1896.79	30683.6
1.197	48099.6	3123.33	50157.6	0	-38118.8	19249.9	-36901	21903.8	-18691.7	-1940.04	-91559.1	-28715.7	55481.8
1.198	44517.5	22127.2	23929.1	0	-89823.7	-13869	-35030.5	28591.8	-1739.88	11451.8	-65335.1	-43628.5	74552.6
1.199	39460.7	27444.1	8759.72	0	-122864	-37760.5	-33463.9	37887.4	21501	31616.8	-29983.4	-47268.5	84651.2
1.2	39581.7	22517.8	7962.49	0	-132248	-42857.4	-29640.2	47338.4	39616.7	53543.8	9607.29	-43807.4	84290.8
1.201	47844.7	13046.9	18096.7	0	-118806	-27173.5	-20849.4	54483.4	42433.4	72124.4	46396.4	-38629.7	74470.8
1.202	62143.7	4359.72	30996.5	0	-88569.9	3001.66	-5967.01	57265.6	25417.3	83796.3	73013.7	-35768.4	57947.9
1.203	75488.5	-637.642	37655.4	0	-50591.2	35380.3	13580.3	54514.1	-8468.84	87587.8	83604.5	-36573.7	38869.5
1.204	79693.2	-2548.2	32248.9	0	-14168.4	56382.1	34230.2	45849.4	-49362	85119.6	75481.9	-39385.9	21620.4
1.205	68342.2	-4103.15	14806.1	0	13360.2	56495.3	51615	31708.7	-84045	79398.7	50208.5	-40782.6	9241.76
1.206	40868.4	-8865.24	-8985.17	0	28491.7	33881.9	62599	13304.8	-100740	73483.7	13103.7	-37569.1	2977.47
1.207	3359.66	-18529.8	-30197.7	0	31446.3	-4492.07	66625.6	-7505.93	-93042.6	68991.7	-27657.8	-28509.2	1340.42
1.208	-32619	-32026.4	-40680.9	0	25706.9	-45428.9	66256.1	-28134	-62476.9	65486.4	-63378.8	-15174.5	1275.54
1.209	-53533	-45377.6	-36624.5	0	16265	-74127.6	65980.9	-45597.3	-17600.6	61067.9	-86647.9	-1569.74	-936.199
1.21	-48989.2	-53044.6	-20217.7	0	7876.48	-79672.9	70357.7	-56913.2	29076.3	53398.7	-92896.1	7308.91	-7759.53
1.211	-15207.3	-50408	1005.08	0	3883.06	-59068.7	81526.8	-59771.9	65546.7	41277.3	-81519.2	7248.3	-18867.3
1.212	42526.2	-35279.5	17341	0	5437.03	-18406.5	98022.6	-53294.8	84264	25568.2	-55457.2	-3395.35	-31167.5
1.213	111303	-9353.54	20723	0	11942.8	29090.2	115157	-38481.5	84167	9451.71	-20688.6	-23238.8	-39001.2
1.214	174343	22386.2	7936.16	0	21774	67558	126361	-18322.7	70289.3	-2594.57	15399.3	-48044.9	-36643.2
1.215	215797	53240.3	-18144.9	0	33378.5	83805.6	126359	2764.41	51065.3	-6384.3	45629	-72026.2	-20276.8
1.216	226104	76620.7	-49638.5	0	45986.4	71340.7	113338	20102.5	34823.3	409.505	64516.8	-89332.3	9958.15
1.217	204220	88337.8	-76634.5	0	59887.4	32299.3	90225.8	29938.6	26341.1	16934.3	69618.1	-95440.6	48975.1
1.218	158176	87186.6	-90819.7	0	75866.2	-23913.9	64325.6	30553.8	25683.5	39298.9	61840.2	-88183.2	88145.2
1.219	102095	75270.7	-88164.6	0	94278.2	-83938	44694	22792.2	28678.9	61462.8	45418.4	-67847.1	117141
1.22	51796.1	56748	-69962.8	0	114183	-134699	39140.3	9733.14	29273.4	77262	26512.6	-37112.3	127737
1.221	20334.9	36384.3	-41864	0	132737	-167080	50977.8	-4062.08	22826.7	82236.4	11600.3	-359.184	116235
1.222	14278.8	18582.5	-11458.6	0	145696	-177586	77886.7	-14013.2	8091.86	75121.4	5502.92	36878	85186.9
1.223	32947.4	6085.52	14385.5	0	148535	-168223	112236	-16659.8	-11692.3	58102.1	9796.16	68638.4	43055.8
1.224	69078.5	383.891	31423.2	0	138330	-144416	143489	-10620.7	-30097.7	35981.8	22319.9	89450.1	1515.41
1.225	111875	1368.51	38687.6	0	115074	-112522	161978	3035.33	-40218.4	14657.2	37661.6	95160	-27547.6
1.226	150292	7888.93	37714.9	0	82658.3	-78016	161619	21222.6	-37133.8	-903.667	49084.2	83962.7	-36131.9
1.227	175554	17912.2	31261.1	0	48100.2	-44369.7	141985	39601.7	-20493.2	-7916.13	50837.1	57094.6	-21951.6
1.228	183247	28328.5	21882.8	0	19726.8	-13782.1	107865	53614.8	5446.93	-6244.94	40259.8	19017.3	10684.6
1.229	173052	35533.2	11324	0	4522.51	12061	67406.4	59598.6	32951.9	1856	19059.3	-23024.5	52536.4
1.23	148334	35373.2	767.909	0	5430.86	31086.5	29248.3	55474.2	53314.7	13428	-7235.74	-60498.4	92689.4
1.231	114439	24746	-8585.18	0	20113.1	40654.6	-273.058	41375	60077.8	25564	-30885	-85359.3	121431
1.232	77327.1	2504.99	-14783	0	41033.1	38558.3	-18367	19583.6	50747.1	36832.4	-44822.3	-92195.3	133667
1.233	42659.4	-29274.5	-15357.2	0	58018	24192.2	-25903.1	-5720.26	27776	47092.6	-44991.4	-79552.1	129342
1.234	14663.1	-64808.6	-8002.23	0	61576.4	-81.638	-26073.2	-29139.9	-2532.21	56992.9	-31974.8	-50453.8	113245
1.235	-3823.09	-95680.4	8133.26	0	46245.7	-28956.7	-22161.4	-45239.1	-32299.8	67146.7	-10672.3	-11781.4	92749.8
1.236	-12072.2	-112602	31348.9	0	13204.4	-55165	-16274.8	-49552.9	-54199.2	76891	11519	27650.1	74787.9
1.237	-11287.7	-108559	57267.2	0	-30259.8	-71641.5	-8709.43	-39905.9	-64079.8	84525.9	27232.2	59007	64056.4
1.238	-4533.82	-81394.7	79746.4	0	-72712.9	-74077.7	1530.06	-17152.3	-61351.3	87383.6	32055.5	75793.1	61073.2
1.239	3838.99	-35328.5	92868	0	-102787	-62273.6	15170.1	14811.4	-48867.6	83277.2	25668	74915.3	63290.8
1.24	9227.63	19210.2	93017.6	0	-113221	-40576.2	31508	49610.1	-31611.1	71663.2	11662.4	57217.8	66083.4
1.241	7802.3	68494.3	80435.1	0	-103473	-16213.2	47908.7	79951.4	-14418.8	54015.6	-4314.41	26875.2	65102.2
1.242	-2090.08	99068.9	59372.3	0	-80122.8	3344.39	60476.1	99339.4	-991.61	34264.4	-17111.9	-9978.54	58334.6
1.243	-19487.7	102362	36710.6	0	-54097.1	13113.1	65649.9	103838	7518.65	16922.8	-24160.9	-46390.3	46402.1
1.244	-40820.5	77611.4	19621.8	0	-36733	12495.9	62128.1	93137.3	12121.2	5839.92	-26627.7	-76163.8	32928.8
1.245	-61009.9	32526.9	12836.9	0	-35054.2	5205.79	51800.9	70617.8	15132.8	2355.44	-28101.3	-94575.6	22252.6
1.246	-74955.6	-18599.3	17025.2	0	-49006.3	-2403.63	39813.5	42385.5	19255.4	4312.43	-32836.7	-99002.6	17803.8
1.247	-79153.3	-59602.7	28608.1	0	-71455.4	-4189.4	32755.9	15470.5	25883.3	7140.5	-43055.1	-89171.2	20276.7
1.248	-72624.8	-77382.7	41088.5	0	-90552.6	3196.9	36166.8	-4167.62	34990.4	5099.55	-57127.7	-67100.4	26748.9
1.249	-57112	-66564.5	47718.1	0	-94774.8	18769.9	51928.5	-13128.7	44620	-5711.33	-69972.2	-36975.1	31949.5
1.25	-36181.9	-31232.4	44086.4	0	-77388.7	37732.7	77186.2	-11360	51746.7	-25604.2	-74499.8	-4353.61	29426.7
1.251	-13900.8	16129.1	29910.7	0	-39565.8	53761.8	104339	-1624.11	53275.9	-50363.3	-64956.5	24534.5	14814
1.252	6634.12	58850.8	9165.94	0	9611.91	61860	123758	11629.4	46814.8	-72098.4	-39629.4	44056.1	-12368.9
1.253	23969.2	81796.2	-11405.2	0	55934.9	61043.9	127165	23829.9	32018.2	-82196.4	-2472.16	50577.9	-47556.4
1.254	38473.7	76440	-24611.8	0	85040.6	55093.9	110637	31643.1	10358.5	-74257.3	37504.5	43065.7	-81539.4
1.255	51199.4	44082.5	-25486.1	0	87465.7	51248.4	76968.2	33542.5	-14601.5	-47536.3	69150.2	23834.3	-103180
1.256	63091.7	-4590.1	-12841	0	61646.1	57161.3	34862.2	29823.3	-37992	-7665.42	82826.1	-2340.81	-102207
1.257	73577.1	-53012	10355.1	0	14347.5	77260.1	-3514.53	21846.5	-54917.1	34314.2	74274.6	-29221.2	-73293.1
1.258	80791.4	-84428.5	38137.4	0	-42131.7	110078	-26610.8	11158.5	-61134.5	65314.2	46323.9	-50859.3	-17943.7
1.259	81809.7	-87625	63569.4	0	-94436.5	147620	-27596.1	-998.855	-54572.9	74912.7	8219.77	-63190.4	54848.5
1.26	74169.4	-60810.6	80743.2	0	-132406	177512	-6787.95	-13879.8	-35503.9	58851.1	-27429	-64666.6	130253
1.261	57243.3	-12318.6	86404.1	0	-152228	186978	28033.5	-26825.3	-6966.87	21408.3	-49170.7	-56489.3	191509
1.262	32932.7	42295.6	80345.2	0	-156200	167606	64378.6	-38825.4	25881.7	-25954.5	-50570.2	-41502	223992
1.263	6003.98	85407.1	64935.2	0	-150520	118826	89077.6	-48268.8	56805.6	-68037.9	-32684.2	-22968.3	219606
1.264	-17370.8	103315	43950.3	0	-141588	49036.6	92989.4	-53011.3	79535.6	-90932.3	-3371.15	-3392.39	178825
1.265	-30914.1	90599.8	21460.7	0	-132833	-26374.7	74058.9	-51138.6	89401.8	-86942.4	25639	16190.5	110872
1.266	-30321.3	51558.2	845.939	0	-123462	-89500.7	38227.3	-41819.8	83935.5	-57013.1	43111.2	35741.3	31219.3
1.267	-14499.4	-1544.85	-15640.6	0	-109231	-125205	-2646.94	-26039.9	63637.7	-10561.6	42500.8	55500	-42602.6
1.268	14219.9	-53145.5	-26812.3	0	-85581.7	-125825	-34871.6	-6771.64	31557.4	38204.8	24151.7	74697.7	-95343.5
1.269	50332.9	-89441.5	-32590.5	0	-50810.2	-93265.1	-47238.6	11791.6	-7230.88	75091.7	-4785.84	90970.7	-118036
1.27	87122.5	-103029	-33812.2	0	-8342.77	-38239.6	-34996.5	25290.7	-46736.1	90868.3	-33326.2	100445	-109406
1.271	117812	-94408.3	-32107.5	0	33401.8	23228.9	-960.1	30751.3	-81347.8	84235	-50695.5	98820	-75719.8
1.272	137383	-70960.6	-29866	0	63501.3	74767.7	45371.3	27613.6	-106541	61369.3	-50420.2	83169	-27895.1
1.273	143391	-43493.3	-29741.8	0	72782.7	104337	91301.6	17911.3	-119905	33527.4	-32637.7	53362	21908.6
1.274	135889	-21644.8	-34095.8	0	57834.9	107334	124922	5657.46	-120808	11732.2	-3856.59	13137.2	63663.9
1.275	117632	-10818.6	-44002.6	0	23244.8	86977.9	138707	-4646.17	-110653	3042.05	25352.5	-30364.9	92125.5
1.276	92531.3	-10367.6	-58610.9	0	-19064.5	52638.8	131505	-9602.65	-92182.3	7813.74	44473.8	-68063.6	106843
1.277	65461.1	-15237.8	-74796.5	0	-53227.8	16099.6	107753	-7891.15	-68687.8	20310.3	46484.7	-91218.9	111480
1.278	40839.4	-18582.7	-87807.5	0	-64786.2	-11837.7	75733.7	-712.172	-43938.4	31941.1	30436.1	-93822.4	111299
1.279	22103.6	-15323.6	-92702.3	0	-45614.4	-24374.5	43913.4	9141.94	-20947.9	35128.2	1458.09	-74276.9	110802
1.28	11409.1	-4521.13	-86038.2	0	2948.15	-19913.1	18607.3	18523.5	-2320.71	27479	-31356.5	-36012.2	112267
1.281	8909.4	10519.9	-67438.4	0	70111.8	-1325.01	2164.31	25465.3	10526.2	12765.7	-58177.3	13464.8	114894
1.282	13470.9	23567.8	-40241.4	0	138882	25468.8	-6915.82	30044.2	17357.3	-241.715	-72110.2	64256	116153
1.283	22249.6	28737.9	-10784.2	0	191085	54074.3	-12156.3	34137.4	18627	-1548.71	-71086.5	106478	112847
1.284	32177	23042.9	13422.3	0	213022	79236.1	-17147.1	40584.7	16061.3	15225.4	-58503.2	132345	103148
1.285	40281.2	7918.87	26246.6	0	199362	98099.1	-23570	51436.4	11154	49953	-41481.4	137566	87572.1
1.286	44634.3	-11046.9	25168.2	0	154307	110242	-30199.5	66521.3	5464.01	94560.9	-27863.3	121896	68886.5
1.287	45083	-26849	12343.8	0	90309.6	116792	-33853.2	83026.7	-190.189	135906	-23630.1	88758.5	51480.7
1.288	42442.2	-33514.4	-5894.36	0	24161.8	119727	-30641.9	95837.5	-6178.37	160098	-30596.9	44334.3	39416.8
1.289	38634	-28922	-21199.6	0	-27634.8	120480	-18085.8	99416.5	-13232.8	157634	-46339.3	-3753.63	35278.3
1.29	35077.5	-15332	-26114.6	0	-52719	119676	3567.82	89739.9	-22759.6	127687	-65279.9	-47790.1	39063
1.291	32099.8	1648.28	-16764.3	0	-45607.4	116739	30595.7	66255	-35102.6	78219.4	-81164.9	-81062.1	48159
1.292	28763.3	15440.7	5567.51	0	-7892.94	110164	57119.1	32571.2	-49429.4	24088.5	-89464.7	-99050.7	58428.1
1.293	22862.3	21704.9	34805.4	0	52519.5	98395.5	76533.7	-4300.65	-63193.4	-18363.9	-88954.1	-99965.1	65263.5
1.294	12810.9	19476.3	62079.4	0	124123	80197.6	83724.6	-35682.3	-72170.6	-36783.7	-82108.1	-85257	65298.3
1.295	-1669.98	12013.4	78663.9	0	193912	55779.1	76812.5	-54154.6	-72147.2	-26964	-73610.5	-59303.5	57096.6
1.296	-18023.3	4512.72	78975.5	0	250058	26836.6	57608.9	-55713.5	-59650.2	5627.76	-68341.3	-28667.9	41500.9
1.297	-31115.4	2004.87	62315.2	0	283559	-3297.7	31246.6	-41011.4	-34055.9	48273.5	-69193.9	-827.473	21234.2
1.298	-34561.2	6953.42	32884.2	0	289381	-30178.4	4413.51	-15214.3	1905.86	85336.7	-75577.9	17664	-125.741
1.299	-22642.5	18134.7	-1735.27	0	267504	-49507.8	-16566.7	13938.2	42298	103962	-83662	22598.2	-18894.9
1.3	6855.88	31871.2	-33258.1	0	222558	-57924.4	-27604.7	38459.1	79046.2	98227.8	-87622.9	13331.9	-32179.1
1.301	51517.5	43476.9	-55270.3	0	163403	-54642.9	-27873.5	52835.2	104628	70695.4	-82035.8	-7196.88	-38125.9
1.302	103767	50332.4	-64935	0	101540	-41540.6	-19501.5	55490.2	113810	31147.5	-64153.4	-33137.3	-36119.6
1.303	152816	52964.3	-63157.3	0	48517.5	-23055.3	-6657.87	48774.1	105790	-7383.19	-35275.6	-57445.8	-26633.6
1.304	188037	54823.8	-53596.3	0	13821.1	-4981.69	6582.02	37801.2	84494.2	-33156	-821.443	-73755.5	-11150.2
1.305	201868	60679.4	-40726.5	0	2013.47	7478.32	17370.1	28100.9	57220.4	-39623.8	31322.7	-78098.7	7866.74
1.306	193314	73217.6	-28122.1	0	11926	11232	25713.2	23377.1	32726.6	-27114.9	53288.7	-69741.9	27036.1
1.307	167579	91491.7	-17497.7	0	36768.8	6664.26	34074.8	24166.1	17984.5	-1911.55	59793	-50994.8	42460.1
1.308	135056	109726	-8750.05	0	65897.7	-2694.97	46369.4	27712.7	16245.6	26564.7	49874.3	-26215.2	50311.8
1.309	107279	119165	-858.248	0	88201.3	-11309.8	66331.7	29219.1	25979.5	49487.4	27231.1	-225.928	47730.9
1.31	92856.9	111687	6755.68	0	94953.8	-13888	95120.9	24006.1	41575.7	61554.8	-1146.22	23151.8	33872.2
1.311	94616.8	83200.8	13570.3	0	82815.9	-7640.91	130643	9593.8	55715.9	62493.7	-27342.6	41919.5	10463.4
1.312	107985	36982.9	17879.5	0	54257.1	6672.28	166763	-12889.3	61982.4	56371.8	-45115.7	56057.9	-18076.8
1.313	123307	-16990.7	17680	0	16763.9	24595.3	194965	-38863.4	57397.7	49398.1	-51803.8	66690	-45551.5
1.314	129099	-64039.7	11909.9	0	-19894.8	39840.6	206814	-61608.4	43339.2	47130.4	-48806.2	75224.9	-65520.4
1.315	116711	-89902.6	1483.09	0	-46933.5	46757.9	196280	-74553.5	24774.4	52148.4	-40560.2	82287.2	-72967.6
1.316	83836.9	-85891.8	-10437.2	0	-59054.8	42820.6	162742	-73686	8404.66	63132.7	-32385.5	87426.7	-66025.7
1.317	35469.1	-51888.1	-19220.5	0	-56176.5	29966.2	111112	-59007.9	-158.82	75423.5	-28231.1	89281.1	-46445
1.318	-17372.2	2467.36	-20380.3	0	-42441.3	14105.6	51348.7	-34794.3	1493.94	83060	-28982.8	86338.2	-19115.4
1.319	-61863.4	61381.2	-11373.1	0	-24630.1	3002.23	-4694.21	-8293.39	11778.4	81093.3	-32330.6	77932.4	9376.69
1.32	-87637.3	107471	7166.19	0	-9339.85	2924.35	-46504.1	12614.5	26053.2	67656.5	-33848.1	64703	32956.8
1.321	-90419.3	127756	31250.6	0	-541.217	16003.8	-68177.1	21786.2	38595.4	44866.1	-29069	48948.2	47665.6
1.322	-73507.8	117746	54499.3	0	1377.93	38646	-70603.5	16895.8	45188.3	18184.7	-15694.6	33802.5	52870.8
1.323	-45770.2	82169.8	70207.4	0	-460.799	62578.3	-60387.3	-85.2911	44898.8	-5103.45	5101.63	22503.9	50871
1.324	-18595.5	33253.4	73347.9	0	-1233.18	77565.9	-48011.2	-23582.2	40268.5	-18355.4	28668.2	17336.8	45614.4
1.325	-1000.72	-14251.2	62250.9	0	3496.62	75262.6	-43271.3	-46279.7	36337.7	-17763	48366.2	18808.5	40904.5
1.326	3239.03	-47864.8	39117.1	0	15747.5	52743	-51858.7	-61680.5	37837.8	-3532.01	57759.9	25809	38721.7
1.327	-3424.5	-61262.1	9242.07	0	34227.9	14121.3	-72986.9	-65791.8	47175.2	20001.9	53017.7	35802.2	38704.9
1.328	-13734.4	-55560.9	-20450	0	54734	-30346.2	-99282.7	-58224.1	62790.3	45766.9	34160.6	45929.5	38504.6
1.329	-19510.5	-37366.3	-43399.2	0	71372.5	-67542.2	-119828	-41726.4	79364.1	66114.6	5124.44	53749.4	35296.8
1.33	-15108.5	-15763.9	-55082.1	0	78844.9	-85911.3	-123997	-20781.7	90033	75118	-27618	57861.5	27486.8
1.331	-254.556	2014.12	-53718.9	0	73698.7	-79431.8	-105964	74.9162	88648.2	70545.6	-57346.2	58150.3	15984
1.332	20014.4	12941.8	-40321.3	0	55736.4	-49763.1	-67180.4	17901.6	73011.9	54372.4	-79033.4	55289.2	4228.85
1.333	37526.6	18694.5	-18024.7	0	27934	-5747.03	-16546.8	31847.6	45606.9	32232.1	-90692.4	50440.7	-2904.57
1.334	44751.9	24265.9	8933.97	0	-4411.53	39646.7	32679.3	42740.4	13234.5	11307.6	-93285.6	44554.6	-1140.76
1.335	38516.5	34583.4	36091.9	0	-34822.3	73470.9	67346.1	52079.5	-15190.3	-2003.76	-89675.1	38175.7	11244.6
1.336	21765.1	52208.4	59420.3	0	-57282.4	87032	78929.5	60647.4	-32294.4	-4316.33	-82936	31566.5	32130.7
1.337	2980.04	75298.1	75654.7	0	-67227.7	78172.3	66940.6	67748.4	-34333.9	3359.38	-74940.4	24806.7	55694.2
1.338	-7190.88	98348.4	82692.5	0	-62388	51400.5	38627.1	71356.1	-23203.8	16258.8	-66012	18557.9	74222.8
1.339	-372.803	114049	79739.4	0	-43094.3	15724	6421.6	69049.9	-5299.82	27435.9	-55218.7	13845	80402.1
1.34	25890.9	116075	67813.3	0	-12243.4	-18873.3	-16612.7	59560.2	10883.1	30369.8	-41913.2	12298.1	70128.7
1.341	66195.5	101766	49883.1	0	25034.4	-44568.3	-21699.1	43859.4	17741.5	21802.1	-26785.1	15365.8	43999.7
1.342	109033	72842	30614.8	0	62189.4	-57798.6	-7233.23	25715.5	11868.8	2807.85	-12438.2	23760.9	7322.75
1.343	140702	35089.8	15677.6	0	92439.5	-59344	20763.1	10660.9	-5223.64	-20699.9	-3038.43	36857.6	-31306.5
1.344	150398	-3814.67	10299.6	0	109954	-52733.1	51636.4	4235.37	-27199.6	-40383.8	-2330.17	52260.2	-62855.2
1.345	134740	-36747.6	17628	0	111371	-42059.9	73973.8	9808.9	-45542.5	-48047.5	-12045.3	66341.3	-80316.8
1.346	99154.7	-59043.9	37370.9	0	96683	-29791.8	80291.7	26832.2	-52760.6	-38671.4	-30200.3	74721	-80871
1.347	56526.2	-69577.9	65364.3	0	69669.4	-16055.4	69509.1	50625.3	-44571.5	-12630.5	-51039.3	73678.6	-66208.7
1.348	22373.7	-70070.9	94338.6	0	37082.3	894.87	47024.5	73484.3	-22149.7	24533	-66499.1	61198	-41537.7
1.349	9434.4	-63961.8	115772	0	6989.43	23156.4	22264.6	87246.7	9023.05	63546.5	-68635.4	37807.1	-13789.4
1.35	22820.4	-54712.1	122448	0	-13265.3	51145.5	4518.87	86302.6	40532.3	94724.1	-52922.5	6875.84	10898.8
1.351	58066.8	-44609.3	110752	0	-19482	82828.8	-514.717	69660.6	63798	111080	-20029.2	-26056	28477.3
1.352	102713	-34792.9	81987.2	0	-11813.7	113487	7093.51	41668.3	72728.5	110517	23510.4	-54337.4	37822.8
1.353	140793	-25383.8	42162.6	0	5245.22	137273	22149.8	10507.9	64771.2	96462	67034.3	-71930.2	40070.5
1.354	158636	-16787.5	278.871	0	24129.2	149062	36972.8	-14594	41754.8	76017.7	99036.3	-74854.8	37332.6
1.355	149597	-10000.5	-34381	0	37007.1	146397	44922.4	-26840.2	8503.48	57467.7	110597	-62190.1	31636.9
1.356	116397	-6854.58	-55052.7	0	38249.6	130442	43560.7	-24457.4	-28384.4	46980.6	98713.9	-36580.9	23979.3
1.357	69697.1	-9225.12	-59345.9	0	26527.4	105482	35817.9	-11386.4	-62025.9	46614.4	66866.3	-3392.96	14388.5
1.358	23955.8	-17860.7	-49680.7	0	5421.65	77618.8	28582.8	4322.89	-86726.8	54118.7	24155.3	30216.3	2587.12
1.359	-7890.52	-31571.8	-32006.5	0	-18208.8	52544	29831.2	13559.8	-98286.1	64102.3	-17786.6	57256.1	-11201.3
1.36	-18982.1	-46851	-13529.5	0	-36419.2	33841.4	45036.5	10162.2	-94602	70776.5	-48687.6	72270.2	-25557.3
1.361	-10559	-58729.5	-225.463	0	-43612.5	22346.1	74260.1	-6576.69	-75468.7	70258.2	-62514.8	72589.5	-37917.6
1.362	9033.65	-62131.9	4934.55	0	-38378.9	16113.8	111636	-31133.2	-42776.5	62213.7	-59160.2	58925.4	-45153.5
1.363	28245.5	-53807.3	2542.95	0	-24625.1	11985.6	146938	-53528.5	-497.405	49619.8	-43658.7	34764.1	-44681.4
1.364	36877.8	-33702.4	-4145.16	0	-9920.16	6979.1	168703	-63169.8	45778.6	37366	-23978.1	5580.14	-35430.5
1.365	30186.8	-5401.7	-10929.6	0	-2865.7	-415.336	168574	-52832.4	89296.3	29812.6	-7775.77	-22754.9	-18271.3
1.366	10467.6	24623.8	-14538.1	0	-10023.1	-9686.24	143699	-21791.9	123283	28904	335.859	-45206.3	4072.45
1.367	-14184.8	48758	-13905.6	0	-32990.6	-18821.3	98157.5	23498.6	142361	33309.6	-146.116	-58458.4	27900.5
1.368	-33110.6	60582.8	-10340.6	0	-68101	-25173	41655.3	71463.5	143574	39130.6	-5647.81	-61549.6	49666
1.369	-37521	56761.9	-6621.92	0	-107364	-26779.9	-13346.3	109238	127189	41696.1	-10809.9	-55404.8	66951
1.37	-23658.3	38120.9	-5390.2	0	-141331	-22951.7	-55024.9	127293	96547.5	37815.7	-10757.1	-42453.9	78934.9
1.371	5864.27	9276.41	-7724.36	0	-162519	-14467	-75279	122476	57182.9	27355.3	-3129.72	-25658.5	86156
1.372	43296.9	-22596.2	-12408.2	0	-167441	-3221.84	-71236	99036.9	15488.7	13604.3	10894.8	-7827.72	89769.8
1.373	78795.2	-49909.5	-16354	0	-157821	8724.96	-45954.3	66783.1	-22691.8	2107.23	27398.5	8740.61	90709.8
1.374	103883	-66524.4	-15871.1	0	-138923	19631.8	-6450.77	37184.1	-53150.8	-1464.64	41246.8	22518.1	88941.3
1.375	114379	-69279	-8467.29	0	-117133	28460.6	37681.3	19384.7	-73476.1	6382.26	48326	32410.6	83581.4
1.376	111017	-58278.7	5638.03	0	-97136.7	34745.7	76815.7	16941.5	-83099	25634.4	46950.7	37785.2	73336.8
1.377	98785.9	-36517.1	23184	0	-80023.3	38066.7	103303	27274	-82759.6	52438.8	38500.4	38157.4	57418.5
1.378	84233.6	-8735.68	38470	0	-63500.6	37852.3	112321	43363.5	-73972.4	80410.2	26647.4	33384.3	36575.3
1.379	72766.1	19840.8	45309.9	0	-43226.7	33257.8	102963	57043.6	-59038.4	102654	15694.2	23902.4	13348.9
1.38	67228.8	44367.7	39254.9	0	-16069.3	23626.3	77626	62526.4	-40869.6	113910	9011.48	10885.3	-8119.66
1.381	66968.2	61271	19423.3	0	17762.1	9090.59	41925.1	58558.1	-23121.8	112035	7651.61	-3550.93	-23215.3
1.382	69613.9	67991.5	-10619.4	0	53693.2	-8919.65	3330.98	48444.3	-9878.37	98336	10368	-16591.8	-28384.6
1.383	72322.5	63443.8	-43666.2	0	83801.3	-27481.3	-30453	37968.3	-4681.58	76660	14366.3	-25163.9	-22448
1.384	73731.1	47596.2	-70842.4	0	100219	-42877.9	-52549.5	32185.4	-9573.58	52073.6	16667.7	-26579.1	-7413.01
1.385	74571	21727.6	-84480.6	0	98279.6	-51434.2	-59138.7	32768.3	-23900.4	29196	15574.5	-19382.1	11923.4
1.386	76801.8	-11336.3	-80682.4	0	79667.5	-50830.4	-49923.7	36717.5	-43995.1	11088.6	11259.3	-3761.12	29150.7
1.387	82532.6	-47347.1	-60732.8	0	52464	-40924.4	-28576.6	37691.3	-63939	-1087.22	5789.3	18181.8	38323.5
1.388	91754.2	-80714.3	-31108.7	0	29040.5	-23941	-1653.74	28802	-77024.3	-7905.62	2072.47	42794.6	36047.6
1.389	102077	-105628	-1540.48	0	21720.8	-3834.86	23125.1	6084.78	-78477	-10849.6	2536.17	65554	22737
1.39	108792	-117000	17957.8	0	37620.7	15135.6	38956.7	-28963	-66989.7	-11712.9	8158.46	81938.3	2800.94
1.391	106548	-111976	20330.8	0	75544	29691.1	42164.4	-69153.6	-45835.1	-11952.7	17858	88429.8	-16595.6
1.392	92099.1	-91000.4	3906.66	0	125269	38734.1	32763.8	-103647	-21852.5	-12477.7	29099.3	83095.9	-27800.1
1.393	65514.2	-57841.7	-26998	0	170681	43439.3	14810.5	-121835	-2965.88	-13679	38614.3	66072.3	-25347.6
1.394	31611.8	-19206.9	-63006.8	0	195207	46607.3	-5263.4	-117393	4600.34	-15272.2	43761	39416.2	-7928.52
1.395	-1763.02	17188.1	-92782.5	0	187876	51533.8	-20596.2	-90850.5	-537.299	-16802.9	43362.6	6815.48	20685.3
1.396	-25715.1	44344.9	-106271	0	147946	60447.1	-25748.7	-49833.9	-14489	-17423.2	37779.8	-26988.5	52749.2
1.397	-33579.7	57906.4	-98129.8	0	85595.3	73883.3	-18490.8	-6550.9	-28991.1	-16021.6	28633.6	-56905.4	78727.3
1.398	-23620.8	57424.1	-69323.3	0	19251.1	90337	76.7986	26389.6	-34454.7	-11742.4	17678.7	-78198.6	90379.5
1.399	695.233	45822.1	-26833.1	0	-30715.5	106950	25969	40268.4	-24253.3	-3683.13	6057.68	-87172.8	83735.9
1.4	30887.4	28959.2	18413.6	0	-48692.4	120564	53445.5	33016.5	2947.03	8091.79	-6058.58	-81960.7	60214.1
1.401	57116	13050.1	55187	0	-29106.1	128584	76484.4	9723.11	41387.7	22983	-19423.6	-62841	26768.5
1.402	71031.5	3251.03	75275.7	0	21471.2	129699	90215.2	-19835.9	80264.2	39463.3	-34683.2	-32646.3	-6601.44
1.403	68780.6	2005.22	75977.4	0	87051.8	123571	91599	-44823	107354	55394.4	-51627.6	3548.91	-29828.4
1.404	52593.1	8599.96	60790.2	0	147387	110801	79996.8	-57276.2	113244	68814.3	-68321	39086.8	-36019.8
1.405	29278.4	20277.7	37715.8	0	185063	92119.8	57484.9	-54604.3	95513.4	77905	-81256.7	66964.8	-23926.7
1.406	8508.83	32928.3	16691.6	0	190915	68574.7	28419.9	-39781.2	59192.6	82005.3	-86314.2	81429.5	2078.81
1.407	-1575.17	43418.3	6046.23	0	166291	41967.1	-1115.66	-19607.7	15833	81160.2	-79901.8	79326.7	32900.1
1.408	3445.23	50125.5	10029.1	0	121624	15028.1	-23830.2	-1472.88	-20874.8	76328.9	-60885.8	61318.3	58060.7
1.409	22358.2	53584.5	27608.9	0	71792.8	-7797.67	-33078.3	9458.64	-39861.1	69114.3	-31144.2	31817.9	68637.7
1.41	48819.1	55893	53174.3	0	30567.6	-21096.9	-24328.1	11849.2	-35910.2	61070.7	4165.07	-1794.24	59793.9
1.411	74100	59173.4	78810.8	0	5935.86	-19725.6	3027.04	8101.82	-11956.7	54025.6	37798.2	-31051.9	32318.6
1.412	89565.3	64814.9	96868.4	0	-1751.76	-643.016	44641.2	2377.78	23249.6	49149.7	62551.7	-48643.4	-8462.26
1.413	90366.2	72021.8	102402	0	1531.69	34845.2	91422.8	-1520.6	58140.3	47415.7	72950	-50472	-54001.5
1.414	76400.8	78210.8	94325.1	0	7086.71	80501.1	131410	-2193.54	82789.4	49132.1	67253.6	-36834.7	-95356.8
1.415	52481.1	79659.9	75142.3	0	7980.8	125526	152940	-945.33	92318.6	53709.7	47702.1	-12288.2	-125329
1.416	26436.6	72671.4	49668.3	0	1985.78	157467	148167	-819.691	87545.3	60055.6	19897.7	15688.5	-139707
1.417	5997.01	55647.7	22958.1	0	-7539	165838	116144	-4671.74	74124.3	65999.8	-8944.03	39054.2	-138006
1.418	-3176.51	29278.3	-1003.2	0	-13526.8	145906	63699.2	-13061.2	59084.7	69440.1	-32259.9	51690.7	-122183
1.419	168.161	-2457.28	-20259.1	0	-8902.72	101071	4201.26	-23427.2	47828.9	68531.1	-45621.2	51172.7	-96284
1.42	13420.6	-33652.2	-34497.1	0	9916.83	42331.1	-46387.5	-30575.4	41899.4	62647.4	-48116	39437.2	-64812.9
1.421	31191	-57620.2	-44217.9	0	40719.8	-14521.1	-74191.3	-28768.2	38813.4	52857	-41740.7	21691.7	-32193.1
1.422	47204.7	-68493.5	-49936.4	0	75861.1	-54085.8	-72056.5	-14343.9	34015.1	41533.5	-30426.3	4445.49	-2348.94
1.423	56907.6	-63242.6	-51511.7	0	104852	-66480.1	-41935.3	12360.2	23478.4	32139.7	-18524.6	-6929.09	21912.4
1.424	57874.7	-41800.2	-48648.2	0	118078	-50840.7	5608.8	46230.4	6339.71	27336.5	-9088.54	-10248.4	38533
1.425	50806.7	-7939.17	-41312.8	0	110570	-15968.4	55087.1	78741.1	-14416.8	28468.8	-3664.12	-7000.33	47198.5
1.426	37763.3	32257.4	-30700.8	0	83900.9	22815.2	91183.1	100743	-32759.8	34295.6	-1947.01	-1702.41	48834.2
1.427	21494.1	71300.2	-19459.2	0	45708.6	48910.4	103993	105551	-42193.1	41568.2	-2875.19	321.06	45977.3
1.428	3916.41	101943	-11163.1	0	7218.69	50473.4	92188.9	91527.7	-38771.4	46360.9	-5471.13	-4778.35	41974.1
1.429	-14306.7	118910	-9175.28	0	-20682.5	24572	62757.2	62847.3	-22733.5	45434.8	-9387.36	-17385.4	39832.3
1.43	-32883.4	119363	-14937.1	0	-30933	-21931.3	28177.8	28306.5	985.018	38486.5	-15093.7	-33873.3	41501.3
1.431	-51464.2	103955	-26948.1	0	-22299.2	-74895.3	983.57	-1552.36	24942.4	28074.5	-22838.4	-47746.8	46390.1
1.432	-68086.8	76084.7	-40707.8	0	153.519	-118260	-10687.1	-17965.1	41699.7	19554.4	-32169.9	-51899.7	51921.8
1.433	-79315.9	41416.8	-49743.9	0	27215.5	-139848	-6246.18	-16639.2	46930.2	18644.2	-40700.6	-41547.9	53887.5
1.434	-80667.4	6738.99	-47983.5	0	48254.6	-135282	7485.77	854.891	40840.5	28972.6	-44604.9	-16463.5	48430
1.435	-68174.6	-21524.8	-31927.7	0	54599	-109090	19952.6	27832.6	27596.3	50248.1	-39587.1	18395.1	33825.6
1.436	-40497.5	-38104.1	-2631.04	0	41802.5	-71869.9	21321.5	54997.9	13560.2	77219.7	-22344.2	53798.6	11438.4
1.437	138.745	-40288.2	34158.4	0	10737	-35535	7264.46	73495.4	3893.42	101624	7213.13	79267.3	-13724.1
1.438	47201.7	-27984.4	69333.7	0	-32709.1	-8296.7	-18658.5	77815.7	752.786	114551	45382.8	86199.9	-35154.6
1.439	91298.1	-3886.86	93005.9	0	-79337.9	8246.81	-46258.1	67374.4	2195.52	110190	84618.8	70958.2	-46378.2
1.44	122396	26845.4	97828.9	0	-118601	19021.1	-62512.3	46230.5	3469.12	88461.5	115538	36397.7	-43959.6
1.441	132652	57988.9	81315.8	0	-141376	31894.9	-57065.8	21533.8	-329.708	55180.7	129763	-8873.32	-28898.4
1.442	119052	82792.3	47054.7	0	-141758	52962.9	-26323.5	882.769	-11821.5	20992	122657	-52622.7	-6167.46
1.443	84154.9	95930.1	3640.24	0	-118595	82399.1	23821.2	-10120.4	-29176.8	-3172.98	95693.4	-82901.1	16200
1.444	36046.8	94011.3	-37736	0	-76146.3	113053	80256.4	-9502.84	-46809.9	-9451.91	56054.7	-91133.2	30914.9
1.445	-14258.7	76720.4	-66514.8	0	-23155.8	132627	126929	667.269	-57179.9	3485.04	15315	-74786.5	33315.8
1.446	-55539.7	46856.8	-75966.8	0	28727.5	128723	150307	15452.3	-53977.1	29805.4	-14539.3	-37884.5	23604.2
1.447	-79554.4	9902.68	-64806.9	0	67766.4	94653	145025	28787.3	-35354.5	58997.2	-24844.4	10325.5	6449.68
1.448	-82967	-26751.4	-37334	0	85206.1	33529.6	115216	35653.9	-4785.93	79219.6	-13033	57925.4	-11301.7
1.449	-67787.6	-55605.8	-1782.81	0	77737.7	-41166.9	73267.8	33557.1	29165.9	82667.8	15911	93750.8	-22778.9
1.45	-40637.9	-70405.8	32398.9	0	48835.8	-109403	35169.6	23198.5	55975.3	68153.9	51498.8	110024	-24846.4
1.451	-10073	-67780.3	57293.8	0	7834.57	-151187	14284.4	8164.18	66856.9	42070.4	80775.1	103943	-18322.6
1.452	15583.8	-48193.6	68749	0	-32333.8	-153846	16730	-6447.74	57726.3	16102.6	92968.4	77980.1	-8094.95
1.453	30558	-15786.5	67060.4	0	-59472.3	-116827	39083.6	-15565	31243.3	2475.46	82962.4	38534.3	-544.93
1.454	32629.7	22351.3	56362	0	-65759.6	-52225.8	70048.6	-15613	-4611.27	9872.41	52791.4	-5771.91	-250.109
1.455	23053.1	58059.2	42982.3	0	-50520.2	19260.6	94913.4	-5525.14	-38835.8	39379.9	11110.8	-46407	-8435.21
1.456	5659.1	84058.3	33129.5	0	-20656.1	75804.1	101469	13102.3	-61374	84191.9	-30498.6	-76531.8	-21309.8
1.457	-14872.4	95841.3	31179.6	0	11935.1	102016	84820.8	36414.1	-66460.1	131699	-61149.9	-92027.8	-32515.1
1.458	-34145.6	92982.9	38364.2	0	34177.3	94381.3	49110.5	59297.8	-53813.8	167681	-74784.1	-91926.7	-35381.2
1.459	-49281.9	78854.3	52819.7	0	36790.4	61826	6387.14	76662.8	-28709.1	181403	-71856.8	-77824	-26319.7
1.46	-59018.2	59649.6	70426	0	17332.7	21786.9	-28172.4	84484.8	678.719	168749	-58551.5	-53415.8	-7234.93
1.461	-63474.5	42164.3	86087	0	-18675.5	-6941.94	-41720.3	80647.2	26115.2	133857	-44359.1	-23428.2	15332.9
1.462	-63568	31804.4	95527.8	0	-59815.8	-11625.2	-28387.7	65139.5	41739.5	87242.1	-37634.5	7103.22	31682.7
1.463	-60085.2	30688.5	96252.8	0	-92872.2	9670.22	8673.01	40082	45737	42367.6	-42669.6	33567.8	33485.2
1.464	-53580	37245.4	88380.3	0	-107476	47610.7	58731.8	9184.14	39517.1	11510.4	-57703.4	52407.1	16866.7
1.465	-43763.8	46986.7	74357.4	0	-99895.9	85888.4	107152	-23108.3	26796.1	2014.23	-75714.4	61355	-15208.3
1.466	-30111	54299.6	58194.5	0	-73896.9	107842	140936	-52214.4	11351.8	14934.2	-87549.4	59754.3	-53184
1.467	-12190.6	54656.2	44357.3	0	-39178.8	103422	152781	-74341.8	-4327.38	45199.8	-85355	48362.5	-84370.4
1.468	9949.55	46275.4	36356.3	0	-7543.05	73227.2	143214	-86943.7	-19120	83835.3	-66237.2	29129.2	-96456.9
1.469	34906.6	30905	36055.2	0	11408.7	28088.2	119842	-89075.3	-33188.1	120910	-33441	4759.48	-82692.6
1.47	60315.7	12910.9	42941.6	0	13495	-14981.6	93968.9	-81550	-46421.5	148205	4385.03	-21973.6	-43759.4
1.471	82438.1	-2303.26	54529.6	0	1058.38	-39763.4	76079.3	-66514.7	-57926.8	161130	36185.6	-48443.1	11898.8
1.472	97319.5	-10592.7	67169	0	-18926.7	-36878.3	72486.2	-47178.3	-65733.3	159115	52546.4	-72621.1	70704.1
1.473	101545	-10586.7	76883	0	-37918	-7391.79	83094.1	-27174	-67520.9	145100	48674.3	-92964.1	118499
1.474	93399	-4385.37	80793.9	0	-49216.4	37637.2	102118	-9870.24	-62013.1	124143	26251.5	-108260	144501
1.475	73991.4	3444.41	77582	0	-50573.7	81727.6	120544	2040.1	-49831.7	101924	-7727.14	-117473	144786
1.476	47137.5	7725.89	67926.1	0	-44002.9	109016	129682	7029.8	-34021.3	83260.1	-43351.9	-119568	122430
1.477	19210.5	4797.5	53960.9	0	-34513.3	110211	123947	4836.23	-19079.7	71252.8	-71418.6	-113855	86237.2
1.478	-2689.85	-5748.05	38472.8	0	-27129	85427.9	102778	-3624.85	-9503.77	66765.4	-86522.6	-100115	47484.9
1.479	-12524.3	-20754.5	24108	0	-24651.3	43643.2	70392.5	-16561.6	-7908.84	68567.5	-88184.4	-79148.6	16095.3
1.48	-7363.71	-34637.1	12334.5	0	-26493.8	-1189.5	33820.3	-31600.3	-13740	74071.9	-80291.6	-53087.5	-1506.13
1.481	11219.1	-41293.1	3514.83	0	-29430	-35652.9	846.673	-46149.9	-23333.3	80115.5	-68618.2	-25396.4	-4003.32
1.482	37651.8	-36673.4	-3048.36	0	-29535.1	-51416.3	-22554.4	-57753.2	-31143	84131.2	-58149.9	-435.547	6128.41
1.483	63366.3	-20224.1	-8384.96	0	-24427	-47727.5	-33276.5	-64326.5	-32024.9	85058.8	-50831.9	17377.8	23790.5
1.484	79880.5	4463.6	-12956.3	0	-14716.2	-30486.6	-31626	-64272.7	-23250	83588.8	-45051.2	24564.5	43506.3
1.485	81229.7	30889.1	-16423.6	0	-3845.47	-8850.25	-20463.3	-56831	-6141.47	82043.6	-36907	19642.3	61095.6
1.486	66296.4	51710.9	-17422.2	0	3628.13	8884.41	-3801.08	-42181.8	14399.8	83212.6	-22376.6	3731.44	73812.5
1.487	39295	61086	-14418.4	0	4258.23	18776.6	13954.7	-21689.3	31306.6	89165.4	2.98669	-19536	80770.5
1.488	8266.16	56776.7	-6538.25	0	-2251.05	22099.2	29237.5	2113.24	37751.1	100029	28075.6	-44624.1	81631.2
1.489	-17418.7	40382.6	5644.22	0	-12463.8	23875	39506.2	25710.7	29935.6	113432	56120.7	-65587	76521
1.49	-30707.8	17084.1	19525.7	0	-20366	29832.9	43360.9	45125.4	8183.97	125165	76875.9	-77367.3	65495.5
1.491	-29283.8	-6600.36	31172.7	0	-19611.2	42700.1	40646.8	56681	-22722.4	130411	84259	-77299.7	48746
1.492	-16337.4	-24525.8	36172	0	-6355.53	60652.3	32390.9	57807.9	-55324.8	125749	75776.1	-65890.2	27378
1.493	469.665	-32836.2	31461.6	0	19240.8	77361.6	20888	47806.7	-81784.4	110705	53843.1	-46628.6	3050.72
1.494	12418.3	-30768.1	16654.4	0	52939	84677.1	9111.67	28379.5	-96207.2	88229.7	24969.5	-25342.6	-21567.2
1.495	12661.1	-20071.8	-5242.43	0	87853.3	76515.5	458.076	3319.65	-96566	64050.2	-2135.07	-8358.51	-43723
1.496	-488.662	-4419.4	-28165.2	0	117176	51700.4	-2140.17	-22086.2	-84446.2	44561.8	-19507.4	-1074.35	-61245.4
1.497	-23168.2	12443.1	-44711.9	0	136217	15576.6	2611.42	-42143.6	-64408.3	34671.4	-22502	-6291.22	-72933.1
1.498	-47232.2	27420.8	-48347	0	143676	-21679.3	14371	-52074.1	-42010.5	35890.2	-10756.1	-23553.9	-79090.7
1.499	-63384.8	38680.1	-35929.1	0	141312	-48533.6	30770.1	-49083.6	-21948.1	45809.1	12070.6	-49261.6	-80652
1.5	-65078.6	45633.3	-9046.48	0	131950	-56444	48458.2	-33028.3	-7205.66	59325.4	40101.6	-77644	-78959.9
1.501	-50846.3	48111.1	25832.3	0	118082	-43532.3	64215.7	-6416.65	1710.34	70760	67424.7	-102383	-74698.2
1.502	-25292.5	46199.2	58789.4	0	100191	-15343.3	75923.4	26218.4	5508.5	76456.5	89797.8	-118188	-67759.8
1.503	2899.66	39628.4	79455.3	0	77350.2	16612.9	83627.8	59133	5705.57	76351.4	105373	-122040	-57616.9
1.504	24200.3	28227.7	80075.4	0	48449.2	39365.7	88838.4	86789.6	3522.17	73911.3	114135	-113800	-43662.8
1.505	31683.4	12386.7	58284.9	0	14150.6	43249.7	94004.9	104764	-648.938	74551.2	116691	-95662.9	-26378.2
1.506	23861.4	-6695.55	18223.4	0	-21564.4	25641.4	100905	110534	-6507.56	82723	113149	-71439.2	-7502.47
1.507	4663.53	-26414.8	-30403.7	0	-52005.1	-7565.18	109441	103855	-13844.9	99464.3	102476	-45297.1	10098.1
1.508	-18148.3	-43728.4	-74723.3	0	-69074.9	-44306.8	117709	86583.6	-21693.6	121192	83295.6	-20796.2	23095.7
1.509	-36326.7	-55386.7	-102697	0	-66968.7	-70424.4	122290	62329.4	-28443.3	140341	54948.7	-384.079	29099
1.51	-44391.3	-59356.8	-106469	0	-44492	-75185.8	120280	35673.5	-32420.2	148441	18977.8	14710.9	27487.9
1.511	-41322.9	-55510.5	-84747.7	0	-6834.76	-55299.7	110610	11390.5	-32339.9	139185	-20326	23850.6	20176.8
1.512	-30474.6	-45570.2	-43291.2	0	35551	-16261	95426.1	-6322.44	-28466.5	111633	-56559.3	26789.2	10937.5
1.513	-17270.3	-33088.3	7023.74	0	70264.3	29428.2	79557.1	-14807.8	-22423.6	71061	-82736.2	23329.6	4354.5
1.514	-6496.12	-21727.5	53261.3	0	87061.4	67075.3	68857.8	-13209.7	-16793.3	27479.7	-93767	13419.9	4299.65
1.515	153.453	-14547	84486.9	0	81959.2	84935.6	67946.1	-2725.07	-14231.3	-7679.17	-88214.3	-2348.91	12456
1.516	4737.02	-12646.3	94612.6	0	58635.4	78909.6	77426.8	13697.4	-15863	-25955.8	-69002.7	-22366.2	27874.9
1.517	11456.4	-14875.7	83939.3	0	27313.9	53797.2	93328.3	32181.9	-21000.8	-24803.8	-42649.2	-43730.5	47091.2
1.518	24287.1	-18488	58601.9	0	1178.23	21479.3	107538	48814.7	-26822.1	-8605.68	-16790.6	-62643.9	65296.6
1.519	43694.3	-19904.8	28099.5	0	-8916.61	-3552.37	110316	60708.2	-29401.1	13034.9	2302.47	-75328.9	77823.4
1.52	65643.3	-16541.1	2243.17	0	1672.08	-10005.1	94189	66560.7	-25312.7	29393.3	11853.3	-79023.7	81448.2
1.521	82214.8	-7605.43	-11922.5	0	29044.8	6127.81	56930.9	66759.5	-13008.3	32521.9	13210.6	-73116.9	75204.2
1.522	84710.9	5226.31	-12007.8	0	62385.5	39645	3348.4	62955.5	6083.61	20744	10767.6	-59353.2	60315.9
1.523	67575.6	18182.3	-223.235	0	87557	78252.5	-55309.7	57118	27878.2	-910.359	9760.12	-41604.6	39601.4
1.524	31642.1	26891	17744.3	0	92293.1	107213	-104719	50692	46775.8	-22968.1	13713.4	-24595.3	16523.7
1.525	-14952.8	27483.3	35401.8	0	70828.5	114954	-131779	43970.4	57393.9	-35265.3	22841.4	-12491.2	-5499.48
1.526	-58962.6	18598.4	47567	0	25525.9	97823.2	-129008	36223.4	56642.2	-31682.9	33903.2	-7650.37	-23598.1
1.527	-86432.7	1700.28	52013.2	0	-33250.5	61342.9	-96923.2	26303.2	44561.7	-12444.6	41790.7	-9851.26	-35593.5
1.528	-87964.2	-18889.6	49696.8	0	-91060.3	18730	-44341.1	13611.5	24473.1	15312.8	41972.2	-16787.4	-39785.2
1.529	-62741.8	-37022	43642.8	0	-133664	-14288.5	14541.9	-1016.61	1724.23	40367.5	32876.5	-24961.7	-35181.8
1.53	-19238.5	-46939.6	37330.3	0	-151247	-25226.1	64484.2	-15135.4	-18132.3	51902.2	17108	-31176.1	-21538.8
1.531	27418.6	-44628.7	32762.9	0	-140864	-9560.96	93700	-25113.1	-30996.6	43556.3	726.352	-33700.8	-40.8917
1.532	60926.8	-29746.4	29731.3	0	-106065	27204.2	97293.4	-27348.9	-35446.3	16390.6	-8937.08	-32693.9	26432
1.533	70047.6	-5494.45	25862.6	0	-55315	71699.2	77990.7	-19750.5	-32684.4	-21534.2	-6278.35	-29852.1	53212
1.534	52932.6	21905.5	17847.2	0	1372.96	107229	44624.3	-2851.68	-25686.2	-57896.3	9988.78	-27173	74471.8
1.535	18274.8	45016.9	3277.93	0	54940.3	119972	8690.73	19932.1	-17710.7	-80710.5	35985.7	-25797.3	84652.2
1.536	-17987.7	57488.3	-18100.8	0	99006.6	103817	-19602.7	43171.4	-10979.4	-82610.5	63679.6	-25129.6	79859.4
1.537	-38542.4	55769.3	-43556.1	0	130264	62447.1	-34184.1	61120.7	-5978.68	-63300.1	83554.1	-22826.2	59392.3
1.538	-31574.7	40392	-67945	0	147436	8022.81	-34714.2	69625.2	-1678.16	-29651.2	87999.7	-15881.6	26400.8
1.539	4448.83	15766.9	-85413.7	0	150626	-43476.9	-25468.1	67625	3419.65	7532.25	74215.8	-1912.56	-12710.5
1.54	59609.4	-11053.1	-91139.8	0	140255	-77677.8	-13346	57372.7	10267.1	37268.1	45178.1	19159.7	-49637.5
1.541	115678	-32333.6	-83535.7	0	117312	-86829.1	-5092.59	43531.5	18148.7	52552.4	8728.87	44571.1	-76608
1.542	152564	-42006.4	-64638.8	0	83792.7	-71979.3	-4914.34	31294.5	24875.1	52473.2	-25039.3	68915.5	-88186
1.543	155394	-37043.1	-39909.4	0	42812.6	-41778.4	-13434.1	24299.5	27290.8	41797.7	-47263.8	85654.6	-82845.9
1.544	119933	-18399.8	-16474.9	0	-869.358	-8758.07	-27747.3	23162	22796.4	28592.6	-52938.5	89280.6	-63170.3
1.545	54302.9	9659.5	-732.054	0	-42132.5	15816.4	-42985.5	25517.9	10579.8	20393.4	-42379.1	77142.1	-34644.5
1.546	-23686.8	40886	3487.29	0	-76096.6	26093.5	-53722.1	27064.7	-7758.11	21190.8	-20420.1	50909.6	-4273.39
1.547	-92541.3	68673.2	-3510.95	0	-99695.4	23497.2	-55897.1	23830.7	-28141.5	29846.3	5473.73	16241.1	21707.2
1.548	-134089	87995.7	-17727.8	0	-112057	15575.9	-47798.1	14175	-45483.9	40929.1	28037.6	-18389.2	39016.5
1.549	-139181	95884.2	-32768.9	0	-114391	12387.6	-30205.6	-29.1874	-55103.5	47503.9	42487.4	-44182.7	45964.1
1.55	-110187	92020.3	-42114.8	0	-108918	22067.5	-6550.92	-13664.7	-54349	44237.3	47449.6	-54374.4	43390.5
1.551	-59552.2	77789.5	-41535.6	0	-97802.5	47146.3	18500.5	-20365.5	-43625	30377.9	44785.9	-46148.4	33529.2
1.552	-5229.78	55699.7	-30378.5	0	-82251.9	83208.9	39388.1	-14834.6	-25782.1	10194.4	37944.5	-21436	19478.9
1.553	35361.9	28450.4	-12103.8	0	-62604.1	120321	51173.1	4458.09	-5512.34	-8113.3	30345	13891.8	4126.61
1.554	50669.9	-1416.48	7309.36	0	-39179.2	146564	50736	34386.8	12892.2	-15650	24018.9	51535.8	-9843.95
1.555	37932.4	-31338.9	21320.2	0	-13389.7	152401	37345.9	67716.8	26487.2	-6377.32	19254.9	83005.9	-20174
1.556	3071.22	-58647.8	25336.1	0	11665.4	134218	13692	95208	34503.3	20454	15305.1	101857	-25060.6
1.557	-42036.6	-80113.4	18499.1	0	31383.1	95477.1	-14584.8	108967	38445.8	59323.9	11260.9	104793	-23170.7
1.558	-83790.4	-92325.2	3889.38	0	41064	45824	-39705.9	104913	40403.1	100333	7248.14	92396.2	-14450.6
1.559	-111089	-92460.5	-12198.6	0	37972.8	-2466.19	-53660.9	84324.7	42449.1	132091	4505.66	68344	-304.222
1.56	-117901	-79233.9	-22955.4	0	23027.5	-38224.4	-50490.4	53337	45067.9	145481	4756.61	38403	16044.4
1.561	-104350	-53904.1	-23319.8	0	1205.72	-54820.7	-28400.6	20605.1	47179.7	136837	9089.08	8880.96	30014.9
1.562	-75758.4	-20673.5	-12012.2	0	-19720.1	-51758.4	8770.95	-5555.86	46894.7	108624	16701.7	-14862.5	36949.6
1.563	-40187.8	13863	7634.78	0	-32175	-33882.2	52322.6	-20015.4	42209.1	68976.8	24667.7	-29220	33387.4
1.564	-6363.63	42126.2	29068.7	0	-31798.5	-9327.14	90439.7	-22112	32872.8	28599.4	28327.9	-32941	18671.8
1.565	18725.1	57660	44484.7	0	-19854.3	13811.9	111476	-15213.8	20418.9	-2240.75	23157	-26867.6	-4614.8
1.566	30904.2	56956.7	47923.3	0	-3496.69	29888.5	107862	-4922.16	8153.16	-16680.7	6743.22	-13621.2	-30944.3
1.567	29277.9	40930.1	37540.8	0	6937.24	37053.3	78574.7	3659.5	36.7227	-12980.4	-19630.3	3174.16	-53512.2
1.568	16012.6	14568	16330.5	0	1800.12	37116.8	30193.9	7797.06	-1420.17	6038.73	-50438.7	19644.1	-66262.7
1.569	-4728.2	-14153.1	-8474.53	0	-23016.8	33616.6	-24566	8127.45	4258.37	33949.6	-77264.4	32386.3	-65783.9
1.57	-27314.6	-36764	-28260.6	0	-63425.9	30200.3	-70403.9	7795.35	14446.3	63517.2	-91227.8	39038.4	-52445.8
1.571	-46239.3	-46637.2	-35757.2	0	-107164	28638.8	-93653.2	10546.8	24604.9	88557.8	-86125.9	38592.1	-29858.2
1.572	-56817.7	-41069.7	-27944.7	0	-137557	28445.1	-86653.4	18604.3	29869.7	105154	-61017.1	31393.7	-3632.74
1.573	-56393.5	-21925.4	-7055.42	0	-139465	27273.5	-49864.1	31239.7	26836.8	112287	-21156.4	19061.2	20969.8
1.574	-44866.9	4990.63	20183.9	0	-105299	22273.1	8120.38	44814.9	15507.3	110789	23103.8	3868.03	40576.6
1.575	-24647.2	31825.1	44733.6	0	-39210.7	11771.4	72829.4	54187.8	-993.73	102700	59290.2	-11557.3	54470.5
1.576	-426.665	51238.2	58727.6	0	43244.7	-4003.55	128275	54915.1	-16992.3	90127.7	76670.3	-24836.5	64104.7
1.577	22457.9	58323.6	57944.5	0	119242	-22488.8	160956	45383.3	-26582.3	74707.4	69979.1	-34186.1	71355.7
1.578	38986.1	52010.9	43469.5	0	166231	-39947.4	163562	27779.3	-25950.8	58030.4	41158.6	-38419.6	77088.6
1.579	46058.6	34876.4	21129.6	0	169853	-52758.5	136603	7464.79	-14681.4	41448.5	-910.849	-36966.7	79944.6
1.58	43399.1	12117.4	-830.871	0	129294	-58655.4	87464	-8910.75	3632.46	26977.5	-43181.6	-29657.8	76678.9
1.581	33134.5	-10359.3	-14467.6	0	58461.4	-57703.1	28467.2	-16035.5	23034.1	16831.8	-72715.5	-16446.4	63815.7
1.582	19549.8	-27599.4	-15204.3	0	-18461.7	-51964.6	-26805.7	-11945.4	37272.7	13209.7	-80762	2473.76	39633.2
1.583	7097.19	-36836	-2939.95	0	-74762.8	-44719.1	-66762.4	1287.98	42244.9	17469.1	-65743.1	26594.6	6306.46
1.584	-371.359	-37734.2	17990.4	0	-90365.2	-38839.1	-84132.1	18431.9	37648.1	29296	-33535.7	54693.3	-30051.9
1.585	-959.3	-31884.7	40686.1	0	-58742.8	-35725.7	-77322.7	33435.1	26794.5	46692.5	4486.82	84466.9	-60322.4
1.586	4934.69	-21835.8	58409.3	0	10988.4	-34563.7	-50122.3	41951	15452.8	65952.4	35483.8	112385	-75471.4
1.587	15297.5	-10104.1	66532.1	0	96855.9	-32635	-10566.9	43183.9	9121.29	82788.8	49595.5	133740	-69697.4
1.588	26684.2	1653.29	63977.2	0	171756	-26705.8	31342.2	40133.9	10735.6	93495.5	43162.4	143474	-42690.3
1.589	35656.5	12505	52832.4	0	212225	-14108.5	65376.6	38087.7	19212.7	95991.4	20015.8	137176	-518.43
1.59	38889.3	22301.5	36956.6	0	206085	5463.41	83374.8	42070.1	29747.2	90589.8	-10187.4	112551	46592.3
1.591	34087.4	30814.5	20323.5	0	156002	29612.1	80946.1	54170.5	35710.3	79527.7	-35381	70507.9	87084
1.592	20077.6	37400.7	5285.9	0	77784.3	53685.9	57926.3	71968.8	31395.3	66562.5	-45373.2	15834.3	112224
1.593	-3239.97	41041.3	-7578.19	0	-5294.32	71972.3	18824.1	89018.6	14854.9	55325.8	-35561.2	-43141.4	118688
1.594	-34120.1	40327.2	-19122.1	0	-70807.5	79788.2	-28436.8	97000.1	-10994.2	48579.7	-8214.85	-96002.2	109196
1.595	-69554.8	34407.2	-30446.4	0	-103972	74871.7	-74174.5	89100.4	-38517.4	47291.1	28165.6	-132190	91036.3
1.596	-104525	22997	-41643.3	0	-101927	58490.7	-109330	63021.2	-57959	50608.3	62021.8	-143675	72417.3
1.597	-133060	7172.43	-51570.2	0	-73294.4	35131.5	-127683	22646.4	-60614	56576.8	82684.6	-127125	59255.7
1.598	-149126	-11117.6	-57849.8	0	-33900.1	11142.7	-127584	-22582.5	-42113	62766.8	83862.3	-85046.4	52749.7
1.599	-147891	-29371.9	-58454.9	0	-868.658	-7087.51	-112253	-60610.2	-4544.98	67529.7	65593.6	-25571	49220.3
1.6	-127766	-45011.9	-52635.7	0	13592.3	-15215.9	-88615.2	-80558.6	44141.9	70175.7	33627.9	39245.3	42258.7
1.601	-90748.8	-56337.2	-41808.4	0	5684.98	-12109.4	-65324.6	-76630.6	91837.9	71286	-2813.03	96234	25985.8
1.602	-43160.1	-62354.3	-29286.8	0	-19627	-84.6492	-49672.6	-50169.9	126250	72047.7	-34466.1	134310	-1621.71
1.603	6177.45	-63245	-18866.3	0	-51241.3	16026.2	-45487.2	-9272.65	138515	73605.8	-55041.1	147136	-37234.9
1.604	47881.9	-59831.7	-13509.4	0	-76569.3	30880.5	-52139	33695.1	125794	76605.6	-62703.7	134331	-72795.1
1.605	74506.4	-53333.3	-13648.8	0	-85903	40293.4	-64642.9	66381.8	92473.2	80444	-60078.9	101382	-98323.5
1.606	82932	-45060.3	-17115.9	0	-75627.4	42675.4	-76160.6	80192.1	48069.6	83980.6	-52158.8	57589.5	-105678
1.607	74711.5	-35947.5	-19829.5	0	-48668.1	39500.7	-80198.5	72922.2	4967.76	85485.9	-43854.4	13529.2	-91785.8
1.608	55792.9	-26870.2	-17567.8	0	-13064.9	34248.3	-73349.3	48995.9	-25819.3	83503.4	-37911.6	-22034	-60032.9
1.609	34206.4	-18341.6	-8074.56	0	21046.4	31156.3	-56198.6	17198.1	-37705.5	77417.7	-33883.7	-43996.7	-19281.9
1.61	17400	-10768.3	7884.99	0	44727.5	33186.4	-33120.4	-12537.4	-29741	67286.8	-29048.3	-51743.3	19148.3
1.611	10112	-4379.87	26222.4	0	52415.7	40958.5	-10095.5	-32693.9	-7130.13	54270.3	-20222.9	-48457.4	45421.2
1.612	12768.4	1047.41	41077.4	0	43122.4	52376.9	7824.09	-40349.2	21599.4	39735.9	-5953.95	-39193.8	54248.2
1.613	22489.5	5713.39	47079.7	0	19985.5	63272.6	18275.8	-37264.3	46990.6	25326.2	11997.9	-29025.9	46429.1
1.614	34112.1	10364.2	41417.9	0	-11127.8	69156.5	22870.7	-28497.7	61941.3	12235.3	28835.6	-21203	27842.5
1.615	42995.8	15473.5	25372.4	0	-43252	66558.8	25943.1	-19446.6	63800.4	1161.41	38107.4	-16672	6811.42
1.616	46656.5	21313.8	3720.28	0	-69992.4	54685.5	32527.4	-13594.4	54466.5	-7295	34345.4	-14339.3	-8945.82
1.617	45612.9	27594.6	-16670.1	0	-86548.8	35466	45713.9	-11004.2	39992.5	-12976.4	15451.9	-12247.6	-15198.9
1.618	43006.7	33182	-29558.2	0	-90279.9	12970.5	64885.7	-8686.81	27537.7	-15450	-15925	-9035.87	-11724.2
1.619	42634.4	36802.9	-31606	0	-80978.8	-7755.07	85466.8	-2480.84	23202.2	-14390	-52657.7	-4638.96	-1886.31
1.62	47347.9	36925.3	-23415	0	-60429.3	-22603.9	100256	10880.5	29767.2	-9566.33	-85400.2	-553.543	9650.84
1.621	57082.7	33164.1	-9224.2	0	-32178	-29208.1	102343	31718.4	45401.5	-900.161	-105291	891.761	19171.8
1.622	68859.9	26110.2	5214.36	0	-773.251	-27750.3	87961.6	57077.6	64880.8	10901.6	-106952	-2213.42	25150.9
1.623	77473	17826.9	14877.8	0	29178.8	-20489	58112	81642.2	80738.5	24808.9	-90238	-10593.8	28628.5
1.624	77547.2	11311.2	17758.7	0	53819.3	-10625.1	18803.2	99755.8	86473.8	39007.8	-60010.6	-22901.3	31799.7
1.625	65611.8	9280.72	15643	0	71134.2	-1394.5	-20972.8	107579	78635.9	51659.3	-24483.1	-36474.8	36585.2
1.626	41446.6	13482.9	13117.5	0	80968.9	5257.19	-52516.5	104336	58393.4	60971.5	7638.28	-47956.2	42930
1.627	8569.46	23336.2	15784.8	0	85002.4	8617.23	-70182.4	92348.4	31575.9	65701.5	29818.3	-54653	48549.6
1.628	-26819.3	36030.6	27597.8	0	85794.2	9349.95	-73205.8	75626.9	6659.94	65316.5	39435.3	-55440.7	49808.1
1.629	-57733.8	47062.3	49136.3	0	85558.2	8748.65	-65872.3	58016	-7526.14	60067.9	37929.7	-50896	43146.2
1.63	-78348.1	51455.2	77192.5	0	85265.3	7855.95	-54945	41499.3	-5079.6	50978	29583.1	-43099.5	27149.4
1.631	-85707	45828.5	105758	0	83979.4	7458.86	-47148.1	25703.6	14964.1	39332.2	19539.2	-34380.5	3187.14
1.632	-80114.4	29405.8	128396	0	79553.9	7395.14	-45883.8	8718.96	47993	26806.3	11616.9	-26587.3	-24466.2
1.633	-64729.6	5094.65	140438	0	69427	7375.59	-49983	-11018.1	85004.6	14922.8	7406.68	-20307.3	-50094
1.634	-44279.3	-21413.1	140756	0	52160.4	7149.67	-54343.9	-33004.2	115287	4996.37	6157.91	-15008.7	-68495.2
1.635	-23602.1	-43095	131757	0	28558.7	7103.1	-52107.4	-53770	129610	-1921.3	6023.22	-9771.44	-76575.7
1.636	-6476.34	-53680.1	118117	0	1693.56	8255.59	-38306	-67425.7	123176	-5313.58	5459.88	-3993.67	-74431.1
1.637	5018.8	-50141.9	104788	0	-23359.3	11803.7	-12057.3	-67969.1	96896.4	-4873.15	4210.28	1795.12	-64844.1
1.638	10256.9	-33285.2	94694.7	0	-41443.5	18884.9	21889.7	-51980.7	57101.9	-831.924	3718.75	6146.44	-52136.2
1.639	9777.38	-8247.92	87849.7	0	-48648.3	29561.3	54875.7	-20926.9	13356	6472.72	6097.88	7325.13	-40411.5
1.64	4393.59	17456.9	81335.4	0	-43509.9	42758.8	76925.3	18216.6	-24453.9	16436	12904.5	4496.61	-32347.5
1.641	-5000.44	35954.2	70950.4	0	-27450.3	56083.8	80396	54688.3	-49040.2	28349.5	23715.2	-1170.68	-28422.7
1.642	-17838	41641.5	53318.2	0	-3732.67	66386	63385.3	77186.7	-57595.3	41569.4	35741.1	-6424.88	-27301.1
1.643	-33568.8	33031.1	27532	0	23612	70638.5	30155.4	78082.8	-51830.3	55076.3	44500.5	-6347.24	-26940.4
1.644	-51419.7	13003.5	-3880.76	0	51343.7	66740.1	-9339.08	56316.2	-37021.5	67819.4	45362	3653.24	-25401.1
1.645	-70073.5	-11823.4	-35718.9	0	77499.4	54424.6	-42730.5	18357.5	-19441.1	77934.1	35813.5	25944.2	-21890
1.646	-87503.7	-33440.8	-61831	0	101430	35449.8	-59411.6	-23674.9	-4332.47	83319.1	16658	59062.6	-16641.4
1.647	-101283	-44878.9	-77148.3	0	122732	13450.8	-53468.1	-56152.9	5570.25	81533.5	-7448.98	97151.2	-10584.2
1.648	-108620	-42312.7	-79513.3	0	139880	-6880.67	-26032.3	-68496.6	10584.5	70455.1	-29414.7	131307	-4657.72
1.649	-107191	-26205.4	-70046.1	0	150141	-21176	15863	-57194.2	12915.3	49441.2	-42164.5	151800	1009.75
1.65	-95302.7	-928.011	-52665	0	149170	-26209.9	60896.8	-26839.1	15525.7	19686.1	-41109.7	151557	6773.55
1.651	-72514	26643.7	-32381	0	133147	-21177	97309.9	11634.2	20371.8	-14849.7	-26416.7	128502	13670.9
1.652	-40045.1	49308.1	-13345.2	0	100317	-7778.27	116276	44806.4	27783	-48132.1	-3043.78	87048.4	22347.8
1.653	-832.034	61538.8	2150.8	0	52750.1	10070.2	113708	61903.1	36521.1	-72916.5	20420.8	37032.9	32732.4
1.654	40424.8	60812.6	14260.9	0	-2942.72	27189.8	91642.9	58424.1	44273	-82533.6	34772.9	-8907.19	43745.5
1.655	78292.5	48123.2	24550.5	0	-57077	38602.9	56571.4	37530.7	49042.6	-73192.8	33464.4	-39078.4	53351.2
1.656	107119	27017.7	34802	0	-98945.8	40739.3	18120.1	8437.57	49615.1	-44976.4	14657.1	-46433.7	59540.8
1.657	122676	2588.24	45638.1	0	-120428	32631.3	-14067.8	-17481.2	45940	-2853.74	-17623	-30568.1	60386.6
1.658	123401	-20410.4	55869.6	0	-118328	15911.2	-32244	-30986.8	38862	44771.4	-55182.1	2118.4	55111.8
1.659	110883	-38435.6	63142.9	0	-95637.2	-5510.08	-32075.7	-28647.4	29342	87896.8	-88178.6	40718.4	43973.5
1.66	90106.8	-49928.3	64886.8	0	-60623.5	-26612.7	-13719.4	-13632.6	18347.1	117898	-108426	73440.9	28112.8
1.661	67837.6	-54975.8	60050.9	0	-23896.6	-42845.1	18985.3	5883.77	6632.68	130123	-112119	91319.2	9592.57
1.662	51191.3	-54864.8	49953.5	0	4691.47	-51103.4	58728.3	20335.5	-4828.53	124812	-100322	90997.1	-9343.39
1.663	45184.6	-51313.8	38301.6	0	19597.6	-50637.8	96672.4	22776.8	-14152.4	107161	-78493.9	75234.9	-25853.3
1.664	51242.6	-45756.3	30228	0	20809.1	-42775.4	124002	11632.3	-18618.3	84894.9	-53775	51560.9	-37064.9
1.665	66855.6	-39293	30104	0	13436.7	-30006.3	133811	-8847.06	-14689.8	65525.1	-32420.1	29090.6	-40129.5
1.666	85834.4	-32398.8	40044.8	0	5616.24	-15105.8	123022	-30552.7	570.668	53671	-17810.7	15158.9	-32738.2
1.667	100979	-25447	58483.2	0	4697.04	146.274	92992.9	-44968.6	28250.3	49573.9	-9723.74	12794.2	-14249
1.668	105818	-18661.6	80568.6	0	15173.7	15152.8	49914.8	-46641.8	66543.6	49682.2	-5703.73	19801.1	13969.9
1.669	97173.6	-12413.2	99528.6	0	36531	30329.9	3223.28	-35254.8	110074	48457.3	-2655.71	30132.9	47643.4
1.67	76104.8	-7125.46	108808	0	64013.2	46136.9	-36217.1	-15475.2	151218	41788.5	742.35	36387	80147.9
1.671	47167.1	-3050.16	104605	0	90583.6	62080.3	-59324.5	5237.75	181787	29037	3378.38	33000.1	103679
1.672	17448.9	-330.95	86808	0	109378	76315.5	-61131	19826.2	195428	14427.7	2189.54	18413.8	111249
1.673	-6299.51	1206.26	59299.9	0	116401	85489.2	-42065.2	24543.2	189827	5654.57	-6328.83	-4134.3	98975.3
1.674	-19103.7	1810.49	28433.4	0	111422	86063.7	-8468.77	20244	166967	11019.8	-23355.8	-27829.8	67547.5
1.675	-19333.9	1663.17	913.729	0	97695.2	75646	29902.9	11631.3	132815	35887.4	-46480.2	-44701.3	22837.6
1.676	-8410.22	867.496	-18130.9	0	80222.8	54225.5	62329	4837.7	94922.7	79362.8	-69304.1	-48578.2	-25468.3
1.677	10208.7	-862.465	-26884.6	0	63713.3	25218.2	80363.8	4406.05	59881.1	134033	-83209.1	-37360.3	-66243.5
1.678	32058.7	-3666.88	-26450.9	0	51022.6	-5406.02	80372.3	11164.5	31493.5	187000	-80491.4	-13751.2	-90009.4
1.679	53311.2	-7523.5	-20211.7	0	42330.7	-30405.6	64145.5	21747.1	9668.97	224179	-57310.6	15569.7	-91743.1
1.68	70728.5	-11675.6	-12125.1	0	35912.4	-43632.7	38045.4	29940.3	-8176.88	234830	-16165.9	42242.3	-72048.9
1.681	81983.7	-14764.9	-5066.96	0	29380.8	-42174.6	10614.3	29612.9	-25405.9	215082	34417.7	58990.7	-36875.7
1.682	85263.8	-14981	-433.025	0	21322.4	-27322.5	-10030.7	17414.1	-43744	169788	81917.8	61807.8	4579.3
1.683	78845.8	-10419.3	2099.36	0	12340.6	-4598.19	-18790.8	-5498.57	-61532.5	110476	113893	51161.2	42697
1.684	61992	-179.153	3295.26	0	4913.98	18280.3	-14742.2	-33477.7	-74200.5	52088.8	122088	31517.7	70276.7
1.685	35363.9	15511.7	3547.14	0	2637.65	33610.2	-551.174	-58571.6	-75675.5	7636.4	105077	9912.73	84178
1.686	2254.5	34535	2040.84	0	8495.25	36469.7	18657.8	-73292.3	-61522.4	-15589.9	69046.1	-6374.34	85432.3
1.687	-31215.4	53312	-3038.19	0	23513.9	26464.5	37473.6	-73542.6	-31262.6	-17748	25250.5	-11824.8	78052.1
1.688	-57284.4	67655.2	-13354.8	0	45818	7678.84	51787.2	-59990.9	10141.2	-5658.79	-13669.7	-3858.72	66880.3
1.689	-68167.9	73642.1	-29486	0	70865.2	-12472.6	59690.4	-37557.6	53046.1	10993.7	-38143.5	16634.7	55848.2
1.69	-59425.5	69173.5	-49467.8	0	92598.8	-26005.7	61153.4	-13514.4	85997.7	23426.9	-44950.2	46186.3	46706.5
1.691	-31662.8	54450.5	-69110.8	0	105228	-26863.2	57346.1	5557.54	99193.4	27643.7	-37722.4	79541.9	39213
1.692	8176.25	32520.5	-82715.6	0	104976	-13014.4	49621.4	16069	88179.4	25410.9	-25369.1	111241	32265.5
1.693	48505	8444.09	-84930.8	0	91647.9	12812.1	38862.7	18453.4	55593.1	22816.4	-18094.6	136397	25039.1
1.694	76585.4	-11921.4	-72932.3	0	68733.8	44179.7	25572.2	16608.7	10450.3	27297.9	-23377.1	151357	18201.5
1.695	82701.1	-23403.5	-47430	0	42622.9	72824.7	10424.5	15502.2	-34587.7	43387.8	-42914.5	154164	13821.8
1.696	64281.9	-23144.8	-13108.4	0	20969.7	91440.7	-5088.88	19102.7	-67409.8	70599.5	-71848.6	144356	14610.1
1.697	27089.3	-11121.6	22783.2	0	10322.4	95559	-18520.1	28210	-80473.7	102754	-100715	123363	22507.5
1.698	-16043.5	9535.85	52586.2	0	14067.8	84910.4	-26337.2	40212.4	-73010.1	130076	-118684	94128.4	37354.3
1.699	-49433.6	33666.4	70394.4	0	30955.6	63253.9	-25306.3	50192.1	-50977.4	142886	-118007	61072.4	56557.5
1.7	-60272.7	55544	74035.5	0	55236.3	36879.8	-13402	53130.7	-24474.4	135220	-96761.3	29518.5	75405.2
1.701	-43079.1	70188.8	65118.8	0	77899.2	12700.1	9056.46	46246.9	-3855.97	107521	-59657.3	4723.42	88722.4
1.702	-2534.29	74975.8	48395.8	0	89298.7	-3864.36	38903.9	30367.4	3919.77	66320.2	-16573.8	-8958.06	92626.4
1.703	48362.8	69616.1	29797.5	0	82200.7	-10240.7	70850.9	9926.04	-2164.31	22205.3	21045.1	-9414.43	85791.7
1.704	92541.3	56235.1	14341.4	0	54340.8	-7183.66	98349.6	-8515.94	-17384.4	-14031	43764.3	2758.32	70136.8
1.705	114850	38238.1	4925.64	0	9879.99	1853.52	115627	-18779.2	-33498.7	-34910.9	47499.3	24255.4	49968.9
1.706	107840	19026.8	1591.2	0	-41362.5	11954.6	118853	-17205.4	-42085.6	-38563.5	34361.6	49681.5	30519.8
1.707	73783.8	1429.06	2510.4	0	-86309.4	18466.2	107204	-4274.18	-38307.2	-28641.4	11490.4	73203.4	16214.8
1.708	24111.4	-13281.1	4989.58	0	-112444	18540.8	83058.1	15716.2	-22792.4	-12117.9	-11510.1	89622.5	9171.14
1.709	-25544.4	-24630.7	6887.93	0	-112030	11900.7	51208.7	36060.7	-1542.24	3675.43	-26394.1	96039.4	9048.26
1.71	-60956.2	-32928.7	7342.61	0	-84574.7	989.335	18096.5	50018.1	16284.1	14319.7	-28645	91966.8	13337.3
1.711	-74502.8	-38274.5	6585.42	0	-37626.6	-10054.3	-10121.4	53226	22078.2	19604.5	-19012.6	79262.6	18773.6
1.712	-67696.7	-40139.4	5567.96	0	15497.5	-16823.9	-28188.5	45091.4	11015.6	23172	-2716.31	61237.4	22729.2
1.713	-49328.5	-37654.1	4874.59	0	59772.8	-16300.2	-32996.3	28941.1	-15593.6	30469.6	12825.7	41335.8	23805.2
1.714	-31727	-29722	4332.91	0	83277	-8099.25	-24249.1	10768.2	-50491.2	45649.5	20629.6	22447.9	22232.4
1.715	-24799.8	-16150.4	3081.45	0	81118.1	5222.82	-4138.46	-2890.09	-82864.9	69542.3	16941.6	6145.37	18935.5
1.716	-31829.4	2061.29	29.7339	0	56664.7	18895.8	22395.3	-7212.98	-101646	98452.5	1960.08	-6814.24	14837.8
1.717	-48452.6	22487.4	-5108.69	0	20398.3	27569.3	49100.6	-709.885	-99722.2	125367	-20311.6	-16107.4	10229.1
1.718	-64295.5	41601.3	-11432	0	-14386.6	27343.7	69353.4	14304.6	-76189.6	142294	-43775.7	-21173.3	4472.03
1.719	-68334	56030.5	-16773.1	0	-36104.3	17474.3	78003.5	32472.7	-36882	142987	-62793.6	-20674.7	-2939.67
1.72	-53639	63206.7	-18406.2	0	-39183.3	1050.62	72943.9	47122.2	7197.04	125660	-73796.6	-13018.2	-12054.1
1.721	-21112.1	62649.5	-14248.9	0	-25583.9	-15824.8	55876	52456.1	43854.8	93143.7	-76703	3240.95	-21225.1
1.722	20262.5	55974.4	-3680.46	0	-3328.91	-25917.6	32479.6	45441.6	63147.5	52674	-74100.3	28086.4	-27432
1.723	57002	46311.9	11718.4	0	16903.4	-23534.4	10855.1	26874.4	61080.6	13136.4	-69991.1	59484	-26996.4
1.724	75943.5	37610.5	28718	0	26727.3	-6898.19	-488.311	1383.49	40509.6	-17285.2	-67846.6	93248.4	-16881.1
1.725	70460.8	32802.3	43389.6	0	23364.9	20794.9	4319.21	-23894.6	10076.1	-33414.3	-68625.4	123359	3350.86
1.726	42748.4	33422.6	52448.9	0	10726	52101.1	26486.4	-41368.8	-18426.5	-34325.1	-70647.3	143816	31238
1.727	3997.86	38715.3	54442.7	0	-2320.5	77556.8	61632.5	-45294.2	-34630.6	-22786.8	-69716.5	149777	61230.3
1.728	-29946.3	46233.3	49931.4	0	-6246.32	89121.2	100489	-33884.3	-32427.9	-4315.68	-61394.9	139432	86294
1.729	-44488.8	52619.2	41200.8	0	5110.12	83070.6	131988	-10052.1	-12316.8	14936.8	-43095.4	114531	100149
1.73	-31654.9	54572.6	31041.1	0	31188.6	61599.5	146466	18958.9	18873	29930.2	-15659.2	80148.6	99147.2
1.731	6433.04	49984.2	21597.8	0	64878.9	32242.7	139175	43423.8	50798.1	37558.8	15667.3	43705	84017.4
1.732	58560.2	38083	13712.1	0	95087.1	5142.72	111952	54040	72561.9	37453.3	42897	12795.5	59324.6
1.733	108307	19688	6638.21	0	111166	-10742.3	72905.6	44743.1	77213.8	31095.6	57246.9	-6501.09	32480.4
1.734	140020	-3331.81	-986.735	0	107672	-11315	33899.4	15109.9	63547	21551.1	52555.5	-11229.6	11040.5
1.735	144611	-28631.1	-10372.1	0	86571.1	1017.45	6495.22	-29131.7	36492.9	12258.5	27800.7	-2282.73	406.387
1.736	122261	-53598.2	-21547.8	0	56958.6	17841.5	-1692.05	-77237.9	5536.43	6278.83	-11906.3	16213.8	2392.02
1.737	82441.4	-75973.9	-33054.9	0	31316.5	27819.1	10366.3	-116407	-19456.6	5825.68	-55923.3	37861	14660.8
1.738	39857.7	-93537.1	-42574.4	0	20523.4	21122.3	37006.1	-135704	-31084.6	11419.8	-91415	56054.4	32409.8
1.739	9449.88	-104616	-47583.2	0	29500.1	-6683.91	68158.4	-129447	-27784.7	22162.7	-106761	65407.5	49802.1
1.74	1161.64	-108129	-46671.4	0	54719.6	-52144	93132.4	-99324.6	-13838.5	35391.1	-95751.7	63299.9	62532.1
[truncated: 23,259 more rows]

## Sheet: Fig. S1c
time_msec_	dSxy1_Pa_	dSxy2_Pa_	dSxy3_Pa_	dSxy4_Pa_	dSxy5_Pa_	dSxy6_Pa_	dSxy7_Pa_	dSxy8_Pa_	dSxy9_Pa_	dSxy10_Pa_	dSxy11_Pa_	dSxy12_Pa_	dSxy13_Pa_
[truncated: 25,000 more rows]

[truncated: 6 more sheets: Fig. S1d, Fig. S1e, Fig. S1f, Fig. S1g, Fig. S1h, Fig. S1i]
