# Supplementary material for: Foreshock-induced slip transients set mainshock nucleation timing
Source: Nature. 2026 May 6;653(8115):752–7. doi: 10.1038/s41586-026-10497-5 (PMC13190238; doi:10.1038/s41586-026-10497-5)
Supplement: Supplementary file 7 — Source Data Extended Data Fig. 2 [file 41586_2026_10497_MOESM7_ESM.xlsx]

## Sheet: Fig. S2a
t (msec)	Acceleration 2 (m/sec^2)	Acceleration 3 (m/sec^2)	Acceleration 4 (m/sec^2)
0	-0.0150787	-0.0203088	-0.00808006
0.0005	0.00534612	-0.00645072	0.0273508
0.001	-0.00146216	0.0143364	0.0131784
0.0015	0.0325792	0.000478326	-0.0151662
0.002	0.0325792	0.00740737	0.0415231
0.0025	0.00534612	0.0212655	-0.0151662
0.003	-0.00146216	0.000478326	-0.00099389
0.0035	-0.0355036	0.00740737	0.00609228
0.004	-0.021887	0.0212655	-0.0435109
0.0045	-0.0423118	-0.0272379	-0.0364247
0.005	0.0189627	0.00740737	-0.0364247
0.0055	-0.021887	0.000478326	-0.0364247
0.006	0.025771	0.0212655	0.00609228
0.0065	-0.021887	0.000478326	-0.00099389
0.007	0.00534612	-0.00645072	-0.00808006
0.0075	-0.0286953	-0.00645072	-0.00808006
0.008	0.00534612	0.0212655	0.0344369
0.0085	-0.0150787	0.000478326	0.00609228
0.009	-0.00146216	0.00740737	-0.0293386
0.0095	-0.0150787	-0.0133798	-0.0151662
0.01	-0.00146216	-0.0272379	-0.0222524
0.0105	0.0189627	0.000478326	-0.00099389
0.011	-0.00146216	-0.0203088	-0.00808006
0.0115	-0.0286953	0.000478326	0.00609228
0.012	-0.00827044	0.0281945	-0.00099389
0.0125	-0.0423118	0.0420526	-0.0293386
0.013	0.00534612	0.00740737	-0.0151662
0.0135	-0.021887	-0.041096	-0.0364247
0.014	0.0325792	-0.00645072	0.0202646
0.0145	-0.0286953	0.000478326	0.0202646
0.015	-0.0355036	0.00740737	-0.0222524
0.0155	-0.021887	-0.0203088	-0.0364247
0.016	-0.00146216	-0.0272379	-0.00099389
0.0165	-0.00146216	0.000478326	-0.0151662
0.017	-0.021887	0.0212655	-0.0222524
0.0175	-0.00146216	-0.0133798	-0.0151662
0.018	-0.00146216	-0.0272379	0.0202646
0.0185	-0.0150787	0.0281945	0.0273508
0.019	0.00534612	0.00740737	0.0131784
0.0195	0.00534612	-0.00645072	-0.0151662
0.02	-0.00146216	-0.0272379	0.0202646
0.0205	0.0189627	0.000478326	0.0131784
0.021	-0.00146216	0.00740737	0.0344369
0.0215	-0.00146216	0.0281945	-0.0151662
0.022	0.0189627	0.00740737	-0.00808006
0.0225	-0.0355036	-0.0272379	-0.0222524
0.023	-0.00827044	-0.0203088	-0.0151662
0.0235	-0.0423118	0.00740737	-0.00099389
0.024	0.00534612	-0.0203088	-0.0293386
0.0245	0.025771	0.00740737	-0.00808006
0.025	0.025771	-0.0203088	-0.00099389
0.0255	-0.021887	-0.0272379	-0.00099389
0.026	-0.00146216	0.000478326	0.0202646
0.0265	-0.00827044	-0.00645072	-0.0151662
0.027	0.00534612	0.00740737	0.00609228
0.0275	-0.021887	0.0281945	-0.00099389
0.028	-0.00146216	0.0143364	0.0202646
0.0285	-0.00146216	-0.0133798	0.00609228
0.029	-0.00827044	-0.00645072	-0.0505971
0.0295	-0.00146216	-0.0272379	-0.00099389
0.03	0.0598124	0.0143364	0.0344369
0.0305	-0.00146216	0.0143364	-0.00808006
0.031	0.0189627	0.00740737	0.00609228
0.0315	-0.0150787	-0.00645072	0.0202646
0.032	-0.00827044	-0.00645072	0.0344369
0.0325	-0.0150787	-0.0133798	-0.00808006
0.033	0.00534612	0.000478326	-0.0151662
0.0335	-0.0150787	-0.0203088	-0.0293386
0.034	-0.00827044	-0.0133798	-0.0293386
0.0345	0.0325792	0.0143364	-0.00099389
0.035	-0.0150787	0.00740737	-0.0364247
0.0355	-0.00146216	0.0212655	-0.00808006
0.036	0.00534612	-0.0272379	-0.00099389
0.0365	-0.00146216	-0.0133798	-0.0222524
0.037	0.00534612	-0.041096	-0.0222524
0.0375	0.00534612	-0.0272379	-0.0222524
0.038	-0.00146216	-0.00645072	-0.00808006
0.0385	0.0189627	0.0143364	-0.0222524
0.039	0.00534612	0.0143364	-0.0364247
0.0395	0.00534612	0.0212655	-0.00808006
0.04	-0.0423118	0.000478326	-0.0364247
0.0405	0.025771	0.000478326	0.00609228
0.041	-0.0355036	-0.00645072	-0.00099389
0.0415	-0.0286953	-0.0133798	-0.00808006
0.042	-0.00827044	0.0212655	-0.0151662
0.0425	0.00534612	-0.0272379	-0.0222524
0.043	-0.00827044	0.000478326	-0.00099389
0.0435	-0.0150787	0.000478326	-0.0151662
0.044	-0.00827044	-0.0272379	-0.00808006
0.0445	-0.021887	0.000478326	-0.00099389
0.045	0.00534612	0.000478326	-0.00808006
0.0455	0.0189627	-0.0203088	-0.0293386
0.046	-0.0150787	-0.0133798	-0.0151662
0.0465	-0.0286953	0.00740737	0.00609228
0.047	-0.00827044	-0.0133798	0.0273508
0.0475	-0.00146216	0.0420526	-0.00808006
0.048	-0.00146216	-0.0133798	-0.0151662
0.0485	0.00534612	-0.00645072	-0.0435109
0.049	-0.021887	-0.00645072	0.00609228
0.0495	0.0325792	-0.0203088	-0.00099389
0.05	-0.00827044	0.000478326	-0.0151662
0.0505	-0.00146216	0.0212655	-0.00099389
0.051	0.00534612	0.0143364	-0.00099389
0.0515	0.025771	0.0143364	-0.00099389
0.052	0.0189627	-0.00645072	0.0131784
0.0525	-0.021887	0.00740737	0.0344369
0.053	0.0461958	-0.00645072	-0.00808006
0.0535	-0.021887	-0.0133798	-0.0151662
0.054	-0.021887	0.000478326	0.0202646
0.0545	-0.00827044	0.0212655	0.0273508
0.055	0.0189627	0.00740737	-0.0222524
0.0555	-0.0286953	0.00740737	-0.0151662
0.056	-0.00146216	0.00740737	-0.0435109
0.0565	0.00534612	-0.0133798	-0.0435109
0.057	0.0189627	-0.0203088	0.0202646
0.0575	-0.00146216	-0.00645072	-0.0364247
0.058	-0.00827044	-0.0133798	-0.0151662
0.0585	-0.0423118	0.000478326	-0.0293386
0.059	-0.00827044	0.0351236	-0.0293386
0.0595	-0.021887	0.00740737	-0.0151662
0.06	0.0325792	-0.00645072	-0.0505971
0.0605	0.00534612	-0.0203088	-0.00808006
0.061	-0.00827044	0.000478326	-0.0364247
0.0615	-0.0150787	-0.00645072	0.0131784
0.062	-0.0286953	-0.0133798	0.00609228
0.0625	-0.00146216	-0.0203088	0.0131784
0.063	-0.00146216	0.000478326	-0.0151662
0.0635	-0.00827044	0.0281945	-0.00808006
0.064	-0.0150787	0.00740737	0.0131784
0.0645	0.00534612	-0.0203088	0.0202646
0.065	0.0189627	0.000478326	0.0131784
0.0655	0.00534612	-0.00645072	0.0131784
0.066	0.0393875	-0.0133798	0.0131784
0.0665	-0.021887	-0.0133798	-0.0364247
0.067	-0.00146216	-0.0272379	-0.0293386
0.0675	0.025771	-0.00645072	-0.00808006
0.068	0.00534612	-0.00645072	-0.0364247
0.0685	0.00534612	-0.00645072	-0.0293386
0.069	0.025771	0.0143364	-0.00099389
0.0695	0.00534612	0.00740737	0.0202646
0.07	-0.0150787	-0.00645072	-0.00099389
0.0705	0.00534612	-0.0133798	-0.0435109
0.071	0.00534612	-0.0272379	-0.00099389
0.0715	0.0393875	-0.0341669	-0.0435109
0.072	-0.00827044	0.0143364	-0.0293386
0.0725	0.0189627	-0.00645072	-0.0151662
0.073	0.0325792	-0.0133798	0.00609228
0.0735	0.0189627	0.0281945	0.00609228
0.074	0.00534612	-0.0133798	-0.00808006
0.0745	-0.0423118	-0.00645072	0.00609228
0.075	-0.0286953	0.000478326	0.0131784
0.0755	0.0325792	-0.0203088	-0.0222524
0.076	-0.00827044	-0.0203088	-0.0222524
0.0765	-0.0355036	0.0212655	0.0202646
0.077	0.0189627	-0.00645072	-0.00808006
0.0775	-0.00146216	-0.0272379	-0.0151662
0.078	0.00534612	0.0143364	0.0202646
0.0785	0.00534612	0.000478326	-0.0151662
0.079	0.00534612	-0.00645072	-0.00099389
0.0795	-0.021887	0.000478326	-0.00099389
0.08	0.0189627	-0.0272379	-0.0364247
0.0805	0.00534612	-0.0272379	-0.0364247
0.081	0.025771	0.000478326	-0.0151662
0.0815	-0.0150787	0.000478326	0.00609228
0.082	-0.00827044	0.0281945	0.00609228
0.0825	-0.021887	0.0212655	-0.00099389
0.083	-0.0423118	0.0212655	-0.00099389
0.0835	0.0189627	-0.0133798	-0.00099389
0.084	-0.00146216	0.000478326	0.00609228
0.0845	-0.00827044	0.00740737	-0.00099389
0.085	-0.00146216	-0.0272379	-0.0151662
0.0855	-0.00827044	0.000478326	-0.0293386
0.086	0.025771	-0.0341669	-0.00808006
0.0865	0.0530041	-0.00645072	0.0202646
0.087	-0.00146216	-0.0272379	-0.0435109
0.0875	-0.00827044	0.00740737	0.0131784
0.088	-0.00827044	0.0212655	-0.0222524
0.0885	-0.00146216	-0.0203088	0.00609228
0.089	-0.0150787	-0.0133798	-0.00808006
0.0895	-0.00827044	0.00740737	0.00609228
0.09	-0.0150787	0.0143364	-0.00099389
0.0905	0.00534612	-0.0133798	0.00609228
0.091	0.00534612	-0.0133798	-0.00808006
0.0915	0.00534612	0.00740737	0.0344369
0.092	-0.00827044	-0.0133798	-0.0151662
0.0925	0.0325792	-0.00645072	0.0415231
0.093	0.0598124	0.000478326	0.00609228
0.0935	-0.0150787	0.00740737	-0.0151662
0.094	-0.0423118	0.00740737	-0.0151662
0.0945	0.00534612	0.00740737	0.0273508
0.095	-0.00146216	-0.041096	-0.0151662
0.0955	0.025771	0.00740737	-0.00099389
0.096	-0.00146216	0.0281945	-0.00099389
0.0965	-0.021887	0.0143364	0.00609228
0.097	-0.0150787	-0.00645072	-0.0151662
0.0975	0.0393875	0.000478326	0.0202646
0.098	-0.0150787	-0.00645072	0.0131784
0.0985	0.025771	-0.0272379	0.0131784
0.099	-0.021887	0.000478326	0.0415231
0.0995	0.025771	-0.0133798	0.00609228
0.1	0.025771	-0.0272379	-0.0222524
0.1005	0.0325792	0.0212655	-0.0505971
0.101	-0.0355036	-0.00645072	-0.00099389
0.1015	-0.00827044	-0.0272379	0.0273508
0.102	-0.00827044	0.00740737	-0.0293386
0.1025	0.025771	0.000478326	-0.0151662
0.103	0.00534612	-0.00645072	-0.00808006
0.1035	-0.00146216	0.00740737	-0.0151662
0.104	0.00534612	0.000478326	-0.00808006
0.1045	-0.00146216	-0.0341669	-0.0222524
0.105	0.00534612	0.0143364	0.00609228
0.1055	0.00534612	-0.00645072	-0.0151662
0.106	0.00534612	-0.0133798	-0.00099389
0.1065	-0.00827044	0.00740737	-0.00099389
0.107	-0.021887	0.000478326	-0.0364247
0.1075	-0.00827044	0.0281945	-0.00808006
0.108	0.0734289	0.0212655	0.0698678
0.1085	-0.0150787	-0.0133798	0.00609228
0.109	-0.00146216	0.00740737	0.00609228
0.1095	-0.00827044	-0.0272379	-0.0151662
0.11	0.0393875	0.00740737	0.0344369
0.1105	-0.0150787	-0.0203088	0.00609228
0.111	0.00534612	0.000478326	-0.00099389
0.1115	-0.00146216	0.000478326	-0.00808006
0.112	0.0189627	0.0143364	-0.0151662
0.1125	-0.00146216	0.000478326	-0.0364247
0.113	0.0189627	-0.00645072	-0.0222524
0.1135	0.0189627	-0.00645072	-0.0364247
0.114	-0.0150787	-0.0272379	-0.00099389
0.1145	-0.00827044	-0.0133798	-0.00808006
0.115	-0.0355036	-0.0203088	-0.0151662
0.1155	-0.021887	-0.0341669	-0.00808006
0.116	0.00534612	0.000478326	-0.0151662
0.1165	0.0325792	0.0212655	0.00609228
0.117	0.0325792	0.000478326	0.00609228
0.1175	-0.0286953	0.00740737	-0.0222524
0.118	0.0189627	-0.0203088	-0.0151662
0.1185	-0.00827044	0.000478326	-0.00808006
0.119	0.025771	0.0143364	0.0273508
0.1195	-0.0355036	0.0212655	0.00609228
0.12	-0.0150787	-0.0133798	-0.00099389
0.1205	-0.00827044	-0.00645072	-0.00808006
0.121	-0.00146216	-0.00645072	0.0131784
0.1215	-0.00146216	-0.0133798	-0.00099389
0.122	0.0325792	0.0143364	0.00609228
0.1225	0.0598124	-0.0203088	-0.0151662
0.123	-0.00146216	0.000478326	0.00609228
0.1235	0.00534612	0.000478326	-0.0151662
0.124	-0.00827044	0.000478326	-0.0364247
0.1245	0.0189627	-0.0272379	-0.00808006
0.125	-0.00827044	0.000478326	-0.0151662
0.1255	-0.00827044	0.000478326	-0.0435109
0.126	-0.00827044	0.0143364	0.0131784
0.1265	-0.00146216	-0.00645072	-0.0222524
0.127	0.025771	0.00740737	0.00609228
0.1275	-0.0150787	-0.0203088	-0.00099389
0.128	-0.00146216	-0.0272379	-0.0293386
0.1285	0.0325792	-0.00645072	-0.0293386
0.129	-0.00146216	0.000478326	-0.0364247
0.1295	0.00534612	0.00740737	-0.00099389
0.13	-0.00146216	0.000478326	0.0202646
0.1305	-0.00146216	0.000478326	-0.00808006
0.131	-0.00146216	0.00740737	-0.00808006
0.1315	0.025771	-0.0133798	-0.0222524
0.132	0.00534612	-0.0272379	-0.0364247
0.1325	0.025771	-0.00645072	-0.0435109
0.133	0.0325792	0.0281945	0.00609228
0.1335	-0.00146216	-0.0203088	0.0273508
0.134	0.0393875	-0.0272379	0.0202646
0.1345	-0.00146216	-0.0341669	0.0202646
0.135	-0.00146216	0.000478326	0.0202646
0.1355	-0.00827044	0.000478326	-0.00099389
0.136	0.00534612	0.00740737	-0.00099389
0.1365	0.0189627	-0.00645072	-0.0293386
0.137	-0.00146216	0.00740737	0.0202646
0.1375	0.00534612	0.000478326	-0.00099389
0.138	0.0325792	0.00740737	0.00609228
0.1385	0.025771	-0.00645072	0.0273508
0.139	0.0189627	0.0281945	-0.0151662
0.1395	-0.021887	-0.0133798	-0.00808006
0.14	0.025771	-0.0133798	-0.0222524
0.1405	-0.00827044	-0.0133798	-0.0151662
0.141	0.0189627	0.00740737	-0.00099389
0.1415	0.00534612	-0.0272379	0.0131784
0.142	-0.0150787	0.0281945	-0.00099389
0.1425	-0.00146216	0.000478326	-0.00808006
0.143	-0.00827044	-0.00645072	0.0131784
0.1435	0.0189627	0.000478326	-0.0293386
0.144	0.0325792	-0.00645072	-0.0435109
0.1445	0.0325792	0.000478326	0.00609228
0.145	-0.021887	0.0143364	-0.0505971
0.1455	-0.021887	-0.0203088	-0.0435109
0.146	0.00534612	-0.0203088	-0.00099389
0.1465	0.0189627	0.0281945	0.00609228
0.147	0.0461958	0.000478326	0.0131784
0.1475	0.00534612	-0.0203088	0.0202646
0.148	-0.0355036	0.0143364	0.0202646
0.1485	-0.0150787	-0.0203088	-0.0364247
0.149	-0.0355036	-0.0341669	0.0273508
0.1495	0.025771	0.0143364	0.0131784
0.15	-0.0355036	-0.0203088	-0.0151662
0.1505	-0.00146216	0.00740737	-0.00099389
0.151	-0.0286953	0.000478326	-0.0576832
0.1515	-0.0150787	-0.0341669	-0.00099389
0.152	0.025771	-0.00645072	0.0202646
0.1525	-0.00146216	0.0212655	0.00609228
0.153	0.025771	0.000478326	-0.0222524
0.1535	-0.0355036	0.0143364	0.00609228
0.154	-0.00146216	-0.00645072	-0.0151662
0.1545	-0.0286953	0.0212655	-0.0364247
0.155	-0.021887	-0.00645072	-0.00099389
0.1555	0.00534612	0.00740737	0.0344369
0.156	-0.021887	-0.00645072	-0.00808006
0.1565	-0.021887	-0.0133798	-0.00099389
0.157	0.0189627	0.000478326	-0.00808006
0.1575	0.00534612	0.0420526	0.0202646
0.158	-0.021887	0.0143364	-0.0222524
0.1585	0.00534612	0.000478326	0.00609228
0.159	0.025771	0.000478326	0.0131784
0.1595	-0.0150787	0.000478326	0.0202646
0.16	-0.021887	0.00740737	-0.0222524
0.1605	-0.00827044	0.00740737	-0.0222524
0.161	-0.021887	-0.0133798	-0.0222524
0.1615	-0.00827044	-0.0203088	-0.00808006
0.162	0.00534612	-0.00645072	0.00609228
0.1625	-0.0423118	-0.00645072	0.0131784
0.163	-0.0150787	-0.0203088	0.0131784
0.1635	-0.0355036	0.0143364	-0.00099389
0.164	0.025771	-0.00645072	0.0344369
0.1645	-0.0150787	0.0212655	0.00609228
0.165	-0.021887	0.0281945	-0.0222524
0.1655	-0.0150787	-0.00645072	-0.00808006
0.166	0.0189627	0.00740737	-0.00099389
0.1665	-0.0150787	-0.0341669	-0.00808006
0.167	-0.0150787	-0.00645072	-0.0293386
0.1675	-0.00146216	-0.00645072	0.0202646
0.168	0.025771	-0.00645072	-0.00808006
0.1685	-0.0355036	-0.0133798	-0.0293386
0.169	-0.00146216	-0.0203088	-0.0222524
0.1695	0.00534612	0.000478326	0.0131784
0.17	0.00534612	-0.00645072	0.0273508
0.1705	0.00534612	-0.0203088	-0.0151662
0.171	0.0189627	0.00740737	-0.00099389
0.1715	0.00534612	-0.0272379	0.00609228
0.172	-0.00827044	-0.00645072	-0.0505971
0.1725	-0.00827044	-0.00645072	-0.0505971
0.173	-0.021887	-0.0203088	-0.00808006
0.1735	-0.0286953	0.0559107	0.00609228
0.174	0.0189627	-0.0133798	-0.00808006
0.1745	-0.0286953	-0.00645072	-0.00099389
0.175	-0.00827044	-0.00645072	-0.00099389
0.1755	-0.0355036	-0.00645072	0.00609228
0.176	-0.0286953	-0.048025	-0.00808006
0.1765	0.025771	-0.00645072	-0.0222524
0.177	0.0189627	-0.0272379	-0.0222524
0.1775	-0.0150787	0.000478326	0.0131784
0.178	0.00534612	0.0212655	-0.0151662
0.1785	-0.0150787	0.0143364	-0.0151662
0.179	-0.0150787	0.0143364	-0.0151662
0.1795	0.025771	0.000478326	-0.00808006
0.18	0.0189627	0.0212655	-0.0435109
0.1805	0.0189627	0.0281945	-0.0151662
0.181	-0.021887	0.000478326	-0.00099389
0.1815	-0.021887	-0.0133798	-0.0151662
0.182	0.00534612	-0.0341669	0.0202646
0.1825	0.00534612	0.000478326	-0.0293386
0.183	0.00534612	0.00740737	-0.0222524
0.1835	-0.0286953	0.0489817	-0.0151662
0.184	0.00534612	-0.0203088	-0.0222524
0.1845	0.00534612	0.00740737	-0.00099389
0.185	-0.0627367	-0.0272379	-0.0151662
0.1855	-0.00827044	0.0143364	-0.00099389
0.186	-0.00146216	0.00740737	-0.00099389
0.1865	-0.021887	0.0143364	-0.0364247
0.187	-0.00146216	0.00740737	-0.0151662
0.1875	0.00534612	-0.0133798	0.0202646
0.188	-0.00146216	-0.0133798	-0.0222524
0.1885	0.0189627	-0.00645072	-0.0293386
0.189	0.00534612	-0.0203088	-0.00808006
0.1895	-0.021887	-0.0133798	-0.0222524
0.19	-0.00146216	-0.00645072	-0.00808006
0.1905	-0.021887	-0.041096	-0.00808006
0.191	-0.0286953	0.0212655	-0.0293386
0.1915	0.0189627	0.00740737	-0.0293386
0.192	-0.0491201	-0.0272379	0.0131784
0.1925	0.0189627	-0.0203088	0.0415231
0.193	0.0189627	0.000478326	-0.0435109
0.1935	-0.0286953	-0.041096	-0.00808006
0.194	-0.021887	0.000478326	-0.00099389
0.1945	0.025771	0.00740737	-0.00808006
0.195	-0.00827044	0.000478326	0.00609228
0.1955	0.0393875	-0.0203088	-0.0364247
0.196	-0.0286953	-0.00645072	0.0273508
0.1965	-0.021887	0.000478326	0.00609228
0.197	-0.0150787	-0.0133798	-0.00808006
0.1975	0.00534612	0.00740737	0.0131784
0.198	-0.021887	0.0351236	0.0131784
0.1985	-0.0150787	-0.00645072	0.0131784
0.199	0.025771	-0.0203088	-0.0435109
0.1995	-0.0286953	0.000478326	-0.00808006
0.2	0.0189627	-0.0203088	-0.0293386
0.2005	0.0325792	-0.00645072	-0.00808006
0.201	-0.00827044	0.0281945	0.0131784
0.2015	-0.0150787	-0.0272379	0.0202646
0.202	0.00534612	0.00740737	-0.00808006
0.2025	-0.00827044	0.0281945	-0.0222524
0.203	-0.021887	-0.00645072	0.0131784
0.2035	-0.0150787	0.0212655	-0.00808006
0.204	0.00534612	-0.0272379	0.00609228
0.2045	-0.00146216	-0.00645072	-0.0222524
0.205	-0.0150787	-0.00645072	-0.00808006
0.2055	0.025771	-0.0203088	-0.00808006
0.206	-0.021887	0.0212655	-0.0647694
0.2065	0.00534612	0.000478326	-0.0576832
0.207	0.025771	0.000478326	0.00609228
0.2075	-0.021887	-0.00645072	0.00609228
0.208	0.0189627	0.0281945	-0.0364247
0.2085	-0.021887	0.0143364	-0.00099389
0.209	-0.00146216	-0.0203088	0.0202646
0.2095	-0.0286953	-0.00645072	-0.0222524
0.21	-0.00146216	0.0212655	0.0131784
0.2105	-0.00146216	-0.00645072	0.0273508
0.211	0.025771	0.000478326	0.00609228
0.2115	0.00534612	0.0212655	0.0273508
0.212	-0.00146216	-0.00645072	-0.0293386
0.2125	0.025771	0.000478326	-0.00099389
0.213	0.025771	-0.0272379	-0.0293386
0.2135	-0.0286953	-0.00645072	-0.0222524
0.214	-0.0355036	0.00740737	0.00609228
0.2145	-0.0355036	0.0143364	-0.0435109
0.215	0.0189627	-0.0133798	0.0486093
0.2155	-0.0150787	-0.00645072	-0.00099389
0.216	0.00534612	-0.0133798	-0.00808006
0.2165	-0.0150787	-0.0272379	-0.00099389
0.217	-0.00827044	-0.00645072	-0.0151662
0.2175	-0.0150787	0.000478326	-0.00099389
0.218	0.025771	-0.0133798	0.00609228
0.2185	-0.00146216	-0.0272379	-0.00099389
0.219	0.00534612	0.00740737	0.0131784
0.2195	0.0393875	0.00740737	0.0131784
0.22	-0.00827044	0.000478326	0.0202646
0.2205	-0.0286953	-0.0133798	-0.0151662
0.221	0.0530041	-0.00645072	-0.0222524
0.2215	0.0189627	0.0143364	-0.00808006
0.222	0.00534612	0.00740737	0.00609228
0.2225	0.0325792	-0.00645072	-0.00099389
0.223	-0.021887	0.000478326	-0.0505971
0.2235	-0.00146216	-0.0133798	-0.0576832
0.224	-0.0150787	-0.0203088	0.0202646
0.2245	-0.0150787	0.00740737	-0.00099389
0.225	0.0189627	0.0212655	0.00609228
0.2255	0.00534612	0.0143364	-0.0151662
0.226	-0.00827044	-0.041096	0.0131784
0.2265	-0.00146216	0.00740737	-0.0222524
0.227	0.00534612	-0.0133798	0.0131784
0.2275	-0.00146216	-0.0133798	-0.0222524
0.228	-0.021887	-0.0133798	-0.00808006
0.2285	-0.0150787	0.000478326	-0.00099389
0.229	0.00534612	0.000478326	-0.0151662
0.2295	-0.021887	-0.0133798	-0.0364247
0.23	-0.021887	-0.0203088	0.00609228
0.2305	0.025771	0.00740737	0.0273508
0.231	-0.0150787	0.0143364	0.0131784
0.2315	0.0393875	0.000478326	-0.00808006
0.232	-0.00827044	-0.0203088	-0.0293386
0.2325	0.0189627	0.000478326	-0.00099389
0.233	-0.0150787	0.0143364	-0.0222524
0.2335	-0.00827044	-0.0203088	-0.0222524
0.234	-0.00146216	-0.0133798	0.0202646
0.2345	-0.021887	0.0143364	-0.0222524
0.235	-0.0355036	0.0212655	-0.0222524
0.2355	-0.0286953	0.00740737	-0.00099389
0.236	-0.0150787	0.0212655	-0.0151662
0.2365	0.00534612	0.0212655	0.0202646
0.237	-0.00827044	-0.0133798	0.0131784
0.2375	0.00534612	0.0143364	0.0131784
0.238	0.00534612	-0.0133798	0.0131784
0.2385	-0.00827044	0.00740737	-0.00099389
0.239	0.00534612	-0.0133798	0.0131784
0.2395	-0.0286953	0.0143364	-0.0576832
0.24	-0.00827044	-0.0133798	-0.00099389
0.2405	0.0393875	0.00740737	-0.0222524
0.241	-0.021887	0.00740737	-0.0151662
0.2415	-0.00827044	0.0143364	-0.0151662
0.242	0.00534612	0.0212655	0.0486093
0.2425	-0.00146216	0.00740737	0.0273508
0.243	-0.0150787	0.000478326	-0.0151662
0.2435	-0.021887	0.00740737	0.0273508
0.244	-0.00827044	0.00740737	0.0131784
0.2445	0.025771	0.0143364	-0.00808006
0.245	0.00534612	-0.00645072	-0.00808006
0.2455	-0.0286953	0.00740737	-0.00099389
0.246	0.0325792	0.0143364	0.0273508
0.2465	0.0325792	0.0420526	0.00609228
0.247	-0.0286953	0.0143364	-0.00808006
0.2475	0.025771	0.00740737	0.0202646
0.248	-0.00146216	0.0351236	0.0202646
0.2485	-0.00827044	0.0281945	-0.00808006
0.249	-0.0150787	-0.0133798	0.00609228
0.2495	0.00534612	-0.0203088	-0.0364247
0.25	0.025771	0.000478326	-0.0151662
0.2505	0.025771	-0.00645072	-0.00099389
0.251	-0.00827044	-0.00645072	-0.0151662
0.2515	-0.0286953	0.000478326	0.00609228
0.252	0.0393875	-0.0341669	0.0202646
0.2525	-0.00827044	-0.0272379	0.0202646
0.253	-0.00827044	-0.00645072	-0.0435109
0.2535	0.00534612	-0.0133798	0.00609228
0.254	-0.021887	-0.0133798	-0.00808006
0.2545	0.025771	0.0420526	0.00609228
0.255	0.025771	-0.0203088	-0.0222524
0.2555	0.00534612	0.00740737	0.0131784
0.256	0.0393875	-0.00645072	0.0131784
0.2565	0.0325792	-0.0133798	-0.0505971
0.257	-0.0150787	-0.0203088	0.0344369
0.2575	0.0189627	-0.00645072	0.00609228
0.258	0.0325792	0.000478326	-0.0222524
0.2585	-0.00146216	0.00740737	-0.00808006
0.259	-0.0150787	0.00740737	-0.00808006
0.2595	0.025771	0.000478326	-0.0151662
0.26	-0.00146216	0.0281945	-0.0151662
0.2605	0.00534612	-0.0133798	0.00609228
0.261	0.025771	0.000478326	-0.0151662
0.2615	-0.00827044	-0.0203088	-0.0151662
0.262	-0.0150787	-0.0203088	-0.00099389
0.2625	0.025771	0.00740737	0.00609228
0.263	0.025771	-0.0133798	0.0202646
0.2635	0.0393875	-0.00645072	0.00609228
0.264	-0.0286953	0.0143364	0.00609228
0.2645	0.00534612	-0.0133798	-0.00808006
0.265	-0.00146216	0.00740737	-0.00099389
0.2655	0.00534612	0.0281945	-0.00099389
0.266	-0.00146216	-0.0133798	0.00609228
0.2665	0.0325792	0.000478326	-0.00808006
0.267	-0.00827044	-0.0341669	-0.00808006
0.2675	0.0189627	0.000478326	0.0131784
0.268	0.025771	-0.0341669	-0.00808006
0.2685	0.0189627	-0.00645072	0.0131784
0.269	0.0461958	0.00740737	-0.00099389
0.2695	-0.00146216	0.0281945	-0.0151662
0.27	0.0189627	0.000478326	0.0131784
0.2705	0.025771	0.000478326	-0.0151662
0.271	-0.00146216	0.00740737	-0.00808006
0.2715	0.025771	0.000478326	-0.0364247
0.272	-0.00827044	-0.0133798	0.00609228
0.2725	-0.00827044	0.000478326	0.00609228
0.273	-0.00146216	-0.0133798	-0.0151662
0.2735	-0.00146216	-0.0203088	0.00609228
0.274	-0.021887	-0.00645072	-0.0151662
0.2745	-0.0355036	0.000478326	0.00609228
0.275	0.00534612	0.0143364	-0.00808006
0.2755	0.00534612	-0.041096	-0.0151662
0.276	0.0393875	0.0143364	-0.00808006
0.2765	-0.0423118	0.000478326	-0.0151662
0.277	0.0189627	0.00740737	0.0202646
0.2775	-0.00827044	0.0212655	0.0202646
0.278	-0.00146216	-0.0203088	0.0344369
0.2785	0.0189627	-0.00645072	-0.0151662
0.279	-0.0286953	0.0143364	0.00609228
0.2795	0.025771	0.0143364	-0.00808006
0.28	0.0393875	0.000478326	0.0131784
0.2805	-0.00146216	-0.0203088	-0.0151662
0.281	0.0189627	0.000478326	-0.0293386
0.2815	-0.00827044	0.000478326	-0.0151662
0.282	-0.00146216	0.000478326	-0.00099389
0.2825	-0.021887	-0.0133798	-0.0151662
0.283	0.00534612	0.000478326	-0.0151662
0.2835	0.0189627	0.0212655	-0.0364247
0.284	-0.0286953	0.000478326	0.0131784
0.2845	-0.0150787	0.0212655	-0.0151662
0.285	-0.00827044	-0.0272379	0.00609228
0.2855	-0.021887	0.00740737	-0.0151662
0.286	-0.00146216	-0.0133798	0.00609228
0.2865	-0.0150787	-0.00645072	0.0344369
0.287	-0.00827044	0.00740737	0.0273508
0.2875	-0.00146216	0.00740737	0.00609228
0.288	-0.0355036	-0.0341669	-0.0435109
0.2885	-0.00827044	0.0143364	-0.0222524
0.289	-0.00146216	-0.0203088	-0.0364247
0.2895	-0.0150787	-0.0272379	0.0202646
0.29	-0.00146216	0.0212655	0.0344369
0.2905	-0.0491201	-0.00645072	0.00609228
0.291	0.0393875	0.0212655	0.0202646
0.2915	-0.00146216	-0.0133798	0.0415231
0.292	0.025771	0.000478326	-0.0293386
0.2925	0.00534612	0.0351236	0.00609228
0.293	0.0325792	-0.0203088	-0.0222524
0.2935	-0.0150787	0.000478326	-0.0222524
0.294	-0.00827044	0.0143364	-0.00099389
0.2945	0.00534612	-0.0203088	-0.0222524
0.295	0.0598124	-0.0203088	0.0131784
0.2955	-0.0355036	-0.00645072	-0.0222524
0.296	-0.00146216	0.00740737	-0.0222524
0.2965	-0.00146216	0.0212655	-0.00808006
0.297	0.0325792	-0.0203088	0.0131784
0.2975	-0.0286953	-0.00645072	-0.0222524
0.298	-0.0355036	-0.0133798	-0.0222524
0.2985	0.00534612	-0.00645072	0.0131784
0.299	0.0325792	-0.0133798	-0.00099389
0.2995	0.00534612	0.0281945	-0.00099389
0.3	-0.00146216	0.000478326	-0.0151662
0.3005	0.00534612	-0.0272379	-0.0222524
0.301	0.0189627	0.00740737	-0.0222524
0.3015	-0.021887	0.0212655	0.0131784
0.302	-0.00146216	0.0281945	-0.0222524
0.3025	-0.00146216	0.00740737	0.00609228
0.303	-0.0150787	-0.0272379	-0.0151662
0.3035	-0.0150787	0.0143364	-0.0222524
0.304	0.025771	-0.0133798	0.0202646
0.3045	-0.00146216	0.00740737	0.0202646
0.305	-0.0150787	-0.0272379	0.00609228
0.3055	-0.00827044	0.0143364	0.00609228
0.306	-0.00827044	-0.0133798	-0.00099389
0.3065	-0.021887	0.000478326	0.00609228
0.307	-0.0355036	-0.0133798	-0.00808006
0.3075	0.025771	-0.0203088	-0.00099389
0.308	-0.00827044	0.0143364	0.0131784
0.3085	0.025771	0.00740737	-0.0293386
0.309	-0.00146216	0.000478326	0.00609228
0.3095	0.025771	-0.00645072	-0.0151662
0.31	0.0189627	0.0143364	-0.0151662
0.3105	0.00534612	-0.0133798	-0.0435109
0.311	-0.00827044	0.0212655	-0.00099389
0.3115	0.00534612	0.00740737	-0.00099389
0.312	-0.0355036	-0.0203088	0.00609228
0.3125	-0.00146216	0.00740737	-0.0222524
0.313	-0.00827044	-0.0203088	-0.00099389
0.3135	0.0189627	-0.00645072	0.0273508
0.314	0.0189627	0.000478326	0.00609228
0.3145	-0.0423118	0.00740737	-0.0151662
0.315	-0.00827044	-0.00645072	-0.0293386
0.3155	-0.00827044	-0.0133798	-0.0222524
0.316	-0.00827044	0.00740737	0.0273508
0.3165	-0.00827044	0.00740737	0.0202646
0.317	0.0189627	0.00740737	0.00609228
0.3175	-0.0286953	0.00740737	-0.0151662
0.318	0.0189627	-0.00645072	-0.0222524
0.3185	-0.00146216	-0.00645072	-0.00099389
0.319	0.0189627	-0.00645072	-0.00808006
0.3195	0.0189627	0.000478326	-0.0435109
0.32	-0.00146216	-0.0272379	-0.0151662
0.3205	0.0325792	0.000478326	-0.0222524
0.321	-0.00827044	-0.00645072	0.0202646
0.3215	0.0325792	0.000478326	-0.00808006
0.322	0.00534612	0.0281945	-0.00808006
0.3225	0.0325792	-0.00645072	-0.0222524
0.323	-0.021887	-0.048025	-0.0293386
0.3235	-0.00146216	0.000478326	0.0131784
0.324	-0.021887	-0.048025	-0.0222524
0.3245	0.0393875	0.0143364	-0.0435109
0.325	0.00534612	0.00740737	-0.0293386
0.3255	-0.00146216	0.0281945	-0.00099389
0.326	-0.0150787	0.000478326	0.00609228
0.3265	0.0393875	0.0212655	0.0131784
0.327	0.00534612	-0.00645072	-0.00099389
0.3275	-0.00827044	0.00740737	-0.0222524
0.328	-0.00827044	-0.00645072	-0.0151662
0.3285	0.00534612	0.0143364	-0.00808006
0.329	-0.00146216	0.0143364	-0.0435109
0.3295	-0.0286953	-0.00645072	-0.0293386
0.33	0.0325792	0.00740737	-0.00808006
0.3305	0.00534612	-0.0203088	-0.0222524
0.331	-0.0355036	-0.0272379	-0.00808006
0.3315	0.00534612	0.0351236	-0.0151662
0.332	-0.00146216	-0.00645072	0.00609228
0.3325	0.0189627	0.0143364	-0.0151662
0.333	0.00534612	-0.0133798	-0.0151662
0.3335	-0.021887	-0.0203088	-0.00808006
0.334	-0.00827044	0.00740737	-0.00099389
0.3345	-0.00146216	-0.00645072	-0.0435109
0.335	0.0325792	-0.00645072	-0.00808006
0.3355	0.0189627	0.0351236	-0.00099389
0.336	-0.0150787	0.0143364	-0.0222524
0.3365	0.025771	-0.0203088	-0.00808006
0.337	0.00534612	0.00740737	0.0131784
0.3375	0.00534612	0.0212655	-0.00808006
0.338	0.025771	-0.00645072	-0.00099389
0.3385	-0.021887	0.000478326	-0.0293386
0.339	-0.021887	0.000478326	-0.00099389
0.3395	-0.00146216	0.0281945	-0.0151662
0.34	-0.00827044	0.00740737	0.00609228
0.3405	-0.00146216	-0.0133798	-0.0293386
0.341	0.00534612	0.0212655	-0.0293386
0.3415	-0.021887	-0.0203088	-0.00808006
0.342	0.0325792	0.00740737	-0.0151662
0.3425	-0.021887	0.00740737	-0.00808006
0.343	-0.0150787	-0.00645072	-0.00808006
0.3435	-0.0355036	-0.0133798	-0.0151662
0.344	0.025771	0.000478326	-0.00808006
0.3445	-0.0150787	-0.0203088	0.0131784
0.345	0.025771	-0.00645072	-0.0222524
0.3455	-0.00827044	0.0351236	0.00609228
0.346	0.0189627	0.00740737	-0.0364247
0.3465	-0.00146216	-0.0133798	0.0202646
0.347	0.025771	-0.0133798	0.00609228
0.3475	-0.00146216	-0.0133798	-0.0293386
0.348	-0.00827044	0.00740737	-0.0222524
0.3485	-0.00146216	0.000478326	0.00609228
0.349	0.0325792	0.00740737	-0.0435109
0.3495	0.0325792	-0.0133798	-0.0151662
0.35	-0.0150787	-0.0203088	0.0202646
0.3505	-0.021887	-0.0203088	-0.0151662
0.351	0.025771	-0.00645072	0.00609228
0.3515	0.00534612	-0.00645072	0.0273508
0.352	0.00534612	0.0212655	-0.0293386
0.3525	-0.0355036	-0.0203088	-0.0364247
0.353	-0.0286953	0.00740737	-0.00099389
0.3535	0.0325792	-0.0203088	0.0202646
0.354	-0.0150787	0.00740737	0.0202646
0.3545	-0.00146216	-0.00645072	-0.00808006
0.355	0.0189627	0.0351236	0.0273508
0.3555	-0.021887	-0.00645072	-0.0505971
0.356	-0.00146216	-0.0133798	-0.00808006
0.3565	0.0461958	0.0281945	0.0131784
0.357	0.0325792	0.000478326	-0.0364247
0.3575	-0.021887	-0.0133798	-0.0293386
0.358	0.0393875	0.0212655	0.0273508
0.3585	-0.00146216	0.000478326	-0.0151662
0.359	-0.0150787	-0.048025	-0.0151662
0.3595	-0.021887	0.000478326	-0.0364247
0.36	-0.0150787	-0.00645072	-0.0222524
0.3605	0.0325792	-0.0133798	0.0202646
0.361	0.00534612	0.0281945	0.00609228
0.3615	-0.0355036	-0.00645072	0.00609228
0.362	0.00534612	0.0212655	0.0131784
0.3625	0.025771	0.000478326	-0.0151662
0.363	-0.0150787	-0.00645072	-0.0151662
0.3635	-0.0150787	0.0212655	-0.0151662
0.364	-0.00146216	-0.00645072	-0.0151662
0.3645	-0.00146216	-0.0133798	-0.0151662
0.365	-0.021887	-0.00645072	-0.00808006
0.3655	-0.00827044	0.0212655	-0.0151662
0.366	0.025771	0.0420526	0.0344369
0.3665	-0.0423118	0.000478326	0.0131784
0.367	-0.0150787	0.0143364	0.0344369
0.3675	-0.00827044	-0.00645072	0.00609228
0.368	-0.00827044	0.0281945	-0.0505971
0.3685	-0.021887	0.0212655	0.00609228
0.369	-0.00146216	-0.0203088	-0.0151662
0.3695	-0.021887	0.000478326	-0.0293386
0.37	-0.00146216	0.00740737	0.00609228
0.3705	0.00534612	-0.00645072	-0.00808006
0.371	0.0189627	-0.00645072	0.00609228
0.3715	0.0325792	0.0212655	-0.00808006
0.372	0.0189627	0.0143364	-0.0151662
0.3725	-0.021887	0.000478326	0.0202646
0.373	-0.00146216	-0.0203088	-0.0505971
0.3735	0.0393875	-0.00645072	-0.0222524
0.374	0.0530041	-0.0133798	-0.0293386
0.3745	0.00534612	-0.00645072	-0.0151662
0.375	0.0189627	-0.0203088	0.00609228
0.3755	-0.00827044	-0.0203088	-0.00099389
0.376	-0.00827044	-0.0133798	-0.0222524
0.3765	-0.00827044	-0.0133798	0.00609228
0.377	-0.00146216	0.0281945	0.0131784
0.3775	0.0325792	0.0351236	-0.00808006
0.378	-0.00146216	0.0143364	0.0131784
0.3785	-0.00146216	-0.00645072	-0.00099389
0.379	0.025771	0.0143364	0.00609228
0.3795	0.00534612	-0.00645072	-0.0789417
0.38	0.025771	-0.0341669	0.0131784
0.3805	0.0189627	-0.00645072	-0.0151662
0.381	-0.00146216	0.000478326	0.0131784
0.3815	-0.0286953	0.000478326	-0.0151662
0.382	0.025771	0.0143364	-0.0293386
0.3825	-0.00827044	-0.0133798	-0.0435109
0.383	-0.00827044	-0.0133798	-0.0435109
0.3835	-0.00827044	-0.0133798	-0.0364247
0.384	0.0189627	0.0143364	-0.0293386
0.3845	0.00534612	0.000478326	-0.00099389
0.385	0.0325792	-0.00645072	-0.0151662
0.3855	0.0189627	-0.0203088	-0.00099389
0.386	0.025771	-0.0203088	-0.00808006
0.3865	-0.00146216	0.00740737	-0.0222524
0.387	-0.00827044	-0.0133798	-0.0151662
0.3875	0.0189627	-0.0133798	-0.00099389
0.388	-0.0286953	-0.0133798	-0.0505971
0.3885	-0.00827044	-0.0272379	0.0202646
0.389	-0.00146216	0.0281945	-0.0222524
0.3895	-0.00146216	-0.0133798	0.0344369
0.39	-0.00827044	0.0212655	-0.0222524
0.3905	-0.00827044	0.000478326	0.0131784
0.391	0.0393875	-0.0203088	-0.0151662
0.3915	0.0189627	-0.0133798	-0.0151662
0.392	-0.00146216	0.0143364	0.0131784
0.3925	-0.0150787	0.0143364	-0.00099389
0.393	0.0189627	0.00740737	-0.0435109
0.3935	-0.021887	-0.0272379	0.00609228
0.394	0.00534612	0.0143364	-0.0151662
0.3945	-0.0286953	-0.0203088	-0.00808006
0.395	0.025771	-0.0272379	-0.0151662
0.3955	-0.00827044	0.00740737	-0.0151662
0.396	-0.0286953	-0.0272379	-0.0293386
0.3965	0.00534612	0.00740737	0.0344369
0.397	0.0325792	-0.0203088	-0.00808006
0.3975	0.00534612	0.0143364	-0.00099389
0.398	-0.00827044	0.0281945	-0.0293386
0.3985	-0.0150787	-0.0133798	-0.0293386
0.399	-0.00827044	-0.00645072	0.0131784
0.3995	0.0325792	0.000478326	-0.0151662
0.4	-0.00146216	-0.0133798	0.00609228
0.4005	0.00534612	-0.00645072	0.0273508
0.401	-0.0491201	-0.0272379	-0.0718556
0.4015	0.0393875	0.0143364	-0.0222524
0.402	0.025771	-0.0272379	-0.00099389
0.4025	-0.00827044	-0.00645072	-0.0151662
0.403	0.0189627	0.00740737	-0.0293386
0.4035	-0.00827044	0.0143364	-0.00808006
0.404	-0.00827044	0.0351236	-0.00808006
0.4045	-0.00146216	0.00740737	0.0344369
0.405	-0.0286953	0.00740737	-0.0435109
0.4055	-0.0355036	0.00740737	-0.0151662
0.406	-0.0150787	-0.0133798	-0.00099389
0.4065	0.00534612	-0.0133798	-0.00099389
0.407	-0.0286953	0.0351236	-0.0293386
0.4075	-0.00827044	0.00740737	0.00609228
0.408	-0.0150787	0.0281945	0.0131784
0.4085	0.0325792	-0.0203088	0.0486093
0.409	-0.0150787	-0.00645072	0.0202646
0.4095	-0.0286953	-0.0272379	-0.0151662
0.41	-0.021887	-0.0133798	-0.0151662
0.4105	-0.00146216	-0.00645072	-0.00808006
0.411	-0.00146216	0.000478326	-0.00808006
0.4115	-0.00827044	0.000478326	-0.00808006
0.412	-0.021887	0.000478326	0.0202646
0.4125	-0.021887	0.00740737	-0.0293386
0.413	-0.0286953	0.0281945	-0.0293386
0.4135	-0.00146216	-0.0272379	-0.00808006
0.414	-0.00146216	-0.0203088	-0.00808006
0.4145	-0.00827044	-0.0203088	-0.0151662
0.415	-0.00827044	-0.0203088	0.0202646
0.4155	0.0189627	0.0351236	0.0273508
0.416	0.0325792	-0.00645072	-0.0435109
0.4165	0.0598124	0.0143364	0.0131784
0.417	-0.00827044	-0.0133798	-0.00099389
0.4175	-0.00146216	-0.00645072	0.0131784
0.418	-0.021887	0.000478326	-0.00808006
0.4185	-0.0150787	0.0143364	-0.00099389
0.419	-0.0150787	-0.0272379	-0.0435109
0.4195	0.025771	0.0212655	-0.0151662
0.42	-0.00146216	0.000478326	-0.0151662
0.4205	0.0325792	-0.00645072	0.00609228
0.421	-0.00146216	-0.0133798	-0.0222524
0.4215	-0.00146216	0.0212655	-0.00808006
0.422	0.025771	-0.0133798	-0.00808006
0.4225	-0.021887	0.0281945	-0.00808006
0.423	0.00534612	0.00740737	0.0131784
0.4235	-0.0150787	0.0281945	-0.00099389
0.424	-0.0150787	0.000478326	0.0344369
0.4245	0.0530041	0.0281945	0.0627816
0.425	0.00534612	0.0212655	-0.0151662
0.4255	-0.0423118	0.00740737	-0.0364247
0.426	0.00534612	0.0143364	-0.0151662
0.4265	-0.0559284	0.00740737	0.0131784
0.427	0.0325792	-0.00645072	-0.00099389
0.4275	-0.0150787	-0.0133798	-0.00808006
0.428	0.00534612	0.00740737	-0.0222524
0.4285	-0.021887	-0.00645072	0.00609228
0.429	-0.0150787	0.00740737	-0.00099389
0.4295	0.00534612	-0.0272379	0.0344369
0.43	0.0189627	0.0143364	0.0202646
0.4305	-0.00827044	0.0143364	0.00609228
0.431	-0.00827044	0.000478326	-0.0151662
0.4315	-0.00146216	-0.0133798	0.0273508
0.432	0.025771	0.00740737	0.0202646
0.4325	-0.021887	0.0143364	-0.0435109
0.433	0.0189627	-0.041096	0.0131784
0.4335	0.00534612	0.0143364	0.0131784
0.434	0.025771	-0.00645072	0.00609228
0.4345	-0.00146216	0.0143364	0.00609228
0.435	0.0461958	0.00740737	-0.0364247
0.4355	0.0189627	-0.0203088	-0.00808006
0.436	0.00534612	0.000478326	-0.00808006
0.4365	0.0189627	0.000478326	0.0131784
0.437	-0.0355036	-0.00645072	-0.00099389
0.4375	0.025771	0.00740737	-0.00808006
0.438	0.0189627	0.0281945	0.0202646
0.4385	0.0189627	-0.0203088	-0.0222524
0.439	0.0393875	-0.041096	0.00609228
0.4395	-0.00146216	0.0281945	0.0131784
0.44	0.00534612	0.000478326	-0.00099389
0.4405	0.0189627	-0.0133798	-0.0151662
0.441	0.0325792	0.0143364	-0.00099389
0.4415	-0.00827044	0.000478326	0.00609228
0.442	-0.0150787	0.000478326	-0.00099389
0.4425	-0.021887	-0.0272379	0.00609228
0.443	0.00534612	0.000478326	-0.0364247
0.4435	-0.00827044	0.00740737	-0.0435109
0.444	0.025771	0.0281945	0.0698678
0.4445	-0.021887	0.000478326	-0.00808006
0.445	-0.0150787	-0.0133798	0.00609228
0.4455	-0.0286953	0.00740737	0.00609228
0.446	-0.00146216	0.000478326	-0.00808006
0.4465	-0.0150787	-0.00645072	-0.00808006
0.447	-0.00146216	0.0212655	0.00609228
0.4475	0.0189627	0.00740737	-0.00808006
0.448	-0.00827044	0.0351236	-0.00808006
0.4485	0.025771	0.00740737	-0.0293386
0.449	0.0393875	-0.0272379	0.0131784
0.4495	-0.00146216	0.00740737	-0.0222524
0.45	0.0461958	0.000478326	-0.0293386
0.4505	-0.0423118	-0.00645072	0.00609228
0.451	0.025771	0.00740737	-0.00808006
0.4515	0.00534612	0.0281945	-0.0151662
0.452	-0.00827044	0.000478326	-0.0293386
0.4525	-0.00146216	-0.00645072	-0.00099389
0.453	-0.00146216	-0.0272379	0.0273508
0.4535	-0.00827044	0.0143364	0.0202646
0.454	0.0325792	-0.0203088	0.0202646
0.4545	0.0189627	-0.0133798	-0.0222524
0.455	-0.00146216	-0.0272379	0.0344369
0.4555	-0.00827044	-0.0133798	-0.0222524
0.456	0.0325792	-0.0203088	-0.0151662
0.4565	0.00534612	0.00740737	-0.0293386
0.457	-0.0286953	-0.0203088	-0.0151662
0.4575	0.00534612	-0.0133798	0.0202646
0.458	0.0189627	0.0143364	-0.0364247
0.4585	-0.00146216	0.000478326	-0.0151662
0.459	-0.00827044	-0.0133798	0.0202646
0.4595	0.00534612	0.00740737	0.00609228
0.46	-0.00827044	0.00740737	0.00609228
0.4605	-0.00146216	-0.0133798	0.0627816
0.461	-0.00146216	0.0212655	-0.0151662
0.4615	-0.00146216	-0.0272379	0.0131784
0.462	0.00534612	-0.0272379	-0.0364247
0.4625	0.00534612	0.0212655	-0.0151662
0.463	-0.00146216	0.00740737	0.0202646
0.4635	-0.0286953	0.000478326	-0.0222524
0.464	-0.021887	-0.00645072	-0.00099389
0.4645	-0.0559284	0.0143364	-0.0293386
0.465	-0.00827044	0.00740737	-0.00808006
0.4655	-0.021887	-0.0133798	0.0344369
0.466	-0.00827044	-0.00645072	-0.00808006
0.4665	0.00534612	0.00740737	-0.00808006
0.467	0.0189627	-0.0203088	-0.0364247
0.4675	-0.00827044	-0.0341669	-0.00808006
0.468	-0.0423118	-0.0272379	-0.00099389
0.4685	-0.0150787	-0.0133798	-0.00099389
0.469	-0.0355036	0.000478326	-0.0222524
0.4695	0.00534612	0.0281945	-0.0293386
0.47	0.00534612	-0.0203088	0.0344369
0.4705	-0.00146216	0.0143364	-0.00099389
0.471	0.00534612	0.00740737	-0.0222524
0.4715	0.0189627	-0.00645072	-0.00099389
0.472	0.0189627	-0.0203088	-0.00099389
0.4725	-0.021887	-0.0272379	-0.0151662
0.473	-0.0423118	-0.0133798	-0.00099389
0.4735	0.00534612	0.000478326	-0.0222524
0.474	-0.00146216	-0.0341669	-0.00808006
0.4745	0.00534612	-0.0133798	-0.0151662
0.475	0.025771	0.0281945	-0.00099389
0.4755	0.0189627	-0.0133798	-0.0222524
0.476	-0.0150787	0.00740737	-0.00808006
0.4765	0.0189627	-0.00645072	0.0202646
0.477	0.0325792	0.00740737	0.0202646
0.4775	-0.00146216	-0.0133798	0.00609228
0.478	-0.00827044	-0.0133798	0.0131784
0.4785	-0.0286953	0.00740737	-0.00808006
0.479	-0.00827044	-0.0203088	-0.00099389
0.4795	-0.021887	0.00740737	-0.0222524
0.48	-0.021887	0.000478326	0.0202646
0.4805	-0.00146216	0.000478326	-0.00808006
0.481	-0.021887	-0.0272379	-0.00808006
0.4815	-0.0150787	-0.00645072	-0.00099389
0.482	0.00534612	0.00740737	0.00609228
0.4825	0.0393875	-0.0272379	0.0202646
0.483	0.0189627	0.000478326	-0.0151662
0.4835	-0.00146216	-0.00645072	-0.00808006
0.484	-0.00827044	0.00740737	0.0131784
0.4845	0.00534612	0.000478326	0.0131784
0.485	0.0325792	0.00740737	0.00609228
0.4855	-0.00827044	-0.0133798	-0.00099389
0.486	-0.0150787	0.0212655	-0.0222524
0.4865	0.0189627	-0.00645072	-0.00808006
0.487	0.025771	0.0351236	0.0131784
0.4875	-0.00827044	0.0143364	0.0273508
0.488	0.0189627	0.0212655	-0.00099389
0.4885	-0.021887	0.0281945	0.0131784
0.489	-0.00146216	-0.0133798	-0.0435109
0.4895	0.00534612	-0.0272379	0.0202646
0.49	-0.00146216	0.0281945	-0.0293386
0.4905	-0.021887	-0.00645072	-0.0293386
0.491	-0.00146216	0.00740737	-0.0151662
0.4915	0.025771	-0.0133798	0.0131784
0.492	0.0189627	0.0212655	-0.00099389
0.4925	0.0189627	-0.0133798	0.0202646
0.493	0.025771	-0.0272379	0.0202646
0.4935	0.0189627	0.0143364	0.0131784
0.494	0.00534612	0.00740737	-0.0576832
0.4945	0.0393875	0.0143364	-0.00808006
0.495	-0.0286953	0.0143364	-0.0151662
0.4955	-0.00827044	0.000478326	0.0131784
0.496	-0.00146216	0.000478326	-0.0364247
0.4965	0.0189627	-0.0133798	0.0202646
0.497	-0.0150787	0.00740737	0.00609228
0.4975	-0.021887	-0.00645072	-0.00808006
0.498	-0.0150787	-0.00645072	0.00609228
0.4985	0.0325792	-0.0203088	0.00609228
0.499	-0.00146216	0.000478326	-0.0222524
0.4995	-0.0150787	-0.0133798	-0.0222524
0.5	-0.0286953	-0.0272379	-0.00099389
0.5005	-0.00146216	-0.00645072	-0.00808006
0.501	-0.00146216	0.0143364	-0.00808006
0.5015	-0.00827044	0.00740737	0.0202646
0.502	-0.00827044	-0.00645072	0.00609228
0.5025	-0.00827044	-0.00645072	0.0131784
0.503	-0.00827044	-0.0133798	-0.0222524
0.5035	-0.00827044	-0.0133798	-0.0222524
0.504	-0.021887	-0.00645072	-0.00808006
0.5045	-0.0695449	-0.0203088	-0.0505971
0.505	0.0189627	-0.00645072	0.0202646
0.5055	-0.0286953	0.0420526	-0.0435109
0.506	0.0189627	-0.0203088	0.0131784
0.5065	-0.00146216	-0.0133798	-0.0364247
0.507	-0.0286953	-0.0133798	-0.00099389
0.5075	0.0189627	-0.0203088	-0.0435109
0.508	0.0189627	0.000478326	0.0202646
0.5085	-0.00146216	0.00740737	-0.00808006
0.509	-0.00146216	-0.0341669	-0.00808006
0.5095	0.00534612	-0.00645072	-0.0222524
0.51	0.0325792	-0.041096	-0.0222524
0.5105	-0.0286953	0.00740737	-0.0222524
0.511	0.0461958	0.00740737	0.00609228
0.5115	-0.00827044	-0.0133798	-0.00808006
0.512	0.00534612	0.0212655	-0.00808006
0.5125	-0.0355036	0.000478326	0.0131784
0.513	-0.021887	-0.00645072	-0.0222524
0.5135	-0.0150787	-0.0133798	0.0131784
0.514	-0.00146216	-0.0133798	-0.0293386
0.5145	-0.0355036	0.0212655	0.0131784
0.515	0.0189627	0.000478326	-0.00808006
0.5155	-0.0150787	0.0143364	-0.0222524
0.516	-0.00146216	-0.00645072	-0.0151662
0.5165	-0.021887	0.0212655	0.0415231
0.517	-0.0286953	0.000478326	-0.00808006
0.5175	-0.00827044	-0.0272379	-0.00099389
0.518	-0.00827044	0.0281945	-0.0151662
0.5185	0.0189627	-0.00645072	-0.0151662
0.519	-0.0150787	-0.00645072	-0.00808006
0.5195	-0.021887	0.0212655	-0.0222524
0.52	0.00534612	-0.00645072	0.00609228
0.5205	-0.00827044	-0.0203088	-0.0293386
0.521	-0.00146216	-0.0203088	-0.00808006
0.5215	-0.00146216	0.000478326	-0.0151662
0.522	-0.0150787	0.00740737	-0.00808006
0.5225	-0.0286953	-0.00645072	-0.00099389
0.523	0.0325792	0.0143364	-0.0151662
0.5235	-0.00827044	-0.00645072	-0.0151662
0.524	0.00534612	-0.0133798	-0.00808006
0.5245	-0.021887	-0.0133798	-0.0293386
0.525	-0.0286953	0.00740737	-0.0222524
0.5255	-0.0355036	-0.0341669	-0.0151662
0.526	0.0393875	-0.0272379	0.0131784
0.5265	0.0189627	0.0212655	-0.0151662
0.527	0.025771	0.0212655	-0.0222524
0.5275	0.0393875	0.00740737	-0.0364247
0.528	-0.021887	0.00740737	-0.00099389
0.5285	-0.00146216	-0.0203088	-0.0222524
0.529	0.0530041	0.00740737	-0.0364247
0.5295	-0.00146216	-0.0203088	-0.00808006
0.53	-0.0355036	-0.0203088	-0.00099389
0.5305	0.00534612	0.00740737	-0.0293386
0.531	-0.021887	-0.041096	0.00609228
0.5315	0.00534612	-0.0203088	-0.0222524
0.532	0.025771	0.000478326	-0.0435109
0.5325	-0.00146216	-0.0133798	-0.00099389
0.533	0.0393875	0.00740737	-0.00808006
0.5335	0.00534612	-0.0203088	0.0344369
0.534	0.0189627	0.0281945	0.0273508
0.5345	-0.00827044	0.0212655	-0.0151662
0.535	-0.00146216	-0.0133798	0.00609228
0.5355	-0.0491201	-0.00645072	-0.0151662
0.536	-0.0355036	0.000478326	-0.00808006
0.5365	0.0393875	-0.00645072	0.00609228
0.537	-0.0355036	0.0351236	-0.0151662
0.5375	-0.0150787	-0.0133798	-0.00808006
0.538	-0.00827044	0.000478326	-0.00808006
0.5385	-0.0150787	-0.00645072	0.0131784
0.539	0.025771	-0.0272379	0.00609228
0.5395	0.0189627	-0.0133798	-0.0222524
0.54	-0.00146216	-0.0203088	-0.00099389
0.5405	0.0189627	0.0281945	0.00609228
0.541	-0.00146216	0.000478326	-0.0364247
0.5415	-0.0286953	-0.0133798	0.00609228
0.542	-0.00146216	-0.0133798	0.0486093
0.5425	-0.00827044	0.000478326	0.0202646
0.543	0.0393875	-0.00645072	-0.00808006
0.5435	-0.0355036	-0.0203088	-0.00808006
0.544	0.0325792	0.00740737	0.0131784
0.5445	0.0461958	-0.00645072	0.0202646
0.545	-0.0150787	-0.00645072	-0.00808006
0.5455	-0.00827044	-0.0133798	-0.0222524
0.546	-0.0150787	0.00740737	0.0273508
0.5465	-0.00146216	0.000478326	-0.00808006
0.547	0.00534612	0.0143364	-0.00808006
0.5475	-0.0423118	0.000478326	-0.0364247
0.548	-0.0286953	-0.0133798	-0.00099389
0.5485	-0.00827044	0.000478326	-0.0222524
0.549	0.0461958	-0.0272379	-0.00099389
0.5495	-0.00146216	0.000478326	-0.00808006
0.55	-0.021887	-0.0133798	0.00609228
0.5505	-0.0150787	-0.0133798	0.00609228
0.551	0.0393875	0.0143364	-0.00808006
0.5515	-0.0355036	0.00740737	-0.00808006
0.552	-0.0286953	-0.0133798	-0.0151662
0.5525	-0.00146216	0.0143364	0.0202646
0.553	-0.00827044	0.0281945	-0.00808006
0.5535	-0.00827044	0.0143364	-0.0435109
0.554	0.0189627	-0.00645072	-0.0293386
0.5545	-0.00146216	-0.00645072	-0.0435109
0.555	0.0461958	0.0143364	-0.00808006
0.5555	-0.0150787	0.000478326	0.0131784
0.556	0.00534612	0.0212655	0.00609228
0.5565	0.0189627	-0.0203088	-0.00099389
0.557	0.00534612	-0.00645072	-0.0435109
0.5575	0.00534612	-0.00645072	0.0131784
0.558	0.00534612	0.00740737	-0.0364247
0.5585	-0.00827044	-0.00645072	0.00609228
0.559	-0.00827044	-0.0272379	0.0131784
0.5595	0.0325792	-0.0133798	-0.0435109
0.56	0.0325792	-0.00645072	-0.0293386
0.5605	0.0189627	0.0351236	-0.00099389
0.561	-0.00146216	-0.0203088	-0.00808006
0.5615	0.0189627	0.0351236	-0.0364247
0.562	-0.00827044	0.000478326	-0.00808006
0.5625	0.025771	0.000478326	-0.0151662
0.563	-0.00827044	0.0420526	-0.0364247
0.5635	-0.00827044	-0.0272379	-0.00808006
0.564	-0.0150787	-0.00645072	-0.0293386
0.5645	0.0393875	0.00740737	-0.0293386
0.565	-0.00146216	0.0212655	-0.00099389
0.5655	-0.00146216	0.00740737	-0.00808006
0.566	-0.021887	-0.0203088	-0.00099389
0.5665	-0.0150787	-0.0133798	0.00609228
0.567	0.00534612	-0.0133798	-0.0222524
0.5675	0.00534612	0.0143364	-0.0151662
0.568	0.00534612	-0.0133798	-0.00808006
0.5685	-0.00146216	-0.0133798	0.0131784
0.569	0.00534612	0.000478326	0.0131784
0.5695	-0.00146216	-0.0203088	0.00609228
0.57	-0.00827044	-0.00645072	0.00609228
0.5705	-0.0355036	-0.0133798	0.0344369
0.571	-0.021887	-0.0133798	0.0202646
0.5715	-0.0355036	-0.0133798	-0.00808006
0.572	0.00534612	0.0212655	0.00609228
0.5725	-0.0286953	0.000478326	-0.00099389
0.573	0.0189627	-0.00645072	0.0131784
0.5735	0.00534612	-0.0203088	0.0202646
0.574	0.00534612	0.000478326	0.00609228
0.5745	-0.00827044	0.0489817	0.00609228
0.575	-0.0150787	-0.00645072	-0.00099389
0.5755	-0.00827044	0.000478326	0.00609228
0.576	-0.0355036	-0.048025	-0.0151662
0.5765	-0.0150787	-0.00645072	-0.0151662
0.577	-0.00146216	-0.0133798	0.0415231
0.5775	-0.00827044	-0.0133798	0.00609228
0.578	0.00534612	0.000478326	-0.0151662
0.5785	-0.021887	-0.0133798	0.00609228
0.579	-0.021887	-0.0203088	-0.0151662
0.5795	-0.00146216	0.000478326	0.00609228
0.58	-0.00827044	-0.0133798	-0.0435109
0.5805	-0.00146216	0.0351236	-0.00808006
0.581	-0.00146216	-0.00645072	-0.00808006
0.5815	-0.0150787	0.000478326	-0.0151662
0.582	-0.021887	0.000478326	-0.00099389
0.5825	0.0325792	-0.0133798	-0.00808006
0.583	-0.00827044	-0.0133798	-0.0222524
0.5835	-0.021887	-0.0203088	-0.0293386
0.584	-0.0355036	0.000478326	-0.0364247
0.5845	-0.0150787	0.00740737	0.0202646
0.585	-0.00146216	0.0281945	-0.0293386
0.5855	0.0189627	-0.0133798	-0.00099389
0.586	-0.0423118	-0.0272379	-0.0364247
0.5865	-0.0355036	-0.00645072	-0.0151662
0.587	-0.0150787	-0.0133798	-0.0435109
0.5875	-0.021887	-0.0203088	-0.0435109
0.588	-0.021887	0.00740737	-0.0151662
0.5885	-0.00827044	0.00740737	-0.0151662
0.589	-0.0286953	-0.00645072	-0.00808006
0.5895	-0.00146216	0.00740737	0.00609228
0.59	0.025771	-0.0203088	0.0131784
0.5905	-0.0491201	-0.0618831	-0.0576832
0.591	-0.00827044	0.0281945	0.0131784
0.5915	0.025771	-0.00645072	-0.00099389
0.592	-0.0286953	-0.0203088	0.0202646
0.5925	0.0393875	0.0143364	-0.0151662
0.593	0.025771	-0.0133798	0.0273508
0.5935	0.025771	0.00740737	0.0131784
0.594	0.00534612	-0.0272379	-0.00808006
0.5945	0.0325792	-0.0272379	-0.0293386
0.595	-0.0355036	-0.0203088	-0.0364247
0.5955	0.00534612	-0.0133798	0.00609228
0.596	0.00534612	-0.00645072	-0.0576832
0.5965	0.0189627	0.000478326	-0.0151662
0.597	0.0189627	-0.0133798	-0.00808006
0.5975	0.0325792	0.00740737	0.0202646
0.598	0.0393875	0.000478326	0.0131784
0.5985	-0.00146216	-0.0203088	0.0415231
0.599	0.00534612	-0.0272379	0.0273508
0.5995	-0.021887	-0.0203088	-0.0364247
0.6	0.0325792	0.000478326	0.0131784
0.6005	0.00534612	0.000478326	-0.0222524
0.601	0.025771	0.00740737	-0.0151662
0.6015	-0.00146216	0.0351236	-0.0222524
0.602	-0.021887	-0.0341669	-0.0293386
0.6025	0.00534612	0.00740737	0.00609228
0.603	-0.0286953	-0.0133798	-0.0647694
0.6035	0.025771	-0.0341669	-0.00808006
0.604	0.00534612	-0.00645072	-0.00099389
0.6045	-0.00146216	0.000478326	-0.00808006
0.605	-0.00146216	-0.00645072	-0.00808006
0.6055	-0.00827044	0.000478326	-0.0435109
0.606	0.0325792	0.000478326	-0.0222524
0.6065	0.00534612	-0.0203088	-0.00099389
0.607	-0.0150787	0.000478326	-0.00808006
0.6075	-0.021887	0.0281945	-0.0151662
0.608	-0.0150787	0.0143364	0.0273508
0.6085	-0.0150787	0.000478326	0.00609228
0.609	0.0393875	-0.0203088	-0.0151662
0.6095	0.0461958	-0.0133798	0.0344369
0.61	0.0189627	-0.0203088	-0.0151662
0.6105	0.0189627	0.00740737	-0.0151662
0.611	0.0393875	0.00740737	0.00609228
0.6115	-0.00146216	-0.0203088	-0.00808006
0.612	-0.021887	-0.0341669	-0.00099389
0.6125	-0.021887	-0.00645072	0.00609228
0.613	-0.0355036	-0.00645072	-0.0222524
0.6135	-0.00146216	0.000478326	0.0202646
0.614	-0.0150787	-0.00645072	-0.0151662
0.6145	-0.00146216	0.00740737	-0.0222524
0.615	-0.00827044	0.00740737	-0.00099389
0.6155	-0.0150787	0.000478326	-0.0222524
0.616	-0.00146216	-0.041096	0.0202646
0.6165	-0.0150787	0.00740737	0.00609228
0.617	-0.0286953	-0.0203088	-0.0222524
0.6175	-0.0150787	0.0143364	0.00609228
0.618	-0.0150787	0.0143364	0.00609228
0.6185	0.00534612	0.0143364	-0.00099389
0.619	0.00534612	0.000478326	0.0202646
0.6195	-0.00146216	-0.00645072	-0.00808006
0.62	-0.00827044	0.00740737	0.0273508
0.6205	-0.0150787	-0.00645072	0.0131784
0.621	-0.021887	0.0143364	-0.00808006
0.6215	0.00534612	-0.0133798	-0.00099389
0.622	-0.00827044	0.0212655	-0.0222524
0.6225	0.025771	0.0281945	-0.0364247
0.623	-0.0355036	-0.0272379	0.0202646
0.6235	-0.00827044	-0.0341669	-0.00808006
0.624	-0.00146216	0.0143364	-0.00099389
0.6245	-0.00146216	0.00740737	-0.0222524
0.625	0.0325792	-0.0618831	0.0131784
0.6255	-0.00146216	-0.0203088	-0.00808006
0.626	-0.00827044	0.0281945	-0.00808006
0.6265	-0.00146216	-0.048025	-0.00808006
0.627	-0.0150787	-0.0272379	-0.0364247
0.6275	-0.00146216	0.0212655	-0.00099389
0.628	0.025771	-0.00645072	-0.00808006
0.6285	-0.00827044	0.00740737	-0.00808006
0.629	-0.00146216	0.00740737	0.00609228
0.6295	-0.00146216	-0.00645072	0.0202646
0.63	0.025771	0.0281945	0.0344369
0.6305	-0.00827044	-0.0272379	-0.00808006
0.631	-0.0355036	0.0351236	-0.0151662
0.6315	-0.00146216	0.0143364	0.0273508
0.632	0.00534612	-0.00645072	-0.0222524
0.6325	-0.00146216	0.0351236	-0.00808006
0.633	0.0393875	0.0212655	-0.00808006
0.6335	-0.0423118	-0.0133798	-0.0505971
0.634	0.0325792	-0.00645072	-0.0151662
0.6345	-0.0355036	0.0143364	-0.00099389
0.635	-0.00146216	-0.0203088	-0.0151662
0.6355	-0.00146216	-0.0133798	-0.00808006
0.636	-0.00146216	0.0143364	-0.0293386
0.6365	-0.021887	0.000478326	-0.00808006
0.637	0.0189627	-0.00645072	-0.0293386
0.6375	-0.0150787	-0.00645072	-0.00808006
0.638	-0.0150787	-0.0133798	0.00609228
0.6385	-0.021887	0.0143364	-0.0222524
0.639	-0.0150787	0.000478326	-0.0364247
0.6395	0.0393875	-0.0133798	0.00609228
0.64	-0.00146216	0.0212655	0.0202646
0.6405	-0.00827044	-0.0133798	-0.0222524
0.641	0.025771	-0.00645072	-0.00808006
0.6415	-0.0423118	-0.00645072	-0.00808006
0.642	-0.00146216	-0.0133798	0.00609228
0.6425	-0.021887	-0.0133798	0.00609228
0.643	0.0325792	-0.00645072	-0.00099389
0.6435	0.00534612	-0.00645072	-0.0151662
0.644	-0.0150787	0.000478326	-0.00099389
0.6445	0.0189627	-0.00645072	-0.0222524
0.645	-0.0150787	-0.0341669	-0.0505971
0.6455	-0.0286953	0.0351236	-0.00099389
0.646	-0.00146216	0.000478326	0.0131784
0.6465	-0.00827044	0.00740737	-0.00808006
0.647	-0.00827044	-0.00645072	-0.0151662
0.6475	-0.00827044	-0.0272379	-0.0151662
0.648	-0.00146216	-0.0272379	-0.0222524
0.6485	-0.0150787	0.00740737	-0.0151662
0.649	-0.00827044	0.00740737	-0.00808006
0.6495	-0.00827044	-0.0133798	-0.00099389
0.65	-0.0150787	-0.00645072	-0.0151662
0.6505	0.025771	-0.0272379	-0.0151662
0.651	0.0189627	-0.00645072	0.0273508
0.6515	-0.00827044	0.0281945	-0.0151662
0.652	-0.00146216	0.00740737	-0.0364247
0.6525	0.0189627	-0.00645072	-0.0576832
0.653	-0.00146216	0.0143364	-0.00808006
0.6535	0.0393875	0.0420526	-0.00099389
0.654	0.00534612	-0.00645072	-0.00099389
0.6545	0.0461958	-0.0133798	-0.0222524
0.655	0.00534612	-0.00645072	-0.00099389
0.6555	0.0189627	-0.0133798	-0.00099389
0.656	-0.00827044	0.00740737	-0.00099389
0.6565	0.00534612	0.00740737	-0.0293386
0.657	-0.00146216	-0.0133798	-0.00099389
0.6575	-0.021887	-0.0203088	-0.0222524
0.658	0.0189627	0.0281945	-0.0151662
0.6585	-0.021887	-0.0272379	-0.00099389
0.659	-0.0286953	-0.00645072	-0.0222524
0.6595	0.00534612	0.000478326	-0.0364247
0.66	-0.021887	0.00740737	0.00609228
0.6605	-0.0286953	-0.0203088	0.0273508
0.661	0.0325792	-0.0272379	-0.0151662
0.6615	0.0189627	0.0281945	-0.0293386
0.662	-0.0150787	0.0212655	-0.00099389
0.6625	0.0325792	0.0212655	-0.00099389
0.663	0.025771	0.000478326	0.00609228
0.6635	0.0189627	0.0143364	-0.00808006
0.664	0.0189627	0.00740737	-0.00099389
0.6645	-0.0150787	-0.00645072	-0.0435109
0.665	-0.0286953	0.000478326	-0.0364247
0.6655	0.0189627	0.0212655	-0.0151662
0.666	0.025771	0.0212655	0.0131784
0.6665	-0.0150787	-0.00645072	-0.0151662
0.667	-0.0423118	0.0143364	-0.0222524
0.6675	-0.021887	0.000478326	-0.0505971
0.668	0.0189627	0.0281945	-0.0364247
0.6685	-0.00146216	-0.0133798	-0.00808006
0.669	0.00534612	-0.0133798	0.0202646
0.6695	-0.00146216	-0.0133798	-0.00808006
0.67	0.0189627	0.000478326	-0.0293386
0.6705	-0.021887	0.00740737	-0.00099389
0.671	-0.00827044	0.0281945	-0.00099389
0.6715	0.025771	0.0281945	-0.00099389
0.672	-0.021887	-0.0272379	-0.0505971
0.6725	-0.00146216	-0.0272379	-0.0222524
0.673	0.0189627	-0.0272379	0.0202646
0.6735	0.0189627	-0.0203088	0.00609228
0.674	-0.00146216	-0.0133798	-0.0293386
0.6745	-0.00827044	-0.0341669	-0.00808006
0.675	-0.00146216	0.00740737	-0.0222524
0.6755	0.025771	0.0143364	0.00609228
0.676	-0.00146216	-0.00645072	-0.00099389
0.6765	0.0189627	-0.0133798	0.0131784
0.677	-0.00827044	0.0143364	-0.0222524
0.6775	-0.00146216	0.0143364	0.0202646
0.678	-0.0286953	-0.0272379	-0.0151662
0.6785	-0.00146216	-0.0133798	-0.0222524
0.679	-0.00827044	0.00740737	0.0273508
0.6795	-0.00827044	0.00740737	-0.00099389
0.68	0.0325792	-0.0272379	-0.00808006
0.6805	-0.00146216	-0.00645072	0.00609228
0.681	0.025771	-0.0272379	-0.00099389
0.6815	0.025771	-0.00645072	-0.0151662
0.682	-0.0286953	0.000478326	-0.0505971
0.6825	-0.0286953	-0.0203088	0.0131784
0.683	0.0189627	-0.0203088	-0.00099389
0.6835	0.00534612	0.000478326	-0.00099389
0.684	-0.00146216	0.00740737	-0.0222524
0.6845	0.00534612	-0.00645072	-0.00808006
0.685	0.025771	-0.0133798	-0.0505971
0.6855	0.00534612	-0.0203088	-0.00099389
0.686	-0.00146216	-0.00645072	-0.00099389
0.6865	0.025771	0.0143364	-0.00808006
0.687	-0.0150787	0.000478326	-0.0293386
0.6875	-0.00827044	-0.00645072	-0.0151662
0.688	0.025771	0.0212655	-0.0293386
0.6885	-0.00146216	-0.0133798	-0.00808006
0.689	-0.00146216	-0.0203088	-0.00808006
0.6895	-0.00827044	-0.00645072	-0.0151662
0.69	-0.0491201	0.0143364	-0.0293386
0.6905	0.0189627	0.000478326	-0.00099389
0.691	-0.00827044	-0.0203088	-0.0151662
0.6915	-0.0150787	0.0351236	0.0273508
0.692	-0.00146216	-0.00645072	0.00609228
0.6925	0.0189627	0.0212655	0.0131784
0.693	0.00534612	0.0212655	-0.0151662
0.6935	-0.00146216	0.0143364	0.00609228
0.694	-0.021887	0.00740737	-0.0293386
0.6945	-0.00827044	-0.0203088	-0.0151662
0.695	-0.0423118	0.000478326	0.00609228
0.6955	0.0325792	-0.00645072	-0.0364247
0.696	0.0325792	0.0143364	-0.0151662
0.6965	0.025771	0.000478326	0.00609228
0.697	-0.0150787	0.000478326	-0.0151662
0.6975	0.025771	0.0143364	0.0273508
0.698	0.00534612	-0.048025	-0.0222524
0.6985	-0.021887	-0.0133798	-0.0293386
0.699	0.00534612	0.000478326	-0.00099389
0.6995	-0.00146216	-0.0272379	-0.0364247
0.7	-0.00827044	-0.0272379	-0.0151662
0.7005	-0.0150787	-0.0272379	-0.00808006
0.701	-0.00827044	-0.0203088	0.0131784
0.7015	-0.021887	0.00740737	-0.00808006
0.702	-0.0286953	-0.0272379	-0.00099389
0.7025	-0.0286953	-0.0203088	-0.0222524
0.703	0.00534612	0.00740737	0.0202646
0.7035	0.00534612	0.0143364	-0.0435109
0.704	-0.0286953	-0.0133798	-0.00808006
0.7045	0.025771	-0.0133798	-0.00099389
0.705	-0.021887	0.0143364	0.0131784
0.7055	-0.00146216	-0.00645072	0.0202646
0.706	-0.0150787	-0.00645072	0.00609228
0.7065	0.00534612	-0.0341669	-0.0151662
0.707	-0.021887	-0.00645072	-0.00808006
0.7075	-0.00146216	0.0281945	-0.00808006
0.708	0.00534612	-0.0133798	0.0131784
0.7085	-0.00827044	0.000478326	-0.00099389
0.709	-0.021887	0.0143364	-0.0222524
0.7095	0.00534612	-0.0133798	0.00609228
0.71	-0.00146216	0.0212655	-0.0435109
0.7105	-0.00146216	0.0143364	0.00609228
0.711	-0.0150787	-0.0133798	0.0202646
0.7115	0.0189627	-0.0341669	0.00609228
0.712	0.0393875	0.000478326	0.0202646
0.7125	-0.0286953	0.000478326	-0.0364247
0.713	-0.00146216	0.0143364	0.0202646
0.7135	-0.0150787	0.0143364	0.0131784
0.714	0.00534612	0.000478326	-0.0364247
0.7145	0.0325792	0.0212655	0.0202646
0.715	-0.0150787	0.00740737	-0.0293386
0.7155	0.0325792	0.0420526	0.00609228
0.716	-0.0355036	-0.00645072	0.0202646
0.7165	-0.00827044	0.0212655	-0.00808006
0.717	-0.00827044	0.0351236	-0.0222524
0.7175	-0.021887	0.0143364	-0.00808006
0.718	-0.00827044	-0.00645072	-0.00808006
0.7185	-0.00827044	-0.0203088	-0.00808006
0.719	-0.0355036	-0.0203088	-0.00808006
0.7195	-0.0150787	-0.0203088	0.00609228
0.72	-0.00146216	-0.0133798	-0.0364247
0.7205	0.0325792	0.000478326	-0.0364247
0.721	0.025771	0.0143364	-0.0222524
0.7215	-0.00827044	-0.00645072	-0.0293386
0.722	-0.00827044	0.000478326	0.0131784
0.7225	0.00534612	0.0212655	0.0202646
0.723	0.0189627	0.00740737	-0.00808006
0.7235	0.0325792	0.0281945	0.0131784
0.724	0.0189627	0.000478326	-0.00808006
0.7245	0.025771	-0.00645072	-0.00099389
0.725	0.00534612	-0.0272379	-0.0151662
0.7255	0.025771	-0.0133798	0.00609228
0.726	0.025771	-0.00645072	0.0273508
0.7265	-0.0150787	-0.0133798	-0.0151662
0.727	-0.00146216	0.000478326	-0.0435109
0.7275	0.00534612	-0.0133798	-0.0293386
0.728	0.0461958	0.0143364	-0.0222524
0.7285	-0.00146216	0.0143364	-0.00808006
0.729	0.0189627	-0.0133798	0.00609228
0.7295	0.0393875	0.0143364	-0.0293386
0.73	-0.00827044	-0.0203088	0.0131784
0.7305	-0.00146216	0.0420526	-0.0151662
0.731	0.0189627	-0.0272379	-0.00099389
0.7315	-0.0150787	-0.00645072	-0.0151662
0.732	-0.021887	-0.0133798	-0.00808006
0.7325	-0.0150787	0.0143364	-0.0222524
0.733	-0.0286953	-0.00645072	-0.00808006
0.7335	-0.021887	0.0281945	-0.0222524
0.734	-0.0150787	0.00740737	-0.00808006
0.7345	0.00534612	-0.00645072	-0.0435109
0.735	0.0325792	0.0351236	0.00609228
0.7355	-0.0286953	0.0212655	-0.0293386
0.736	-0.021887	0.000478326	-0.0293386
0.7365	0.025771	-0.00645072	-0.00099389
0.737	-0.0286953	-0.0341669	-0.0435109
0.7375	-0.021887	-0.0133798	0.00609228
0.738	0.0189627	0.0212655	-0.0222524
0.7385	0.025771	0.0143364	-0.0435109
0.739	-0.00146216	0.00740737	-0.0364247
0.7395	-0.00146216	-0.00645072	-0.0293386
0.74	-0.00146216	0.00740737	0.00609228
0.7405	0.025771	-0.00645072	-0.00808006
0.741	-0.0559284	-0.00645072	0.0202646
0.7415	-0.021887	-0.0133798	0.00609228
0.742	0.00534612	-0.00645072	0.00609228
0.7425	-0.0423118	0.000478326	0.00609228
0.743	0.00534612	-0.0203088	0.00609228
0.7435	0.025771	-0.00645072	-0.0293386
0.744	0.00534612	-0.0133798	-0.00099389
0.7445	-0.0355036	-0.0272379	-0.0505971
0.745	0.00534612	0.000478326	-0.0151662
0.7455	0.0189627	0.00740737	0.0131784
0.746	0.00534612	0.0143364	-0.0222524
0.7465	-0.021887	0.000478326	-0.0151662
0.747	-0.00827044	-0.00645072	-0.0222524
0.7475	0.00534612	0.0143364	-0.00099389
0.748	0.0393875	-0.00645072	-0.00099389
0.7485	-0.00827044	0.0143364	-0.0364247
0.749	0.00534612	0.000478326	-0.0222524
0.7495	0.0666206	-0.0272379	0.00609228
0.75	0.0189627	-0.0133798	0.0202646
0.7505	-0.00827044	-0.0133798	-0.0151662
0.751	-0.0150787	0.000478326	0.00609228
0.7515	0.0393875	0.0143364	0.0131784
0.752	-0.0355036	-0.0272379	0.0202646
0.7525	-0.00146216	0.0143364	-0.00099389
0.753	-0.021887	0.00740737	-0.00099389
0.7535	-0.0423118	0.0212655	-0.0222524
0.754	-0.0423118	0.0212655	-0.00099389
0.7545	-0.00146216	0.0143364	-0.0151662
0.755	-0.0150787	-0.0203088	-0.0151662
0.7555	-0.00146216	-0.0133798	-0.00099389
0.756	-0.0286953	0.0351236	-0.00099389
0.7565	0.00534612	0.0212655	-0.00099389
0.757	-0.00827044	-0.00645072	-0.0222524
0.7575	-0.00146216	-0.0272379	0.0131784
0.758	-0.0355036	0.00740737	0.00609228
0.7585	0.00534612	-0.00645072	-0.0151662
0.759	-0.0150787	-0.0203088	-0.0222524
0.7595	0.00534612	0.00740737	-0.0151662
0.76	0.0189627	-0.0203088	-0.0293386
0.7605	0.00534612	0.000478326	0.0202646
0.761	0.0393875	0.000478326	0.00609228
0.7615	0.0189627	0.000478326	-0.0222524
0.762	0.025771	0.00740737	0.0344369
0.7625	0.00534612	0.0281945	-0.0293386
0.763	-0.00827044	0.0212655	0.0202646
0.7635	-0.0355036	0.000478326	0.0131784
0.764	0.00534612	-0.0203088	-0.00808006
0.7645	-0.00827044	0.000478326	-0.00099389
0.765	-0.0150787	0.0281945	-0.00808006
0.7655	-0.00146216	0.0143364	-0.0364247
0.766	-0.0286953	0.0143364	0.0344369
0.7665	-0.0355036	-0.0133798	0.0131784
0.767	0.0189627	0.0212655	0.00609228
0.7675	-0.00146216	0.0143364	-0.0151662
0.768	0.00534612	-0.0133798	0.0131784
0.7685	-0.00146216	0.000478326	-0.0151662
0.769	-0.0286953	-0.054954	0.0131784
0.7695	0.00534612	0.000478326	0.0202646
0.77	0.0325792	0.000478326	0.0131784
0.7705	-0.0150787	0.00740737	0.0202646
0.771	-0.0150787	0.00740737	-0.0222524
0.7715	-0.0286953	0.000478326	-0.00099389
0.772	0.00534612	-0.0133798	0.00609228
0.7725	0.025771	0.0143364	-0.00099389
0.773	-0.0150787	0.000478326	0.0202646
0.7735	-0.00146216	0.0212655	-0.00099389
0.774	-0.021887	0.000478326	0.0202646
0.7745	-0.0286953	0.000478326	-0.00808006
0.775	0.025771	0.0143364	-0.00808006
0.7755	0.00534612	0.000478326	-0.0364247
0.776	-0.00146216	-0.00645072	-0.0222524
0.7765	0.00534612	0.000478326	0.00609228
0.777	-0.0286953	-0.0203088	0.00609228
0.7775	0.025771	0.0281945	0.0273508
0.778	-0.00827044	-0.0203088	-0.0151662
0.7785	0.0189627	-0.0203088	0.00609228
0.779	0.025771	-0.0272379	0.0202646
0.7795	0.025771	-0.0341669	0.00609228
0.78	-0.0286953	0.00740737	0.0202646
0.7805	0.00534612	-0.0133798	-0.00808006
0.781	0.025771	-0.00645072	-0.00808006
0.7815	-0.021887	-0.041096	-0.0222524
0.782	-0.00827044	-0.0133798	-0.00099389
0.7825	-0.00146216	-0.0203088	-0.00808006
0.783	-0.0286953	-0.0272379	-0.00099389
0.7835	0.00534612	0.000478326	-0.0647694
0.784	0.025771	-0.00645072	-0.00099389
0.7845	-0.0286953	-0.00645072	-0.00099389
0.785	-0.0286953	-0.0133798	-0.00099389
0.7855	0.0325792	-0.0133798	-0.0151662
0.786	-0.021887	0.0143364	-0.0293386
0.7865	-0.00146216	0.00740737	-0.00099389
0.787	-0.0150787	-0.0133798	-0.00808006
0.7875	0.025771	-0.00645072	-0.0222524
0.788	0.0189627	0.0559107	0.0202646
0.7885	0.00534612	0.000478326	-0.0364247
0.789	-0.00827044	0.000478326	-0.00099389
0.7895	-0.021887	0.0143364	-0.0293386
0.79	-0.00827044	0.00740737	-0.0293386
0.7905	-0.00146216	0.0212655	0.0131784
0.791	-0.00146216	-0.00645072	0.0202646
0.7915	0.00534612	-0.00645072	-0.00099389
0.792	-0.00146216	-0.00645072	-0.0222524
0.7925	0.0189627	-0.00645072	-0.0505971
0.793	-0.00146216	-0.00645072	0.0131784
0.7935	-0.0559284	-0.0203088	-0.0151662
0.794	0.0393875	-0.0203088	0.0202646
0.7945	0.0189627	0.000478326	0.00609228
0.795	0.0189627	-0.00645072	-0.00808006
0.7955	-0.0355036	-0.0133798	0.0344369
0.796	0.0189627	0.000478326	0.0344369
0.7965	-0.00827044	-0.0133798	-0.00099389
0.797	0.00534612	0.0143364	0.0131784
0.7975	-0.0150787	-0.00645072	0.0131784
0.798	-0.00146216	-0.00645072	-0.0151662
0.7985	-0.021887	-0.00645072	-0.00099389
0.799	-0.0150787	0.00740737	-0.0151662
0.7995	0.0325792	0.000478326	-0.00099389
0.8	-0.0150787	0.0143364	-0.0222524
0.8005	0.00534612	-0.0272379	-0.0151662
0.801	-0.00146216	0.000478326	-0.0222524
0.8015	-0.00827044	-0.00645072	-0.0435109
0.802	-0.00827044	-0.041096	0.0273508
0.8025	0.00534612	0.0143364	0.0273508
0.803	0.00534612	0.0143364	-0.0293386
0.8035	-0.0150787	-0.0133798	0.0202646
0.804	0.0189627	-0.0203088	-0.0222524
0.8045	0.00534612	-0.00645072	-0.0293386
0.805	-0.021887	0.00740737	0.0131784
0.8055	-0.0491201	-0.0203088	-0.0505971
0.806	0.025771	0.00740737	0.0415231
0.8065	0.00534612	-0.0203088	0.00609228
0.807	-0.00146216	-0.0272379	-0.0435109
0.8075	-0.00827044	0.0143364	-0.00099389
0.808	-0.021887	-0.0133798	-0.0151662
0.8085	0.0189627	-0.00645072	-0.00808006
0.809	-0.0150787	0.000478326	-0.0293386
0.8095	-0.00146216	-0.00645072	-0.00099389
0.81	-0.0150787	0.000478326	-0.00099389
0.8105	-0.00146216	-0.00645072	0.00609228
0.811	-0.021887	0.0212655	-0.00099389
0.8115	-0.0150787	0.0212655	-0.00099389
0.812	-0.00827044	0.000478326	-0.0151662
0.8125	-0.00827044	-0.00645072	-0.00808006
0.813	-0.0150787	0.000478326	0.0131784
0.8135	-0.0355036	-0.0203088	0.00609228
0.814	-0.00827044	-0.0203088	0.0131784
0.8145	-0.00146216	0.0212655	0.0131784
0.815	-0.00146216	-0.0133798	0.00609228
0.8155	0.0325792	-0.0133798	-0.00099389
0.816	-0.0286953	-0.00645072	0.0131784
0.8165	-0.021887	-0.0341669	0.0415231
0.817	-0.0150787	0.0212655	-0.00099389
0.8175	-0.021887	-0.0203088	0.0202646
0.818	0.0189627	-0.0133798	0.00609228
0.8185	-0.021887	0.0212655	0.0273508
0.819	0.00534612	-0.00645072	-0.0647694
0.8195	-0.021887	-0.0272379	0.0131784
0.82	-0.0150787	0.0143364	-0.0435109
0.8205	-0.0286953	-0.00645072	-0.0435109
0.821	-0.00827044	-0.00645072	0.00609228
0.8215	0.0189627	-0.00645072	-0.0151662
0.822	-0.0150787	0.000478326	-0.0151662
0.8225	-0.00827044	-0.0272379	-0.00808006
0.823	0.025771	0.0212655	0.0344369
0.8235	0.00534612	0.000478326	0.0131784
0.824	0.0325792	-0.0341669	-0.0151662
0.8245	-0.0355036	-0.00645072	-0.0151662
0.825	-0.0423118	0.0212655	0.0131784
0.8255	0.0189627	-0.0203088	0.0131784
0.826	-0.00827044	0.00740737	-0.00099389
0.8265	-0.0150787	0.00740737	0.0131784
0.827	0.025771	-0.0133798	-0.00099389
0.8275	-0.00827044	-0.00645072	0.0344369
0.828	0.00534612	-0.00645072	0.0202646
0.8285	-0.00146216	-0.0133798	-0.0222524
0.829	-0.0559284	-0.0272379	-0.0222524
0.8295	-0.00146216	-0.0203088	0.00609228
0.83	-0.00827044	-0.00645072	0.0131784
0.8305	-0.00146216	-0.0133798	0.0273508
0.831	-0.00827044	-0.00645072	0.0131784
0.8315	0.0393875	0.0281945	-0.00099389
0.832	0.0530041	0.000478326	-0.0151662
0.8325	-0.0355036	0.0351236	0.00609228
0.833	0.0325792	-0.0203088	-0.00808006
0.8335	0.00534612	-0.00645072	-0.00808006
0.834	-0.00827044	0.0212655	-0.00099389
0.8345	-0.0150787	-0.00645072	0.00609228
0.835	0.0189627	0.0143364	-0.0151662
0.8355	0.0393875	-0.00645072	-0.0151662
0.836	0.0189627	0.000478326	-0.00099389
0.8365	0.00534612	0.000478326	-0.0293386
0.837	0.00534612	-0.0133798	-0.00808006
0.8375	0.0393875	-0.0203088	-0.00808006
0.838	-0.0150787	0.00740737	-0.0151662
0.8385	-0.0150787	0.0351236	0.0202646
0.839	-0.0491201	0.0143364	-0.0222524
0.8395	-0.0150787	-0.0203088	-0.00808006
0.84	-0.00146216	-0.0133798	0.0131784
0.8405	-0.0355036	-0.0203088	-0.0576832
0.841	0.00534612	0.00740737	0.0344369
0.8415	0.025771	0.00740737	-0.0505971
0.842	0.0530041	0.0143364	-0.00808006
0.8425	-0.0150787	-0.0203088	0.0131784
0.843	0.0189627	-0.00645072	0.0202646
0.8435	-0.00146216	-0.00645072	-0.0293386
0.844	-0.021887	-0.0133798	0.0131784
0.8445	-0.00827044	0.0212655	-0.00808006
0.845	0.0189627	-0.0133798	-0.0293386
0.8455	0.00534612	-0.0203088	-0.0151662
0.846	-0.0150787	-0.0203088	0.00609228
0.8465	0.00534612	-0.0203088	-0.0151662
0.847	0.025771	0.0143364	-0.00099389
0.8475	0.00534612	0.00740737	0.0273508
0.848	0.0189627	0.0281945	0.00609228
0.8485	-0.00827044	0.00740737	0.00609228
0.849	-0.00146216	0.000478326	-0.0151662
0.8495	-0.00827044	-0.0203088	-0.0364247
0.85	0.00534612	-0.00645072	-0.0151662
0.8505	-0.00827044	0.00740737	0.0202646
0.851	-0.021887	-0.0133798	-0.00099389
0.8515	-0.00146216	0.00740737	-0.00808006
0.852	-0.00827044	-0.0272379	-0.00808006
0.8525	-0.0150787	-0.00645072	0.0131784
0.853	-0.0286953	-0.00645072	-0.0151662
0.8535	0.0325792	-0.0272379	-0.00099389
0.854	0.00534612	-0.0341669	0.0131784
0.8545	-0.021887	0.000478326	-0.0151662
0.855	-0.00146216	0.0143364	0.00609228
0.8555	-0.021887	-0.0203088	0.0273508
0.856	-0.0150787	-0.0133798	-0.00099389
0.8565	-0.021887	-0.0272379	-0.00099389
0.857	-0.00146216	-0.00645072	0.0131784
0.8575	-0.00827044	0.00740737	-0.0222524
0.858	-0.021887	-0.0203088	-0.00099389
0.8585	0.0189627	-0.0133798	-0.00099389
0.859	0.00534612	-0.0341669	0.0202646
0.8595	-0.00827044	0.000478326	-0.0222524
0.86	-0.00827044	0.0281945	-0.0151662
0.8605	-0.00146216	0.000478326	-0.00099389
0.861	-0.0150787	0.00740737	-0.00099389
0.8615	-0.021887	-0.00645072	0.0202646
0.862	0.0325792	0.00740737	-0.0293386
0.8625	-0.0150787	0.000478326	0.0202646
0.863	-0.00827044	-0.0341669	-0.00808006
0.8635	0.0461958	-0.00645072	0.0131784
0.864	0.025771	-0.00645072	-0.0151662
0.8645	-0.0286953	-0.0272379	-0.00099389
0.865	-0.0150787	-0.0203088	-0.00808006
0.8655	0.00534612	0.000478326	-0.00099389
0.866	0.00534612	-0.00645072	-0.00808006
0.8665	-0.021887	-0.0133798	-0.0364247
0.867	-0.0355036	0.0143364	-0.0222524
0.8675	-0.00827044	0.00740737	-0.00808006
0.868	0.025771	0.0281945	0.00609228
0.8685	-0.021887	0.00740737	0.0202646
0.869	-0.021887	0.0351236	-0.00099389
0.8695	-0.0150787	0.0143364	-0.0151662
0.87	-0.00146216	-0.0133798	0.00609228
0.8705	0.0325792	0.00740737	-0.00099389
0.871	0.025771	-0.00645072	-0.00099389
0.8715	0.00534612	-0.00645072	0.0131784
0.872	-0.00146216	-0.0272379	-0.0151662
0.8725	-0.0150787	-0.0133798	-0.00099389
0.873	0.00534612	-0.0272379	-0.0222524
0.8735	-0.00146216	-0.00645072	-0.0151662
0.874	-0.021887	0.0212655	0.0202646
0.8745	-0.00146216	0.00740737	-0.00099389
0.875	-0.00146216	0.0143364	-0.00099389
0.8755	0.00534612	-0.0133798	-0.00099389
0.876	-0.0286953	0.0143364	-0.00808006
0.8765	0.00534612	0.000478326	0.0202646
0.877	-0.00146216	0.000478326	0.00609228
0.8775	-0.00146216	-0.0203088	-0.0151662
0.878	0.00534612	0.0489817	0.00609228
0.8785	-0.00827044	-0.0133798	0.0131784
0.879	0.0598124	0.0143364	-0.00099389
0.8795	0.0393875	0.000478326	0.0131784
0.88	0.0325792	0.000478326	-0.0364247
0.8805	0.0189627	0.000478326	0.0202646
0.881	-0.00146216	-0.0203088	0.0131784
0.8815	0.0189627	0.000478326	-0.00099389
0.882	0.025771	-0.0203088	0.00609228
0.8825	-0.0355036	0.000478326	0.0131784
0.883	0.00534612	-0.00645072	-0.00099389
0.8835	-0.0355036	-0.00645072	-0.0293386
0.884	0.0325792	0.00740737	0.00609228
0.8845	-0.00146216	-0.00645072	0.00609228
0.885	0.00534612	-0.00645072	0.0202646
0.8855	-0.0286953	-0.0133798	-0.0151662
0.886	-0.0286953	-0.0272379	-0.0222524
0.8865	-0.00146216	-0.00645072	-0.00099389
0.887	-0.00146216	0.0212655	0.00609228
0.8875	-0.0355036	-0.0133798	-0.0222524
0.888	-0.0150787	0.0212655	0.0202646
0.8885	-0.00146216	0.0212655	-0.00099389
0.889	0.00534612	-0.0133798	-0.0222524
0.8895	0.00534612	0.0212655	-0.00808006
0.89	-0.0286953	-0.0133798	-0.0222524
0.8905	-0.00827044	-0.0341669	-0.00808006
0.891	0.0189627	-0.0341669	-0.0293386
0.8915	-0.0491201	0.00740737	-0.0576832
0.892	-0.0286953	0.00740737	-0.0505971
0.8925	-0.0355036	0.0212655	0.00609228
0.893	-0.00146216	-0.0272379	0.0273508
0.8935	-0.00146216	0.0143364	-0.00808006
0.894	0.0530041	-0.00645072	-0.0293386
0.8945	-0.00827044	0.000478326	-0.0151662
0.895	-0.00827044	0.000478326	-0.0151662
0.8955	-0.00827044	0.0143364	-0.0222524
0.896	-0.0150787	-0.0133798	-0.0293386
0.8965	0.0325792	0.0281945	-0.0222524
0.897	-0.0286953	0.000478326	0.00609228
0.8975	-0.0355036	-0.00645072	-0.0364247
0.898	0.0325792	-0.0203088	0.0415231
0.8985	-0.00146216	-0.0133798	-0.0151662
0.899	0.0189627	0.000478326	0.0273508
0.8995	0.00534612	-0.041096	0.0131784
0.9	0.025771	-0.0133798	-0.00099389
0.9005	-0.0286953	-0.00645072	-0.00099389
0.901	0.025771	0.0143364	0.0202646
0.9015	-0.0491201	-0.0272379	-0.0293386
0.902	-0.021887	0.0143364	0.00609228
0.9025	-0.0150787	-0.041096	-0.00808006
0.903	-0.0150787	-0.00645072	0.0131784
0.9035	-0.021887	-0.00645072	-0.0364247
0.904	0.00534612	-0.0203088	0.0273508
0.9045	0.0461958	0.000478326	-0.0293386
0.905	-0.00146216	0.000478326	-0.0222524
0.9055	0.0325792	-0.0272379	-0.0151662
0.906	0.0393875	-0.0203088	0.0415231
0.9065	-0.00827044	0.0143364	0.00609228
0.907	0.0189627	-0.0133798	0.0202646
0.9075	-0.0559284	-0.0203088	-0.00808006
0.908	-0.0150787	0.000478326	-0.00099389
0.9085	-0.021887	-0.00645072	-0.0222524
0.909	0.0325792	-0.00645072	-0.0293386
0.9095	-0.00146216	-0.0203088	-0.00099389
0.91	-0.00827044	-0.00645072	-0.0505971
0.9105	0.00534612	0.0212655	0.00609228
0.911	0.0393875	0.00740737	-0.00808006
0.9115	-0.0150787	0.0143364	-0.0222524
0.912	-0.00146216	0.0143364	-0.0293386
0.9125	0.00534612	0.000478326	-0.0151662
0.913	0.025771	-0.00645072	-0.0435109
0.9135	0.0189627	-0.00645072	-0.0222524
0.914	0.025771	0.000478326	-0.00808006
0.9145	-0.00146216	-0.0133798	-0.00099389
0.915	0.0393875	0.0281945	0.0131784
0.9155	0.00534612	-0.0272379	-0.0151662
0.916	0.00534612	0.000478326	-0.0222524
0.9165	-0.0150787	0.0143364	-0.0151662
0.917	0.025771	0.00740737	-0.0222524
0.9175	-0.00827044	0.0143364	-0.0364247
0.918	-0.0286953	0.0143364	-0.0151662
0.9185	-0.00146216	-0.00645072	0.0131784
0.919	-0.00827044	0.00740737	0.0131784
0.9195	0.025771	0.0281945	0.0131784
0.92	0.025771	0.0281945	-0.00099389
0.9205	-0.0150787	0.00740737	0.00609228
0.921	0.0189627	-0.00645072	-0.0222524
0.9215	-0.021887	-0.00645072	-0.00808006
0.922	0.00534612	-0.0203088	-0.00808006
0.9225	-0.00827044	-0.00645072	-0.0293386
0.923	-0.0286953	-0.00645072	-0.00808006
0.9235	0.0325792	0.0281945	-0.0222524
0.924	0.0189627	0.000478326	0.0202646
0.9245	-0.0286953	0.000478326	0.0131784
0.925	-0.021887	-0.0203088	0.0273508
0.9255	0.0189627	-0.0133798	0.0202646
0.926	-0.0150787	0.000478326	-0.00808006
0.9265	-0.0286953	-0.00645072	-0.0435109
0.927	0.0189627	0.0281945	-0.0435109
0.9275	-0.021887	0.0212655	-0.0151662
0.928	-0.00827044	0.00740737	-0.0435109
0.9285	-0.00827044	0.0143364	0.00609228
0.929	-0.021887	0.0212655	0.0131784
0.9295	0.0189627	-0.0133798	-0.00808006
0.93	0.0325792	-0.00645072	-0.00099389
0.9305	-0.00827044	0.0212655	0.00609228
0.931	-0.0355036	-0.00645072	-0.0222524
0.9315	0.0189627	0.0281945	-0.0505971
0.932	-0.0150787	-0.0133798	-0.0293386
0.9325	-0.00146216	0.000478326	-0.00099389
0.933	0.025771	0.000478326	-0.0364247
0.9335	-0.00146216	-0.00645072	-0.0151662
0.934	-0.00827044	-0.00645072	-0.00099389
0.9345	0.025771	0.00740737	0.0202646
0.935	0.00534612	0.00740737	-0.0151662
0.9355	0.00534612	-0.0133798	0.0415231
0.936	-0.021887	-0.0203088	-0.00808006
0.9365	-0.0150787	0.000478326	0.00609228
0.937	-0.00827044	0.000478326	0.0202646
0.9375	-0.0423118	-0.0272379	0.0202646
0.938	0.0189627	-0.0133798	-0.0151662
0.9385	-0.00146216	-0.00645072	0.00609228
0.939	-0.00827044	-0.0133798	-0.0222524
0.9395	0.0325792	-0.0272379	-0.0151662
0.94	-0.00827044	-0.00645072	0.0344369
0.9405	-0.0355036	0.0212655	-0.00808006
0.941	0.0189627	-0.0203088	-0.0222524
0.9415	-0.00146216	-0.0203088	-0.0151662
0.942	-0.00827044	0.00740737	0.0131784
0.9425	0.025771	0.00740737	-0.0647694
0.943	0.00534612	-0.00645072	-0.00099389
0.9435	-0.00146216	0.00740737	-0.00808006
0.944	-0.00827044	-0.0133798	-0.0222524
0.9445	-0.021887	0.00740737	-0.0293386
0.945	-0.00827044	0.00740737	0.0131784
0.9455	-0.00827044	0.00740737	0.0131784
0.946	0.0325792	0.0212655	-0.00808006
0.9465	-0.0150787	-0.0203088	-0.0151662
0.947	-0.0286953	-0.00645072	-0.00808006
0.9475	-0.021887	0.00740737	-0.00808006
0.948	-0.00827044	-0.0341669	0.0131784
0.9485	0.00534612	-0.00645072	-0.0364247
0.949	-0.0150787	0.0143364	-0.0293386
0.9495	-0.00146216	-0.0133798	-0.0222524
0.95	0.0325792	-0.0203088	-0.0151662
0.9505	0.00534612	0.000478326	-0.00808006
0.951	0.00534612	-0.00645072	0.0131784
0.9515	0.025771	-0.00645072	-0.0222524
0.952	0.025771	-0.0341669	-0.0505971
0.9525	-0.021887	0.0281945	-0.00099389
0.953	0.00534612	0.0143364	-0.00099389
0.9535	0.0189627	0.0143364	-0.0222524
0.954	-0.00827044	-0.0133798	-0.0222524
0.9545	-0.00827044	-0.0133798	-0.0151662
0.955	0.00534612	0.000478326	-0.0222524
0.9555	0.0598124	0.00740737	-0.0435109
0.956	-0.021887	0.000478326	0.0344369
0.9565	0.0189627	-0.00645072	-0.00808006
0.957	-0.00146216	-0.0133798	0.00609228
0.9575	0.00534612	-0.00645072	-0.0293386
0.958	-0.0150787	-0.0133798	0.0131784
0.9585	-0.00827044	0.00740737	0.00609228
0.959	0.00534612	0.0351236	-0.0576832
0.9595	-0.00827044	-0.00645072	-0.0293386
0.96	0.0461958	-0.0272379	0.0131784
0.9605	-0.0286953	0.000478326	-0.00099389
0.961	0.0189627	0.000478326	-0.0293386
0.9615	-0.00827044	0.00740737	0.0131784
0.962	-0.00146216	-0.0203088	-0.0222524
0.9625	0.00534612	-0.0133798	0.00609228
0.963	-0.0150787	0.000478326	-0.0151662
0.9635	0.00534612	-0.0203088	-0.0222524
0.964	0.0393875	0.00740737	0.0415231
0.9645	0.00534612	-0.0203088	0.00609228
0.965	0.0189627	0.0143364	-0.0151662
0.9655	0.025771	0.000478326	0.00609228
0.966	-0.0150787	-0.00645072	-0.00099389
0.9665	-0.00827044	-0.0133798	0.0273508
0.967	0.00534612	-0.0203088	-0.0222524
0.9675	-0.00146216	0.000478326	-0.0222524
0.968	-0.0355036	-0.0203088	-0.0576832
0.9685	0.0189627	0.0351236	0.0202646
0.969	-0.00146216	0.000478326	0.00609228
0.9695	-0.00146216	0.0281945	0.00609228
0.97	-0.0150787	-0.00645072	0.00609228
0.9705	0.0189627	0.00740737	-0.0789417
0.971	0.025771	0.0143364	-0.00099389
0.9715	0.00534612	0.00740737	-0.0151662
0.972	0.00534612	0.0212655	0.0273508
0.9725	0.00534612	0.000478326	0.00609228
0.973	-0.0355036	-0.0133798	0.0131784
0.9735	0.025771	0.000478326	-0.00808006
0.974	0.00534612	0.000478326	0.0131784
0.9745	0.00534612	-0.00645072	-0.00099389
0.975	0.0189627	0.000478326	0.00609228
0.9755	-0.021887	-0.0272379	-0.0151662
0.976	-0.00827044	0.00740737	-0.00808006
0.9765	0.0189627	0.000478326	0.0131784
0.977	0.00534612	-0.00645072	-0.0293386
0.9775	-0.00146216	-0.00645072	0.0415231
0.978	0.025771	-0.00645072	0.0344369
0.9785	-0.021887	-0.00645072	-0.00099389
0.979	0.00534612	0.0489817	-0.00099389
0.9795	0.00534612	-0.0203088	0.0273508
0.98	0.0189627	-0.00645072	-0.00099389
0.9805	0.0189627	0.0281945	0.0273508
0.981	0.00534612	0.000478326	-0.0222524
0.9815	-0.021887	0.0143364	-0.0151662
0.982	0.025771	0.00740737	-0.0364247
0.9825	0.00534612	-0.0133798	-0.0151662
0.983	-0.0150787	0.000478326	-0.0151662
0.9835	0.00534612	0.0143364	-0.0364247
0.984	0.0325792	-0.00645072	0.00609228
0.9845	0.025771	0.0143364	-0.0151662
0.985	0.025771	-0.0203088	-0.0222524
0.9855	0.0666206	0.0212655	0.0486093
0.986	0.025771	-0.00645072	0.00609228
0.9865	0.025771	-0.0133798	0.00609228
0.987	0.0325792	0.0143364	-0.00099389
0.9875	0.0189627	-0.0203088	0.0273508
0.988	0.0189627	0.0143364	-0.0435109
0.9885	-0.00146216	-0.0133798	-0.00808006
0.989	-0.0355036	0.00740737	-0.00099389
0.9895	-0.00827044	-0.0133798	0.0131784
0.99	0.025771	0.00740737	-0.0364247
0.9905	-0.0150787	-0.0133798	-0.00099389
0.991	-0.0150787	-0.00645072	-0.00099389
0.9915	-0.00827044	-0.0203088	0.0202646
0.992	0.00534612	0.0281945	-0.00808006
0.9925	-0.00827044	0.000478326	-0.0151662
0.993	0.025771	-0.0133798	-0.00099389
0.9935	-0.0627367	0.0143364	0.00609228
0.994	0.0461958	0.0212655	0.0273508
0.9945	-0.0150787	0.0351236	-0.0293386
0.995	0.00534612	0.000478326	0.0344369
0.9955	-0.00827044	-0.00645072	-0.0364247
0.996	-0.00146216	-0.0133798	-0.00808006
0.9965	0.0189627	-0.0133798	-0.00808006
0.997	-0.00827044	-0.0203088	-0.0505971
0.9975	-0.0286953	-0.0133798	-0.0151662
0.998	-0.0286953	0.00740737	-0.0435109
0.9985	-0.00146216	0.0143364	-0.0364247
0.999	-0.0150787	-0.0133798	-0.00099389
[truncated: 48,001 more rows]

## Sheet: Fig. S2b
t (msec)	Acceleration 2 (m/sec^2)	Acceleration 3 (m/sec^2)	Acceleration 4 (m/sec^2)
0	-0.00146216	0.000478326	0.0131784
0.0005	0.00534612	0.000478326	0.00609228
0.001	0.025771	0.0281945	0.0202646
0.0015	0.0189627	0.00740737	-0.00099389
0.002	0.00534612	0.000478326	-0.0435109
0.0025	-0.00827044	-0.0133798	-0.0222524
0.003	-0.0355036	0.00740737	0.0131784
0.0035	-0.0355036	0.0281945	0.00609228
0.004	-0.0355036	-0.00645072	-0.00808006
0.0045	-0.0423118	-0.00645072	-0.00099389
0.005	0.0189627	0.000478326	0.0131784
0.0055	-0.00827044	0.0281945	-0.00808006
0.006	0.00534612	0.00740737	0.0556955
0.0065	-0.00827044	-0.0203088	-0.0151662
0.007	0.00534612	-0.0133798	0.0202646
0.0075	-0.0286953	0.0212655	0.0273508
0.008	-0.00146216	0.00740737	0.0202646
0.0085	0.025771	0.00740737	-0.0151662
0.009	-0.021887	-0.0272379	-0.0505971
0.0095	0.025771	-0.0133798	-0.00808006
0.01	-0.0286953	-0.0203088	0.00609228
0.0105	0.00534612	0.000478326	0.0131784
0.011	-0.0286953	0.000478326	0.0273508
0.0115	-0.0150787	0.000478326	0.0131784
0.012	-0.0150787	0.000478326	0.0415231
0.0125	-0.021887	-0.0341669	-0.0222524
0.013	0.0189627	0.000478326	-0.0364247
0.0135	0.025771	-0.0133798	0.0131784
0.014	-0.0150787	0.0143364	0.0131784
0.0145	-0.0150787	-0.0133798	0.00609228
0.015	0.0189627	-0.0341669	-0.0151662
0.0155	0.00534612	-0.0133798	-0.00808006
0.016	0.00534612	-0.0133798	-0.0364247
0.0165	-0.00146216	0.0281945	0.0131784
0.017	-0.00827044	-0.0341669	-0.00099389
0.0175	-0.0491201	0.0281945	0.0202646
0.018	0.00534612	-0.0272379	-0.0222524
0.0185	-0.00146216	-0.00645072	0.0131784
0.019	0.0325792	-0.0203088	0.0273508
0.0195	-0.00827044	0.00740737	-0.0435109
0.02	-0.00146216	-0.0203088	-0.00808006
0.0205	0.025771	0.00740737	-0.0293386
0.021	-0.0150787	-0.00645072	-0.00099389
0.0215	0.0189627	-0.0341669	-0.0222524
0.022	0.00534612	-0.0341669	0.0273508
0.0225	-0.0355036	0.000478326	-0.00099389
0.023	0.0325792	-0.0133798	-0.0222524
0.0235	-0.0286953	0.00740737	-0.00099389
0.024	-0.0150787	0.0212655	-0.00099389
0.0245	-0.0355036	0.0143364	-0.00808006
0.025	0.00534612	-0.0133798	0.00609228
0.0255	0.00534612	-0.00645072	-0.0222524
0.026	-0.00827044	-0.0341669	-0.0151662
0.0265	-0.0150787	-0.0133798	-0.0293386
0.027	0.00534612	-0.0272379	-0.00808006
0.0275	-0.00146216	-0.00645072	-0.0151662
0.028	0.00534612	-0.0133798	-0.0151662
0.0285	-0.0286953	0.00740737	0.0273508
0.029	-0.021887	-0.00645072	0.00609228
0.0295	-0.0150787	0.0281945	-0.0151662
0.03	-0.021887	0.00740737	0.0344369
0.0305	0.0189627	0.0143364	-0.0293386
0.031	-0.021887	-0.0133798	-0.00099389
0.0315	-0.0286953	0.000478326	-0.00808006
0.032	-0.0150787	-0.00645072	-0.00808006
0.0325	-0.0286953	0.0143364	-0.00099389
0.033	-0.00827044	0.00740737	0.0131784
0.0335	0.00534612	0.0143364	-0.00099389
0.034	-0.00146216	0.00740737	0.00609228
0.0345	-0.0150787	0.000478326	-0.0364247
0.035	-0.0627367	-0.00645072	0.0202646
0.0355	-0.0423118	-0.0272379	0.0202646
0.036	0.025771	-0.0133798	-0.0293386
0.0365	-0.021887	-0.00645072	-0.0222524
0.037	-0.00146216	-0.0133798	-0.0151662
0.0375	-0.00827044	-0.0133798	-0.0647694
0.038	-0.00146216	-0.0203088	-0.0151662
0.0385	-0.0355036	0.00740737	-0.0364247
0.039	-0.0150787	-0.0133798	-0.0222524
0.0395	-0.0286953	-0.0133798	0.0131784
0.04	-0.021887	0.00740737	0.00609228
0.0405	0.00534612	-0.0272379	-0.00099389
0.041	0.00534612	-0.0272379	-0.00808006
0.0415	-0.021887	-0.00645072	-0.0151662
0.042	-0.00827044	-0.0272379	-0.00808006
0.0425	-0.0355036	-0.0133798	-0.0222524
0.043	-0.00827044	-0.0203088	-0.0222524
0.0435	-0.0286953	-0.0133798	0.00609228
0.044	0.0325792	0.0212655	-0.00808006
0.0445	-0.00146216	-0.0272379	-0.00099389
0.045	-0.0423118	-0.00645072	-0.0293386
0.0455	-0.021887	0.00740737	-0.0151662
0.046	0.0189627	-0.00645072	0.0131784
0.0465	0.00534612	0.00740737	-0.00099389
0.047	-0.00827044	-0.041096	-0.0364247
0.0475	0.0189627	0.0420526	-0.0222524
0.048	-0.021887	0.000478326	0.00609228
0.0485	0.00534612	-0.0272379	-0.0647694
0.049	0.00534612	0.00740737	-0.0293386
0.0495	-0.0355036	-0.0133798	0.00609228
0.05	0.025771	0.000478326	-0.0151662
0.0505	-0.0150787	-0.0272379	-0.00808006
0.051	-0.00146216	0.0212655	-0.00808006
0.0515	0.0393875	0.0281945	-0.0293386
0.052	-0.0150787	0.0143364	0.00609228
0.0525	-0.0150787	-0.0133798	-0.0505971
0.053	-0.00827044	-0.00645072	-0.0364247
0.0535	0.00534612	-0.0203088	-0.0222524
0.054	-0.0150787	0.000478326	-0.0293386
0.0545	-0.00827044	0.00740737	0.0131784
0.055	0.0189627	-0.0272379	0.00609228
0.0555	-0.00146216	0.000478326	-0.0222524
0.056	0.00534612	0.000478326	-0.0151662
0.0565	-0.00146216	-0.0203088	0.0273508
0.057	0.00534612	-0.00645072	-0.0505971
0.0575	-0.0286953	-0.00645072	-0.0293386
0.058	0.0393875	0.0281945	-0.00808006
0.0585	-0.0150787	0.0212655	-0.0151662
0.059	-0.00146216	-0.0133798	-0.00808006
0.0595	-0.00827044	-0.0133798	-0.00099389
0.06	-0.0150787	0.000478326	-0.0222524
0.0605	-0.0286953	-0.041096	-0.00808006
0.061	0.0189627	0.0143364	-0.00808006
0.0615	0.00534612	-0.00645072	0.0344369
0.062	-0.021887	0.00740737	-0.00808006
0.0625	0.00534612	0.000478326	0.0131784
0.063	-0.0150787	-0.0203088	0.00609228
0.0635	-0.00827044	0.0143364	-0.0222524
0.064	-0.0150787	-0.00645072	0.0131784
0.0645	-0.0286953	0.00740737	-0.0293386
0.065	0.025771	0.0143364	0.00609228
0.0655	0.0325792	0.000478326	0.0131784
0.066	-0.021887	-0.0341669	-0.0151662
0.0665	-0.00146216	0.00740737	-0.0151662
0.067	-0.0627367	-0.0203088	-0.0151662
0.0675	-0.021887	-0.0133798	0.0273508
0.068	-0.00827044	-0.0203088	-0.00099389
0.0685	0.00534612	-0.0133798	-0.0293386
0.069	0.00534612	0.000478326	-0.0293386
0.0695	0.0189627	-0.0203088	-0.00099389
0.07	-0.021887	-0.0203088	-0.0293386
0.0705	-0.0150787	-0.0133798	0.0202646
0.071	0.00534612	-0.00645072	-0.00808006
0.0715	0.00534612	0.0351236	0.0131784
0.072	-0.0355036	-0.0203088	0.0131784
0.0725	-0.0286953	0.0351236	0.0131784
0.073	-0.00827044	-0.0133798	-0.00099389
0.0735	0.0189627	-0.0203088	-0.00099389
0.074	-0.0491201	0.0143364	0.0273508
0.0745	0.00534612	-0.0133798	0.00609228
0.075	-0.0355036	-0.0272379	-0.00099389
0.0755	0.00534612	0.000478326	-0.00808006
0.076	-0.00827044	-0.0203088	0.0131784
0.0765	-0.0150787	0.00740737	-0.0151662
0.077	-0.00146216	-0.00645072	-0.00808006
0.0775	-0.021887	0.0212655	-0.0151662
0.078	-0.0150787	-0.00645072	-0.0151662
0.0785	0.00534612	0.000478326	-0.00099389
0.079	-0.0423118	-0.0133798	0.0131784
0.0795	0.0325792	-0.0272379	-0.00808006
0.08	0.0598124	0.0143364	-0.00808006
0.0805	0.00534612	-0.0133798	-0.0293386
0.081	0.00534612	0.0143364	0.0344369
0.0815	-0.0286953	-0.0203088	-0.0293386
0.082	-0.021887	0.000478326	-0.00099389
0.0825	-0.0150787	-0.00645072	-0.00808006
0.083	-0.00827044	-0.0133798	0.00609228
0.0835	0.0189627	-0.0133798	-0.0151662
0.084	-0.00827044	0.0281945	0.0202646
0.0845	0.025771	0.0143364	-0.0151662
0.085	-0.00146216	-0.0133798	-0.0151662
0.0855	0.0189627	-0.0133798	0.0273508
0.086	-0.00827044	0.000478326	-0.0576832
0.0865	-0.0150787	0.000478326	0.00609228
0.087	-0.0423118	0.000478326	-0.0647694
0.0875	-0.00146216	0.0143364	-0.0435109
0.088	-0.0150787	0.0212655	-0.00808006
0.0885	0.00534612	-0.0133798	-0.00099389
0.089	-0.0150787	-0.0133798	-0.0151662
0.0895	0.025771	-0.0203088	-0.00099389
0.09	-0.00827044	-0.00645072	0.0202646
0.0905	-0.021887	0.0212655	-0.0151662
0.091	-0.00827044	0.0143364	-0.00808006
0.0915	-0.021887	-0.0133798	0.0202646
0.092	-0.00827044	-0.048025	-0.0151662
0.0925	-0.00146216	-0.00645072	0.0131784
0.093	0.025771	-0.0133798	-0.0222524
0.0935	-0.00827044	0.000478326	-0.0293386
0.094	0.0189627	0.00740737	-0.0364247
0.0945	0.0325792	0.000478326	-0.0222524
0.095	0.00534612	0.00740737	0.0344369
0.0955	-0.0355036	0.000478326	0.0131784
0.096	-0.021887	0.00740737	-0.0293386
0.0965	0.00534612	0.00740737	-0.00808006
0.097	-0.0150787	-0.041096	-0.0364247
0.0975	-0.00827044	-0.0341669	-0.00099389
0.098	-0.00827044	-0.0203088	-0.0151662
0.0985	0.0189627	-0.00645072	0.0202646
0.099	-0.00146216	-0.00645072	0.0344369
0.0995	-0.00827044	0.00740737	-0.00808006
0.1	-0.00827044	-0.048025	-0.00808006
0.1005	0.00534612	-0.00645072	-0.00808006
0.101	-0.0150787	-0.054954	-0.00099389
0.1015	-0.0423118	-0.0341669	-0.00099389
0.102	-0.00827044	0.00740737	0.00609228
0.1025	-0.021887	-0.0272379	-0.00808006
0.103	-0.021887	0.0143364	-0.0435109
0.1035	-0.0150787	-0.0133798	0.0202646
0.104	0.0325792	-0.0133798	-0.0222524
0.1045	-0.00146216	-0.00645072	0.00609228
0.105	-0.00827044	-0.0203088	0.0131784
0.1055	-0.0695449	-0.0272379	-0.00808006
0.106	0.00534612	-0.0133798	-0.00808006
0.1065	0.0189627	-0.0203088	-0.0151662
0.107	0.025771	0.000478326	0.00609228
0.1075	-0.00146216	-0.00645072	0.0131784
0.108	-0.00827044	-0.0341669	-0.0151662
0.1085	-0.0150787	0.0143364	-0.0435109
0.109	-0.0150787	-0.0133798	0.0131784
0.1095	-0.0286953	-0.00645072	0.0627816
0.11	-0.00146216	0.000478326	-0.00099389
0.1105	-0.021887	-0.0203088	-0.0222524
0.111	-0.021887	-0.0203088	-0.0222524
0.1115	0.025771	0.000478326	-0.00808006
0.112	0.025771	-0.00645072	-0.00808006
0.1125	-0.0423118	0.0143364	-0.00808006
0.113	-0.00146216	0.0143364	-0.0364247
0.1135	0.0325792	-0.0203088	0.00609228
0.114	0.0393875	0.0489817	-0.0151662
0.1145	-0.00827044	0.00740737	-0.0364247
0.115	-0.0286953	-0.0203088	0.0344369
0.1155	0.025771	0.000478326	0.0202646
0.116	-0.00146216	0.000478326	-0.0222524
0.1165	-0.0150787	0.0212655	0.00609228
0.117	-0.0355036	-0.00645072	0.0202646
0.1175	-0.0491201	0.000478326	-0.0222524
0.118	-0.0150787	0.0281945	-0.0151662
0.1185	0.0189627	0.00740737	-0.0151662
0.119	0.0393875	-0.00645072	-0.0151662
0.1195	-0.00146216	-0.0133798	0.00609228
0.12	-0.0150787	-0.0203088	-0.00099389
0.1205	-0.00827044	0.000478326	0.00609228
0.121	-0.0627367	0.0143364	0.0202646
0.1215	0.025771	0.000478326	0.00609228
0.122	-0.00146216	-0.00645072	0.0131784
0.1225	0.00534612	-0.0341669	-0.0222524
0.123	-0.00146216	-0.0272379	0.0202646
0.1235	-0.00146216	0.00740737	-0.00099389
0.124	-0.00827044	-0.00645072	-0.00808006
0.1245	-0.0423118	0.00740737	-0.0364247
0.125	-0.00827044	0.00740737	-0.0293386
0.1255	-0.0150787	0.0351236	0.0273508
0.126	-0.0150787	0.000478326	-0.00099389
0.1265	-0.0286953	0.0212655	-0.0293386
0.127	0.0325792	0.0281945	-0.0151662
0.1275	0.0189627	-0.00645072	0.0131784
0.128	0.0189627	-0.0133798	0.0273508
0.1285	-0.00827044	-0.00645072	0.00609228
0.129	0.00534612	-0.0272379	-0.0222524
0.1295	-0.00827044	0.000478326	-0.00099389
0.13	0.0189627	0.000478326	-0.0151662
0.1305	-0.00827044	-0.0133798	0.0273508
0.131	-0.00827044	0.00740737	0.0344369
0.1315	0.00534612	0.000478326	0.0131784
0.132	0.00534612	-0.0133798	-0.0435109
0.1325	-0.00827044	0.000478326	-0.0222524
0.133	0.00534612	0.0143364	-0.00808006
0.1335	0.025771	0.00740737	0.0273508
0.134	-0.021887	0.00740737	0.00609228
0.1345	-0.00827044	-0.0203088	0.0273508
0.135	-0.021887	-0.0133798	0.00609228
0.1355	-0.0150787	-0.00645072	-0.0151662
0.136	0.00534612	-0.00645072	-0.0222524
0.1365	-0.0150787	-0.0203088	0.0131784
0.137	0.00534612	-0.0133798	-0.0222524
0.1375	-0.0286953	-0.00645072	-0.0293386
0.138	0.025771	-0.00645072	-0.0222524
0.1385	-0.021887	-0.0133798	-0.0364247
0.139	-0.0491201	0.0143364	-0.00808006
0.1395	-0.00827044	0.0143364	-0.0151662
0.14	-0.0150787	0.0143364	0.00609228
0.1405	-0.0150787	-0.0341669	-0.0364247
0.141	0.00534612	0.000478326	0.00609228
0.1415	0.0325792	0.000478326	0.0202646
0.142	-0.021887	-0.0341669	0.00609228
0.1425	-0.021887	0.0143364	-0.0222524
0.143	0.00534612	0.00740737	-0.00808006
0.1435	-0.00146216	0.0351236	-0.0151662
0.144	-0.0286953	0.0212655	0.0273508
0.1445	0.0461958	0.00740737	0.0202646
0.145	-0.00146216	0.0143364	-0.0151662
0.1455	0.0393875	0.00740737	-0.0222524
0.146	0.00534612	0.0143364	-0.00099389
0.1465	0.0189627	0.00740737	-0.00099389
0.147	0.025771	0.00740737	-0.00099389
0.1475	0.025771	0.0143364	0.0556955
0.148	-0.0355036	0.0143364	-0.0222524
0.1485	0.00534612	-0.0203088	0.0486093
0.149	0.00534612	-0.0203088	-0.0293386
0.1495	-0.0150787	-0.00645072	-0.0435109
0.15	-0.00827044	0.000478326	0.00609228
0.1505	-0.0150787	-0.0272379	-0.00099389
0.151	0.0189627	0.00740737	-0.00808006
0.1515	-0.021887	-0.0133798	0.0131784
0.152	-0.021887	-0.00645072	0.0131784
0.1525	-0.0286953	-0.0133798	-0.00808006
0.153	-0.00146216	0.00740737	-0.00099389
0.1535	-0.00146216	0.00740737	0.0202646
0.154	-0.00146216	-0.0341669	-0.00099389
0.1545	-0.00827044	-0.0272379	0.0131784
0.155	0.00534612	-0.0272379	-0.0151662
0.1555	0.0393875	0.0212655	0.0344369
0.156	0.00534612	-0.0203088	-0.00808006
0.1565	-0.00146216	0.000478326	-0.0151662
0.157	-0.00146216	0.000478326	-0.00808006
0.1575	-0.00827044	-0.00645072	-0.00808006
0.158	0.00534612	0.000478326	0.00609228
0.1585	0.0189627	0.000478326	-0.00099389
0.159	0.00534612	0.0281945	0.0202646
0.1595	-0.00827044	-0.00645072	0.00609228
0.16	0.00534612	-0.0133798	-0.00099389
0.1605	0.025771	0.0351236	-0.00099389
0.161	0.00534612	-0.00645072	-0.0222524
0.1615	0.00534612	-0.0133798	-0.00808006
0.162	-0.021887	-0.0133798	0.0273508
0.1625	-0.00827044	0.000478326	0.00609228
0.163	-0.00827044	-0.041096	0.0131784
0.1635	0.00534612	-0.00645072	-0.00099389
0.164	-0.0150787	0.0143364	0.0344369
0.1645	-0.021887	-0.00645072	0.0273508
0.165	0.0325792	-0.0133798	0.0131784
0.1655	-0.00827044	-0.00645072	0.0273508
0.166	0.00534612	-0.0272379	0.00609228
0.1665	0.00534612	-0.0133798	-0.0293386
0.167	0.00534612	0.00740737	0.00609228
0.1675	-0.00146216	-0.0203088	-0.0364247
0.168	-0.00827044	-0.00645072	0.00609228
0.1685	-0.0150787	-0.00645072	-0.00099389
0.169	0.00534612	-0.00645072	-0.0435109
0.1695	-0.021887	-0.0133798	0.0202646
0.17	-0.0286953	-0.048025	-0.0151662
0.1705	-0.021887	-0.00645072	0.0131784
0.171	-0.021887	0.000478326	0.0131784
0.1715	-0.00146216	0.0212655	-0.0222524
0.172	-0.021887	0.000478326	-0.0576832
0.1725	-0.0423118	-0.0133798	-0.0151662
0.173	0.0393875	0.0351236	0.0131784
0.1735	-0.0150787	0.000478326	-0.0222524
0.174	-0.021887	-0.0133798	0.0415231
0.1745	-0.0355036	-0.00645072	-0.00808006
0.175	-0.0150787	-0.00645072	-0.00808006
0.1755	-0.0423118	0.00740737	0.00609228
0.176	-0.00146216	-0.0341669	-0.00099389
0.1765	0.00534612	0.00740737	-0.00808006
0.177	-0.021887	0.00740737	-0.00808006
0.1775	-0.0423118	0.00740737	-0.00808006
0.178	-0.00827044	0.00740737	0.00609228
0.1785	-0.0150787	-0.00645072	-0.0222524
0.179	-0.00827044	-0.00645072	0.0202646
0.1795	-0.00146216	-0.0203088	-0.00099389
0.18	-0.0559284	-0.00645072	-0.0222524
0.1805	-0.00827044	-0.00645072	-0.00808006
0.181	-0.00146216	-0.0272379	-0.0222524
0.1815	0.00534612	0.0212655	-0.00808006
0.182	-0.021887	0.00740737	0.00609228
0.1825	0.00534612	0.0281945	0.0131784
0.183	-0.0286953	0.0281945	-0.00099389
0.1835	0.0189627	0.000478326	0.0131784
0.184	-0.0423118	0.000478326	-0.00099389
0.1845	-0.0150787	0.000478326	-0.0222524
0.185	0.0189627	0.0212655	0.0273508
0.1855	-0.00146216	0.0697688	-0.0151662
0.186	-0.00827044	0.00740737	-0.0505971
0.1865	0.025771	-0.0203088	-0.00099389
0.187	-0.00146216	-0.0341669	-0.00808006
0.1875	-0.021887	0.000478326	-0.0151662
0.188	0.0189627	0.00740737	0.00609228
0.1885	-0.00827044	-0.0203088	-0.0435109
0.189	-0.0423118	-0.0133798	-0.0505971
0.1895	0.0189627	0.0212655	0.0344369
0.19	-0.021887	0.00740737	0.0131784
0.1905	0.025771	0.0212655	0.0344369
0.191	-0.00146216	0.000478326	-0.0364247
0.1915	0.0393875	-0.0133798	-0.00099389
0.192	0.0189627	-0.00645072	-0.0151662
0.1925	0.025771	-0.0341669	-0.0151662
0.193	0.0393875	-0.0203088	-0.00099389
0.1935	-0.0150787	-0.0203088	0.00609228
0.194	-0.00827044	0.00740737	-0.0151662
0.1945	0.025771	-0.0203088	0.00609228
0.195	-0.00827044	0.000478326	-0.0222524
0.1955	-0.0423118	0.00740737	0.0131784
0.196	0.00534612	-0.0272379	0.0131784
0.1965	-0.0423118	0.000478326	0.0344369
0.197	-0.00146216	-0.00645072	-0.0293386
0.1975	-0.0150787	-0.0341669	0.00609228
0.198	-0.0150787	0.0143364	-0.00808006
0.1985	-0.0150787	-0.0203088	-0.00099389
0.199	-0.0150787	-0.0341669	-0.0151662
0.1995	0.0189627	0.0212655	0.00609228
0.2	0.0189627	-0.00645072	-0.00099389
0.2005	-0.0286953	-0.00645072	-0.00808006
0.201	-0.00146216	-0.0133798	0.0131784
0.2015	0.0189627	0.000478326	0.0131784
0.202	-0.021887	-0.00645072	-0.00808006
0.2025	-0.00827044	-0.0272379	-0.0151662
0.203	-0.0150787	-0.0203088	-0.0364247
0.2035	-0.0286953	-0.0133798	-0.0293386
0.204	-0.021887	0.000478326	0.0202646
0.2045	-0.00827044	0.0143364	-0.00808006
0.205	-0.0150787	0.00740737	-0.00099389
0.2055	-0.0150787	-0.00645072	0.0131784
0.206	-0.021887	-0.0272379	-0.00099389
0.2065	0.0461958	-0.00645072	0.0202646
0.207	0.025771	0.000478326	-0.00808006
0.2075	0.00534612	0.000478326	-0.0293386
0.208	0.0598124	0.00740737	0.0344369
0.2085	0.00534612	-0.0203088	-0.0151662
0.209	-0.0150787	0.0212655	0.00609228
0.2095	0.0189627	-0.0272379	-0.0364247
0.21	-0.021887	0.0143364	0.0273508
0.2105	0.0461958	0.0143364	-0.00099389
0.211	-0.00827044	-0.0133798	-0.00808006
0.2115	-0.0150787	-0.0203088	-0.0435109
0.212	-0.0150787	0.0212655	0.00609228
0.2125	0.0189627	0.0212655	0.00609228
0.213	0.00534612	0.0420526	0.0273508
0.2135	0.0325792	-0.0133798	-0.0151662
0.214	-0.00827044	0.0143364	-0.0293386
0.2145	-0.00827044	0.0143364	0.0131784
0.215	-0.0559284	0.000478326	-0.00808006
0.2155	-0.0491201	-0.00645072	-0.00808006
0.216	0.0189627	0.00740737	-0.0151662
0.2165	0.00534612	-0.0133798	-0.0151662
0.217	-0.00146216	-0.0133798	-0.00099389
0.2175	0.00534612	-0.0133798	-0.00808006
0.218	-0.00146216	0.000478326	0.0202646
0.2185	-0.0150787	0.0212655	0.0131784
0.219	-0.00146216	0.00740737	-0.0151662
0.2195	0.00534612	-0.00645072	-0.00808006
0.22	-0.021887	-0.0203088	0.0202646
0.2205	-0.0150787	-0.00645072	-0.00099389
0.221	-0.0150787	0.000478326	-0.0151662
0.2215	0.00534612	-0.0272379	-0.00808006
0.222	-0.021887	-0.0341669	0.0131784
0.2225	-0.021887	-0.0133798	-0.00099389
0.223	-0.00827044	-0.0133798	-0.00099389
0.2235	-0.0355036	0.0143364	-0.0293386
0.224	-0.0150787	-0.00645072	-0.00099389
0.2245	0.0189627	0.000478326	-0.00808006
0.225	0.00534612	0.000478326	-0.0151662
0.2255	0.00534612	-0.0272379	-0.0151662
0.226	-0.0491201	-0.00645072	-0.00099389
0.2265	-0.00146216	0.0143364	0.0202646
0.227	0.025771	-0.0133798	-0.00808006
0.2275	-0.021887	-0.0133798	-0.0222524
0.228	-0.00146216	0.00740737	-0.0222524
0.2285	-0.00827044	0.000478326	-0.00808006
0.229	-0.0150787	0.000478326	0.0202646
0.2295	-0.0286953	0.00740737	0.00609228
0.23	0.0461958	-0.0133798	-0.0222524
0.2305	-0.0150787	0.0351236	-0.00808006
0.231	0.00534612	0.000478326	-0.0293386
0.2315	-0.0286953	0.0559107	-0.0222524
0.232	0.00534612	0.0212655	0.0131784
0.2325	-0.021887	0.0281945	-0.0293386
0.233	-0.021887	0.0212655	0.00609228
0.2335	-0.0150787	0.0212655	-0.00808006
0.234	0.00534612	-0.00645072	-0.00099389
0.2345	0.0189627	0.000478326	-0.0364247
0.235	0.00534612	0.0143364	0.00609228
0.2355	0.00534612	-0.0272379	-0.00808006
0.236	-0.00146216	-0.0272379	-0.00099389
0.2365	0.00534612	-0.0203088	-0.0151662
0.237	0.025771	0.00740737	0.00609228
0.2375	0.0189627	-0.0272379	0.0131784
0.238	-0.021887	0.0212655	-0.0151662
0.2385	-0.00827044	-0.0272379	0.0131784
0.239	0.0189627	-0.00645072	-0.0151662
0.2395	-0.021887	0.000478326	0.0273508
0.24	0.0325792	0.000478326	-0.00099389
0.2405	0.025771	-0.0341669	-0.00099389
0.241	0.00534612	0.000478326	-0.0364247
0.2415	-0.0355036	0.0212655	0.00609228
0.242	-0.0150787	0.0212655	-0.0151662
0.2425	-0.0355036	-0.0133798	0.0131784
0.243	-0.0355036	-0.0272379	-0.0151662
0.2435	-0.00146216	0.0281945	0.0131784
0.244	-0.0423118	0.00740737	0.00609228
0.2445	-0.00146216	-0.0203088	-0.0151662
0.245	-0.0423118	-0.00645072	-0.0222524
0.2455	-0.0423118	-0.0133798	-0.0435109
0.246	-0.0150787	-0.0133798	-0.00099389
0.2465	-0.00146216	-0.00645072	-0.0576832
0.247	0.00534612	0.000478326	-0.00099389
0.2475	0.00534612	0.0212655	-0.0151662
0.248	-0.00146216	0.00740737	0.0202646
0.2485	-0.00827044	-0.00645072	-0.0364247
0.249	0.025771	0.0143364	0.00609228
0.2495	-0.00146216	-0.00645072	0.00609228
0.25	-0.00146216	-0.0203088	-0.0222524
0.2505	-0.00146216	-0.0203088	-0.0293386
0.251	-0.0355036	-0.0133798	-0.0364247
0.2515	0.0393875	-0.00645072	-0.0435109
0.252	-0.021887	0.00740737	0.0486093
0.2525	-0.00827044	-0.0203088	-0.00099389
0.253	0.025771	-0.00645072	0.0273508
0.2535	0.00534612	0.0212655	0.0131784
0.254	-0.0150787	0.0143364	0.0131784
0.2545	-0.00827044	-0.0272379	0.0415231
0.255	0.00534612	0.0281945	-0.00808006
0.2555	0.025771	-0.0203088	0.0273508
0.256	0.00534612	-0.0133798	0.00609228
0.2565	-0.00827044	-0.0203088	0.0202646
0.257	-0.00146216	0.000478326	-0.00099389
0.2575	-0.00146216	0.0143364	-0.00808006
0.258	-0.0150787	0.000478326	0.0131784
0.2585	-0.021887	-0.0688121	0.0202646
0.259	-0.0150787	0.000478326	-0.0576832
0.2595	-0.0286953	-0.0133798	-0.00099389
0.26	0.0189627	0.0351236	-0.00808006
0.2605	-0.0627367	0.0281945	-0.00808006
0.261	-0.00146216	0.0351236	0.0344369
0.2615	0.00534612	-0.0133798	-0.00808006
0.262	-0.021887	-0.00645072	-0.0151662
0.2625	-0.021887	-0.0133798	0.0131784
0.263	-0.021887	-0.0203088	-0.0364247
0.2635	0.00534612	-0.00645072	0.0202646
0.264	0.00534612	0.000478326	-0.00808006
0.2645	-0.00146216	0.000478326	-0.00099389
0.265	0.00534612	-0.0688121	-0.00808006
0.2655	-0.00827044	-0.0133798	0.00609228
0.266	-0.021887	-0.00645072	-0.0222524
0.2665	-0.021887	0.00740737	-0.0435109
0.267	-0.00827044	-0.0272379	-0.0364247
0.2675	-0.0150787	-0.0272379	-0.00808006
0.268	0.00534612	-0.0133798	-0.00808006
0.2685	0.0189627	-0.048025	0.0415231
0.269	-0.00146216	0.0212655	-0.00808006
0.2695	0.0325792	-0.0272379	-0.0222524
0.27	-0.00146216	0.0212655	-0.00808006
0.2705	-0.0286953	0.000478326	0.0202646
0.271	-0.0286953	0.000478326	-0.00808006
0.2715	0.025771	0.0143364	-0.00808006
0.272	-0.0150787	0.0281945	-0.00808006
0.2725	0.0189627	0.000478326	0.0131784
0.273	0.0189627	-0.0272379	-0.0293386
0.2735	-0.00146216	0.0143364	0.00609228
0.274	-0.0286953	-0.00645072	0.00609228
0.2745	-0.0150787	-0.0133798	-0.0222524
0.275	-0.00827044	-0.0203088	-0.00808006
0.2755	0.025771	0.00740737	0.0131784
0.276	-0.00146216	-0.0272379	0.00609228
0.2765	-0.021887	-0.0203088	-0.00099389
0.277	-0.00146216	0.000478326	0.0202646
0.2775	-0.021887	0.0143364	-0.00099389
0.278	-0.0355036	-0.0203088	-0.0151662
0.2785	0.0393875	-0.0133798	-0.0364247
0.279	-0.0150787	-0.00645072	0.0202646
0.2795	-0.00827044	-0.0133798	-0.0151662
0.28	0.00534612	0.0143364	-0.0293386
0.2805	0.025771	0.00740737	-0.00808006
0.281	-0.0286953	0.00740737	0.00609228
0.2815	0.00534612	-0.0203088	-0.0293386
0.282	-0.00146216	-0.041096	0.0131784
0.2825	-0.00146216	0.000478326	0.0344369
0.283	-0.0150787	-0.0203088	-0.00099389
0.2835	-0.00827044	-0.0203088	-0.00099389
0.284	-0.0423118	0.0143364	-0.0222524
0.2845	0.025771	-0.00645072	-0.0364247
0.285	-0.00827044	0.00740737	-0.00808006
0.2855	-0.00146216	-0.0341669	-0.00099389
0.286	-0.0559284	-0.0272379	0.0273508
0.2865	0.00534612	-0.0133798	-0.0576832
0.287	0.00534612	0.0143364	0.0344369
0.2875	-0.00146216	-0.00645072	-0.00808006
0.288	-0.0286953	0.0143364	-0.00808006
0.2885	-0.0355036	-0.0272379	-0.00808006
0.289	-0.00146216	0.000478326	-0.00099389
0.2895	-0.0286953	0.00740737	0.0273508
0.29	-0.0286953	-0.0133798	-0.0151662
0.2905	0.00534612	-0.0133798	-0.0293386
0.291	0.0189627	-0.041096	0.0273508
0.2915	-0.021887	0.0143364	0.00609228
0.292	-0.0286953	-0.00645072	-0.0435109
0.2925	-0.00827044	-0.041096	-0.0222524
0.293	-0.021887	0.00740737	-0.00099389
0.2935	-0.0150787	0.00740737	-0.00099389
0.294	0.0530041	0.0212655	0.0273508
0.2945	-0.021887	0.00740737	-0.0151662
0.295	-0.0355036	0.000478326	0.00609228
0.2955	0.025771	-0.00645072	-0.0364247
0.296	-0.00827044	-0.0133798	-0.0293386
0.2965	-0.021887	0.000478326	0.0131784
0.297	-0.00827044	0.00740737	-0.00099389
0.2975	0.00534612	-0.0203088	0.0131784
0.298	-0.0286953	-0.0133798	-0.00099389
0.2985	0.0189627	-0.0133798	-0.00808006
0.299	-0.00827044	0.00740737	0.00609228
0.2995	-0.0355036	-0.00645072	-0.0222524
0.3	0.00534612	0.0281945	0.00609228
0.3005	-0.0150787	-0.0203088	-0.00808006
0.301	0.0393875	0.000478326	-0.0151662
0.3015	-0.00827044	-0.00645072	-0.00808006
0.302	-0.0355036	0.0143364	0.00609228
0.3025	0.00534612	-0.0341669	-0.0293386
0.303	0.0325792	0.000478326	-0.00808006
0.3035	-0.00146216	0.000478326	-0.0435109
0.304	0.0189627	0.000478326	-0.0293386
0.3045	-0.00146216	0.0281945	-0.0222524
0.305	0.025771	0.00740737	-0.00808006
0.3055	-0.0491201	-0.0133798	-0.0293386
0.306	0.0393875	0.00740737	-0.0151662
0.3065	0.00534612	0.0351236	-0.00808006
0.307	-0.00146216	-0.0133798	-0.0222524
0.3075	-0.00146216	-0.041096	-0.00099389
0.308	-0.021887	-0.0203088	-0.0364247
0.3085	0.0189627	-0.0133798	0.00609228
0.309	-0.021887	0.0212655	0.00609228
0.3095	-0.00146216	-0.0203088	-0.00808006
0.31	-0.0491201	-0.0133798	0.00609228
0.3105	-0.0695449	0.000478326	-0.0364247
0.311	0.025771	-0.0272379	0.00609228
0.3115	-0.0150787	0.00740737	0.00609228
0.312	0.0189627	0.000478326	-0.00808006
0.3125	-0.00827044	-0.0203088	-0.0222524
0.313	-0.0355036	-0.00645072	-0.0151662
0.3135	-0.0491201	0.000478326	-0.0435109
0.314	-0.00827044	0.00740737	-0.0151662
0.3145	-0.0355036	-0.0133798	0.0131784
0.315	0.025771	0.00740737	-0.00808006
0.3155	-0.00827044	-0.00645072	0.0131784
0.316	-0.00146216	0.00740737	0.0344369
0.3165	-0.00146216	0.000478326	0.00609228
0.317	-0.021887	0.0143364	-0.0151662
0.3175	-0.00827044	-0.041096	-0.0293386
0.318	-0.00827044	0.0351236	0.0273508
0.3185	-0.0150787	0.00740737	0.0273508
0.319	-0.021887	-0.00645072	0.0202646
0.3195	-0.00827044	0.0143364	0.0202646
0.32	0.0325792	-0.0203088	0.0202646
0.3205	-0.021887	0.00740737	-0.0151662
0.321	-0.00827044	0.00740737	0.00609228
0.3215	-0.00146216	0.0143364	0.0273508
0.322	-0.021887	0.00740737	-0.0505971
0.3225	0.00534612	-0.0133798	0.00609228
0.323	-0.0150787	0.00740737	-0.00099389
0.3235	-0.00146216	0.000478326	0.0131784
0.324	0.025771	0.0143364	0.00609228
0.3245	0.0393875	-0.0203088	-0.0222524
0.325	-0.0150787	0.000478326	0.0202646
0.3255	0.025771	-0.0133798	0.0131784
0.326	-0.0355036	-0.0203088	0.0202646
0.3265	-0.00146216	0.0143364	0.0202646
0.327	0.0189627	-0.0272379	-0.00099389
0.3275	0.025771	-0.0272379	-0.00099389
0.328	-0.00146216	0.0143364	-0.00808006
0.3285	0.0189627	-0.0272379	0.00609228
0.329	-0.021887	0.0212655	0.00609228
0.3295	-0.00827044	0.000478326	0.0131784
0.33	0.00534612	-0.041096	-0.00099389
0.3305	0.0189627	-0.00645072	-0.0151662
0.331	0.0461958	0.00740737	-0.00099389
0.3315	-0.021887	-0.0133798	-0.0151662
0.332	-0.00146216	-0.0272379	0.0344369
0.3325	-0.0150787	0.0212655	-0.0151662
0.333	0.0189627	0.000478326	-0.0293386
0.3335	-0.0150787	0.000478326	-0.0151662
0.334	0.00534612	0.00740737	0.00609228
0.3345	-0.021887	-0.00645072	-0.00808006
0.335	-0.00146216	0.000478326	-0.0576832
0.3355	0.0393875	-0.0133798	0.00609228
0.336	-0.021887	-0.0272379	-0.00808006
0.3365	0.025771	-0.0203088	-0.0293386
0.337	-0.00146216	0.0212655	-0.0151662
0.3375	-0.00146216	0.0143364	-0.00808006
0.338	0.0189627	-0.0341669	0.0131784
0.3385	-0.0286953	-0.0341669	-0.0222524
0.339	0.025771	0.000478326	-0.0505971
0.3395	-0.00146216	-0.0133798	0.00609228
0.34	0.025771	0.0212655	-0.0151662
0.3405	0.0325792	-0.0203088	0.00609228
0.341	0.00534612	-0.0133798	-0.00808006
0.3415	-0.021887	-0.0272379	-0.0151662
0.342	-0.0286953	-0.00645072	0.0131784
0.3425	-0.00827044	-0.00645072	-0.0222524
0.343	0.00534612	0.00740737	0.0202646
0.3435	0.025771	-0.00645072	0.00609228
0.344	0.025771	0.000478326	-0.00099389
0.3445	0.025771	-0.0272379	-0.00808006
0.345	0.025771	-0.0203088	-0.0293386
0.3455	0.00534612	0.000478326	0.00609228
0.346	0.00534612	-0.0133798	-0.0151662
0.3465	-0.00827044	0.000478326	-0.0151662
0.347	-0.00146216	0.000478326	-0.0151662
0.3475	-0.0150787	-0.0203088	-0.00808006
0.348	0.0393875	-0.00645072	-0.0222524
0.3485	0.0189627	-0.0133798	0.00609228
0.349	0.00534612	0.0351236	0.0273508
0.3495	-0.00827044	0.0143364	-0.0364247
0.35	-0.0150787	0.0351236	-0.0151662
0.3505	-0.00146216	0.0212655	-0.00808006
0.351	-0.00827044	-0.0203088	-0.0293386
0.3515	-0.0150787	-0.0203088	0.00609228
0.352	0.0189627	-0.0272379	-0.00808006
0.3525	-0.00827044	0.000478326	0.0202646
0.353	-0.0286953	-0.041096	-0.0222524
0.3535	-0.00146216	-0.0133798	-0.0364247
0.354	-0.00827044	0.000478326	-0.0151662
0.3545	-0.00827044	0.0212655	-0.0364247
0.355	-0.021887	-0.0341669	-0.0364247
0.3555	-0.0355036	-0.0203088	-0.0222524
0.356	0.0530041	0.000478326	-0.00808006
0.3565	0.0325792	0.0212655	0.0202646
0.357	0.00534612	0.0143364	-0.00808006
0.3575	0.025771	0.00740737	-0.0222524
0.358	-0.021887	-0.0133798	0.0202646
0.3585	-0.0150787	-0.0203088	-0.0222524
0.359	-0.0150787	0.000478326	-0.0151662
0.3595	-0.0355036	-0.00645072	0.0202646
0.36	-0.0286953	-0.0203088	0.0273508
0.3605	0.025771	-0.0133798	-0.0293386
0.361	0.0189627	0.00740737	-0.00808006
0.3615	0.00534612	-0.00645072	0.0131784
0.362	-0.00827044	-0.0133798	-0.0435109
0.3625	-0.00827044	-0.0341669	-0.00099389
0.363	-0.0423118	0.0351236	0.0273508
0.3635	0.00534612	-0.00645072	-0.0293386
0.364	-0.00146216	-0.0133798	0.0202646
0.3645	0.025771	-0.0272379	-0.0435109
0.365	0.025771	-0.0203088	-0.0293386
0.3655	-0.0355036	-0.00645072	-0.00808006
0.366	0.0189627	0.0143364	-0.0293386
0.3665	-0.0150787	-0.0133798	0.0273508
0.367	0.00534612	0.0143364	-0.0293386
0.3675	0.00534612	0.000478326	0.0202646
0.368	-0.0150787	0.00740737	-0.0222524
0.3685	-0.0150787	0.0143364	0.0273508
0.369	-0.021887	-0.00645072	-0.0151662
0.3695	-0.0423118	0.0143364	-0.00808006
0.37	0.00534612	-0.0133798	-0.0435109
0.3705	-0.0150787	-0.0272379	0.0131784
0.371	0.0189627	-0.0272379	-0.00808006
0.3715	0.0530041	-0.0203088	0.0344369
0.372	0.0189627	-0.00645072	-0.0151662
0.3725	0.00534612	-0.00645072	0.00609228
0.373	-0.0286953	0.000478326	0.00609228
0.3735	-0.00827044	-0.0133798	-0.00099389
0.374	-0.0355036	0.000478326	-0.0222524
0.3745	-0.0355036	0.00740737	-0.00808006
0.375	-0.00827044	-0.00645072	0.00609228
0.3755	0.0189627	0.000478326	0.00609228
0.376	-0.00146216	-0.00645072	-0.00808006
0.3765	0.00534612	0.000478326	-0.0435109
0.377	-0.00827044	0.00740737	-0.0293386
0.3775	-0.0355036	-0.00645072	0.00609228
0.378	-0.021887	-0.0203088	0.00609228
0.3785	0.00534612	0.000478326	0.0202646
0.379	0.025771	0.00740737	-0.00808006
0.3795	-0.0150787	0.00740737	-0.0222524
0.38	0.00534612	0.0143364	0.00609228
0.3805	-0.00146216	-0.0341669	-0.00808006
0.381	-0.00827044	-0.0272379	-0.00099389
0.3815	-0.021887	-0.0272379	-0.0222524
0.382	0.00534612	0.00740737	0.00609228
0.3825	-0.00146216	0.0212655	-0.0151662
0.383	-0.00827044	0.000478326	-0.00808006
0.3835	-0.00146216	-0.00645072	0.0202646
0.384	0.0189627	0.0351236	0.0202646
0.3845	-0.0559284	0.0143364	-0.00099389
0.385	-0.00146216	-0.00645072	-0.00808006
0.3855	-0.0286953	0.000478326	-0.0435109
0.386	-0.00827044	0.0143364	0.0131784
0.3865	-0.0286953	0.000478326	0.00609228
0.387	0.00534612	-0.0203088	0.0131784
0.3875	0.025771	0.00740737	-0.00099389
0.388	0.025771	0.000478326	0.0202646
0.3885	-0.0355036	0.00740737	-0.0293386
0.389	-0.00146216	0.0143364	0.00609228
0.3895	0.0189627	-0.0133798	0.00609228
0.39	-0.00827044	-0.00645072	-0.0364247
0.3905	0.0189627	-0.0272379	-0.0364247
0.391	-0.00827044	-0.048025	0.0131784
0.3915	-0.00827044	-0.0272379	-0.00808006
0.392	-0.0150787	-0.0133798	0.0273508
0.3925	0.0189627	0.0143364	0.0131784
0.393	-0.021887	0.0212655	-0.00808006
0.3935	0.00534612	-0.0272379	-0.0222524
0.394	-0.021887	-0.0203088	0.0131784
0.3945	0.0189627	0.0281945	-0.00099389
0.395	-0.0286953	-0.0133798	-0.00808006
0.3955	0.0189627	0.000478326	0.00609228
0.396	-0.00827044	0.00740737	-0.0151662
0.3965	-0.00146216	-0.0133798	-0.0435109
0.397	-0.0355036	0.0143364	-0.0222524
0.3975	-0.0355036	0.000478326	-0.00099389
0.398	0.0189627	0.0143364	-0.00808006
0.3985	0.00534612	0.00740737	-0.0151662
0.399	-0.00146216	0.000478326	0.0202646
0.3995	-0.0150787	-0.00645072	-0.0222524
0.4	-0.0150787	-0.0203088	-0.0222524
0.4005	-0.0150787	-0.0133798	0.0131784
0.401	0.00534612	0.0143364	0.0202646
0.4015	-0.0286953	-0.0272379	-0.00808006
0.402	-0.021887	-0.00645072	-0.0293386
0.4025	0.0325792	-0.0203088	-0.0151662
0.403	-0.0491201	-0.0203088	0.00609228
0.4035	-0.0286953	-0.0203088	0.0131784
0.404	-0.0150787	-0.00645072	-0.00808006
0.4045	0.0461958	-0.00645072	-0.0222524
0.405	-0.0150787	-0.0341669	-0.00099389
0.4055	-0.0150787	0.000478326	-0.0435109
0.406	0.0189627	-0.0133798	-0.00099389
0.4065	0.0189627	0.000478326	-0.00808006
0.407	-0.00827044	0.000478326	-0.0222524
0.4075	-0.0150787	0.000478326	-0.00099389
0.408	0.0189627	-0.0203088	0.0202646
0.4085	-0.00827044	0.00740737	0.00609228
0.409	0.00534612	-0.00645072	-0.00808006
0.4095	0.0325792	0.0143364	0.00609228
0.41	-0.0559284	-0.048025	-0.0222524
0.4105	0.025771	-0.00645072	0.00609228
0.411	-0.021887	-0.00645072	-0.00099389
0.4115	-0.00146216	0.0143364	0.0273508
0.412	-0.021887	0.000478326	0.0131784
0.4125	0.0189627	0.0143364	-0.00808006
0.413	0.025771	-0.0272379	-0.0222524
0.4135	-0.021887	-0.0203088	0.0131784
0.414	0.00534612	0.000478326	0.0273508
0.4145	0.0189627	0.0143364	-0.00808006
0.415	0.0189627	-0.00645072	-0.00808006
0.4155	0.00534612	-0.0203088	-0.0222524
0.416	0.00534612	-0.0203088	0.0344369
0.4165	-0.00827044	-0.0203088	-0.00808006
0.417	-0.00146216	0.000478326	0.0273508
0.4175	0.00534612	-0.00645072	-0.0151662
0.418	-0.00146216	0.0212655	-0.0222524
0.4185	-0.00827044	0.00740737	0.00609228
0.419	0.0325792	0.0212655	-0.00808006
0.4195	-0.0150787	0.0281945	-0.00099389
0.42	-0.0150787	0.000478326	0.00609228
0.4205	-0.0355036	-0.0133798	-0.0222524
0.421	0.025771	-0.00645072	0.0131784
0.4215	-0.021887	-0.00645072	-0.00099389
0.422	-0.00827044	-0.041096	0.0131784
0.4225	0.025771	0.000478326	-0.0364247
0.423	0.0393875	0.0281945	0.0273508
0.4235	-0.021887	-0.0133798	-0.0293386
0.424	-0.00827044	-0.0203088	-0.00808006
0.4245	-0.00146216	0.00740737	0.00609228
0.425	0.0461958	0.00740737	-0.00099389
0.4255	0.00534612	0.0420526	-0.00808006
0.426	0.00534612	0.0143364	0.0273508
0.4265	0.0189627	-0.0203088	-0.00099389
0.427	-0.00146216	-0.00645072	-0.0222524
0.4275	-0.00146216	-0.0133798	-0.0293386
0.428	-0.00827044	0.000478326	-0.00808006
0.4285	-0.021887	-0.0272379	0.0202646
0.429	-0.00146216	0.00740737	-0.0435109
0.4295	-0.00827044	0.0143364	0.00609228
0.43	-0.00146216	-0.0133798	0.0131784
0.4305	-0.0355036	0.00740737	-0.00808006
0.431	-0.00827044	-0.00645072	0.0131784
0.4315	-0.0150787	-0.00645072	-0.0222524
0.432	-0.0423118	0.00740737	-0.0293386
0.4325	-0.00146216	-0.0133798	0.0202646
0.433	-0.0150787	0.000478326	0.00609228
0.4335	0.0189627	-0.00645072	0.0202646
0.434	-0.00146216	0.0143364	0.0131784
0.4345	-0.0423118	-0.0341669	0.00609228
0.435	-0.0286953	-0.00645072	-0.00808006
0.4355	-0.0491201	-0.00645072	0.0273508
0.436	-0.0286953	0.00740737	0.0202646
0.4365	-0.0150787	0.000478326	0.0344369
0.437	-0.0150787	-0.0272379	0.00609228
0.4375	-0.00146216	0.0143364	0.00609228
0.438	0.00534612	-0.00645072	0.0344369
0.4385	-0.0286953	-0.0272379	0.0202646
0.439	-0.00827044	-0.00645072	-0.00808006
0.4395	-0.0423118	0.00740737	-0.00808006
0.44	-0.00827044	-0.0203088	0.00609228
0.4405	-0.0150787	-0.0133798	0.0415231
0.441	-0.00146216	-0.0133798	-0.0222524
0.4415	0.0189627	0.0212655	0.00609228
0.442	0.0325792	0.00740737	-0.00808006
0.4425	-0.00827044	-0.0133798	0.0273508
0.443	-0.00146216	0.0281945	-0.0293386
0.4435	0.0325792	-0.0203088	0.0273508
0.444	-0.0150787	-0.00645072	0.00609228
0.4445	-0.0286953	-0.0133798	-0.00808006
0.445	-0.0286953	-0.00645072	-0.00808006
0.4455	0.025771	-0.0133798	-0.00808006
0.446	-0.021887	-0.00645072	0.0273508
0.4465	-0.021887	-0.00645072	0.00609228
0.447	-0.0150787	0.0143364	0.00609228
0.4475	0.00534612	-0.0133798	-0.0222524
0.448	0.0189627	-0.0618831	0.0415231
0.4485	0.0189627	0.000478326	-0.0293386
0.449	-0.021887	-0.0203088	-0.00808006
0.4495	0.00534612	-0.00645072	0.00609228
0.45	-0.0150787	0.00740737	0.0131784
0.4505	0.0530041	0.00740737	-0.00099389
0.451	-0.00146216	-0.0133798	-0.0151662
0.4515	0.0189627	-0.0133798	-0.00808006
0.452	0.00534612	0.00740737	-0.0151662
0.4525	-0.0150787	-0.0133798	-0.0222524
0.453	-0.00827044	-0.0133798	-0.00099389
0.4535	-0.0150787	-0.0133798	-0.00099389
0.454	0.00534612	-0.0203088	0.0131784
0.4545	0.0325792	-0.0133798	0.0131784
0.455	-0.021887	-0.0133798	-0.0222524
0.4555	0.0393875	0.0143364	0.0202646
0.456	0.0189627	-0.0133798	-0.00099389
0.4565	-0.0150787	-0.00645072	0.0202646
0.457	-0.0150787	0.000478326	-0.00099389
0.4575	-0.0286953	-0.00645072	0.0273508
0.458	-0.0150787	0.000478326	0.0556955
0.4585	0.0189627	0.0351236	-0.00099389
0.459	-0.00146216	-0.0272379	0.00609228
0.4595	0.025771	-0.00645072	0.00609228
0.46	-0.00146216	-0.0133798	-0.0222524
0.4605	-0.0150787	-0.0133798	-0.0576832
0.461	0.00534612	0.000478326	-0.00808006
0.4615	0.00534612	-0.0133798	-0.00099389
0.462	-0.021887	0.000478326	0.0273508
0.4625	0.025771	-0.00645072	-0.00099389
0.463	-0.0150787	-0.00645072	-0.0293386
0.4635	-0.00146216	0.000478326	0.0344369
0.464	-0.00827044	0.00740737	-0.0222524
0.4645	-0.021887	-0.041096	0.0131784
0.465	-0.0286953	0.0212655	0.00609228
0.4655	0.00534612	-0.0272379	-0.0364247
0.466	-0.00146216	0.000478326	0.0415231
0.4665	-0.00146216	-0.0341669	-0.0222524
0.467	-0.0286953	-0.00645072	0.0202646
0.4675	-0.0150787	-0.00645072	-0.00808006
0.468	-0.0286953	-0.0133798	-0.00099389
0.4685	0.00534612	0.000478326	-0.00099389
0.469	-0.00827044	0.000478326	-0.0293386
0.4695	-0.021887	-0.0133798	0.0273508
0.47	-0.00827044	-0.00645072	-0.0364247
0.4705	0.00534612	0.000478326	0.0273508
0.471	-0.00827044	0.0351236	-0.00099389
0.4715	0.00534612	-0.0133798	-0.0293386
0.472	0.0325792	-0.00645072	0.0202646
0.4725	-0.0150787	-0.0133798	-0.00099389
0.473	-0.00146216	-0.0272379	0.0344369
0.4735	0.0393875	-0.00645072	0.0131784
0.474	0.0189627	-0.00645072	0.0344369
0.4745	0.00534612	0.00740737	0.0202646
0.475	-0.0150787	-0.041096	-0.00808006
0.4755	-0.00146216	0.000478326	-0.00099389
0.476	-0.00146216	-0.0272379	-0.0435109
0.4765	-0.0286953	-0.00645072	-0.00099389
0.477	-0.0150787	-0.0341669	0.0131784
0.4775	-0.00827044	0.00740737	-0.0293386
0.478	-0.00146216	-0.0203088	-0.00099389
0.4785	-0.00827044	0.0143364	0.0202646
0.479	-0.0355036	-0.00645072	-0.00099389
0.4795	-0.0150787	0.000478326	0.0202646
0.48	0.0189627	-0.0203088	0.00609228
0.4805	0.0189627	-0.0203088	-0.0293386
0.481	-0.0286953	0.0281945	-0.0222524
0.4815	-0.0150787	0.0212655	-0.0222524
0.482	-0.0423118	-0.0272379	0.00609228
0.4825	-0.021887	0.0212655	0.0344369
0.483	-0.00827044	-0.0133798	-0.0435109
0.4835	-0.0150787	0.000478326	0.00609228
0.484	-0.021887	-0.0133798	0.00609228
0.4845	0.025771	-0.0203088	0.0202646
0.485	0.0189627	-0.00645072	-0.00808006
0.4855	-0.0355036	0.000478326	-0.0151662
0.486	-0.0286953	0.0143364	0.00609228
0.4865	-0.00827044	-0.00645072	-0.0222524
0.487	-0.00146216	-0.00645072	-0.0222524
0.4875	0.0393875	0.000478326	0.0131784
0.488	0.0325792	-0.0272379	0.0131784
0.4885	0.0189627	0.0143364	-0.00808006
0.489	-0.00146216	0.000478326	0.0202646
0.4895	0.00534612	0.000478326	-0.0293386
0.49	0.0189627	-0.0133798	0.0344369
0.4905	-0.0150787	0.000478326	-0.0151662
0.491	-0.00146216	-0.0133798	0.0344369
0.4915	-0.021887	-0.0133798	-0.00099389
0.492	-0.00146216	0.000478326	-0.0293386
0.4925	-0.0286953	-0.041096	-0.0222524
0.493	-0.0150787	-0.048025	-0.0151662
0.4935	-0.00827044	-0.0133798	-0.0364247
0.494	0.00534612	0.000478326	-0.00808006
0.4945	-0.00827044	0.000478326	-0.00808006
0.495	0.00534612	0.0143364	0.0131784
0.4955	-0.0150787	0.0281945	-0.0151662
0.496	-0.021887	-0.0133798	-0.00099389
0.4965	-0.0150787	0.0420526	0.0202646
0.497	-0.021887	-0.0133798	0.0131784
0.4975	-0.00827044	0.0143364	0.00609228
0.498	-0.00827044	-0.0133798	-0.0222524
0.4985	-0.00827044	-0.041096	-0.0576832
0.499	-0.00146216	0.00740737	0.0202646
0.4995	0.00534612	-0.00645072	-0.00808006
0.5	-0.00146216	0.0143364	-0.00808006
0.5005	0.0189627	-0.0272379	-0.00808006
0.501	-0.0150787	-0.048025	-0.00808006
0.5015	-0.0355036	-0.0133798	-0.0151662
0.502	0.00534612	-0.00645072	-0.00808006
0.5025	-0.00146216	0.000478326	-0.0222524
0.503	-0.00827044	-0.00645072	-0.0151662
0.5035	0.00534612	-0.0341669	-0.0364247
0.504	-0.00146216	0.000478326	-0.00099389
0.5045	0.025771	0.000478326	-0.00099389
0.505	-0.0355036	0.00740737	-0.0222524
0.5055	-0.0491201	0.000478326	0.0131784
0.506	-0.00146216	-0.0133798	0.00609228
0.5065	-0.00146216	0.0143364	-0.00099389
0.507	-0.0150787	-0.0272379	-0.0293386
0.5075	-0.021887	-0.00645072	0.0202646
0.508	-0.0286953	0.000478326	-0.00808006
0.5085	-0.00827044	0.00740737	-0.0151662
0.509	-0.00146216	0.000478326	0.0131784
0.5095	-0.00827044	0.000478326	-0.0222524
0.51	-0.00146216	0.0143364	-0.0222524
0.5105	-0.0286953	0.000478326	0.0202646
0.511	-0.0286953	-0.00645072	0.00609228
0.5115	-0.021887	-0.0133798	-0.00808006
0.512	0.00534612	0.00740737	0.00609228
0.5125	-0.0150787	0.000478326	0.00609228
0.513	-0.0286953	-0.0341669	-0.00099389
0.5135	-0.00827044	-0.0272379	-0.0222524
0.514	0.00534612	-0.00645072	-0.0151662
0.5145	-0.00146216	0.0281945	0.0202646
0.515	-0.021887	-0.0341669	-0.0222524
0.5155	-0.0150787	0.0212655	0.0131784
0.516	-0.00827044	0.00740737	0.0202646
0.5165	-0.00146216	0.000478326	-0.0151662
0.517	-0.00827044	-0.048025	-0.00099389
0.5175	-0.021887	-0.0203088	0.0273508
0.518	-0.0150787	-0.0341669	-0.00099389
0.5185	-0.00146216	0.00740737	-0.00099389
0.519	-0.0286953	0.0281945	-0.0222524
0.5195	0.0189627	-0.0341669	0.0131784
0.52	-0.0150787	0.0143364	0.0131784
0.5205	0.0189627	0.0281945	-0.0435109
0.521	-0.0286953	0.0212655	-0.0435109
0.5215	-0.00827044	-0.00645072	-0.0222524
0.522	0.00534612	0.00740737	-0.0435109
0.5225	-0.00146216	0.00740737	0.00609228
0.523	0.00534612	0.000478326	-0.0293386
0.5235	0.025771	0.00740737	-0.0222524
0.524	-0.0355036	-0.00645072	-0.00808006
0.5245	0.0325792	0.0212655	0.0131784
0.525	-0.0150787	-0.0133798	0.0202646
0.5255	-0.00146216	0.0143364	0.0131784
0.526	-0.021887	0.00740737	0.0131784
0.5265	-0.00827044	0.00740737	0.0202646
0.527	-0.0355036	0.0212655	-0.0435109
0.5275	-0.0150787	0.000478326	-0.00808006
0.528	-0.00827044	0.0281945	0.00609228
0.5285	-0.021887	-0.0133798	-0.0151662
0.529	0.0189627	-0.00645072	-0.00099389
0.5295	-0.00827044	0.0143364	0.0131784
0.53	-0.0150787	-0.00645072	-0.00808006
0.5305	0.0189627	0.00740737	0.0202646
0.531	0.025771	-0.0133798	-0.00808006
0.5315	-0.0423118	0.000478326	-0.0222524
0.532	-0.00146216	0.000478326	0.00609228
0.5325	-0.0150787	0.00740737	-0.00099389
0.533	-0.00827044	0.000478326	-0.00808006
0.5335	0.00534612	-0.0133798	-0.0435109
0.534	-0.021887	0.00740737	-0.0151662
0.5345	0.0325792	0.000478326	-0.0151662
0.535	0.00534612	-0.00645072	0.0131784
0.5355	0.00534612	0.0143364	-0.00808006
0.536	0.0189627	0.0212655	0.0556955
0.5365	-0.0286953	0.00740737	-0.00808006
0.537	0.00534612	-0.00645072	0.0131784
0.5375	0.0189627	-0.0203088	0.0131784
0.538	0.0189627	-0.00645072	0.00609228
0.5385	-0.00146216	0.000478326	-0.0293386
0.539	-0.0286953	0.00740737	-0.00808006
0.5395	-0.021887	0.00740737	-0.00099389
0.54	-0.0286953	0.00740737	0.00609228
0.5405	-0.00827044	-0.0272379	0.00609228
0.541	-0.00146216	0.00740737	-0.00808006
0.5415	-0.0355036	0.00740737	-0.00099389
0.542	-0.0286953	-0.00645072	-0.00808006
0.5425	-0.0286953	-0.00645072	-0.00808006
0.543	0.0325792	-0.0203088	0.0131784
0.5435	-0.0150787	0.00740737	-0.0293386
0.544	-0.0559284	-0.048025	-0.0435109
0.5445	0.00534612	-0.00645072	-0.0151662
0.545	-0.0355036	0.000478326	-0.0505971
0.5455	0.00534612	-0.00645072	0.00609228
0.546	-0.0286953	0.0212655	-0.00808006
0.5465	0.00534612	-0.00645072	-0.0151662
0.547	-0.0150787	0.00740737	-0.0151662
0.5475	0.025771	0.0212655	0.0131784
0.548	-0.021887	0.0143364	-0.0222524
0.5485	-0.00827044	-0.0203088	-0.00808006
0.549	0.0393875	0.000478326	-0.00099389
0.5495	0.0530041	0.00740737	0.00609228
0.55	-0.0150787	-0.0203088	-0.0222524
0.5505	-0.0423118	0.000478326	-0.0293386
0.551	-0.021887	-0.0203088	-0.00099389
0.5515	-0.00827044	0.0143364	-0.0151662
0.552	-0.0491201	-0.0133798	-0.00099389
0.5525	0.0189627	0.0212655	-0.00099389
0.553	0.00534612	-0.0272379	-0.0151662
0.5535	0.00534612	-0.00645072	-0.00808006
0.554	-0.00827044	0.0281945	0.00609228
0.5545	-0.0150787	-0.00645072	-0.00808006
0.555	-0.021887	0.0212655	0.0344369
0.5555	-0.00827044	-0.0272379	-0.0293386
0.556	0.0189627	0.0212655	0.0131784
0.5565	-0.0150787	0.000478326	-0.0222524
0.557	-0.00146216	-0.0133798	-0.0151662
0.5575	-0.0150787	-0.0133798	0.00609228
0.558	-0.021887	-0.00645072	0.0273508
0.5585	-0.0286953	0.0143364	-0.0151662
0.559	-0.00146216	-0.0341669	-0.00099389
0.5595	-0.021887	-0.0133798	-0.0293386
0.56	0.0189627	0.0212655	0.0344369
0.5605	-0.00146216	-0.0203088	0.0131784
0.561	-0.00146216	-0.0272379	0.0344369
0.5615	-0.00146216	-0.0341669	-0.00099389
0.562	-0.00827044	0.0143364	-0.0222524
0.5625	-0.0423118	0.0281945	0.0131784
0.563	0.0189627	0.000478326	-0.0222524
0.5635	0.0393875	0.00740737	-0.00808006
0.564	0.00534612	0.0143364	-0.0364247
0.5645	-0.0423118	-0.0133798	-0.0151662
0.565	-0.0150787	0.0281945	-0.0151662
0.5655	0.025771	0.0143364	-0.0293386
0.566	0.0189627	-0.0272379	0.0415231
0.5665	-0.0150787	0.0143364	-0.00808006
0.567	-0.0355036	0.00740737	0.0344369
0.5675	-0.00146216	-0.0203088	0.0131784
0.568	-0.0355036	0.0281945	0.0344369
0.5685	-0.021887	0.00740737	-0.00808006
0.569	0.0189627	-0.0203088	-0.0151662
0.5695	0.025771	-0.0203088	-0.0151662
0.57	0.00534612	0.0351236	-0.0435109
0.5705	0.00534612	-0.00645072	0.0344369
0.571	-0.0286953	0.000478326	-0.0222524
0.5715	0.0189627	-0.00645072	-0.00099389
0.572	0.00534612	0.0212655	0.0273508
0.5725	0.00534612	0.00740737	0.0202646
0.573	0.0325792	0.0212655	-0.0222524
0.5735	0.00534612	0.0212655	-0.0364247
0.574	-0.021887	0.00740737	-0.00099389
0.5745	-0.00827044	0.0143364	0.00609228
0.575	-0.00827044	-0.00645072	-0.00808006
0.5755	0.0189627	0.000478326	0.0202646
0.576	-0.00827044	-0.0133798	0.00609228
0.5765	0.025771	0.0281945	0.0344369
0.577	0.0393875	-0.00645072	-0.0222524
0.5775	0.0393875	-0.0272379	-0.00099389
0.578	-0.00146216	-0.041096	-0.00099389
0.5785	-0.0355036	0.000478326	0.00609228
0.579	0.0189627	0.0212655	-0.0364247
0.5795	-0.021887	-0.00645072	0.0131784
0.58	-0.0286953	0.000478326	-0.00099389
0.5805	-0.0286953	0.000478326	-0.00099389
0.581	-0.0150787	0.00740737	-0.00099389
0.5815	-0.021887	-0.0203088	0.0131784
0.582	-0.0150787	0.000478326	-0.00808006
0.5825	-0.0286953	0.00740737	0.0202646
0.583	0.0189627	0.0212655	-0.00099389
0.5835	-0.021887	0.0143364	-0.0222524
0.584	0.0325792	0.00740737	-0.00099389
0.5845	0.00534612	0.000478326	-0.0151662
0.585	-0.0150787	0.000478326	-0.00099389
0.5855	0.00534612	0.000478326	0.0486093
0.586	0.025771	-0.0133798	-0.0151662
0.5865	-0.0423118	-0.0203088	0.0273508
0.587	0.025771	0.0212655	0.0202646
0.5875	-0.00146216	-0.0133798	0.00609228
0.588	0.0325792	-0.00645072	-0.0435109
0.5885	-0.021887	-0.0133798	-0.0435109
0.589	0.00534612	-0.00645072	-0.00808006
0.5895	0.0393875	-0.0341669	0.00609228
0.59	-0.021887	-0.00645072	-0.0151662
0.5905	0.025771	0.0351236	-0.0293386
0.591	0.0189627	-0.00645072	-0.00808006
0.5915	-0.00146216	0.000478326	-0.00099389
0.592	-0.0286953	-0.0203088	0.0202646
0.5925	-0.00827044	0.00740737	0.0202646
0.593	0.00534612	0.00740737	-0.00099389
0.5935	0.0461958	-0.00645072	-0.00099389
0.594	-0.0286953	-0.00645072	-0.0151662
0.5945	0.00534612	0.0212655	-0.0151662
0.595	0.0189627	0.0212655	0.0131784
0.5955	0.0325792	-0.0203088	-0.00099389
0.596	-0.021887	-0.0341669	0.00609228
0.5965	-0.021887	0.000478326	-0.00808006
0.597	-0.00827044	-0.00645072	-0.0151662
0.5975	0.0325792	0.0143364	-0.00099389
0.598	0.00534612	0.00740737	-0.0293386
0.5985	0.0393875	0.000478326	-0.00808006
0.599	0.00534612	0.000478326	-0.0222524
0.5995	-0.0150787	0.00740737	-0.00808006
0.6	0.00534612	-0.0203088	0.0415231
0.6005	-0.0286953	-0.0272379	-0.00808006
0.601	-0.00827044	-0.0133798	-0.00808006
0.6015	0.00534612	-0.00645072	-0.0293386
0.602	0.00534612	-0.00645072	-0.00808006
0.6025	-0.00827044	-0.00645072	-0.00099389
0.603	0.025771	0.0420526	0.0131784
0.6035	-0.00146216	-0.00645072	0.00609228
0.604	-0.00827044	0.00740737	-0.0222524
0.6045	-0.021887	-0.0203088	0.0273508
0.605	0.025771	0.0143364	0.0486093
0.6055	-0.0355036	0.000478326	-0.00808006
0.606	-0.0150787	0.00740737	-0.00099389
0.6065	-0.00146216	-0.0203088	-0.00808006
0.607	-0.00827044	-0.0203088	-0.00099389
0.6075	-0.00146216	-0.0133798	-0.0222524
0.608	0.0393875	0.000478326	0.0273508
0.6085	-0.00827044	-0.00645072	-0.00808006
0.609	0.0189627	-0.00645072	-0.0222524
0.6095	-0.00827044	-0.00645072	0.0131784
0.61	-0.00827044	-0.00645072	-0.0293386
0.6105	0.00534612	0.0143364	-0.0293386
0.611	0.0189627	-0.0133798	-0.00099389
0.6115	-0.021887	0.000478326	-0.0151662
0.612	0.00534612	0.00740737	0.00609228
0.6125	0.00534612	0.0143364	-0.0222524
0.613	-0.0355036	-0.0203088	-0.00808006
0.6135	-0.00146216	0.00740737	0.0131784
0.614	-0.0423118	-0.041096	-0.00808006
0.6145	0.00534612	0.000478326	0.00609228
0.615	-0.0286953	-0.0203088	-0.0364247
0.6155	-0.0491201	-0.0272379	0.0202646
0.616	0.0189627	-0.0133798	-0.0151662
0.6165	0.00534612	-0.00645072	-0.00808006
0.617	-0.00146216	0.0143364	-0.00808006
0.6175	-0.00827044	-0.00645072	-0.00099389
0.618	0.00534612	0.00740737	-0.0435109
0.6185	0.00534612	0.0212655	-0.00808006
0.619	-0.00146216	-0.00645072	0.0131784
0.6195	-0.00146216	-0.0133798	-0.00808006
0.62	0.025771	-0.00645072	0.00609228
0.6205	0.0189627	0.00740737	-0.0151662
0.621	0.00534612	-0.0203088	-0.00099389
0.6215	-0.00146216	-0.0133798	-0.00099389
0.622	-0.00827044	0.000478326	0.0131784
0.6225	-0.0355036	0.00740737	-0.00808006
0.623	0.0325792	0.00740737	0.0131784
0.6235	-0.00827044	-0.0133798	-0.00808006
0.624	0.025771	0.0281945	0.00609228
0.6245	-0.021887	0.0143364	-0.0293386
0.625	0.00534612	0.00740737	-0.00099389
0.6255	0.025771	-0.00645072	0.0131784
0.626	-0.0355036	0.000478326	-0.0151662
0.6265	0.025771	-0.0133798	0.00609228
0.627	-0.00827044	0.00740737	-0.00808006
0.6275	-0.00827044	-0.041096	0.0131784
0.628	0.025771	-0.0203088	-0.0151662
0.6285	-0.021887	-0.0272379	-0.00099389
0.629	-0.00827044	-0.0133798	0.00609228
0.6295	-0.021887	-0.0203088	-0.0293386
0.63	-0.0286953	0.000478326	-0.00099389
0.6305	-0.0150787	0.000478326	0.00609228
0.631	-0.0286953	0.0212655	0.0273508
0.6315	0.00534612	0.000478326	-0.0222524
0.632	0.00534612	0.000478326	-0.00099389
0.6325	-0.021887	0.000478326	0.0202646
0.633	0.0189627	0.0281945	-0.00099389
0.6335	0.0598124	-0.0133798	0.0344369
0.634	0.00534612	-0.00645072	-0.00808006
0.6345	-0.0423118	-0.0133798	-0.00099389
0.635	0.025771	0.00740737	0.0131784
0.6355	-0.021887	-0.0203088	-0.0435109
0.636	-0.00146216	-0.0272379	-0.00099389
0.6365	-0.0150787	0.0281945	0.00609228
0.637	-0.0150787	-0.0133798	-0.0151662
0.6375	-0.00146216	0.000478326	-0.00808006
0.638	0.0325792	-0.00645072	-0.0435109
0.6385	-0.00146216	-0.0203088	-0.0222524
0.639	-0.0286953	0.00740737	-0.0293386
0.6395	0.0189627	-0.041096	0.00609228
0.64	0.0189627	-0.00645072	-0.00099389
0.6405	-0.021887	0.0143364	-0.0151662
0.641	-0.0286953	-0.0341669	-0.00808006
0.6415	-0.00827044	-0.0272379	-0.0435109
0.642	0.0189627	-0.0133798	-0.0293386
0.6425	-0.0150787	0.00740737	-0.0151662
0.643	-0.0423118	0.0212655	-0.00099389
0.6435	-0.0286953	0.00740737	-0.00808006
0.644	-0.00146216	0.00740737	0.0202646
0.6445	-0.0150787	0.0143364	0.00609228
0.645	-0.00827044	0.0212655	-0.0364247
0.6455	-0.00146216	-0.00645072	0.0202646
0.646	-0.021887	-0.0203088	-0.0293386
0.6465	-0.00146216	-0.0133798	0.0131784
0.647	-0.0150787	-0.0203088	-0.00808006
0.6475	0.0461958	0.0212655	0.0273508
0.648	-0.00146216	0.00740737	0.0273508
0.6485	-0.00827044	-0.0203088	-0.0151662
0.649	0.0189627	0.0143364	-0.0151662
0.6495	-0.00146216	0.000478326	0.0131784
0.65	0.00534612	-0.054954	-0.0435109
0.6505	-0.0355036	-0.0203088	-0.0151662
0.651	-0.0150787	-0.0272379	-0.0435109
0.6515	0.00534612	0.0143364	0.0131784
0.652	-0.0150787	0.0143364	0.0273508
0.6525	0.00534612	-0.0203088	0.0344369
0.653	0.0325792	-0.0341669	0.0202646
0.6535	0.0189627	-0.00645072	0.0344369
0.654	-0.00146216	-0.00645072	-0.0222524
0.6545	-0.00827044	0.00740737	-0.0222524
0.655	-0.0286953	0.0143364	0.0202646
0.6555	0.0189627	-0.0133798	-0.00099389
0.656	0.0189627	-0.0203088	0.0273508
0.6565	-0.00827044	-0.00645072	-0.0151662
0.657	-0.00827044	0.0212655	0.0202646
0.6575	-0.00827044	0.00740737	-0.00099389
0.658	-0.0150787	-0.0133798	0.00609228
0.6585	-0.00827044	-0.00645072	-0.0293386
0.659	-0.00827044	0.00740737	-0.00808006
0.6595	-0.00146216	-0.0203088	0.00609228
0.66	0.025771	-0.0203088	-0.0222524
0.6605	0.00534612	0.000478326	-0.00099389
0.661	-0.021887	-0.0341669	-0.0222524
0.6615	-0.021887	-0.00645072	-0.0222524
0.662	-0.00146216	0.0212655	-0.00099389
0.6625	0.025771	-0.00645072	0.00609228
0.663	0.00534612	-0.00645072	-0.0222524
0.6635	0.025771	-0.0133798	-0.0293386
0.664	-0.0423118	-0.00645072	-0.00808006
0.6645	-0.0286953	-0.0133798	0.0486093
0.665	0.00534612	-0.00645072	-0.0505971
0.6655	-0.0286953	0.0212655	-0.0151662
0.666	-0.0150787	0.00740737	-0.0364247
0.6665	0.00534612	-0.048025	-0.00808006
0.667	-0.021887	0.00740737	-0.0435109
0.6675	0.0325792	0.0212655	-0.00099389
0.668	0.025771	-0.0272379	-0.0364247
0.6685	-0.00827044	0.0143364	-0.00099389
0.669	0.0189627	0.0143364	-0.00099389
0.6695	-0.0150787	0.0420526	-0.0435109
0.67	-0.0286953	-0.00645072	-0.0151662
0.6705	-0.00827044	-0.0133798	-0.0222524
0.671	-0.00146216	0.0143364	0.0131784
0.6715	-0.0150787	-0.0133798	-0.00099389
0.672	-0.00827044	0.00740737	0.0486093
0.6725	-0.00827044	0.000478326	-0.00808006
0.673	0.025771	0.00740737	0.00609228
0.6735	-0.0423118	-0.0272379	0.0131784
0.674	-0.021887	-0.0133798	-0.00808006
0.6745	0.0393875	-0.00645072	0.0344369
0.675	0.025771	-0.00645072	-0.0151662
0.6755	-0.00146216	0.0143364	0.0344369
0.676	0.0189627	-0.0133798	-0.00099389
0.6765	-0.00827044	0.0212655	-0.00808006
0.677	-0.0150787	0.000478326	-0.0364247
0.6775	-0.021887	-0.0203088	-0.0364247
0.678	-0.00146216	0.00740737	-0.0364247
0.6785	-0.021887	-0.0133798	0.00609228
0.679	-0.0423118	-0.0203088	-0.00808006
0.6795	-0.0150787	-0.0272379	-0.0222524
0.68	-0.0286953	0.0489817	0.0273508
0.6805	0.00534612	-0.0133798	-0.00099389
0.681	0.025771	0.0281945	-0.0222524
0.6815	-0.00827044	-0.0272379	-0.0222524
0.682	-0.021887	-0.0272379	-0.00099389
0.6825	-0.00146216	-0.0133798	0.00609228
0.683	0.025771	-0.0133798	0.0131784
0.6835	-0.00146216	-0.0272379	-0.00808006
0.684	0.00534612	-0.0203088	-0.0435109
0.6845	-0.021887	-0.00645072	0.0131784
0.685	0.0393875	0.000478326	-0.0151662
0.6855	0.00534612	0.000478326	0.0486093
0.686	-0.00146216	-0.0203088	-0.0293386
0.6865	0.00534612	0.000478326	-0.00808006
0.687	-0.00146216	0.0212655	-0.0151662
0.6875	-0.0286953	0.00740737	0.0202646
0.688	-0.021887	-0.00645072	-0.0151662
0.6885	-0.00146216	0.000478326	0.0273508
0.689	-0.0150787	0.00740737	-0.00808006
0.6895	0.0189627	0.00740737	0.0344369
0.69	-0.00146216	-0.0203088	0.0131784
0.6905	-0.0627367	-0.0133798	-0.00808006
0.691	0.00534612	0.00740737	-0.0293386
0.6915	0.00534612	0.0143364	0.0415231
0.692	-0.0286953	-0.00645072	-0.00099389
0.6925	0.00534612	0.0143364	-0.0222524
0.693	-0.0150787	-0.00645072	0.0202646
0.6935	-0.0150787	0.000478326	-0.00808006
0.694	-0.0286953	-0.0203088	0.00609228
0.6945	-0.0286953	0.0143364	-0.00808006
0.695	-0.0695449	-0.00645072	0.00609228
0.6955	-0.0355036	0.0212655	0.0273508
0.696	-0.021887	0.000478326	-0.0151662
0.6965	-0.00827044	-0.0341669	-0.0151662
0.697	-0.021887	-0.00645072	-0.0222524
0.6975	-0.00146216	-0.00645072	-0.0222524
0.698	0.0189627	-0.00645072	-0.00808006
0.6985	-0.00827044	-0.0133798	0.00609228
0.699	-0.0286953	0.000478326	-0.00808006
0.6995	-0.00146216	-0.00645072	0.00609228
0.7	0.0189627	-0.0133798	-0.00808006
0.7005	-0.00827044	0.00740737	-0.0293386
0.701	-0.0355036	0.00740737	0.00609228
0.7015	-0.00827044	-0.00645072	-0.0293386
0.702	-0.021887	-0.0272379	0.0202646
0.7025	-0.00146216	-0.0341669	-0.0222524
0.703	-0.021887	-0.00645072	-0.00099389
0.7035	0.0189627	-0.00645072	-0.0151662
0.704	-0.021887	-0.00645072	-0.00099389
0.7045	-0.0150787	0.0143364	0.0131784
0.705	0.0189627	-0.0133798	-0.00808006
0.7055	-0.0355036	0.000478326	0.00609228
0.706	-0.0150787	-0.0203088	-0.00808006
0.7065	-0.0150787	-0.048025	-0.0151662
0.707	-0.00827044	-0.00645072	-0.0222524
0.7075	0.00534612	0.0281945	-0.00099389
0.708	-0.021887	0.00740737	-0.00099389
0.7085	-0.00827044	-0.00645072	-0.00099389
0.709	-0.00146216	0.0212655	-0.00099389
0.7095	-0.0150787	0.0143364	0.0415231
0.71	0.0325792	-0.00645072	-0.0151662
0.7105	-0.00146216	0.0212655	0.0273508
0.711	-0.021887	-0.0133798	-0.0293386
0.7115	-0.00827044	0.000478326	-0.00099389
0.712	-0.021887	0.00740737	0.0202646
0.7125	-0.00827044	0.0281945	0.0202646
0.713	0.00534612	-0.00645072	-0.0293386
0.7135	0.0189627	-0.0133798	0.0131784
0.714	-0.0150787	-0.0133798	0.0131784
0.7145	-0.0150787	0.000478326	-0.00099389
0.715	-0.021887	0.000478326	-0.0364247
0.7155	0.00534612	0.000478326	0.00609228
0.716	-0.00146216	-0.041096	-0.00808006
0.7165	-0.00146216	-0.00645072	-0.0293386
0.717	0.0393875	-0.0133798	0.00609228
0.7175	-0.0150787	0.0143364	-0.0222524
0.718	0.0393875	0.00740737	0.0131784
0.7185	-0.0355036	0.000478326	0.0131784
0.719	-0.0150787	-0.0341669	0.0131784
0.7195	0.0666206	-0.00645072	0.00609228
0.72	-0.0150787	-0.00645072	0.0273508
0.7205	-0.00146216	0.0212655	-0.00099389
0.721	-0.00827044	-0.0133798	0.00609228
0.7215	-0.0286953	0.00740737	-0.0222524
0.722	-0.021887	0.0212655	-0.0222524
0.7225	-0.00146216	-0.0203088	-0.0364247
0.723	0.0189627	-0.0341669	-0.00099389
0.7235	-0.00827044	0.00740737	-0.0151662
0.724	-0.021887	-0.0272379	0.00609228
0.7245	0.0189627	-0.00645072	0.0131784
0.725	-0.021887	0.000478326	-0.0364247
0.7255	0.0325792	-0.00645072	-0.0151662
0.726	0.0325792	-0.0272379	-0.0222524
0.7265	-0.00146216	-0.0133798	-0.0151662
0.727	-0.0355036	0.00740737	-0.0222524
0.7275	0.025771	0.0281945	0.00609228
0.728	-0.00827044	-0.0133798	-0.00099389
0.7285	-0.0423118	0.0143364	-0.00808006
0.729	-0.00827044	0.0281945	-0.0151662
0.7295	-0.0150787	-0.00645072	0.00609228
0.73	-0.0150787	0.00740737	-0.00099389
0.7305	0.0189627	0.000478326	-0.0293386
0.731	-0.021887	0.00740737	-0.0364247
0.7315	-0.0150787	0.000478326	0.0273508
0.732	0.0325792	0.0143364	-0.00808006
0.7325	0.00534612	0.000478326	0.0344369
0.733	0.0325792	0.0143364	-0.0222524
0.7335	0.0530041	-0.0133798	0.0131784
0.734	0.0393875	-0.00645072	0.0344369
0.7345	-0.021887	-0.00645072	0.00609228
0.735	0.0189627	0.000478326	-0.0151662
0.7355	0.0189627	0.0420526	-0.00808006
0.736	-0.0286953	-0.00645072	-0.00099389
0.7365	-0.0423118	0.000478326	0.0202646
0.737	-0.00146216	-0.0133798	0.00609228
0.7375	-0.021887	-0.0133798	-0.0293386
0.738	0.0393875	0.00740737	0.00609228
0.7385	0.00534612	-0.0133798	-0.0151662
0.739	0.00534612	0.0212655	0.0273508
0.7395	-0.0150787	0.000478326	-0.00099389
0.74	0.0189627	-0.0133798	-0.00808006
0.7405	-0.0286953	0.00740737	-0.0151662
0.741	-0.0423118	-0.0203088	0.0202646
0.7415	-0.021887	0.0559107	0.0131784
0.742	0.025771	-0.0133798	-0.0293386
0.7425	0.00534612	-0.0203088	-0.0151662
0.743	-0.00827044	-0.0203088	-0.00808006
0.7435	-0.00827044	0.000478326	0.00609228
0.744	0.025771	0.000478326	0.0131784
0.7445	-0.0150787	-0.00645072	-0.00099389
0.745	-0.00827044	-0.0203088	-0.0151662
0.7455	-0.0286953	0.00740737	-0.00808006
0.746	0.0393875	0.000478326	0.00609228
0.7465	-0.0286953	-0.0203088	-0.00808006
0.747	-0.0150787	0.000478326	-0.0151662
0.7475	0.025771	0.0143364	-0.00099389
0.748	-0.00827044	0.00740737	-0.0293386
0.7485	-0.00146216	-0.0133798	0.00609228
0.749	-0.0150787	-0.00645072	0.0131784
0.7495	-0.00827044	-0.00645072	-0.0222524
0.75	-0.021887	-0.041096	0.0273508
0.7505	-0.00827044	0.0143364	-0.0222524
0.751	-0.00827044	-0.041096	-0.0718556
0.7515	-0.00827044	0.000478326	-0.00808006
0.752	-0.0286953	-0.00645072	0.0131784
0.7525	-0.0150787	-0.0341669	0.00609228
0.753	-0.0286953	0.000478326	-0.0222524
0.7535	-0.0150787	0.000478326	0.0202646
0.754	-0.00146216	-0.0203088	-0.0293386
0.7545	-0.021887	0.000478326	-0.0222524
0.755	-0.021887	-0.0272379	-0.0222524
0.7555	-0.021887	-0.0272379	0.00609228
0.756	-0.00146216	-0.0203088	-0.00808006
0.7565	0.00534612	-0.0133798	-0.0293386
0.757	-0.0150787	-0.0272379	-0.0222524
0.7575	-0.021887	0.0212655	0.0131784
0.758	0.0189627	0.0212655	-0.00099389
0.7585	-0.0355036	-0.0133798	-0.0151662
0.759	-0.0286953	0.000478326	-0.0222524
0.7595	0.00534612	-0.00645072	-0.0151662
0.76	-0.00146216	-0.0341669	-0.0222524
0.7605	-0.021887	-0.0203088	0.0131784
0.761	0.00534612	0.0143364	-0.0293386
0.7615	-0.0286953	0.00740737	0.0131784
0.762	-0.0150787	0.0143364	-0.0151662
0.7625	0.00534612	-0.00645072	-0.00099389
0.763	-0.00827044	0.0281945	-0.0293386
0.7635	-0.00827044	0.000478326	0.0202646
0.764	-0.0150787	-0.00645072	-0.00808006
0.7645	-0.0286953	-0.0203088	-0.0151662
0.765	-0.00827044	-0.00645072	-0.0293386
0.7655	0.0189627	0.0143364	-0.0364247
0.766	-0.021887	-0.0272379	-0.0222524
0.7665	-0.0150787	0.000478326	0.0202646
0.767	-0.00827044	0.00740737	-0.00808006
0.7675	0.00534612	-0.00645072	-0.00099389
0.768	0.00534612	-0.0203088	-0.0293386
0.7685	0.0189627	0.0143364	-0.00099389
0.769	0.0189627	0.000478326	0.0202646
0.7695	0.025771	-0.0203088	0.00609228
0.77	-0.0150787	-0.0203088	0.0202646
0.7705	0.0461958	-0.00645072	0.00609228
0.771	-0.0286953	0.0281945	0.0415231
0.7715	0.0325792	0.000478326	0.0131784
0.772	-0.00146216	-0.0341669	0.0131784
0.7725	-0.00827044	0.00740737	-0.0364247
0.773	-0.00146216	-0.00645072	0.0202646
0.7735	-0.0150787	-0.041096	0.00609228
0.774	0.0189627	-0.0133798	-0.00808006
0.7745	-0.00827044	-0.0203088	-0.00808006
0.775	-0.0150787	0.000478326	-0.0364247
0.7755	-0.021887	0.000478326	0.0273508
0.776	-0.0150787	0.00740737	0.0202646
0.7765	-0.00827044	0.00740737	0.0273508
0.777	-0.00146216	0.0212655	-0.0151662
0.7775	0.0189627	-0.00645072	-0.0222524
0.778	0.0189627	0.000478326	-0.00099389
0.7785	0.00534612	-0.0203088	-0.00099389
0.779	-0.021887	0.000478326	0.00609228
0.7795	-0.021887	-0.0133798	0.0273508
0.78	0.0189627	0.0143364	-0.00099389
0.7805	-0.00146216	-0.00645072	-0.00099389
0.781	-0.00827044	-0.0272379	-0.00808006
0.7815	-0.00827044	0.000478326	-0.00808006
0.782	-0.021887	-0.00645072	0.0344369
0.7825	-0.0150787	-0.0133798	0.0344369
0.783	-0.00146216	-0.0203088	-0.0364247
0.7835	-0.00827044	-0.00645072	0.0273508
0.784	0.025771	0.000478326	-0.00808006
0.7845	-0.021887	0.00740737	0.00609228
0.785	-0.00827044	-0.0133798	-0.0222524
0.7855	0.00534612	0.000478326	0.0202646
0.786	-0.0150787	0.0143364	-0.0435109
0.7865	-0.0286953	0.00740737	-0.00808006
0.787	0.00534612	0.0143364	-0.00808006
0.7875	0.025771	0.0212655	0.00609228
0.788	-0.00827044	-0.00645072	0.00609228
0.7885	-0.00827044	0.0212655	-0.00808006
0.789	-0.0150787	0.0143364	0.0202646
0.7895	-0.00146216	-0.0133798	0.0344369
0.79	-0.021887	0.000478326	0.0131784
0.7905	0.00534612	0.0143364	-0.0293386
0.791	0.025771	-0.0203088	0.00609228
0.7915	0.025771	0.0143364	0.0273508
0.792	0.0189627	-0.0133798	0.0131784
0.7925	0.0393875	0.00740737	0.0415231
0.793	-0.021887	-0.0272379	0.0273508
0.7935	-0.0150787	-0.0203088	-0.0505971
0.794	0.00534612	0.0559107	0.0627816
0.7945	0.0189627	0.000478326	-0.0222524
0.795	0.00534612	0.0281945	0.0344369
0.7955	-0.021887	0.000478326	-0.00808006
0.796	0.0461958	-0.0272379	0.0202646
0.7965	0.025771	0.0212655	-0.00099389
0.797	0.0325792	-0.0133798	0.0202646
0.7975	0.0189627	0.00740737	-0.00099389
0.798	-0.021887	-0.0133798	0.00609228
0.7985	-0.0150787	-0.00645072	-0.0222524
0.799	0.00534612	-0.0133798	-0.0435109
0.7995	0.025771	0.00740737	-0.0222524
0.8	-0.00146216	0.00740737	-0.0435109
0.8005	-0.0150787	0.0351236	0.0202646
0.801	-0.0150787	-0.00645072	-0.0222524
0.8015	-0.0150787	-0.0203088	-0.00099389
0.802	-0.021887	0.00740737	-0.0293386
0.8025	-0.021887	-0.0203088	-0.0151662
0.803	-0.00827044	0.000478326	-0.00099389
0.8035	-0.00827044	0.00740737	-0.0151662
0.804	-0.0150787	-0.00645072	-0.0364247
0.8045	0.0393875	-0.0133798	-0.00099389
0.805	-0.00827044	-0.0203088	0.00609228
0.8055	-0.00827044	-0.0133798	0.0131784
0.806	-0.00827044	0.00740737	0.00609228
0.8065	-0.00146216	-0.00645072	-0.0222524
0.807	0.00534612	0.0143364	-0.00099389
0.8075	-0.0355036	0.0281945	-0.00099389
0.808	-0.0150787	-0.0272379	-0.00099389
0.8085	0.00534612	0.00740737	-0.00808006
0.809	-0.00827044	-0.0272379	0.0131784
0.8095	-0.0286953	0.000478326	0.00609228
0.81	-0.00827044	0.0212655	-0.0151662
0.8105	-0.00827044	-0.00645072	-0.0293386
0.811	-0.00827044	0.0143364	-0.0293386
0.8115	0.0189627	0.000478326	-0.00808006
0.812	0.025771	-0.00645072	0.0273508
0.8125	-0.0491201	-0.00645072	-0.00808006
0.813	-0.0355036	0.0143364	-0.0364247
0.8135	0.0393875	-0.0203088	-0.0435109
0.814	0.0189627	-0.00645072	0.0131784
0.8145	-0.00827044	-0.0272379	0.00609228
0.815	-0.00146216	0.0351236	-0.00808006
0.8155	-0.0286953	0.000478326	-0.0222524
0.816	-0.0423118	0.000478326	-0.0222524
0.8165	-0.021887	-0.0133798	0.0131784
0.817	-0.00146216	-0.0272379	-0.0293386
0.8175	-0.0355036	0.000478326	0.0273508
0.818	0.00534612	0.0143364	0.0344369
0.8185	-0.00146216	-0.0203088	0.0131784
0.819	0.00534612	0.000478326	0.0202646
0.8195	-0.0423118	0.0212655	-0.00099389
0.82	0.00534612	-0.0203088	0.0131784
0.8205	-0.00827044	0.0143364	-0.00808006
0.821	-0.0150787	-0.0133798	-0.0293386
0.8215	-0.021887	0.00740737	0.0131784
0.822	-0.0286953	-0.041096	0.00609228
0.8225	-0.0355036	0.00740737	-0.00099389
0.823	-0.00146216	0.0212655	0.0273508
0.8235	-0.00827044	-0.00645072	0.00609228
0.824	-0.00146216	0.00740737	0.00609228
0.8245	-0.0491201	0.000478326	-0.0293386
0.825	0.00534612	0.00740737	-0.00808006
0.8255	-0.00827044	-0.00645072	0.0131784
0.826	-0.021887	0.00740737	-0.0151662
0.8265	-0.00827044	0.00740737	0.0273508
0.827	0.0189627	-0.00645072	-0.0293386
0.8275	0.00534612	0.0281945	-0.0293386
0.828	-0.0150787	0.0143364	-0.0151662
0.8285	-0.0150787	-0.00645072	-0.0151662
0.829	0.025771	0.000478326	-0.00808006
0.8295	-0.0286953	0.0143364	-0.0222524
0.83	0.0325792	0.00740737	-0.00099389
0.8305	0.0189627	-0.00645072	-0.00808006
0.831	0.025771	0.00740737	0.0273508
0.8315	0.00534612	0.0212655	0.0131784
0.832	-0.00827044	-0.0203088	0.00609228
0.8325	0.0393875	-0.0203088	0.0202646
0.833	0.00534612	0.00740737	-0.0293386
0.8335	0.0189627	-0.00645072	0.00609228
0.834	0.0325792	-0.0203088	-0.00808006
0.8345	-0.00827044	-0.054954	0.0202646
0.835	-0.0286953	0.000478326	-0.00099389
0.8355	-0.021887	0.00740737	-0.0435109
0.836	-0.0423118	-0.00645072	-0.0364247
0.8365	0.00534612	-0.0272379	0.0344369
0.837	0.0393875	0.0143364	0.0202646
0.8375	0.025771	-0.00645072	0.0131784
0.838	0.00534612	0.00740737	-0.00808006
0.8385	-0.0423118	-0.0133798	-0.0435109
0.839	-0.00827044	-0.0133798	-0.0647694
0.8395	-0.00827044	-0.0203088	-0.0151662
0.84	-0.0355036	-0.0203088	-0.00808006
0.8405	-0.00146216	0.00740737	-0.0151662
0.841	-0.00146216	-0.0272379	-0.00099389
0.8415	-0.00827044	0.000478326	0.0131784
0.842	-0.021887	-0.0203088	0.0486093
0.8425	0.0189627	-0.00645072	-0.00808006
0.843	-0.0150787	-0.0203088	-0.0293386
0.8435	-0.00827044	-0.0203088	-0.0222524
0.844	-0.00827044	0.0212655	-0.0222524
0.8445	-0.00827044	-0.0203088	0.00609228
0.845	-0.0355036	-0.0203088	-0.0364247
0.8455	-0.00827044	0.00740737	-0.0293386
0.846	-0.00827044	0.00740737	0.0273508
0.8465	0.00534612	-0.0203088	0.00609228
0.847	0.00534612	0.0143364	-0.0293386
0.8475	0.00534612	-0.00645072	-0.0222524
0.848	-0.00827044	-0.041096	-0.0293386
0.8485	-0.021887	0.000478326	-0.0222524
0.849	-0.021887	-0.00645072	-0.00099389
0.8495	0.0189627	0.000478326	-0.0151662
0.85	0.0189627	0.0281945	-0.00808006
0.8505	-0.00146216	-0.0272379	-0.0293386
0.851	-0.00146216	0.000478326	-0.0364247
0.8515	-0.0286953	0.00740737	0.0202646
0.852	-0.021887	0.00740737	-0.0151662
0.8525	-0.00146216	0.000478326	-0.0293386
0.853	-0.0150787	-0.00645072	-0.0364247
0.8535	-0.00827044	-0.0272379	0.0202646
0.854	0.00534612	0.0143364	0.0202646
0.8545	-0.00146216	0.00740737	0.0202646
0.855	-0.0150787	0.0281945	-0.0151662
0.8555	0.0189627	-0.0203088	-0.00099389
0.856	-0.00827044	-0.0203088	0.00609228
0.8565	-0.021887	-0.00645072	-0.00099389
0.857	-0.00827044	0.000478326	0.00609228
0.8575	-0.021887	0.000478326	-0.0151662
0.858	-0.021887	0.0212655	-0.0222524
0.8585	-0.00146216	-0.0133798	0.00609228
0.859	-0.021887	-0.00645072	-0.00099389
0.8595	-0.021887	0.0281945	0.00609228
0.86	-0.0286953	0.00740737	-0.00808006
0.8605	-0.00827044	0.000478326	0.00609228
0.861	-0.00827044	-0.00645072	-0.0222524
0.8615	-0.0423118	-0.0133798	0.0415231
0.862	-0.0150787	0.000478326	-0.0222524
0.8625	0.025771	0.0212655	0.00609228
0.863	0.0189627	0.00740737	0.00609228
0.8635	-0.00146216	-0.00645072	0.0131784
0.864	-0.00827044	0.00740737	0.00609228
0.8645	-0.0423118	0.00740737	-0.00808006
0.865	-0.00827044	-0.0133798	-0.00099389
0.8655	0.025771	0.0281945	-0.00099389
0.866	0.00534612	0.0281945	0.00609228
0.8665	0.025771	-0.0133798	-0.0293386
0.867	-0.00146216	-0.00645072	-0.0151662
0.8675	0.0189627	-0.0272379	-0.0151662
0.868	-0.0286953	0.000478326	0.00609228
0.8685	-0.021887	-0.0133798	-0.0151662
0.869	-0.0355036	0.00740737	0.0202646
0.8695	0.0189627	0.000478326	-0.0293386
0.87	-0.0150787	0.0281945	-0.00099389
0.8705	0.025771	0.000478326	0.00609228
0.871	-0.00827044	0.0212655	-0.0222524
0.8715	0.0189627	0.0143364	0.0202646
0.872	-0.0150787	0.00740737	0.0131784
0.8725	-0.021887	0.000478326	0.00609228
0.873	-0.0150787	-0.0203088	0.0273508
0.8735	-0.00146216	-0.00645072	0.0415231
0.874	-0.00146216	0.000478326	0.00609228
0.8745	-0.021887	-0.0133798	0.0273508
0.875	0.00534612	0.00740737	0.0202646
0.8755	-0.0355036	-0.0272379	0.00609228
0.876	0.025771	-0.0341669	-0.0364247
0.8765	-0.00146216	-0.0133798	-0.00099389
0.877	0.0189627	-0.0203088	-0.00808006
0.8775	0.00534612	-0.00645072	-0.0364247
0.878	-0.0355036	-0.00645072	-0.0293386
0.8785	-0.0355036	0.0212655	0.0131784
0.879	-0.00146216	-0.0133798	-0.0293386
0.8795	-0.0355036	-0.0203088	-0.0222524
0.88	-0.00146216	0.000478326	-0.0151662
0.8805	0.00534612	-0.0203088	-0.0293386
0.881	-0.00827044	0.0489817	0.0202646
0.8815	-0.0150787	0.0212655	0.0273508
0.882	0.00534612	-0.0133798	-0.00099389
0.8825	0.00534612	0.000478326	0.0273508
0.883	0.00534612	0.00740737	-0.0222524
0.8835	-0.021887	-0.0133798	-0.00808006
0.884	0.00534612	-0.0272379	-0.0151662
0.8845	-0.00827044	-0.0133798	-0.0293386
0.885	-0.0423118	0.00740737	-0.0222524
0.8855	-0.00827044	0.000478326	0.0131784
0.886	-0.00827044	-0.00645072	-0.00808006
0.8865	-0.00827044	-0.00645072	0.00609228
0.887	0.025771	-0.00645072	-0.0222524
0.8875	-0.021887	0.000478326	-0.00808006
0.888	0.0189627	0.00740737	0.00609228
0.8885	-0.00827044	-0.0272379	-0.0364247
0.889	-0.0150787	0.00740737	-0.0151662
0.8895	-0.0150787	0.000478326	-0.0293386
0.89	-0.0150787	0.000478326	0.0273508
0.8905	-0.00146216	0.00740737	-0.00099389
0.891	-0.0286953	-0.00645072	-0.0151662
0.8915	-0.0286953	0.000478326	-0.0222524
0.892	0.0189627	0.000478326	0.0131784
0.8925	-0.00146216	-0.0272379	-0.0222524
0.893	0.025771	0.00740737	-0.00099389
0.8935	-0.0286953	0.0212655	-0.00099389
0.894	-0.00827044	-0.0133798	-0.00099389
0.8945	-0.0286953	-0.041096	0.0202646
0.895	0.00534612	-0.0272379	-0.00808006
0.8955	-0.021887	-0.00645072	-0.0151662
0.896	-0.00146216	0.00740737	-0.0293386
0.8965	-0.0150787	0.0143364	-0.0364247
0.897	-0.00146216	0.0143364	0.00609228
0.8975	-0.00827044	0.0212655	0.0627816
0.898	-0.0150787	0.0212655	0.0131784
0.8985	-0.00827044	-0.0133798	-0.0222524
0.899	-0.00146216	-0.0133798	-0.00808006
0.8995	0.0325792	-0.00645072	-0.0151662
0.9	0.0189627	-0.00645072	0.00609228
0.9005	-0.021887	0.0420526	-0.0151662
0.901	-0.00827044	-0.00645072	0.00609228
0.9015	0.0325792	0.0212655	-0.0293386
0.902	-0.00827044	-0.0133798	-0.0222524
0.9025	0.025771	-0.00645072	-0.0364247
0.903	0.025771	-0.0203088	-0.00099389
0.9035	0.025771	-0.0272379	-0.00099389
0.904	0.00534612	0.0143364	0.0131784
0.9045	0.025771	0.0281945	-0.0151662
0.905	-0.00146216	0.0212655	-0.0364247
0.9055	0.00534612	-0.0203088	0.00609228
0.906	0.025771	0.0212655	0.0273508
0.9065	-0.00827044	-0.0133798	0.00609228
0.907	-0.00146216	0.000478326	0.0131784
0.9075	0.025771	-0.0203088	-0.0151662
0.908	-0.021887	0.000478326	-0.0222524
0.9085	-0.0150787	-0.0203088	-0.00099389
0.909	0.00534612	0.000478326	-0.0222524
0.9095	-0.021887	-0.0133798	-0.0222524
0.91	0.0189627	0.000478326	0.0131784
0.9105	0.00534612	-0.0203088	-0.00099389
0.911	-0.0286953	-0.0203088	-0.0293386
0.9115	-0.00827044	0.0281945	-0.0293386
0.912	0.025771	0.000478326	-0.00099389
0.9125	-0.00827044	-0.0203088	-0.0222524
0.913	0.0189627	0.000478326	0.00609228
0.9135	-0.021887	0.000478326	0.0202646
0.914	-0.021887	0.0212655	-0.00099389
0.9145	0.0393875	-0.0133798	-0.00808006
0.915	0.0393875	0.0212655	-0.00808006
0.9155	0.0189627	-0.048025	0.0273508
0.916	0.00534612	0.000478326	-0.0222524
0.9165	-0.021887	-0.00645072	0.0131784
0.917	-0.00146216	-0.00645072	-0.0151662
0.9175	-0.0423118	-0.00645072	-0.0435109
0.918	0.0189627	0.00740737	-0.0222524
0.9185	-0.00827044	0.0351236	0.0202646
0.919	-0.0423118	-0.0272379	-0.0222524
0.9195	-0.00827044	-0.00645072	-0.0293386
0.92	0.00534612	-0.00645072	-0.00808006
0.9205	0.0325792	0.000478326	-0.00808006
0.921	-0.021887	0.000478326	0.00609228
0.9215	-0.00827044	0.0143364	-0.00808006
0.922	-0.0150787	-0.0133798	0.00609228
0.9225	-0.0286953	-0.00645072	0.0202646
0.923	-0.0150787	0.0143364	-0.0293386
0.9235	0.0189627	0.00740737	-0.00808006
0.924	-0.0355036	0.000478326	0.0273508
0.9245	0.00534612	-0.0133798	0.0131784
0.925	-0.021887	0.000478326	-0.00808006
0.9255	-0.0695449	-0.0203088	0.00609228
0.926	0.00534612	0.000478326	0.0131784
0.9265	-0.021887	0.0212655	-0.00808006
0.927	-0.00827044	-0.0133798	0.0131784
0.9275	-0.00827044	0.00740737	0.0202646
0.928	-0.00827044	-0.0133798	-0.00099389
0.9285	-0.00827044	0.000478326	-0.00808006
0.929	0.00534612	-0.00645072	-0.00099389
0.9295	0.00534612	0.000478326	0.0202646
0.93	0.0189627	0.0212655	-0.0293386
0.9305	-0.0355036	0.00740737	-0.0151662
0.931	-0.0355036	0.000478326	-0.00808006
0.9315	-0.021887	0.00740737	0.0344369
0.932	-0.0286953	0.00740737	-0.0222524
0.9325	0.025771	-0.00645072	0.0131784
0.933	-0.0150787	-0.0203088	-0.0222524
0.9335	-0.0150787	-0.00645072	0.0131784
0.934	0.0189627	0.00740737	-0.00099389
0.9345	-0.021887	-0.0203088	0.0131784
0.935	0.0325792	0.000478326	-0.00099389
0.9355	-0.00827044	0.0212655	-0.0151662
0.936	-0.00146216	0.00740737	-0.0151662
0.9365	-0.0150787	-0.0133798	0.0273508
0.937	0.0189627	0.0212655	-0.00099389
0.9375	-0.00827044	-0.0133798	-0.00099389
0.938	-0.021887	-0.0133798	-0.0222524
0.9385	-0.0150787	-0.0203088	-0.0435109
0.939	-0.0355036	-0.0272379	0.0131784
0.9395	-0.00827044	-0.00645072	-0.00808006
0.94	-0.00146216	-0.0133798	0.0344369
0.9405	-0.0491201	-0.0272379	-0.0505971
0.941	-0.021887	0.00740737	-0.00808006
0.9415	0.025771	-0.0133798	-0.00099389
0.942	-0.021887	-0.0133798	-0.0151662
0.9425	-0.00827044	-0.0133798	-0.0222524
0.943	-0.0150787	-0.0203088	-0.00808006
0.9435	-0.0286953	0.0281945	0.0415231
0.944	0.0325792	0.000478326	-0.00808006
0.9445	-0.0286953	-0.00645072	-0.0293386
0.945	-0.0150787	0.0212655	-0.0151662
0.9455	-0.0286953	-0.0203088	0.00609228
0.946	-0.00827044	-0.0133798	-0.00808006
0.9465	-0.0150787	-0.0272379	0.0131784
0.947	-0.0286953	0.000478326	0.0202646
0.9475	0.0189627	-0.00645072	0.0131784
0.948	0.025771	-0.00645072	0.0131784
0.9485	0.0325792	-0.0203088	-0.0151662
0.949	-0.00146216	0.00740737	-0.0222524
0.9495	0.0189627	-0.00645072	0.0131784
0.95	-0.00827044	-0.00645072	0.0131784
0.9505	0.025771	0.000478326	-0.0151662
0.951	0.0189627	0.000478326	0.0344369
0.9515	-0.0355036	-0.0203088	0.00609228
0.952	-0.021887	-0.0272379	0.0202646
0.9525	-0.00146216	-0.00645072	0.0344369
0.953	0.025771	0.0143364	-0.00808006
0.9535	0.00534612	-0.00645072	0.0344369
0.954	-0.00827044	0.000478326	0.0131784
0.9545	0.00534612	0.000478326	-0.0222524
0.955	-0.0286953	0.0212655	-0.0151662
0.9555	-0.0423118	0.0212655	-0.00808006
0.956	-0.00146216	-0.0203088	-0.0222524
0.9565	-0.0150787	-0.0133798	-0.0293386
0.957	-0.00146216	0.0143364	-0.0435109
0.9575	0.00534612	-0.00645072	-0.0222524
0.958	0.00534612	0.00740737	-0.00808006
0.9585	-0.00146216	-0.0133798	0.0131784
0.959	-0.0286953	-0.0133798	0.00609228
0.9595	-0.0150787	0.0143364	-0.0151662
0.96	-0.0355036	-0.0203088	0.0131784
0.9605	0.00534612	0.000478326	-0.00808006
0.961	-0.00827044	0.00740737	0.0202646
0.9615	0.0189627	0.000478326	0.0344369
0.962	-0.00827044	0.00740737	-0.0293386
0.9625	-0.00827044	0.00740737	0.0344369
0.963	-0.0150787	0.0143364	-0.00808006
0.9635	-0.00146216	-0.00645072	0.0202646
0.964	0.0393875	-0.041096	0.0202646
0.9645	-0.00146216	0.00740737	0.0202646
0.965	0.00534612	0.000478326	-0.00099389
0.9655	0.025771	-0.0133798	-0.00808006
0.966	-0.0423118	-0.0272379	-0.0293386
0.9665	-0.0286953	0.0212655	-0.00099389
0.967	-0.021887	-0.00645072	-0.0435109
0.9675	-0.021887	0.00740737	0.0344369
0.968	-0.0150787	0.0143364	-0.0222524
0.9685	-0.0491201	0.000478326	-0.0151662
0.969	-0.00827044	0.00740737	0.00609228
0.9695	0.025771	0.000478326	0.00609228
0.97	-0.0286953	-0.0133798	-0.00808006
0.9705	-0.00146216	-0.0133798	-0.0151662
0.971	0.0393875	0.0212655	-0.00099389
0.9715	-0.0286953	-0.0133798	-0.0151662
0.972	0.0189627	-0.0203088	-0.0222524
0.9725	-0.021887	0.0351236	-0.0222524
0.973	-0.00146216	0.0212655	-0.0293386
0.9735	0.0189627	-0.0133798	0.0344369
0.974	0.00534612	0.00740737	0.0131784
0.9745	-0.021887	0.00740737	-0.0151662
0.975	0.00534612	0.000478326	-0.00099389
0.9755	0.0189627	0.00740737	-0.0151662
0.976	-0.00827044	-0.0203088	-0.0435109
0.9765	0.00534612	0.00740737	-0.0151662
0.977	0.0189627	-0.0133798	-0.0151662
0.9775	-0.0150787	0.000478326	-0.0151662
0.978	0.00534612	-0.0133798	0.00609228
0.9785	0.0189627	-0.00645072	-0.00808006
0.979	-0.00146216	-0.00645072	0.00609228
0.9795	-0.0150787	0.00740737	-0.00808006
0.98	-0.00146216	0.000478326	0.00609228
0.9805	-0.00827044	0.00740737	-0.0151662
0.981	0.00534612	0.0212655	-0.0293386
0.9815	-0.00146216	-0.0203088	0.0131784
0.982	0.00534612	-0.0272379	0.00609228
0.9825	-0.0150787	-0.0133798	0.0202646
0.983	-0.00827044	0.000478326	-0.00099389
0.9835	-0.00827044	-0.00645072	-0.00099389
0.984	-0.0355036	-0.0133798	0.00609228
0.9845	0.0189627	0.00740737	-0.0222524
0.985	-0.0150787	-0.0133798	-0.00808006
0.9855	-0.00146216	-0.0272379	0.00609228
0.986	0.0189627	0.0143364	-0.00099389
0.9865	0.00534612	-0.00645072	-0.00099389
0.987	-0.0150787	-0.0203088	-0.0222524
0.9875	-0.0286953	0.000478326	-0.00808006
0.988	-0.00146216	-0.0133798	-0.0151662
0.9885	0.00534612	0.00740737	-0.0222524
0.989	0.00534612	-0.0203088	0.0131784
0.9895	-0.00827044	0.000478326	-0.00099389
0.99	-0.021887	-0.0133798	-0.00808006
0.9905	-0.0627367	0.00740737	0.0202646
0.991	0.0189627	0.000478326	-0.0151662
0.9915	-0.021887	-0.0203088	0.0202646
0.992	-0.0150787	0.00740737	-0.00808006
0.9925	0.025771	-0.00645072	-0.00808006
0.993	-0.0286953	0.000478326	-0.0293386
0.9935	-0.00827044	0.0351236	-0.0222524
0.994	-0.00146216	0.000478326	-0.00099389
0.9945	-0.021887	-0.0272379	-0.00808006
0.995	-0.00827044	-0.0272379	-0.0222524
0.9955	-0.0150787	0.000478326	-0.0222524
0.996	-0.00827044	-0.0133798	-0.00099389
0.9965	0.0189627	-0.00645072	-0.00808006
0.997	-0.00827044	-0.0203088	-0.0222524
0.9975	0.00534612	0.00740737	0.00609228
0.998	0.00534612	0.000478326	-0.00808006
0.9985	-0.0150787	0.000478326	-0.0151662
0.999	0.00534612	-0.0272379	-0.0222524
[truncated: 48,002 more rows]

## Sheet: Fig. S2c
t (msec)	Acceleration 2 (m/sec^2)	Acceleration 3 (m/sec^2)	Acceleration 4 (m/sec^2)
0	0.00534612	0.000478326	-0.0151662
0.0005	0.0189627	0.0212655	-0.0222524
0.001	-0.0150787	-0.0341669	0.00609228
0.0015	-0.0423118	-0.00645072	-0.00808006
0.002	0.00534612	-0.0133798	-0.00099389
0.0025	0.0189627	0.0143364	-0.0364247
0.003	-0.00827044	-0.0272379	-0.0293386
0.0035	-0.00827044	0.000478326	0.00609228
0.004	0.0189627	0.0143364	-0.0151662
0.0045	-0.00146216	0.00740737	-0.0151662
0.005	-0.0355036	-0.0133798	-0.0222524
0.0055	0.00534612	0.0212655	-0.00808006
0.006	-0.0150787	-0.0203088	0.0131784
0.0065	-0.00146216	0.0143364	-0.00099389
0.007	-0.0150787	-0.0133798	0.0202646
0.0075	0.00534612	-0.041096	-0.00808006
0.008	-0.00827044	0.0212655	0.0486093
0.0085	0.00534612	-0.0133798	0.0202646
0.009	-0.00827044	-0.0203088	-0.0151662
0.0095	-0.0355036	0.0212655	-0.0364247
0.01	0.0189627	-0.0272379	0.00609228
0.0105	-0.0150787	0.000478326	0.00609228
0.011	-0.00146216	0.0143364	0.00609228
0.0115	-0.00146216	-0.0133798	-0.0151662
0.012	-0.00146216	0.00740737	-0.0151662
0.0125	-0.021887	0.000478326	-0.00808006
0.013	0.00534612	0.00740737	0.00609228
0.0135	-0.00146216	-0.0203088	-0.00099389
0.014	-0.0150787	-0.00645072	-0.0151662
0.0145	-0.021887	-0.00645072	-0.00808006
0.015	-0.00827044	0.0143364	-0.00099389
0.0155	-0.00146216	-0.00645072	0.0273508
0.016	-0.0286953	0.000478326	0.0202646
0.0165	-0.0150787	-0.0133798	-0.0435109
0.017	-0.021887	0.000478326	0.0131784
0.0175	0.0189627	0.00740737	-0.0151662
0.018	-0.00827044	-0.0341669	-0.00099389
0.0185	-0.0150787	0.000478326	-0.00808006
0.019	-0.021887	-0.0272379	0.00609228
0.0195	-0.00827044	-0.0133798	-0.00099389
0.02	-0.00827044	0.0143364	-0.0293386
0.0205	0.0189627	0.0143364	0.0131784
0.021	-0.00827044	-0.00645072	-0.00099389
0.0215	0.00534612	-0.0133798	0.0202646
0.022	-0.0150787	-0.0203088	-0.00808006
0.0225	0.025771	-0.0341669	0.0131784
0.023	-0.00827044	-0.00645072	-0.00099389
0.0235	-0.0423118	-0.00645072	-0.00099389
0.024	0.025771	0.000478326	0.0131784
0.0245	-0.021887	-0.0203088	-0.00808006
0.025	0.025771	-0.00645072	-0.00808006
0.0255	-0.00827044	-0.00645072	-0.00099389
0.026	0.0325792	0.0281945	0.0202646
0.0265	-0.0286953	-0.0272379	0.0202646
0.027	0.0189627	0.000478326	0.0131784
0.0275	0.025771	-0.0203088	-0.00099389
0.028	0.025771	-0.00645072	-0.00099389
0.0285	0.00534612	-0.0203088	0.00609228
0.029	-0.0286953	-0.041096	-0.0151662
0.0295	-0.0150787	-0.00645072	-0.0151662
0.03	-0.021887	0.0212655	-0.0151662
0.0305	-0.00146216	0.00740737	-0.00099389
0.031	-0.00827044	-0.00645072	0.00609228
0.0315	0.00534612	0.00740737	0.0131784
0.032	-0.021887	0.0143364	0.0131784
0.0325	-0.00827044	0.000478326	-0.0151662
0.033	-0.0491201	0.0212655	0.00609228
0.0335	-0.021887	0.000478326	-0.0364247
0.034	0.0189627	-0.0272379	-0.0151662
0.0345	-0.0150787	-0.041096	-0.00099389
0.035	0.0189627	-0.0133798	-0.0435109
0.0355	0.00534612	0.000478326	-0.0151662
0.036	-0.00146216	-0.0133798	-0.0151662
0.0365	-0.00146216	0.00740737	-0.00099389
0.037	-0.021887	0.000478326	-0.0222524
0.0375	-0.00827044	0.0143364	-0.0222524
0.038	0.025771	0.00740737	-0.0151662
0.0385	-0.0150787	0.0420526	-0.0222524
0.039	0.025771	0.00740737	-0.00099389
0.0395	0.0189627	-0.00645072	-0.0151662
0.04	-0.00146216	-0.0203088	-0.0222524
0.0405	-0.00827044	-0.0272379	-0.0222524
0.041	0.0189627	-0.0272379	-0.0435109
0.0415	0.025771	-0.0133798	-0.0505971
0.042	0.0325792	0.0212655	-0.0364247
0.0425	0.00534612	-0.0272379	0.0202646
0.043	0.0189627	-0.048025	-0.0293386
0.0435	-0.0355036	-0.0133798	-0.00099389
0.044	0.0461958	-0.0341669	-0.0151662
0.0445	0.025771	-0.0203088	-0.0222524
0.045	0.00534612	-0.0203088	-0.00099389
0.0455	0.0189627	0.0143364	-0.00808006
0.046	0.0189627	0.000478326	-0.00099389
0.0465	0.00534612	-0.0133798	-0.0364247
0.047	-0.00146216	0.00740737	0.0344369
0.0475	-0.00827044	-0.0272379	-0.0222524
0.048	-0.00827044	0.000478326	-0.00099389
0.0485	0.0393875	-0.00645072	-0.0151662
0.049	0.0393875	-0.0272379	-0.0293386
0.0495	-0.0150787	0.0143364	-0.00099389
0.05	0.0393875	0.0143364	-0.0364247
0.0505	0.025771	-0.0203088	0.00609228
0.051	-0.00146216	-0.0133798	-0.0222524
0.0515	-0.0150787	-0.00645072	0.00609228
0.052	-0.0286953	-0.041096	-0.00099389
0.0525	0.0189627	-0.0203088	-0.00808006
0.053	0.0189627	-0.0203088	-0.0151662
0.0535	-0.00146216	0.000478326	-0.0435109
0.054	0.00534612	-0.0133798	-0.00808006
0.0545	0.00534612	0.00740737	-0.00099389
0.055	0.0189627	-0.0272379	-0.0222524
0.0555	-0.0150787	-0.0203088	-0.0222524
0.056	-0.00146216	0.0212655	-0.00099389
0.0565	-0.00146216	0.00740737	0.0131784
0.057	0.025771	-0.0133798	-0.0293386
0.0575	0.0189627	-0.0133798	0.00609228
0.058	-0.00827044	-0.0133798	-0.0293386
0.0585	0.00534612	0.000478326	0.0202646
0.059	0.0189627	0.00740737	-0.0151662
0.0595	0.0189627	-0.00645072	-0.0151662
0.06	-0.00827044	0.000478326	0.00609228
0.0605	-0.0355036	-0.041096	-0.0222524
0.061	-0.00827044	-0.0203088	-0.0151662
0.0615	-0.0286953	-0.0341669	0.00609228
0.062	-0.0355036	0.000478326	-0.0364247
0.0625	-0.0150787	-0.0133798	-0.0364247
0.063	-0.021887	-0.00645072	0.00609228
0.0635	-0.00827044	0.0143364	0.00609228
0.064	-0.0150787	-0.0272379	-0.00808006
0.0645	0.0325792	0.0212655	-0.00099389
0.065	-0.00827044	0.0143364	-0.00808006
0.0655	-0.0150787	0.00740737	-0.00808006
0.066	-0.0150787	-0.0133798	0.0202646
0.0665	0.00534612	0.00740737	-0.0222524
0.067	0.0189627	0.0143364	-0.0364247
0.0675	-0.0286953	0.0281945	-0.0222524
0.068	-0.00827044	-0.0203088	0.0131784
0.0685	0.00534612	0.00740737	0.0202646
0.069	-0.00827044	-0.0272379	-0.0222524
0.0695	0.00534612	-0.00645072	-0.00099389
0.07	-0.0150787	-0.00645072	-0.0293386
0.0705	-0.021887	0.0143364	0.00609228
0.071	-0.0150787	0.0281945	-0.0435109
0.0715	-0.00146216	0.0143364	-0.0293386
0.072	0.0189627	-0.0272379	0.00609228
0.0725	-0.0286953	0.0212655	-0.00099389
0.073	-0.00827044	0.00740737	-0.0151662
0.0735	-0.0355036	-0.00645072	-0.0222524
0.074	-0.00146216	0.000478326	0.00609228
0.0745	0.0325792	-0.0133798	0.00609228
0.075	-0.0423118	-0.00645072	0.0344369
0.0755	-0.0150787	-0.0133798	-0.0222524
0.076	-0.00146216	-0.048025	-0.0151662
0.0765	0.0189627	0.0212655	0.0415231
0.077	-0.00146216	-0.0133798	-0.0293386
0.0775	-0.00146216	-0.0203088	0.0131784
0.078	0.0393875	-0.0133798	-0.0222524
0.0785	-0.00827044	0.0420526	-0.00099389
0.079	-0.00827044	0.000478326	-0.0364247
0.0795	0.0189627	0.00740737	-0.00808006
0.08	0.00534612	0.000478326	-0.00808006
0.0805	0.00534612	-0.0133798	0.00609228
0.081	-0.0150787	0.0281945	0.0131784
0.0815	-0.00827044	-0.00645072	-0.0647694
0.082	-0.021887	0.000478326	-0.00099389
0.0825	-0.0150787	0.000478326	-0.00099389
0.083	-0.00827044	-0.0133798	-0.0505971
0.0835	-0.021887	0.000478326	-0.00099389
0.084	-0.00827044	-0.00645072	-0.0222524
0.0845	-0.00827044	0.0281945	0.0131784
0.085	-0.0286953	0.0281945	-0.00099389
0.0855	-0.021887	0.00740737	0.0344369
0.086	-0.0491201	-0.0133798	-0.0151662
0.0865	0.00534612	0.00740737	-0.00808006
0.087	-0.00146216	0.00740737	-0.0364247
0.0875	-0.0355036	-0.00645072	-0.0151662
0.088	0.00534612	-0.0133798	0.00609228
0.0885	0.0325792	-0.0272379	0.00609228
0.089	0.0189627	0.000478326	-0.0222524
0.0895	-0.00146216	-0.0133798	-0.00808006
0.09	-0.021887	0.0212655	-0.00099389
0.0905	-0.0286953	-0.00645072	0.0131784
0.091	-0.0286953	-0.0341669	-0.0364247
0.0915	-0.00146216	-0.0272379	-0.00808006
0.092	-0.00827044	0.0351236	0.00609228
0.0925	-0.00827044	0.0420526	-0.00808006
0.093	-0.00827044	-0.00645072	-0.00099389
0.0935	-0.0286953	0.000478326	-0.0222524
0.094	-0.00146216	0.0212655	0.00609228
0.0945	-0.00146216	0.0212655	-0.0222524
0.095	-0.0150787	0.00740737	0.00609228
0.0955	-0.00146216	0.000478326	-0.00808006
0.096	-0.0150787	0.000478326	0.0202646
0.0965	0.00534612	-0.00645072	-0.0293386
0.097	0.0189627	0.0420526	-0.0222524
0.0975	0.025771	0.0212655	-0.0151662
0.098	-0.0150787	-0.0133798	-0.0222524
0.0985	0.0189627	0.00740737	-0.00099389
0.099	0.00534612	-0.0203088	-0.00099389
0.0995	-0.0150787	-0.00645072	-0.00099389
0.1	-0.0150787	0.000478326	0.0131784
0.1005	-0.00827044	-0.0272379	0.00609228
0.101	-0.00146216	-0.00645072	0.0131784
0.1015	-0.00827044	-0.0203088	-0.00808006
0.102	0.0189627	-0.00645072	0.0273508
0.1025	-0.0150787	0.000478326	-0.0151662
0.103	0.0325792	0.000478326	0.0131784
0.1035	0.0325792	-0.0133798	0.0202646
0.104	-0.021887	-0.0133798	0.00609228
0.1045	0.0189627	0.00740737	0.0131784
0.105	-0.021887	0.00740737	0.00609228
0.1055	0.00534612	-0.00645072	-0.0151662
0.106	0.0325792	-0.0133798	-0.0222524
0.1065	-0.00146216	0.0143364	-0.0293386
0.107	-0.0286953	-0.0341669	-0.0293386
0.1075	-0.0150787	-0.00645072	-0.00099389
0.108	-0.0150787	-0.0272379	-0.00099389
0.1085	0.00534612	0.0351236	0.0202646
0.109	-0.00146216	-0.00645072	0.0273508
0.1095	0.0325792	0.0143364	-0.0151662
0.11	-0.0491201	0.00740737	0.0131784
0.1105	0.0325792	0.000478326	0.00609228
0.111	0.00534612	0.00740737	-0.0293386
0.1115	-0.0286953	-0.0133798	-0.0151662
0.112	0.0325792	0.0559107	-0.00808006
0.1125	-0.021887	0.0143364	-0.00808006
0.113	-0.0150787	-0.0133798	-0.0151662
0.1135	-0.00146216	0.0143364	0.00609228
0.114	0.0530041	0.0212655	-0.0151662
0.1145	-0.0150787	-0.00645072	0.0131784
0.115	0.00534612	-0.00645072	-0.0151662
0.1155	-0.00146216	-0.0133798	0.0131784
0.116	0.00534612	0.000478326	-0.00099389
0.1165	-0.0150787	0.000478326	-0.0151662
0.117	-0.021887	0.00740737	-0.00099389
0.1175	-0.021887	-0.00645072	-0.0222524
0.118	-0.0150787	-0.0133798	-0.0222524
0.1185	0.025771	0.0143364	0.00609228
0.119	0.0325792	-0.0203088	0.00609228
0.1195	-0.0150787	-0.041096	0.00609228
0.12	-0.0286953	-0.00645072	-0.0293386
0.1205	0.025771	0.00740737	0.0131784
0.121	0.0325792	-0.0272379	0.0202646
0.1215	-0.0150787	0.000478326	-0.0222524
0.122	-0.0150787	0.000478326	-0.00808006
0.1225	-0.00827044	-0.0133798	0.0344369
0.123	-0.0150787	0.00740737	-0.0293386
0.1235	0.00534612	-0.041096	-0.0222524
0.124	-0.0355036	-0.0272379	0.0202646
0.1245	0.0393875	-0.00645072	0.0131784
0.125	-0.0286953	-0.0133798	-0.0364247
0.1255	-0.0355036	0.0351236	0.0131784
0.126	-0.0150787	-0.0272379	-0.0151662
0.1265	-0.021887	-0.0203088	-0.00099389
0.127	0.0189627	0.00740737	0.0273508
0.1275	-0.021887	-0.0272379	-0.00808006
0.128	-0.0150787	0.0143364	0.00609228
0.1285	-0.00146216	0.000478326	0.0131784
0.129	0.00534612	0.00740737	0.0131784
0.1295	-0.021887	0.000478326	-0.00099389
0.13	-0.0286953	-0.00645072	-0.0151662
0.1305	0.025771	-0.00645072	-0.00808006
0.131	0.00534612	0.00740737	-0.00099389
0.1315	-0.0150787	0.00740737	0.0202646
0.132	-0.0286953	0.00740737	-0.0151662
0.1325	-0.0150787	-0.0203088	-0.0293386
0.133	-0.0286953	-0.00645072	-0.0293386
0.1335	0.0325792	-0.0203088	-0.0151662
0.134	-0.0286953	-0.0203088	0.0273508
0.1345	-0.0355036	0.00740737	-0.0364247
0.135	-0.021887	0.0143364	-0.00099389
0.1355	-0.00146216	-0.00645072	-0.0364247
0.136	-0.00827044	-0.0133798	-0.00099389
0.1365	0.0393875	0.0143364	0.0415231
0.137	0.0189627	0.000478326	0.0202646
0.1375	-0.00146216	-0.0203088	-0.0435109
0.138	-0.0150787	0.00740737	-0.0151662
0.1385	-0.00827044	0.000478326	0.0202646
0.139	0.025771	0.0143364	-0.0151662
0.1395	-0.0150787	0.000478326	0.00609228
0.14	-0.0286953	-0.0203088	-0.00099389
0.1405	0.00534612	-0.0272379	-0.0505971
0.141	-0.0150787	-0.0203088	0.0131784
0.1415	-0.00827044	-0.00645072	-0.00099389
0.142	-0.00146216	0.0281945	0.00609228
0.1425	-0.0286953	-0.0272379	-0.00099389
0.143	-0.0150787	-0.0133798	-0.0293386
0.1435	-0.00827044	-0.00645072	0.0344369
0.144	-0.0150787	0.0212655	0.00609228
0.1445	0.00534612	-0.0272379	0.0415231
0.145	-0.00827044	0.00740737	0.0273508
0.1455	-0.0150787	0.0212655	0.0131784
0.146	0.0189627	0.000478326	-0.00808006
0.1465	-0.0355036	-0.0133798	0.00609228
0.147	0.00534612	0.000478326	0.00609228
0.1475	-0.00146216	-0.0133798	-0.0151662
0.148	-0.0150787	-0.0203088	-0.00099389
0.1485	-0.0423118	0.00740737	0.0131784
0.149	-0.00146216	-0.0203088	0.0344369
0.1495	0.0393875	0.0212655	0.0131784
0.15	-0.0150787	0.000478326	-0.00808006
0.1505	-0.021887	-0.0133798	-0.0151662
0.151	-0.021887	0.000478326	0.00609228
0.1515	-0.0150787	0.0143364	0.0344369
0.152	-0.00827044	-0.0133798	0.0131784
0.1525	-0.00146216	0.000478326	0.0131784
0.153	0.0325792	-0.0203088	0.0202646
0.1535	0.00534612	-0.0203088	-0.00808006
0.154	-0.0150787	-0.00645072	-0.00099389
0.1545	0.025771	0.00740737	-0.0364247
0.155	-0.00827044	0.0351236	-0.0364247
0.1555	-0.00146216	0.000478326	0.0202646
0.156	0.00534612	-0.0272379	0.0131784
0.1565	0.00534612	-0.00645072	0.0486093
0.157	-0.00146216	-0.0272379	0.0273508
0.1575	-0.021887	-0.00645072	-0.0151662
0.158	-0.00146216	0.00740737	-0.0222524
0.1585	-0.00146216	0.000478326	-0.00808006
0.159	-0.00146216	-0.00645072	-0.00808006
0.1595	-0.0423118	-0.0203088	-0.00808006
0.16	-0.0355036	0.000478326	-0.00099389
0.1605	0.025771	0.000478326	0.0273508
0.161	-0.0286953	0.0212655	-0.0222524
0.1615	0.0189627	0.000478326	0.00609228
0.162	0.00534612	0.00740737	-0.0293386
0.1625	-0.00146216	-0.0133798	-0.0151662
0.163	-0.021887	-0.0203088	0.0273508
0.1635	-0.00827044	-0.00645072	-0.0222524
0.164	0.0325792	0.00740737	0.0131784
0.1645	0.00534612	-0.00645072	0.0202646
0.165	-0.021887	-0.00645072	-0.00808006
0.1655	0.00534612	-0.0203088	0.0202646
0.166	0.025771	0.0143364	-0.00099389
0.1665	-0.00827044	-0.0133798	-0.00099389
0.167	-0.021887	0.00740737	-0.0151662
0.1675	-0.00827044	-0.0133798	-0.00808006
0.168	-0.00146216	-0.0272379	-0.0222524
0.1685	0.0325792	-0.00645072	-0.0151662
0.169	-0.0286953	0.00740737	-0.00099389
0.1695	-0.0286953	-0.0341669	-0.0364247
0.17	0.025771	-0.0133798	0.00609228
0.1705	-0.021887	-0.0203088	-0.00099389
0.171	-0.00827044	-0.0272379	0.0202646
0.1715	0.0325792	-0.00645072	-0.00099389
0.172	-0.00146216	-0.0133798	-0.0222524
0.1725	-0.0150787	0.0143364	-0.00099389
0.173	0.00534612	0.000478326	0.00609228
0.1735	-0.0150787	-0.0203088	-0.00099389
0.174	-0.0286953	-0.0203088	-0.00808006
0.1745	-0.00146216	0.00740737	-0.0435109
0.175	-0.0286953	0.0281945	-0.00808006
0.1755	-0.00827044	-0.0203088	0.0202646
0.176	-0.00146216	-0.0133798	0.0131784
0.1765	0.025771	0.0143364	0.0344369
0.177	0.0325792	0.0143364	-0.0151662
0.1775	0.00534612	-0.0133798	0.0131784
0.178	0.0325792	-0.00645072	-0.00808006
0.1785	-0.00146216	0.000478326	-0.0293386
0.179	0.00534612	0.00740737	0.00609228
0.1795	-0.00146216	-0.0133798	-0.0293386
0.18	-0.0355036	-0.00645072	-0.00099389
0.1805	-0.00146216	0.00740737	-0.0222524
0.181	0.0189627	-0.00645072	-0.00099389
0.1815	-0.00827044	0.0212655	0.00609228
0.182	-0.0150787	0.0143364	-0.0293386
0.1825	-0.0150787	-0.0203088	-0.00808006
0.183	0.00534612	-0.0133798	0.0131784
0.1835	-0.021887	0.000478326	-0.0151662
0.184	0.025771	0.00740737	-0.00808006
0.1845	-0.0150787	0.00740737	-0.00099389
0.185	-0.00146216	-0.0341669	-0.0364247
0.1855	0.00534612	-0.00645072	0.00609228
0.186	0.00534612	0.0212655	-0.0364247
0.1865	-0.0423118	-0.0272379	-0.00099389
0.187	-0.0150787	0.000478326	-0.00808006
0.1875	-0.0355036	-0.00645072	-0.00099389
0.188	0.025771	-0.0133798	0.0131784
0.1885	-0.0150787	-0.0272379	-0.0151662
0.189	0.0325792	0.000478326	-0.0222524
0.1895	-0.0150787	0.0281945	-0.0151662
0.19	0.0189627	-0.00645072	0.0202646
0.1905	0.0393875	-0.0272379	0.0273508
0.191	-0.0150787	0.000478326	-0.00099389
0.1915	-0.00827044	0.0281945	-0.0293386
0.192	-0.0150787	0.000478326	0.0344369
0.1925	0.00534612	0.000478326	0.00609228
0.193	0.0325792	0.00740737	-0.0151662
0.1935	-0.00146216	0.000478326	0.0202646
0.194	-0.0286953	0.0281945	0.0273508
0.1945	-0.00827044	-0.0133798	0.00609228
0.195	0.025771	0.000478326	-0.00808006
0.1955	-0.0355036	0.0212655	0.00609228
0.196	-0.0355036	-0.0272379	-0.00808006
0.1965	0.025771	0.0143364	0.0131784
0.197	-0.0150787	0.000478326	-0.0151662
0.1975	-0.00146216	0.0212655	-0.00099389
0.198	-0.00146216	-0.0133798	-0.00099389
0.1985	-0.00827044	0.0212655	0.00609228
0.199	-0.00146216	-0.00645072	-0.0151662
0.1995	0.00534612	0.0143364	-0.0151662
0.2	0.0461958	-0.00645072	0.0202646
0.2005	-0.021887	-0.0133798	-0.0293386
0.201	0.0189627	0.0212655	-0.0151662
0.2015	0.025771	-0.0133798	0.0131784
0.202	0.0189627	0.000478326	0.0131784
0.2025	-0.00146216	-0.0341669	-0.00808006
0.203	0.0325792	-0.00645072	0.00609228
0.2035	-0.00827044	0.0143364	0.00609228
0.204	0.0461958	0.00740737	-0.0505971
0.2045	-0.0150787	-0.0272379	-0.00099389
0.205	-0.0150787	0.00740737	0.0344369
0.2055	-0.00827044	0.000478326	-0.00808006
0.206	-0.0150787	0.000478326	-0.0222524
0.2065	-0.00827044	-0.0133798	0.00609228
0.207	0.0189627	0.0143364	0.00609228
0.2075	-0.00146216	0.0420526	-0.00099389
0.208	0.00534612	0.0281945	0.00609228
0.2085	-0.0491201	0.000478326	-0.0293386
0.209	-0.00827044	-0.0203088	0.0344369
0.2095	0.0461958	0.0212655	-0.00099389
0.21	0.025771	0.0143364	-0.00808006
0.2105	-0.00146216	0.0212655	-0.00099389
0.211	-0.00146216	-0.0133798	-0.0293386
0.2115	-0.00827044	0.0281945	0.0202646
0.212	-0.00827044	0.00740737	-0.0151662
0.2125	-0.021887	0.0143364	-0.00808006
0.213	-0.00146216	0.00740737	-0.0151662
0.2135	0.0189627	-0.00645072	-0.0151662
0.214	-0.0150787	-0.0203088	0.0344369
0.2145	-0.021887	0.000478326	0.0273508
0.215	-0.00146216	0.00740737	-0.0151662
0.2155	-0.00827044	0.00740737	-0.00808006
0.216	0.00534612	-0.0203088	-0.0364247
0.2165	0.0189627	-0.00645072	-0.0293386
0.217	-0.00827044	-0.0133798	-0.0293386
0.2175	-0.00827044	0.00740737	-0.00099389
0.218	-0.00827044	0.0143364	-0.0505971
0.2185	-0.00827044	0.000478326	-0.00808006
0.219	-0.00146216	0.000478326	-0.0364247
0.2195	0.0666206	0.00740737	-0.00808006
0.22	-0.0150787	-0.0133798	-0.00808006
0.2205	-0.00827044	-0.0203088	-0.00808006
0.221	0.0325792	-0.0133798	0.0273508
0.2215	-0.021887	-0.0203088	-0.0222524
0.222	-0.00146216	0.00740737	0.00609228
0.2225	0.0189627	0.00740737	0.00609228
0.223	-0.0286953	0.00740737	-0.0293386
0.2235	-0.0286953	0.0143364	0.0273508
0.224	-0.0150787	-0.00645072	-0.0151662
0.2245	0.00534612	0.00740737	-0.0222524
0.225	0.00534612	0.000478326	0.0131784
0.2255	-0.021887	-0.0133798	-0.00808006
0.226	0.025771	0.000478326	0.0344369
0.2265	0.025771	-0.0203088	0.0131784
0.227	0.0189627	0.000478326	-0.0151662
0.2275	-0.00827044	-0.0341669	-0.0364247
0.228	-0.0355036	-0.054954	-0.0576832
0.2285	-0.00146216	-0.0133798	-0.0222524
0.229	-0.00146216	-0.00645072	-0.0151662
0.2295	-0.0355036	0.0351236	0.0273508
0.23	0.0189627	0.000478326	0.00609228
0.2305	0.0189627	0.000478326	-0.0222524
0.231	-0.0355036	0.000478326	0.00609228
0.2315	-0.0423118	0.00740737	0.00609228
0.232	0.025771	0.000478326	0.0131784
0.2325	-0.0286953	-0.0133798	-0.00099389
0.233	0.0189627	-0.0272379	-0.0151662
0.2335	-0.0286953	-0.0203088	-0.00099389
0.234	-0.00827044	0.000478326	-0.00808006
0.2345	0.025771	0.00740737	0.0202646
0.235	-0.0286953	0.000478326	-0.0222524
0.2355	-0.021887	-0.0203088	-0.0222524
0.236	-0.0286953	-0.0272379	-0.0222524
0.2365	0.0189627	0.000478326	0.00609228
0.237	0.0325792	-0.00645072	0.0273508
0.2375	0.0189627	-0.0133798	-0.0151662
0.238	0.025771	0.0143364	-0.0293386
0.2385	0.025771	0.000478326	-0.0151662
0.239	0.025771	-0.0133798	-0.0293386
0.2395	-0.0150787	0.0212655	0.0131784
0.24	-0.021887	-0.0133798	-0.0151662
0.2405	0.00534612	0.000478326	-0.00808006
0.241	-0.0150787	-0.00645072	0.00609228
0.2415	-0.00827044	-0.0203088	-0.0293386
0.242	0.0189627	-0.00645072	-0.0364247
0.2425	-0.021887	-0.0272379	-0.00808006
0.243	-0.0286953	0.00740737	-0.00808006
0.2435	0.025771	-0.0133798	-0.00099389
0.244	-0.0150787	-0.0272379	0.00609228
0.2445	0.025771	0.00740737	-0.0222524
0.245	0.0393875	-0.00645072	-0.0222524
0.2455	-0.0355036	-0.0341669	-0.0293386
0.246	-0.00146216	-0.0133798	-0.0222524
0.2465	0.025771	-0.0203088	-0.0505971
0.247	-0.0559284	0.00740737	0.00609228
0.2475	-0.00146216	0.00740737	0.0131784
0.248	-0.00146216	0.0143364	-0.0222524
0.2485	-0.0286953	0.0143364	0.0202646
0.249	-0.0150787	-0.0133798	-0.00808006
0.2495	-0.00146216	0.0281945	-0.0293386
0.25	0.00534612	-0.00645072	-0.0222524
0.2505	0.0189627	0.0281945	0.0131784
0.251	-0.00146216	0.000478326	-0.0435109
0.2515	-0.00827044	-0.0133798	-0.00099389
0.252	-0.00827044	-0.0133798	-0.0293386
0.2525	-0.00146216	-0.00645072	0.00609228
0.253	-0.0150787	0.000478326	-0.00099389
0.2535	0.0189627	0.00740737	-0.0293386
0.254	-0.00146216	0.0281945	-0.0151662
0.2545	-0.021887	-0.0272379	-0.0222524
0.255	0.0189627	0.000478326	-0.00099389
0.2555	0.025771	0.000478326	0.00609228
0.256	-0.00827044	-0.048025	-0.00099389
0.2565	-0.021887	0.000478326	-0.0151662
0.257	0.00534612	0.0281945	-0.0151662
0.2575	-0.00827044	0.0143364	-0.00808006
0.258	0.00534612	-0.00645072	-0.0293386
0.2585	0.0393875	-0.00645072	-0.0151662
0.259	0.00534612	0.000478326	0.00609228
0.2595	-0.0423118	0.0143364	-0.0151662
0.26	0.0393875	0.000478326	-0.0293386
0.2605	-0.00146216	-0.0203088	-0.00808006
0.261	0.025771	-0.0341669	0.0202646
0.2615	-0.0286953	0.00740737	-0.0293386
0.262	0.00534612	-0.0341669	0.00609228
0.2625	-0.00146216	-0.0341669	-0.0505971
0.263	-0.00146216	-0.00645072	-0.00099389
0.2635	-0.00827044	-0.0203088	-0.0151662
0.264	-0.0150787	0.0143364	0.00609228
0.2645	0.0189627	-0.0133798	-0.0222524
0.265	-0.00827044	0.0143364	-0.00099389
0.2655	-0.021887	-0.0133798	-0.00808006
0.266	-0.0355036	-0.0133798	-0.0293386
0.2665	-0.00146216	-0.00645072	0.0415231
0.267	0.025771	0.0143364	-0.0222524
0.2675	0.0189627	-0.0272379	-0.0151662
0.268	-0.00146216	-0.0341669	-0.0151662
0.2685	0.0325792	0.000478326	-0.00808006
0.269	-0.0286953	-0.00645072	0.0273508
0.2695	-0.00827044	-0.0203088	0.0344369
0.27	0.0325792	0.000478326	-0.00099389
0.2705	-0.00146216	-0.0203088	-0.00099389
0.271	-0.00827044	-0.0133798	-0.0222524
0.2715	-0.00146216	-0.00645072	0.00609228
0.272	-0.00146216	0.0212655	-0.00808006
0.2725	-0.021887	0.00740737	0.00609228
0.273	-0.00146216	0.00740737	-0.0222524
0.2735	-0.0286953	-0.0272379	0.0131784
0.274	-0.00827044	-0.00645072	-0.00808006
0.2745	-0.00146216	0.0489817	0.0202646
0.275	-0.00146216	0.000478326	-0.0364247
0.2755	0.0325792	-0.00645072	-0.00099389
0.276	-0.0286953	-0.00645072	-0.00099389
0.2765	-0.00146216	-0.0341669	-0.0151662
0.277	-0.021887	-0.0203088	0.0131784
0.2775	-0.021887	-0.0203088	-0.0364247
0.278	-0.00146216	-0.00645072	0.00609228
0.2785	-0.0150787	0.000478326	0.00609228
0.279	0.0189627	0.0281945	0.0273508
0.2795	-0.0150787	-0.0203088	-0.0151662
0.28	0.00534612	0.0212655	0.0202646
0.2805	0.025771	-0.0133798	-0.0293386
0.281	-0.0150787	0.000478326	0.00609228
0.2815	0.0189627	-0.041096	-0.0364247
0.282	-0.0627367	0.000478326	0.00609228
0.2825	0.0189627	0.00740737	-0.0151662
0.283	-0.0150787	-0.00645072	0.00609228
0.2835	0.00534612	-0.00645072	0.0202646
0.284	-0.0150787	0.0143364	0.0131784
0.2845	-0.00827044	0.0212655	-0.0222524
0.285	-0.021887	0.000478326	0.0344369
0.2855	-0.0150787	0.00740737	-0.00099389
0.286	0.0189627	-0.0133798	0.0131784
0.2865	-0.00146216	0.00740737	0.0202646
0.287	0.0189627	-0.0341669	-0.00099389
0.2875	-0.021887	-0.00645072	-0.00099389
0.288	-0.00146216	-0.0203088	0.00609228
0.2885	-0.0150787	-0.0133798	-0.0151662
0.289	-0.00146216	-0.0203088	0.0131784
0.2895	-0.0150787	0.00740737	-0.00808006
0.29	0.0189627	-0.00645072	-0.00099389
0.2905	-0.021887	-0.00645072	0.00609228
0.291	0.00534612	0.00740737	-0.0151662
0.2915	-0.0150787	0.000478326	-0.0222524
0.292	0.00534612	0.00740737	-0.0151662
0.2925	0.025771	-0.0203088	0.0273508
0.293	0.0189627	0.000478326	0.0202646
0.2935	-0.0150787	0.00740737	-0.0151662
0.294	-0.021887	-0.00645072	0.0131784
0.2945	0.0189627	-0.00645072	0.0344369
0.295	0.0393875	-0.00645072	-0.00808006
0.2955	0.025771	0.0212655	0.0202646
0.296	-0.00827044	0.00740737	0.0202646
0.2965	-0.0150787	-0.0272379	-0.0364247
0.297	0.0325792	0.0351236	-0.00099389
0.2975	-0.00827044	-0.0272379	-0.00099389
0.298	0.025771	-0.00645072	0.0131784
0.2985	0.0189627	-0.00645072	0.0131784
0.299	0.0325792	-0.0133798	-0.00808006
0.2995	0.0189627	-0.0133798	-0.0151662
0.3	-0.0286953	0.0351236	-0.0151662
0.3005	-0.00146216	-0.00645072	-0.0293386
0.301	-0.021887	-0.0272379	0.0273508
0.3015	-0.00146216	0.0212655	0.0131784
0.302	0.025771	0.00740737	-0.0151662
0.3025	-0.0355036	0.000478326	-0.00099389
0.303	-0.0423118	0.0143364	-0.0222524
0.3035	0.025771	-0.00645072	0.00609228
0.304	-0.00146216	0.0212655	-0.0293386
0.3045	0.00534612	0.00740737	0.0131784
0.305	0.0189627	-0.0272379	-0.00099389
0.3055	-0.00827044	-0.00645072	-0.00099389
0.306	0.00534612	-0.00645072	-0.00099389
0.3065	-0.0150787	0.000478326	0.0202646
0.307	0.0189627	-0.0203088	0.0131784
0.3075	0.0325792	-0.0341669	-0.00099389
0.308	0.00534612	-0.0203088	-0.0151662
0.3085	-0.0150787	-0.00645072	-0.00099389
0.309	0.00534612	-0.0203088	-0.0293386
0.3095	0.0325792	0.00740737	-0.00808006
0.31	0.0461958	0.00740737	0.0131784
0.3105	-0.00146216	0.00740737	-0.0222524
0.311	-0.00827044	-0.0133798	-0.0151662
0.3115	0.0325792	0.000478326	-0.00808006
0.312	0.00534612	0.0420526	-0.0222524
0.3125	-0.00146216	0.0143364	-0.00099389
0.313	-0.00146216	0.000478326	-0.0151662
0.3135	0.0189627	0.00740737	-0.0293386
0.314	-0.0286953	0.0143364	-0.0222524
0.3145	-0.021887	0.00740737	-0.0222524
0.315	0.025771	-0.0133798	0.00609228
0.3155	0.00534612	-0.0133798	0.0273508
0.316	-0.0150787	-0.0203088	-0.0151662
0.3165	-0.0150787	-0.00645072	0.0202646
0.317	0.00534612	0.000478326	-0.00099389
0.3175	-0.00827044	0.00740737	0.00609228
0.318	-0.0286953	-0.0272379	-0.00808006
0.3185	-0.00827044	-0.00645072	-0.00099389
0.319	0.00534612	0.00740737	-0.00808006
0.3195	-0.00827044	-0.0203088	0.0202646
0.32	0.00534612	0.0212655	0.0131784
0.3205	-0.0150787	-0.0203088	0.0202646
0.321	-0.0355036	-0.00645072	-0.0222524
0.3215	0.00534612	-0.00645072	-0.00099389
0.322	-0.00146216	0.000478326	-0.00808006
0.3225	-0.0355036	-0.0203088	0.0131784
0.323	-0.021887	0.000478326	-0.0151662
0.3235	0.025771	-0.00645072	-0.00808006
0.324	-0.0355036	0.000478326	0.0415231
0.3245	-0.021887	-0.00645072	-0.0151662
0.325	-0.0286953	0.00740737	0.0273508
0.3255	-0.0150787	0.000478326	-0.00099389
0.326	-0.021887	-0.0341669	-0.0435109
0.3265	-0.0286953	-0.0203088	0.0202646
0.327	0.00534612	0.0143364	0.0202646
0.3275	-0.0286953	0.00740737	0.0131784
0.328	0.00534612	0.000478326	-0.0151662
0.3285	-0.0423118	0.00740737	0.0131784
0.329	-0.021887	-0.0203088	0.00609228
0.3295	0.0189627	0.0420526	-0.0293386
0.33	-0.00827044	-0.0341669	-0.0435109
0.3305	-0.00146216	-0.041096	0.0344369
0.331	-0.00827044	0.0143364	-0.0151662
0.3315	0.00534612	-0.0203088	0.00609228
0.332	-0.00146216	0.000478326	0.00609228
0.3325	0.00534612	0.0212655	-0.0151662
0.333	0.00534612	-0.0133798	0.0131784
0.3335	0.0393875	-0.0133798	0.0486093
0.334	0.0189627	0.0281945	0.0202646
0.3345	-0.0423118	-0.00645072	-0.0222524
0.335	-0.021887	0.0143364	0.00609228
0.3355	-0.00827044	0.0143364	-0.0364247
0.336	-0.0559284	-0.0272379	0.0131784
0.3365	-0.00827044	0.000478326	-0.0151662
0.337	0.0325792	-0.0133798	-0.0151662
0.3375	-0.00146216	0.0212655	0.0131784
0.338	0.0393875	-0.0133798	-0.0222524
0.3385	0.00534612	-0.0203088	-0.0222524
0.339	-0.021887	0.000478326	0.0131784
0.3395	0.00534612	-0.00645072	0.00609228
0.34	-0.0150787	0.000478326	0.00609228
0.3405	-0.0150787	0.00740737	-0.00808006
0.341	0.0189627	0.00740737	0.00609228
0.3415	0.0189627	0.000478326	0.00609228
0.342	-0.0150787	0.00740737	-0.00808006
0.3425	-0.00827044	-0.0133798	-0.0435109
0.343	0.025771	0.00740737	0.0131784
0.3435	0.00534612	-0.0203088	0.00609228
0.344	0.0189627	-0.0203088	-0.00099389
0.3445	0.0189627	0.000478326	0.0202646
0.345	0.0189627	-0.0272379	-0.0222524
0.3455	-0.021887	0.000478326	0.0344369
0.346	-0.021887	-0.0203088	0.00609228
0.3465	0.0189627	-0.0133798	0.0202646
0.347	-0.021887	0.0212655	0.00609228
0.3475	0.0325792	-0.00645072	-0.00099389
0.348	0.0189627	0.0420526	0.0131784
0.3485	0.00534612	-0.0341669	0.00609228
0.349	0.0325792	0.00740737	-0.0435109
0.3495	-0.0286953	-0.00645072	-0.0151662
0.35	-0.0355036	-0.0203088	-0.00808006
0.3505	0.00534612	0.00740737	-0.0364247
0.351	-0.00146216	-0.0133798	-0.00099389
0.3515	-0.00146216	-0.0133798	-0.00808006
0.352	0.00534612	0.00740737	-0.00808006
0.3525	-0.00146216	-0.00645072	-0.0293386
0.353	-0.00146216	-0.0133798	-0.0151662
0.3535	-0.00146216	0.0212655	0.00609228
0.354	-0.0423118	0.000478326	0.00609228
0.3545	-0.0355036	-0.00645072	0.00609228
0.355	-0.0355036	-0.0272379	0.00609228
0.3555	0.025771	-0.0133798	-0.0435109
0.356	-0.021887	0.000478326	-0.0151662
0.3565	-0.00146216	-0.0133798	0.00609228
0.357	0.0189627	-0.00645072	0.0486093
0.3575	0.0325792	-0.0272379	-0.00808006
0.358	0.00534612	0.0143364	-0.0222524
0.3585	0.0189627	-0.0272379	0.0202646
0.359	-0.0150787	-0.00645072	0.0202646
0.3595	-0.021887	-0.00645072	0.0202646
0.36	0.00534612	-0.00645072	-0.00099389
0.3605	-0.00146216	-0.00645072	0.0131784
0.361	0.00534612	0.00740737	0.0131784
0.3615	-0.0286953	-0.00645072	-0.00808006
0.362	-0.0150787	0.00740737	0.00609228
0.3625	0.00534612	-0.0133798	0.0202646
0.363	0.0189627	0.0143364	0.0273508
0.3635	0.0189627	-0.0272379	0.00609228
0.364	0.0461958	0.0351236	0.0202646
0.3645	0.025771	-0.00645072	-0.0293386
0.365	-0.00827044	-0.00645072	0.00609228
0.3655	-0.0286953	-0.0133798	0.0273508
0.366	-0.00827044	-0.00645072	-0.0364247
0.3665	-0.0150787	-0.00645072	-0.0505971
0.367	-0.0150787	-0.0272379	0.0415231
0.3675	0.0325792	0.0281945	0.0273508
0.368	-0.00146216	0.0281945	0.0131784
0.3685	0.0325792	-0.00645072	0.0273508
0.369	0.0461958	0.000478326	0.00609228
0.3695	0.025771	0.000478326	-0.0435109
0.37	-0.00146216	0.00740737	-0.00099389
0.3705	-0.0150787	-0.0272379	-0.00808006
0.371	0.0189627	-0.0203088	-0.0364247
0.3715	-0.00827044	-0.00645072	-0.00808006
0.372	-0.00146216	0.0143364	-0.0364247
0.3725	0.00534612	-0.00645072	-0.0364247
0.373	-0.00827044	-0.0203088	-0.00099389
0.3735	0.0325792	0.0351236	0.0273508
0.374	-0.00146216	0.00740737	0.0131784
0.3745	0.00534612	0.0281945	0.0202646
0.375	-0.0150787	0.000478326	0.00609228
0.3755	-0.00827044	0.0212655	-0.00808006
0.376	-0.0150787	0.0281945	0.00609228
0.3765	-0.00146216	-0.0133798	-0.00808006
0.377	0.0189627	-0.0203088	0.0202646
0.3775	-0.021887	0.0212655	-0.00099389
0.378	-0.00827044	-0.00645072	0.0273508
0.3785	0.00534612	-0.0203088	0.0131784
0.379	-0.00146216	0.000478326	-0.0293386
0.3795	0.00534612	0.0143364	0.00609228
0.38	0.0461958	-0.00645072	0.00609228
0.3805	-0.00146216	0.0212655	-0.00808006
0.381	0.025771	-0.0133798	0.0202646
0.3815	0.025771	0.00740737	0.0202646
0.382	0.00534612	0.00740737	0.0131784
0.3825	0.00534612	-0.041096	0.00609228
0.383	0.0189627	0.0212655	-0.00099389
0.3835	0.0189627	0.0143364	0.00609228
0.384	-0.021887	0.0143364	-0.00099389
0.3845	-0.00146216	0.0143364	0.0131784
0.385	-0.0286953	0.000478326	0.00609228
0.3855	0.00534612	0.000478326	0.0202646
0.386	-0.0150787	-0.0133798	-0.00808006
0.3865	-0.021887	-0.0203088	-0.0222524
0.387	0.0325792	0.0212655	0.00609228
0.3875	-0.0150787	-0.0272379	0.0131784
0.388	-0.021887	-0.0203088	-0.00808006
0.3885	-0.0286953	-0.0133798	0.0344369
0.389	-0.0286953	0.0212655	-0.00099389
0.3895	-0.0286953	-0.0133798	-0.0222524
0.39	-0.0150787	0.00740737	-0.00808006
0.3905	-0.00827044	-0.0272379	-0.00808006
0.391	0.00534612	-0.0133798	-0.00808006
0.3915	-0.021887	-0.0133798	-0.00808006
0.392	0.0189627	-0.00645072	-0.0222524
0.3925	0.00534612	-0.00645072	-0.0435109
0.393	-0.0150787	0.0212655	-0.0293386
0.3935	-0.0286953	0.0143364	-0.00099389
0.394	0.00534612	-0.0272379	-0.00808006
0.3945	-0.00146216	0.00740737	-0.0222524
0.395	0.0189627	-0.00645072	-0.00808006
0.3955	0.0189627	0.0143364	-0.0293386
0.396	-0.00146216	0.0212655	0.00609228
0.3965	-0.00827044	-0.0133798	-0.00099389
0.397	0.00534612	0.00740737	-0.0151662
0.3975	-0.00146216	-0.00645072	-0.00099389
0.398	-0.00827044	-0.0203088	-0.00808006
0.3985	-0.00146216	-0.041096	-0.0222524
0.399	-0.0355036	-0.0133798	-0.00099389
0.3995	-0.0150787	0.00740737	-0.00099389
0.4	-0.0355036	-0.00645072	-0.0293386
0.4005	0.025771	-0.0272379	0.00609228
0.401	0.0189627	0.0212655	0.00609228
0.4015	0.00534612	0.00740737	0.0273508
0.402	0.0189627	0.000478326	-0.0222524
0.4025	-0.0150787	-0.00645072	0.00609228
0.403	-0.0150787	-0.00645072	0.00609228
0.4035	0.00534612	-0.0203088	-0.0222524
0.404	-0.0150787	-0.0203088	-0.0293386
0.4045	-0.00827044	0.0143364	0.00609228
0.405	0.025771	-0.0272379	0.0202646
0.4055	0.025771	-0.0341669	-0.00808006
0.406	-0.0286953	0.0281945	0.00609228
0.4065	-0.00827044	-0.0203088	-0.00808006
0.407	0.0189627	-0.00645072	-0.0222524
0.4075	0.0393875	-0.0203088	0.00609228
0.408	-0.021887	0.000478326	0.00609228
0.4085	0.025771	0.0143364	-0.0505971
0.409	0.0325792	-0.0133798	-0.0151662
0.4095	-0.00146216	0.0143364	0.0131784
0.41	0.0598124	0.000478326	-0.0222524
0.4105	-0.00827044	0.000478326	-0.0222524
0.411	0.00534612	0.000478326	-0.0151662
0.4115	-0.021887	0.00740737	0.00609228
0.412	-0.00146216	-0.0272379	-0.0151662
0.4125	-0.0150787	-0.00645072	0.00609228
0.413	0.0325792	0.00740737	-0.00808006
0.4135	0.0189627	0.00740737	-0.00808006
0.414	0.00534612	0.00740737	0.0202646
0.4145	0.0325792	0.000478326	-0.00099389
0.415	-0.00146216	-0.0203088	-0.0151662
0.4155	-0.0286953	0.0351236	0.00609228
0.416	-0.0150787	-0.0133798	-0.00808006
0.4165	0.0325792	-0.0133798	-0.0151662
0.417	-0.00827044	-0.0203088	0.0131784
0.4175	0.025771	-0.0133798	-0.0222524
0.418	0.025771	0.00740737	-0.0222524
0.4185	0.00534612	-0.0133798	0.0131784
0.419	0.0189627	0.0143364	0.0202646
0.4195	-0.0286953	0.0281945	0.00609228
0.42	0.025771	0.00740737	-0.0151662
0.4205	-0.0286953	-0.00645072	0.00609228
0.421	0.025771	0.0143364	0.0202646
0.4215	0.00534612	-0.0203088	-0.0222524
0.422	-0.00146216	0.00740737	0.00609228
0.4225	-0.0150787	0.00740737	-0.0151662
0.423	0.025771	0.00740737	-0.00808006
0.4235	-0.0150787	-0.00645072	-0.0222524
0.424	-0.00146216	0.000478326	-0.00808006
0.4245	-0.00146216	0.00740737	-0.00099389
0.425	0.0189627	-0.0133798	-0.0151662
0.4255	-0.0150787	0.0281945	-0.0364247
0.426	0.025771	0.0281945	0.00609228
0.4265	0.0325792	-0.0133798	0.0344369
0.427	0.0325792	0.00740737	0.0202646
0.4275	-0.0150787	-0.0203088	-0.0222524
0.428	-0.00146216	0.0351236	-0.0364247
0.4285	0.0325792	0.0420526	0.0202646
0.429	-0.0286953	-0.0341669	0.00609228
0.4295	-0.021887	0.0143364	-0.00099389
0.43	0.00534612	-0.0203088	0.0344369
0.4305	-0.00827044	0.0143364	-0.0151662
0.431	0.00534612	-0.0272379	-0.0293386
0.4315	0.025771	-0.00645072	0.00609228
0.432	0.025771	-0.00645072	-0.0151662
0.4325	-0.0150787	-0.0341669	-0.0293386
0.433	-0.00827044	-0.0133798	-0.00099389
0.4335	0.0189627	-0.00645072	-0.00808006
0.434	-0.00146216	-0.0272379	0.0486093
0.4345	-0.00146216	-0.0133798	0.00609228
0.435	0.025771	-0.00645072	-0.00808006
0.4355	0.0325792	-0.00645072	-0.00808006
0.436	0.00534612	0.0420526	0.00609228
0.4365	-0.00827044	0.00740737	-0.00099389
0.437	0.025771	0.0281945	0.0131784
0.4375	0.00534612	-0.0272379	0.00609228
0.438	-0.0150787	0.000478326	0.00609228
0.4385	-0.0150787	-0.0133798	-0.0293386
0.439	0.00534612	-0.00645072	0.0344369
0.4395	0.00534612	-0.0203088	0.00609228
0.44	-0.0150787	0.0143364	0.00609228
0.4405	-0.00827044	0.0143364	-0.00808006
0.441	-0.00146216	-0.0272379	0.00609228
0.4415	0.0189627	-0.0133798	0.00609228
0.442	0.00534612	0.000478326	-0.0151662
0.4425	-0.021887	-0.0133798	0.0131784
0.443	-0.00146216	0.0143364	-0.0293386
0.4435	-0.0150787	0.00740737	0.00609228
0.444	0.0393875	0.0281945	-0.00099389
0.4445	-0.021887	0.000478326	-0.00808006
0.445	0.0189627	0.0281945	0.0131784
0.4455	-0.021887	0.0143364	-0.0151662
0.446	-0.0286953	0.000478326	-0.0151662
0.4465	-0.0355036	-0.00645072	-0.0222524
0.447	-0.00827044	-0.0272379	-0.00099389
0.4475	-0.021887	0.00740737	-0.00099389
0.448	-0.021887	0.00740737	0.0202646
0.4485	0.025771	0.00740737	-0.0151662
0.449	-0.0627367	-0.041096	-0.0293386
0.4495	-0.00146216	0.00740737	-0.0293386
0.45	0.0189627	-0.00645072	-0.0222524
0.4505	0.00534612	-0.0203088	-0.00099389
0.451	0.0189627	-0.0203088	-0.00099389
0.4515	0.0325792	0.000478326	-0.00808006
0.452	-0.0150787	0.0143364	0.00609228
0.4525	-0.0150787	-0.0133798	0.0131784
0.453	-0.00146216	-0.00645072	-0.0151662
0.4535	0.0189627	0.000478326	0.0273508
0.454	-0.00827044	-0.041096	-0.00099389
0.4545	0.0189627	-0.0203088	-0.00808006
0.455	0.0189627	0.000478326	-0.0293386
0.4555	0.0325792	-0.00645072	-0.00808006
0.456	-0.021887	0.00740737	-0.0505971
0.4565	-0.00827044	0.00740737	-0.00099389
0.457	0.00534612	-0.0133798	0.0131784
0.4575	0.025771	-0.00645072	-0.00099389
0.458	-0.0150787	0.0143364	0.0273508
0.4585	0.00534612	0.0143364	-0.0293386
0.459	0.0189627	0.0143364	-0.00099389
0.4595	-0.0150787	0.000478326	-0.0222524
0.46	0.0666206	-0.0272379	-0.00808006
0.4605	-0.0355036	-0.0133798	-0.0151662
0.461	-0.00146216	-0.0272379	-0.00099389
0.4615	-0.0355036	-0.00645072	-0.00808006
0.462	-0.00146216	-0.0203088	-0.0364247
0.4625	0.00534612	0.000478326	0.0131784
0.463	0.0325792	0.000478326	-0.0151662
0.4635	-0.00146216	0.0489817	0.0273508
0.464	-0.0150787	-0.0272379	-0.00808006
0.4645	-0.021887	-0.0133798	0.0131784
0.465	-0.021887	-0.0203088	0.0202646
0.4655	0.00534612	0.0212655	0.0131784
0.466	0.025771	0.000478326	-0.00099389
0.4665	-0.00827044	-0.0203088	0.00609228
0.467	-0.00827044	0.0143364	0.0131784
0.4675	0.0189627	-0.0272379	-0.00808006
0.468	0.0325792	-0.0203088	-0.0364247
0.4685	0.0393875	0.0143364	0.00609228
0.469	-0.00146216	0.0281945	0.00609228
0.4695	0.00534612	0.0143364	-0.0151662
0.47	0.0325792	-0.0203088	-0.00808006
0.4705	-0.00827044	-0.054954	-0.00099389
0.471	0.0189627	-0.00645072	0.0202646
0.4715	-0.00827044	-0.00645072	-0.0151662
0.472	-0.021887	-0.00645072	-0.0222524
0.4725	-0.0150787	-0.0133798	-0.00808006
0.473	-0.00146216	0.0212655	-0.00808006
0.4735	0.0189627	0.0143364	0.0131784
0.474	-0.0286953	0.00740737	-0.0364247
0.4745	-0.0286953	-0.0203088	-0.00808006
0.475	-0.021887	0.0212655	-0.00808006
0.4755	-0.0423118	-0.0203088	-0.0293386
0.476	0.00534612	-0.00645072	-0.0151662
0.4765	-0.00827044	0.000478326	0.0202646
0.477	0.0325792	-0.0133798	-0.0293386
0.4775	0.0393875	0.0420526	0.0202646
0.478	0.025771	-0.0133798	0.0202646
0.4785	-0.0150787	0.000478326	-0.00099389
0.479	-0.0423118	0.000478326	-0.0222524
0.4795	0.00534612	-0.00645072	-0.0151662
0.48	-0.0423118	-0.00645072	-0.0222524
0.4805	-0.00827044	0.000478326	-0.00808006
0.481	-0.00827044	-0.0133798	0.00609228
0.4815	-0.00827044	0.000478326	0.0344369
0.482	0.0189627	0.00740737	0.0131784
0.4825	-0.0150787	0.000478326	-0.00808006
0.483	0.00534612	0.00740737	0.00609228
0.4835	0.025771	0.0281945	-0.0293386
0.484	0.0189627	0.0212655	-0.0293386
0.4845	0.0325792	0.0281945	-0.00808006
0.485	0.0325792	-0.0203088	0.0131784
0.4855	0.0189627	-0.00645072	-0.00808006
0.486	0.0189627	0.00740737	0.00609228
0.4865	-0.0150787	0.0212655	-0.0293386
0.487	-0.021887	-0.0272379	-0.00099389
0.4875	-0.0150787	0.0143364	0.00609228
0.488	-0.00827044	0.0420526	-0.00099389
0.4885	-0.0150787	-0.00645072	-0.00808006
0.489	-0.00827044	0.0212655	0.00609228
0.4895	0.0189627	0.0212655	-0.0151662
0.49	-0.0423118	-0.0272379	-0.0364247
0.4905	-0.0150787	0.0212655	0.0273508
0.491	-0.00827044	0.00740737	0.0202646
0.4915	-0.00146216	-0.00645072	-0.0222524
0.492	0.0393875	0.0143364	-0.00099389
0.4925	0.0189627	-0.0341669	-0.0293386
0.493	-0.0423118	-0.00645072	-0.0151662
0.4935	-0.00827044	-0.00645072	0.0131784
0.494	-0.021887	-0.0203088	-0.0293386
0.4945	-0.00146216	0.0143364	-0.00099389
0.495	-0.0286953	0.000478326	-0.00808006
0.4955	-0.0355036	-0.0203088	-0.0222524
0.496	-0.00146216	-0.0341669	0.00609228
0.4965	0.00534612	0.00740737	-0.0151662
0.497	-0.0559284	0.000478326	-0.0151662
0.4975	-0.0286953	-0.0133798	-0.0222524
0.498	-0.0286953	-0.00645072	-0.00099389
0.4985	-0.00827044	0.00740737	-0.0364247
0.499	0.00534612	0.000478326	-0.00808006
0.4995	-0.00146216	0.00740737	-0.0222524
0.5	-0.021887	-0.00645072	0.00609228
0.5005	0.0393875	-0.00645072	0.0273508
0.501	0.00534612	0.00740737	-0.0151662
0.5015	0.00534612	-0.0133798	-0.0222524
0.502	0.00534612	0.0420526	-0.00808006
0.5025	-0.0150787	0.00740737	-0.00808006
0.503	0.0325792	0.00740737	-0.0151662
0.5035	-0.00827044	0.000478326	-0.0364247
0.504	-0.00146216	0.000478326	-0.0222524
0.5045	0.0393875	-0.0133798	-0.0222524
0.505	0.0393875	0.0212655	-0.00808006
0.5055	0.0325792	-0.0133798	-0.00099389
0.506	-0.021887	0.0143364	-0.0151662
0.5065	-0.0423118	-0.0272379	0.0131784
0.507	-0.0150787	0.000478326	0.00609228
0.5075	0.0189627	0.0143364	0.0131784
0.508	-0.0150787	-0.0203088	0.00609228
0.5085	0.00534612	0.0351236	0.0486093
0.509	-0.0150787	-0.00645072	-0.00099389
0.5095	-0.00827044	-0.00645072	0.0344369
0.51	-0.00146216	0.000478326	-0.00099389
0.5105	-0.00827044	0.0143364	-0.0364247
0.511	-0.00146216	0.000478326	0.00609228
0.5115	0.0189627	0.000478326	-0.0293386
0.512	-0.0150787	0.00740737	-0.00808006
0.5125	-0.00827044	-0.0203088	0.0131784
0.513	-0.00827044	0.0143364	0.0131784
0.5135	0.00534612	0.0143364	-0.0293386
0.514	-0.0150787	-0.0203088	-0.0222524
0.5145	-0.0627367	-0.00645072	-0.0364247
0.515	-0.021887	-0.0272379	0.0202646
0.5155	-0.0286953	0.00740737	-0.0576832
0.516	-0.021887	0.00740737	0.0131784
0.5165	-0.00146216	0.000478326	0.00609228
0.517	-0.00827044	0.00740737	-0.0222524
0.5175	-0.021887	-0.0203088	-0.0151662
0.518	-0.00827044	-0.0341669	0.0131784
0.5185	-0.021887	-0.0133798	-0.00808006
0.519	-0.00146216	0.000478326	0.0344369
0.5195	0.0393875	0.000478326	-0.00808006
0.52	-0.0150787	0.000478326	0.0131784
0.5205	-0.0423118	-0.0133798	0.0344369
0.521	0.0393875	0.00740737	-0.00099389
0.5215	0.0189627	-0.0133798	-0.0222524
0.522	0.0189627	0.0212655	-0.0151662
0.5225	-0.00146216	-0.00645072	-0.0364247
0.523	-0.0355036	0.000478326	0.0131784
0.5235	-0.00827044	0.0143364	-0.00808006
0.524	0.0666206	0.0143364	0.00609228
0.5245	-0.021887	-0.00645072	-0.0222524
0.525	0.025771	-0.00645072	-0.00808006
0.5255	-0.0150787	-0.0272379	-0.00808006
0.526	0.025771	0.000478326	0.00609228
0.5265	-0.00146216	-0.00645072	0.0273508
0.527	0.0189627	0.00740737	0.0131784
0.5275	-0.0491201	0.0143364	-0.00099389
0.528	-0.00827044	0.00740737	-0.00808006
0.5285	-0.0150787	-0.0272379	-0.00808006
0.529	-0.0286953	0.000478326	-0.00099389
0.5295	-0.00827044	-0.0133798	0.0202646
0.53	-0.0150787	-0.00645072	-0.00099389
0.5305	0.00534612	0.00740737	-0.0151662
0.531	-0.00146216	-0.00645072	-0.0151662
0.5315	-0.00146216	0.000478326	-0.0151662
0.532	-0.0559284	0.000478326	-0.00808006
0.5325	-0.0286953	-0.00645072	-0.0151662
0.533	-0.00827044	-0.0133798	-0.00808006
0.5335	-0.0286953	0.0212655	0.0202646
0.534	0.0598124	0.0212655	0.0131784
0.5345	0.0666206	-0.00645072	-0.0222524
0.535	0.025771	-0.0133798	-0.0222524
0.5355	-0.00146216	0.0143364	-0.00808006
0.536	-0.0150787	-0.0272379	-0.0151662
0.5365	-0.00827044	-0.0133798	0.0131784
0.537	-0.0355036	-0.00645072	0.0131784
0.5375	0.00534612	0.0212655	-0.00099389
0.538	0.00534612	-0.0133798	-0.0151662
0.5385	0.0530041	-0.00645072	-0.0364247
0.539	-0.0559284	-0.0203088	-0.0293386
0.5395	-0.0559284	-0.00645072	0.00609228
0.54	0.00534612	-0.00645072	-0.00099389
0.5405	-0.00146216	0.000478326	0.0131784
0.541	-0.00146216	0.0212655	-0.00808006
0.5415	0.0325792	-0.0341669	-0.0151662
0.542	0.00534612	0.0143364	-0.00099389
0.5425	-0.021887	0.000478326	-0.0505971
0.543	-0.021887	0.0281945	-0.0151662
0.5435	-0.00827044	0.0281945	-0.0222524
0.544	0.00534612	-0.0133798	-0.00099389
0.5445	-0.0286953	-0.0341669	0.0131784
0.545	-0.0423118	0.000478326	0.0131784
0.5455	-0.00146216	-0.0203088	-0.00099389
0.546	-0.00146216	0.000478326	-0.00808006
0.5465	-0.0286953	0.000478326	-0.0222524
0.547	-0.0355036	-0.0133798	-0.0222524
0.5475	-0.00146216	0.00740737	0.0131784
0.548	0.0189627	-0.0203088	-0.0222524
0.5485	-0.00146216	0.0143364	0.0202646
0.549	0.00534612	-0.00645072	-0.0293386
0.5495	-0.00827044	-0.0203088	0.00609228
0.55	0.00534612	0.000478326	-0.00808006
0.5505	0.025771	0.00740737	-0.0364247
0.551	-0.0150787	-0.00645072	-0.0151662
0.5515	0.0189627	0.00740737	-0.00808006
0.552	0.0189627	0.000478326	-0.0222524
0.5525	0.0189627	-0.00645072	0.0344369
0.553	0.0189627	0.00740737	-0.00808006
0.5535	-0.0150787	0.0212655	-0.0293386
0.554	-0.0355036	0.0143364	0.0131784
0.5545	-0.0150787	0.0212655	0.0344369
0.555	0.00534612	0.0143364	-0.0222524
0.5555	0.00534612	0.0420526	-0.0151662
0.556	0.0189627	-0.00645072	0.0131784
0.5565	-0.021887	0.00740737	-0.0222524
0.557	0.0189627	-0.0133798	0.00609228
0.5575	-0.00146216	0.0143364	0.0131784
0.558	0.0325792	-0.00645072	-0.0222524
0.5585	-0.0150787	-0.0133798	-0.0293386
0.559	0.0393875	0.0281945	-0.0293386
0.5595	-0.0355036	-0.0203088	-0.0222524
0.56	-0.0150787	0.000478326	0.0202646
0.5605	-0.00827044	-0.0272379	-0.0293386
0.561	0.0189627	-0.00645072	-0.0222524
0.5615	-0.0355036	0.000478326	0.0202646
0.562	-0.021887	0.0143364	-0.00808006
0.5625	-0.0150787	-0.0203088	-0.00808006
0.563	-0.00146216	0.000478326	-0.00099389
0.5635	-0.0355036	-0.00645072	0.0131784
0.564	-0.0355036	-0.041096	-0.0647694
0.5645	-0.0150787	-0.0272379	-0.00099389
0.565	-0.00827044	-0.0133798	0.00609228
0.5655	-0.00827044	-0.0203088	-0.0151662
0.566	0.0189627	0.000478326	-0.0435109
0.5665	0.0325792	-0.0133798	-0.0151662
0.567	-0.00827044	0.0212655	-0.0151662
0.5675	0.025771	-0.00645072	-0.0222524
0.568	0.025771	-0.0203088	0.00609228
0.5685	-0.0150787	-0.0133798	0.0131784
0.569	-0.0355036	0.000478326	-0.00099389
0.5695	-0.021887	0.000478326	-0.00808006
0.57	0.0325792	0.0143364	-0.0364247
0.5705	-0.0150787	-0.00645072	-0.0222524
0.571	-0.0150787	-0.0133798	0.0131784
0.5715	-0.00827044	-0.041096	-0.00099389
0.572	0.00534612	0.000478326	0.0131784
0.5725	-0.0150787	0.00740737	-0.0151662
0.573	-0.0150787	-0.00645072	-0.0151662
0.5735	-0.0150787	-0.0203088	0.0131784
0.574	0.00534612	-0.041096	-0.00808006
0.5745	-0.021887	0.0143364	-0.0505971
0.575	-0.0150787	0.0143364	-0.00808006
0.5755	0.00534612	0.000478326	-0.00808006
0.576	-0.0150787	0.0212655	-0.00808006
0.5765	0.0325792	0.00740737	-0.00099389
0.577	-0.0286953	-0.00645072	0.0202646
0.5775	-0.0150787	-0.0133798	0.00609228
0.578	-0.00146216	0.0212655	-0.00808006
0.5785	-0.0150787	0.000478326	0.00609228
0.579	0.0325792	0.0212655	-0.0364247
0.5795	-0.0150787	-0.0133798	-0.00099389
0.58	-0.00827044	-0.0341669	0.00609228
0.5805	-0.0355036	-0.0272379	0.00609228
0.581	-0.0423118	0.0212655	-0.0151662
0.5815	0.0189627	0.0212655	-0.00808006
0.582	0.00534612	-0.0133798	0.00609228
0.5825	0.0189627	0.000478326	-0.0151662
0.583	-0.00827044	-0.0272379	-0.00808006
0.5835	0.00534612	0.00740737	-0.0293386
0.584	-0.00827044	0.00740737	-0.0505971
0.5845	0.025771	0.00740737	-0.0293386
0.585	0.00534612	-0.0133798	-0.00808006
0.5855	0.0461958	-0.041096	-0.0222524
0.586	-0.00146216	-0.0133798	-0.0435109
0.5865	0.0461958	-0.0203088	-0.0293386
0.587	0.0393875	0.0143364	-0.00099389
0.5875	-0.00146216	-0.0133798	-0.00808006
0.588	0.0189627	0.0143364	-0.00808006
0.5885	0.025771	-0.0203088	-0.0364247
0.589	-0.021887	0.000478326	-0.00099389
0.5895	-0.00146216	0.00740737	0.00609228
0.59	0.00534612	-0.00645072	-0.00808006
0.5905	-0.00827044	-0.00645072	0.00609228
0.591	0.0734289	-0.0133798	-0.0576832
0.5915	-0.0559284	0.000478326	-0.0151662
0.592	0.025771	0.000478326	0.0131784
0.5925	-0.0150787	-0.0272379	-0.0293386
0.593	0.00534612	0.00740737	0.0344369
0.5935	-0.00827044	0.000478326	0.00609228
0.594	0.00534612	0.000478326	0.00609228
0.5945	-0.00146216	-0.041096	-0.00808006
0.595	-0.00146216	0.0212655	-0.0151662
0.5955	-0.00146216	0.000478326	-0.00099389
0.596	-0.021887	0.000478326	0.0344369
0.5965	-0.0286953	-0.0341669	0.0131784
0.597	-0.00827044	0.000478326	-0.0293386
0.5975	-0.0286953	-0.0203088	-0.0151662
0.598	0.00534612	-0.0133798	-0.0505971
0.5985	-0.0491201	0.00740737	-0.00099389
0.599	0.0325792	0.00740737	-0.00808006
0.5995	0.00534612	-0.0133798	0.0273508
0.6	-0.0627367	-0.0203088	-0.0435109
0.6005	-0.0355036	0.000478326	-0.0293386
0.601	0.0189627	-0.0133798	0.00609228
0.6015	-0.00146216	0.0281945	0.00609228
0.602	0.0189627	0.000478326	0.00609228
0.6025	0.00534612	-0.00645072	-0.0151662
0.603	-0.00146216	-0.0341669	-0.0151662
0.6035	0.00534612	-0.041096	0.00609228
0.604	0.00534612	0.000478326	-0.00808006
0.6045	0.025771	0.000478326	-0.0151662
0.605	0.00534612	-0.0203088	0.00609228
0.6055	-0.0286953	-0.00645072	-0.00099389
0.606	-0.0355036	-0.0133798	-0.00099389
0.6065	0.0189627	0.00740737	-0.00099389
0.607	-0.0286953	-0.0203088	-0.0293386
0.6075	0.0189627	0.00740737	-0.00099389
0.608	0.0189627	0.00740737	-0.0293386
0.6085	-0.00827044	-0.0203088	0.0131784
0.609	0.00534612	-0.00645072	-0.0364247
0.6095	0.0189627	-0.0272379	-0.0151662
0.61	0.0189627	-0.0341669	-0.00808006
0.6105	0.0189627	0.0143364	-0.00808006
0.611	-0.021887	0.000478326	-0.00099389
0.6115	0.00534612	-0.00645072	0.0273508
0.612	-0.00827044	-0.00645072	0.0131784
0.6125	-0.00827044	0.0143364	0.0202646
0.613	0.025771	0.0143364	-0.00099389
0.6135	-0.0150787	0.00740737	0.00609228
0.614	-0.00146216	0.0143364	-0.0151662
0.6145	0.0325792	0.0212655	-0.0293386
0.615	0.0189627	0.000478326	0.00609228
0.6155	0.0325792	-0.0272379	-0.0151662
0.616	-0.00827044	-0.0272379	-0.0222524
0.6165	0.025771	-0.00645072	-0.0293386
0.617	-0.00146216	0.0143364	0.0131784
0.6175	0.00534612	-0.0133798	0.0131784
0.618	-0.00827044	-0.0203088	-0.0222524
0.6185	-0.021887	0.000478326	-0.00099389
0.619	0.0325792	0.0212655	-0.0151662
0.6195	-0.00827044	-0.0133798	-0.0222524
0.62	-0.00827044	0.00740737	-0.0364247
0.6205	-0.021887	-0.00645072	-0.00808006
0.621	0.0189627	-0.00645072	-0.00099389
0.6215	-0.0150787	0.00740737	-0.0151662
0.622	-0.00827044	-0.0133798	-0.00099389
0.6225	-0.0286953	0.00740737	-0.00099389
0.623	-0.00146216	-0.00645072	-0.00808006
0.6235	-0.00146216	0.000478326	-0.0364247
0.624	0.0393875	-0.00645072	-0.0293386
0.6245	-0.0150787	-0.0133798	-0.0222524
0.625	0.00534612	-0.0133798	-0.0222524
0.6255	0.0189627	-0.0133798	0.00609228
0.626	-0.0150787	0.000478326	-0.0293386
0.6265	0.00534612	-0.00645072	-0.00099389
0.627	-0.021887	0.0351236	0.00609228
0.6275	0.025771	-0.00645072	-0.00808006
0.628	-0.0423118	0.0143364	-0.00808006
0.6285	-0.0286953	-0.0272379	-0.00099389
0.629	-0.021887	-0.0341669	-0.0293386
0.6295	-0.0695449	0.000478326	-0.0151662
0.63	0.025771	-0.0133798	0.00609228
0.6305	0.0189627	-0.0203088	-0.0151662
0.631	-0.0150787	0.0143364	-0.0151662
0.6315	0.025771	-0.0203088	-0.00099389
0.632	0.0189627	-0.00645072	-0.0222524
0.6325	-0.00146216	-0.0272379	-0.00099389
0.633	-0.00827044	-0.0133798	0.0131784
0.6335	-0.021887	0.00740737	-0.00099389
0.634	0.0189627	-0.00645072	-0.0364247
0.6345	0.025771	0.000478326	-0.00808006
0.635	0.0189627	-0.0133798	-0.0505971
0.6355	-0.00146216	-0.0203088	-0.00099389
0.636	0.025771	-0.00645072	-0.0293386
0.6365	-0.0150787	0.0212655	0.0202646
0.637	0.0325792	-0.00645072	-0.0151662
0.6375	0.0325792	-0.00645072	-0.0364247
0.638	-0.00827044	-0.0203088	0.00609228
0.6385	-0.021887	0.00740737	-0.00099389
0.639	-0.0150787	-0.0272379	-0.0222524
0.6395	0.0325792	0.0212655	0.0202646
0.64	-0.00146216	-0.0133798	-0.0222524
0.6405	0.0189627	0.0143364	-0.0222524
0.641	-0.0150787	0.000478326	0.0273508
0.6415	-0.0286953	-0.00645072	-0.0222524
0.642	0.025771	0.000478326	-0.00808006
0.6425	0.025771	-0.0203088	-0.0222524
0.643	0.0325792	-0.0203088	0.00609228
0.6435	-0.0150787	0.000478326	0.0131784
0.644	0.025771	-0.0203088	0.00609228
0.6445	-0.00827044	-0.00645072	0.00609228
0.645	0.00534612	-0.0133798	0.0273508
0.6455	0.0189627	0.0212655	-0.00099389
0.646	-0.00827044	-0.0272379	0.00609228
0.6465	-0.021887	-0.0272379	-0.0151662
0.647	-0.021887	-0.00645072	0.0202646
0.6475	0.0325792	-0.00645072	0.00609228
0.648	-0.0150787	-0.0133798	-0.0293386
0.6485	-0.0150787	-0.0272379	-0.0435109
0.649	-0.00827044	-0.00645072	-0.0151662
0.6495	0.025771	0.0143364	-0.0151662
0.65	0.00534612	-0.00645072	-0.0151662
0.6505	0.00534612	0.00740737	-0.0222524
0.651	0.025771	0.000478326	0.00609228
0.6515	0.0189627	0.000478326	0.0202646
0.652	0.00534612	0.000478326	-0.0435109
0.6525	0.025771	-0.00645072	0.00609228
0.653	-0.0150787	0.0351236	0.0131784
0.6535	-0.00827044	-0.0133798	0.00609228
0.654	-0.021887	-0.0133798	-0.00099389
0.6545	0.025771	0.00740737	-0.0435109
0.655	-0.00146216	0.0281945	-0.0151662
0.6555	-0.0355036	-0.0133798	0.00609228
0.656	0.00534612	-0.00645072	0.0131784
0.6565	-0.021887	-0.00645072	-0.00099389
0.657	-0.0286953	-0.0203088	0.0344369
0.6575	-0.00146216	0.00740737	-0.0151662
0.658	-0.00827044	-0.0133798	-0.00808006
0.6585	-0.021887	-0.0133798	-0.0293386
0.659	-0.021887	-0.0272379	-0.0151662
0.6595	0.00534612	0.000478326	-0.0222524
0.66	-0.0150787	-0.041096	0.00609228
0.6605	-0.0150787	-0.0133798	-0.0151662
0.661	-0.00827044	0.000478326	0.00609228
0.6615	-0.00146216	-0.00645072	-0.00099389
0.662	-0.0286953	0.0143364	0.0202646
0.6625	-0.00827044	-0.00645072	-0.0151662
0.663	-0.0150787	-0.0272379	-0.00099389
0.6635	-0.0150787	0.0143364	-0.0151662
0.664	-0.00827044	-0.00645072	0.0202646
0.6645	-0.0150787	-0.0133798	-0.0505971
0.665	-0.0423118	0.00740737	-0.0293386
0.6655	-0.0150787	-0.00645072	-0.0151662
0.666	-0.00146216	-0.0133798	-0.0364247
0.6665	0.025771	0.00740737	-0.0293386
0.667	-0.00827044	-0.0203088	-0.0151662
0.6675	0.0189627	-0.0133798	-0.0222524
0.668	0.0189627	-0.0133798	0.0131784
0.6685	-0.021887	-0.0272379	-0.00808006
0.669	-0.0286953	0.0212655	-0.0151662
0.6695	-0.0150787	-0.00645072	-0.0293386
0.67	0.00534612	-0.0341669	-0.00808006
0.6705	-0.021887	-0.0133798	-0.00808006
0.671	0.025771	0.00740737	-0.00099389
0.6715	-0.00146216	0.000478326	-0.0151662
0.672	-0.0150787	-0.0133798	0.0415231
0.6725	0.0325792	-0.0133798	-0.0222524
0.673	-0.00146216	0.0143364	-0.0222524
0.6735	0.0325792	-0.0203088	0.00609228
0.674	-0.00146216	0.000478326	-0.0151662
0.6745	-0.021887	0.000478326	0.0131784
0.675	0.00534612	0.0143364	-0.0151662
0.6755	0.0189627	0.000478326	-0.00099389
0.676	0.00534612	0.0143364	0.00609228
0.6765	0.0325792	0.0143364	-0.00808006
0.677	0.00534612	0.0212655	-0.0293386
0.6775	-0.00827044	0.0143364	-0.0151662
0.678	-0.00146216	0.00740737	0.0131784
0.6785	0.025771	-0.00645072	-0.00099389
0.679	0.025771	0.00740737	-0.00099389
0.6795	-0.021887	0.00740737	-0.00099389
0.68	-0.00146216	0.000478326	-0.0222524
0.6805	-0.0150787	0.000478326	-0.00099389
0.681	0.00534612	0.0212655	-0.0151662
0.6815	-0.0150787	-0.0272379	-0.0222524
0.682	0.00534612	-0.00645072	0.0202646
0.6825	-0.0150787	0.00740737	0.00609228
0.683	-0.00827044	0.00740737	-0.00808006
0.6835	0.0325792	0.0212655	-0.00099389
0.684	0.0189627	-0.0203088	0.0202646
0.6845	0.025771	0.00740737	-0.0222524
0.685	-0.0150787	-0.0133798	0.00609228
0.6855	0.00534612	-0.0203088	-0.0151662
0.686	-0.00827044	-0.0272379	-0.0151662
0.6865	0.00534612	0.00740737	-0.0293386
0.687	-0.0355036	-0.0272379	-0.0151662
0.6875	0.0325792	0.000478326	-0.00808006
0.688	0.0189627	0.0212655	-0.0293386
0.6885	0.00534612	-0.041096	0.0273508
0.689	0.0325792	0.00740737	0.0202646
0.6895	-0.0150787	-0.00645072	-0.0293386
0.69	0.025771	-0.00645072	0.00609228
0.6905	-0.0355036	0.00740737	0.0344369
0.691	0.0189627	0.0281945	0.0344369
0.6915	-0.021887	0.00740737	-0.0151662
0.692	-0.021887	0.000478326	0.0131784
0.6925	-0.0150787	-0.0203088	-0.0222524
0.693	-0.0355036	0.0281945	0.0344369
0.6935	0.0189627	0.00740737	0.0131784
0.694	0.0189627	-0.0133798	0.00609228
0.6945	-0.021887	-0.00645072	-0.00808006
0.695	-0.00146216	-0.0133798	0.0202646
0.6955	-0.0286953	0.0212655	-0.0151662
0.696	-0.00146216	-0.0133798	0.0344369
0.6965	0.025771	-0.0203088	0.00609228
0.697	-0.00827044	0.0143364	-0.0293386
0.6975	0.0393875	0.000478326	-0.00808006
0.698	-0.00146216	0.000478326	0.0415231
0.6985	-0.00827044	0.000478326	-0.00808006
0.699	-0.0150787	0.0212655	-0.0364247
0.6995	-0.00146216	0.0212655	0.0131784
0.7	0.00534612	-0.0133798	-0.00099389
0.7005	0.00534612	-0.0203088	0.0202646
0.701	-0.00827044	-0.0272379	-0.00808006
0.7015	-0.00827044	0.0143364	-0.00099389
0.702	0.0325792	-0.0203088	0.0273508
0.7025	0.0189627	0.0212655	-0.0151662
0.703	0.00534612	-0.0272379	0.0202646
0.7035	0.0189627	-0.00645072	-0.00808006
0.704	0.00534612	0.0281945	0.0202646
0.7045	-0.00146216	0.0143364	0.00609228
0.705	-0.0150787	-0.0203088	-0.0151662
0.7055	-0.0286953	0.0143364	-0.00099389
0.706	-0.00827044	-0.0133798	0.00609228
0.7065	-0.0150787	-0.0133798	-0.00808006
0.707	-0.0150787	-0.0203088	-0.0151662
0.7075	0.0325792	0.00740737	0.0131784
0.708	0.025771	-0.0133798	-0.0364247
0.7085	-0.0150787	0.00740737	0.0202646
0.709	0.00534612	0.000478326	0.00609228
0.7095	0.0189627	0.0212655	-0.0151662
0.71	-0.021887	0.000478326	0.0344369
0.7105	-0.0286953	0.000478326	0.0627816
0.711	-0.0150787	0.0143364	-0.0364247
0.7115	0.00534612	0.000478326	-0.00808006
0.712	-0.00146216	0.0281945	-0.00808006
0.7125	-0.0150787	-0.00645072	-0.0222524
0.713	-0.00146216	-0.0203088	-0.0364247
0.7135	0.025771	-0.0133798	0.0131784
0.714	0.025771	-0.0133798	0.00609228
0.7145	0.025771	0.00740737	0.0202646
0.715	0.00534612	-0.00645072	0.0202646
0.7155	0.0393875	-0.00645072	-0.00099389
0.716	-0.0150787	0.00740737	-0.0222524
0.7165	0.0461958	0.0281945	-0.0293386
0.717	-0.00146216	-0.00645072	-0.0222524
0.7175	-0.00827044	0.00740737	0.00609228
0.718	-0.00146216	0.000478326	0.0273508
0.7185	-0.0150787	-0.0272379	-0.0151662
0.719	-0.021887	-0.0203088	-0.0151662
0.7195	0.0325792	-0.0133798	-0.0222524
0.72	-0.0355036	-0.0203088	-0.0151662
0.7205	0.00534612	-0.0203088	0.00609228
0.721	0.0189627	0.000478326	-0.00808006
0.7215	-0.0286953	0.000478326	0.0131784
0.722	0.00534612	0.0143364	0.0344369
0.7225	0.0325792	-0.0341669	-0.0151662
0.723	0.0325792	0.00740737	0.0202646
0.7235	-0.00146216	-0.00645072	-0.00808006
0.724	-0.00146216	-0.0133798	0.00609228
0.7245	-0.00146216	0.00740737	-0.00099389
0.725	-0.0423118	0.000478326	-0.0151662
0.7255	-0.0355036	-0.00645072	-0.0505971
0.726	-0.0286953	0.000478326	-0.0222524
0.7265	-0.0286953	-0.041096	-0.00099389
0.727	-0.0150787	0.000478326	-0.0293386
0.7275	-0.00146216	0.0143364	0.0344369
0.728	-0.021887	0.000478326	0.0202646
0.7285	-0.00827044	0.000478326	0.00609228
0.729	0.0325792	-0.0203088	-0.00099389
0.7295	-0.0150787	-0.00645072	0.0415231
0.73	-0.021887	0.0351236	-0.0151662
0.7305	-0.00146216	-0.0272379	-0.00808006
0.731	-0.021887	0.000478326	-0.00099389
0.7315	0.025771	0.0212655	-0.00808006
0.732	-0.0286953	-0.0133798	-0.0222524
0.7325	-0.0423118	-0.00645072	-0.00099389
0.733	0.025771	-0.00645072	0.00609228
0.7335	-0.021887	0.00740737	-0.0151662
0.734	0.00534612	0.000478326	-0.0151662
0.7345	-0.0150787	-0.0203088	-0.00099389
0.735	-0.00827044	-0.0133798	0.0202646
0.7355	0.0189627	0.000478326	-0.00099389
0.736	-0.00146216	-0.0133798	-0.0151662
0.7365	-0.021887	-0.0203088	-0.00099389
0.737	0.025771	0.00740737	-0.0151662
0.7375	0.025771	-0.00645072	-0.00808006
0.738	0.0393875	0.0143364	0.0344369
0.7385	-0.00827044	0.0143364	0.0202646
0.739	0.025771	0.00740737	-0.00099389
0.7395	0.00534612	-0.0133798	0.0273508
0.74	-0.0423118	-0.0203088	-0.00808006
0.7405	-0.00146216	-0.00645072	-0.0151662
0.741	-0.021887	-0.0272379	0.00609228
0.7415	-0.00146216	0.00740737	0.0202646
0.742	-0.0355036	-0.0133798	0.0202646
0.7425	-0.0150787	-0.00645072	-0.00099389
0.743	0.0325792	-0.0203088	-0.00808006
0.7435	0.0393875	0.0143364	0.00609228
0.744	-0.00146216	-0.0203088	-0.00808006
0.7445	-0.00146216	-0.0203088	-0.0151662
0.745	0.0189627	-0.0133798	-0.00808006
0.7455	0.0325792	-0.0133798	0.0202646
0.746	0.00534612	0.000478326	0.0202646
0.7465	0.025771	-0.0203088	0.00609228
0.747	0.00534612	0.0212655	-0.00099389
0.7475	-0.00146216	-0.0133798	0.0131784
0.748	-0.0355036	0.000478326	-0.00808006
0.7485	-0.0286953	0.0351236	-0.00808006
0.749	0.00534612	0.0281945	-0.00099389
0.7495	-0.0355036	0.0143364	0.0131784
0.75	-0.021887	-0.0133798	0.0131784
0.7505	-0.0286953	-0.0133798	0.0202646
0.751	-0.00146216	-0.0341669	0.00609228
0.7515	0.00534612	-0.0203088	0.00609228
0.752	0.00534612	0.000478326	0.0131784
0.7525	-0.0286953	0.000478326	-0.00808006
0.753	0.025771	-0.00645072	0.0273508
0.7535	-0.021887	0.000478326	-0.00808006
0.754	0.00534612	-0.0133798	0.00609228
0.7545	-0.0150787	-0.0133798	-0.00099389
0.755	-0.00146216	-0.0272379	0.0202646
0.7555	-0.0150787	0.00740737	0.0486093
0.756	0.0189627	-0.0133798	-0.0151662
0.7565	-0.021887	0.00740737	0.0202646
0.757	0.0189627	-0.0203088	-0.0222524
0.7575	0.025771	-0.0272379	-0.00808006
0.758	0.025771	0.00740737	-0.0222524
0.7585	-0.00827044	0.000478326	-0.0222524
0.759	-0.00827044	-0.0203088	-0.0435109
0.7595	-0.00827044	0.0281945	0.00609228
0.76	0.0325792	0.0212655	0.0202646
0.7605	-0.00827044	-0.0133798	-0.0222524
0.761	-0.0150787	-0.00645072	0.0131784
0.7615	-0.021887	-0.0133798	-0.0505971
0.762	0.0393875	0.0212655	-0.00099389
0.7625	-0.00827044	-0.00645072	-0.0151662
0.763	0.025771	-0.00645072	-0.00808006
0.7635	-0.00146216	0.00740737	-0.0435109
0.764	-0.00146216	-0.0133798	-0.0222524
0.7645	-0.0150787	-0.0133798	0.00609228
0.765	-0.0286953	-0.0272379	-0.0151662
0.7655	0.0189627	0.0143364	-0.00808006
0.766	-0.00146216	0.0212655	0.0131784
0.7665	-0.00146216	0.0143364	0.00609228
0.767	-0.0150787	-0.0133798	-0.0293386
0.7675	-0.00827044	-0.0133798	-0.00099389
0.768	-0.00827044	0.0212655	-0.00808006
0.7685	-0.00146216	-0.0203088	0.00609228
0.769	-0.00827044	-0.0203088	-0.0293386
0.7695	-0.0286953	0.000478326	-0.00099389
0.77	0.0189627	-0.0203088	-0.0151662
0.7705	-0.021887	0.0212655	0.0344369
0.771	-0.00827044	0.0212655	0.00609228
0.7715	-0.00146216	-0.0133798	-0.0151662
0.772	-0.0150787	0.000478326	-0.00808006
0.7725	-0.0355036	-0.0133798	-0.0151662
0.773	-0.00146216	0.0212655	0.00609228
0.7735	-0.0150787	-0.0133798	0.00609228
0.774	-0.00146216	-0.00645072	-0.00808006
0.7745	-0.00827044	0.00740737	0.00609228
0.775	0.0325792	0.000478326	-0.00099389
0.7755	-0.021887	-0.0133798	-0.0222524
0.776	0.00534612	0.0143364	-0.00099389
0.7765	-0.00146216	-0.00645072	0.00609228
0.777	0.00534612	0.00740737	0.00609228
0.7775	-0.0355036	-0.0272379	-0.0222524
0.778	0.0189627	0.000478326	-0.0151662
0.7785	0.00534612	0.0212655	0.0131784
0.779	0.00534612	0.0143364	-0.0435109
0.7795	0.00534612	0.00740737	-0.00808006
0.78	-0.00827044	-0.0133798	0.0131784
0.7805	0.00534612	0.0281945	-0.00099389
0.781	-0.00827044	0.0143364	0.0202646
0.7815	0.0189627	0.0143364	-0.00099389
0.782	-0.00146216	0.0143364	-0.00099389
0.7825	-0.00827044	-0.0133798	-0.00808006
0.783	-0.00827044	0.000478326	0.00609228
0.7835	-0.0286953	-0.0688121	-0.00099389
0.784	0.025771	-0.00645072	-0.0151662
0.7845	0.00534612	0.0212655	-0.0222524
0.785	-0.00827044	-0.00645072	-0.0293386
0.7855	0.0393875	0.0212655	-0.0151662
0.786	0.0393875	-0.0203088	-0.00808006
0.7865	0.0325792	-0.0272379	-0.0293386
0.787	0.00534612	-0.00645072	0.00609228
0.7875	0.0189627	-0.00645072	0.0131784
0.788	0.0189627	-0.00645072	0.00609228
0.7885	-0.0150787	-0.0341669	-0.0505971
0.789	-0.00146216	-0.0203088	-0.0293386
0.7895	-0.021887	-0.0203088	-0.00099389
0.79	-0.00146216	-0.0341669	-0.0222524
0.7905	-0.00146216	0.000478326	0.0131784
0.791	-0.00146216	-0.0272379	0.0131784
0.7915	-0.021887	-0.0133798	-0.00099389
0.792	-0.0423118	0.000478326	0.0486093
0.7925	0.00534612	-0.0272379	-0.0293386
0.793	-0.00146216	-0.00645072	-0.0364247
0.7935	-0.0286953	0.00740737	0.00609228
0.794	0.025771	0.0143364	-0.00808006
0.7945	0.0189627	-0.0203088	-0.00808006
0.795	-0.0286953	-0.0133798	-0.00808006
0.7955	-0.00146216	0.0143364	0.00609228
0.796	0.0325792	0.0351236	0.0273508
0.7965	0.0393875	0.0143364	0.0273508
0.797	0.00534612	-0.00645072	-0.00808006
0.7975	0.025771	0.000478326	-0.0222524
0.798	-0.00827044	0.00740737	0.00609228
0.7985	-0.0491201	0.000478326	-0.0151662
0.799	-0.0355036	0.000478326	0.0273508
0.7995	0.0189627	0.000478326	-0.00099389
0.8	-0.00827044	0.0212655	0.0415231
0.8005	-0.00146216	-0.0133798	-0.0222524
0.801	0.025771	-0.0341669	-0.0151662
0.8015	0.00534612	-0.00645072	-0.00808006
0.802	-0.0286953	-0.041096	-0.00808006
0.8025	-0.00146216	-0.00645072	0.0202646
0.803	0.025771	0.000478326	-0.00099389
0.8035	-0.0150787	-0.00645072	-0.0151662
0.804	-0.00146216	0.00740737	0.0131784
0.8045	0.0189627	-0.0272379	0.00609228
0.805	0.0325792	-0.0133798	0.00609228
0.8055	-0.00827044	-0.0133798	0.00609228
0.806	0.00534612	0.0143364	0.00609228
0.8065	-0.0150787	0.0212655	0.0131784
0.807	0.00534612	-0.0203088	0.00609228
0.8075	-0.00146216	-0.00645072	0.0273508
0.808	-0.0355036	0.0143364	0.0202646
0.8085	-0.00827044	-0.00645072	0.00609228
0.809	-0.0423118	-0.00645072	0.0202646
0.8095	-0.021887	-0.0272379	-0.00808006
0.81	0.0393875	0.00740737	0.0273508
0.8105	-0.00146216	-0.0341669	-0.0293386
0.811	-0.00146216	-0.0133798	-0.0151662
0.8115	-0.0286953	0.00740737	-0.0505971
0.812	0.0325792	-0.00645072	-0.00099389
0.8125	-0.021887	-0.0133798	0.00609228
0.813	0.0189627	-0.00645072	0.00609228
0.8135	-0.0286953	-0.0133798	-0.00099389
0.814	-0.00827044	0.00740737	-0.0435109
0.8145	-0.00146216	0.0143364	0.0131784
0.815	-0.00827044	0.000478326	0.0131784
0.8155	-0.00146216	0.0281945	0.0202646
0.816	-0.00146216	-0.0133798	0.00609228
0.8165	-0.0559284	-0.0133798	0.0131784
0.817	-0.021887	0.000478326	0.0202646
0.8175	-0.021887	0.000478326	-0.00808006
0.818	-0.0355036	0.00740737	-0.00099389
0.8185	0.0325792	0.000478326	-0.0151662
0.819	0.025771	0.00740737	-0.0222524
0.8195	0.00534612	-0.00645072	-0.0293386
0.82	-0.021887	-0.0272379	-0.00099389
0.8205	-0.021887	0.000478326	-0.0222524
0.821	0.0189627	-0.0133798	-0.00099389
0.8215	-0.00827044	0.000478326	-0.00808006
0.822	0.00534612	-0.0272379	-0.0151662
0.8225	-0.00146216	-0.0203088	-0.0151662
0.823	0.025771	0.00740737	-0.0151662
0.8235	-0.0355036	0.000478326	-0.00808006
0.824	0.025771	0.000478326	-0.0435109
0.8245	-0.00827044	-0.0133798	0.0131784
0.825	0.0189627	0.00740737	0.0131784
0.8255	0.00534612	-0.0203088	0.0202646
0.826	0.025771	0.00740737	-0.0293386
0.8265	-0.00827044	0.00740737	-0.0222524
0.827	-0.0491201	-0.00645072	0.0131784
0.8275	-0.0150787	0.0212655	-0.0151662
0.828	-0.00146216	-0.00645072	-0.0505971
0.8285	0.0461958	0.0281945	-0.00099389
0.829	0.0325792	-0.0203088	0.0131784
0.8295	0.00534612	0.000478326	0.00609228
0.83	-0.00146216	0.000478326	0.00609228
0.8305	-0.0286953	-0.054954	-0.0505971
0.831	-0.00146216	-0.0133798	0.0131784
0.8315	-0.021887	0.0143364	0.0415231
0.832	-0.00827044	0.0143364	0.00609228
0.8325	-0.00827044	0.0212655	0.0131784
0.833	-0.021887	0.0212655	-0.0293386
0.8335	-0.00827044	0.0143364	0.0202646
0.834	0.0325792	0.0281945	0.00609228
0.8345	0.025771	-0.0203088	-0.0293386
0.835	-0.00827044	-0.0272379	0.0486093
0.8355	-0.00146216	0.0143364	-0.00099389
0.836	-0.00146216	0.0143364	0.00609228
0.8365	0.00534612	0.0212655	-0.0222524
0.837	-0.0355036	0.000478326	0.00609228
0.8375	-0.021887	0.0143364	-0.0364247
0.838	-0.00146216	-0.0133798	-0.0364247
0.8385	-0.0286953	0.000478326	-0.0293386
0.839	-0.021887	0.000478326	-0.0151662
0.8395	-0.0286953	-0.0341669	0.00609228
0.84	-0.00146216	0.00740737	-0.00808006
0.8405	0.025771	-0.0272379	-0.0151662
0.841	0.0461958	0.0281945	-0.0293386
0.8415	-0.00827044	0.0351236	-0.00099389
0.842	0.00534612	-0.0133798	-0.00099389
0.8425	0.025771	0.000478326	0.0202646
0.843	0.0325792	0.0420526	-0.00099389
0.8435	-0.00827044	-0.0203088	-0.0435109
0.844	-0.00146216	0.00740737	-0.0222524
0.8445	-0.0150787	0.000478326	-0.0293386
0.845	-0.00827044	0.00740737	0.00609228
0.8455	0.025771	0.0281945	0.0131784
0.846	0.0189627	0.0212655	-0.0222524
0.8465	-0.00146216	-0.00645072	-0.0435109
0.847	0.00534612	-0.00645072	0.00609228
0.8475	0.0461958	0.0281945	0.0131784
0.848	0.0189627	0.000478326	0.00609228
0.8485	0.00534612	-0.0341669	-0.0151662
0.849	-0.00146216	0.00740737	0.00609228
0.8495	-0.0150787	-0.0272379	0.0344369
0.85	-0.0150787	0.000478326	0.0131784
0.8505	-0.00146216	-0.0203088	0.0273508
0.851	-0.0150787	-0.0133798	-0.0576832
0.8515	0.0189627	-0.0133798	-0.0151662
0.852	-0.00827044	0.00740737	-0.00099389
0.8525	-0.00146216	0.0143364	0.0131784
0.853	-0.00827044	-0.00645072	0.0131784
0.8535	0.025771	0.0143364	0.0273508
0.854	0.0189627	0.0351236	0.00609228
0.8545	-0.00146216	0.0212655	0.0131784
0.855	-0.021887	-0.0133798	-0.00808006
0.8555	-0.0355036	0.000478326	-0.00808006
0.856	-0.00146216	0.00740737	0.0202646
0.8565	-0.021887	-0.00645072	0.0131784
0.857	-0.00827044	0.000478326	-0.0293386
0.8575	-0.021887	0.00740737	0.00609228
0.858	0.00534612	0.000478326	-0.0222524
0.8585	-0.0150787	-0.00645072	-0.00808006
0.859	0.025771	0.00740737	0.0202646
0.8595	-0.00827044	-0.0203088	-0.00808006
0.86	-0.00146216	0.00740737	0.00609228
0.8605	-0.021887	-0.00645072	-0.00099389
0.861	-0.00827044	-0.00645072	-0.00099389
0.8615	-0.00146216	0.000478326	-0.0151662
0.862	-0.00146216	-0.0133798	-0.00099389
0.8625	-0.00827044	0.00740737	-0.00808006
0.863	-0.00827044	0.0143364	0.00609228
0.8635	-0.00146216	-0.0203088	0.00609228
0.864	-0.0150787	-0.00645072	-0.00099389
0.8645	0.00534612	-0.048025	-0.0151662
0.865	-0.00146216	0.0212655	0.00609228
0.8655	-0.00146216	-0.0341669	-0.0222524
0.866	-0.00827044	0.0143364	-0.00099389
0.8665	0.0189627	0.00740737	-0.0151662
0.867	-0.021887	0.0351236	-0.0364247
0.8675	0.0189627	0.00740737	0.0131784
0.868	-0.00146216	-0.0203088	-0.0505971
0.8685	0.0189627	-0.0272379	0.0202646
0.869	-0.00827044	-0.0203088	0.0131784
0.8695	0.025771	-0.00645072	-0.0293386
0.87	0.025771	0.0420526	-0.00099389
0.8705	-0.021887	0.0143364	-0.00099389
0.871	-0.0355036	-0.041096	0.0131784
0.8715	-0.0150787	-0.0203088	-0.0435109
0.872	-0.0286953	0.0143364	0.0131784
0.8725	0.0189627	0.0212655	-0.0364247
0.873	0.00534612	-0.00645072	-0.00099389
0.8735	0.0189627	-0.00645072	0.0131784
0.874	-0.00146216	0.00740737	-0.00808006
0.8745	-0.00146216	0.00740737	-0.0364247
0.875	0.0189627	-0.0133798	0.00609228
0.8755	-0.021887	-0.00645072	-0.0222524
0.876	0.00534612	0.00740737	-0.0151662
0.8765	-0.0286953	-0.0133798	-0.0151662
0.877	0.00534612	-0.0133798	-0.00099389
0.8775	-0.00146216	-0.048025	-0.00099389
0.878	0.00534612	0.000478326	0.00609228
0.8785	-0.0286953	-0.0341669	-0.0222524
0.879	0.00534612	-0.00645072	0.0202646
0.8795	-0.00827044	-0.0133798	0.0131784
0.88	-0.00827044	-0.041096	-0.00808006
0.8805	-0.0286953	-0.00645072	-0.0293386
0.881	-0.0150787	0.000478326	-0.0151662
0.8815	-0.0150787	-0.00645072	0.00609228
0.882	-0.0150787	0.0281945	0.0273508
0.8825	-0.0286953	-0.00645072	-0.00099389
0.883	-0.00146216	-0.0272379	0.0131784
0.8835	0.0189627	0.0212655	-0.0222524
0.884	-0.0286953	0.000478326	-0.00808006
0.8845	0.0189627	-0.00645072	0.00609228
0.885	-0.00827044	0.0212655	0.0273508
0.8855	-0.00827044	-0.0272379	0.0131784
0.886	0.00534612	0.000478326	-0.0151662
0.8865	-0.0150787	0.00740737	0.0344369
0.887	0.0189627	0.0212655	-0.0222524
0.8875	-0.00146216	0.000478326	-0.00099389
0.888	0.00534612	0.0351236	0.0486093
0.8885	-0.0150787	-0.00645072	0.00609228
0.889	0.00534612	-0.0133798	-0.0222524
0.8895	0.00534612	0.00740737	-0.0364247
0.89	-0.021887	0.0143364	-0.00099389
0.8905	0.0325792	-0.0133798	0.00609228
0.891	-0.00827044	-0.00645072	-0.0364247
0.8915	0.025771	-0.0203088	-0.0151662
0.892	-0.00827044	-0.0133798	-0.00099389
0.8925	0.00534612	-0.0272379	-0.0222524
0.893	-0.0423118	0.000478326	-0.0293386
0.8935	-0.0286953	-0.0341669	-0.00808006
0.894	0.0189627	0.000478326	-0.0151662
0.8945	-0.00146216	-0.00645072	0.0131784
0.895	-0.00146216	0.0351236	0.0202646
0.8955	-0.00146216	-0.00645072	-0.0151662
0.896	0.00534612	-0.0133798	0.0131784
0.8965	-0.00146216	0.0212655	-0.0293386
0.897	0.00534612	0.0143364	-0.00808006
0.8975	-0.00146216	-0.0133798	0.00609228
0.898	-0.0150787	-0.00645072	-0.00808006
0.8985	-0.00827044	-0.0203088	-0.0222524
0.899	0.0189627	0.000478326	-0.00808006
0.8995	0.0189627	-0.0203088	-0.0293386
0.9	0.0393875	0.0281945	0.0344369
0.9005	-0.0491201	-0.0133798	0.0131784
0.901	0.00534612	0.000478326	-0.0151662
0.9015	0.00534612	-0.0203088	0.0131784
0.902	0.00534612	0.00740737	0.0202646
0.9025	0.025771	0.00740737	0.0486093
0.903	0.025771	-0.00645072	-0.0222524
0.9035	0.0325792	-0.0133798	0.0131784
0.904	-0.00146216	0.0143364	-0.0293386
0.9045	-0.021887	0.00740737	-0.0151662
0.905	0.0189627	0.000478326	0.0202646
0.9055	-0.0150787	0.00740737	-0.0151662
0.906	0.00534612	0.00740737	-0.00808006
0.9065	-0.0150787	-0.00645072	0.0131784
0.907	-0.0286953	-0.0203088	0.00609228
0.9075	0.0598124	-0.00645072	-0.00808006
0.908	-0.0491201	0.0143364	-0.00808006
0.9085	-0.021887	0.0143364	-0.0151662
0.909	-0.021887	0.0143364	-0.00099389
0.9095	-0.0286953	-0.0133798	-0.0151662
0.91	-0.0150787	0.00740737	0.00609228
0.9105	-0.00146216	0.000478326	-0.0293386
0.911	0.0189627	-0.0203088	-0.0151662
0.9115	-0.0150787	-0.0203088	0.0131784
0.912	-0.0150787	-0.00645072	0.00609228
0.9125	-0.00827044	0.0281945	0.00609228
0.913	-0.0150787	0.000478326	-0.0293386
0.9135	0.00534612	-0.00645072	-0.0222524
0.914	0.0189627	0.000478326	-0.0151662
0.9145	0.00534612	0.000478326	0.0131784
0.915	0.0325792	-0.00645072	-0.00099389
0.9155	0.00534612	-0.00645072	-0.00099389
0.916	0.025771	0.0143364	0.0202646
0.9165	-0.0150787	-0.00645072	-0.0222524
0.917	0.00534612	-0.0272379	-0.0222524
0.9175	-0.00146216	0.0143364	-0.00808006
0.918	-0.0286953	0.000478326	-0.0293386
0.9185	-0.00146216	0.00740737	-0.00099389
0.919	-0.00827044	0.000478326	-0.00099389
0.9195	0.0461958	-0.0203088	-0.0151662
0.92	0.00534612	-0.0341669	0.0273508
0.9205	-0.00146216	-0.0203088	0.0273508
0.921	-0.021887	-0.0272379	0.0131784
0.9215	-0.00827044	0.0143364	0.0556955
0.922	-0.0150787	-0.00645072	-0.00099389
0.9225	-0.0150787	-0.0203088	0.0202646
0.923	-0.0423118	-0.0341669	-0.0151662
0.9235	0.025771	0.00740737	0.0273508
0.924	-0.00146216	0.00740737	-0.0222524
0.9245	0.025771	-0.00645072	0.0131784
0.925	-0.0150787	-0.0133798	0.00609228
0.9255	-0.0286953	0.000478326	-0.0293386
0.926	-0.021887	-0.00645072	0.0131784
0.9265	0.0325792	-0.0203088	-0.0151662
0.927	0.00534612	-0.0203088	0.0131784
0.9275	0.00534612	-0.0133798	-0.0435109
0.928	0.0189627	0.000478326	0.0131784
0.9285	0.00534612	-0.0133798	-0.0222524
0.929	-0.021887	0.0212655	-0.00808006
0.9295	-0.0150787	-0.0203088	-0.00099389
0.93	-0.00827044	-0.0272379	0.00609228
0.9305	-0.0150787	-0.0133798	0.00609228
0.931	0.00534612	0.00740737	-0.0222524
0.9315	-0.0150787	-0.0272379	-0.0151662
0.932	-0.0423118	0.0143364	0.00609228
0.9325	-0.00827044	0.0143364	-0.00099389
0.933	0.025771	-0.00645072	-0.00808006
0.9335	0.00534612	-0.0341669	-0.0293386
0.934	-0.0150787	-0.0203088	-0.0222524
0.9345	-0.0150787	-0.0133798	-0.0435109
0.935	-0.00146216	0.000478326	-0.0222524
0.9355	0.025771	0.000478326	-0.00099389
0.936	0.025771	0.0212655	-0.0151662
0.9365	0.025771	-0.00645072	-0.0151662
0.937	-0.0286953	-0.0341669	0.0131784
0.9375	-0.0150787	-0.0272379	-0.00099389
0.938	0.00534612	0.0212655	0.0202646
0.9385	-0.00146216	-0.00645072	-0.00099389
0.939	-0.00827044	-0.00645072	0.0131784
0.9395	0.0325792	-0.00645072	0.0131784
0.94	-0.00146216	-0.00645072	0.0131784
0.9405	-0.00827044	-0.00645072	-0.0151662
0.941	-0.0150787	-0.00645072	-0.0151662
0.9415	-0.0559284	0.000478326	-0.0364247
0.942	-0.00146216	-0.0203088	-0.0151662
0.9425	-0.00146216	0.000478326	-0.0222524
0.943	-0.00827044	-0.00645072	-0.0435109
0.9435	-0.0355036	0.000478326	-0.0293386
0.944	-0.00827044	0.0212655	0.0344369
0.9445	-0.0355036	-0.00645072	-0.0222524
0.945	0.0325792	-0.0272379	-0.0151662
0.9455	-0.00827044	-0.0203088	0.0273508
0.946	0.0189627	-0.00645072	0.0202646
0.9465	-0.00827044	0.0351236	0.0131784
0.947	-0.0695449	0.0143364	-0.00808006
0.9475	-0.00827044	0.00740737	0.00609228
0.948	0.00534612	0.000478326	-0.0222524
0.9485	-0.00827044	-0.0133798	-0.0222524
0.949	-0.00827044	-0.0133798	-0.00808006
0.9495	-0.0150787	-0.00645072	0.0131784
0.95	-0.00827044	-0.0203088	-0.00099389
0.9505	0.0393875	0.0212655	-0.00808006
0.951	-0.0150787	-0.0203088	-0.00808006
0.9515	0.00534612	-0.0133798	0.0202646
0.952	0.025771	0.0351236	-0.0222524
0.9525	0.0189627	-0.0133798	-0.00099389
0.953	-0.00146216	-0.0133798	-0.0364247
0.9535	0.025771	-0.00645072	0.0202646
0.954	0.00534612	0.000478326	-0.0222524
0.9545	-0.021887	-0.0133798	0.00609228
0.955	-0.0150787	-0.0203088	-0.0435109
0.9555	-0.0423118	-0.00645072	-0.0151662
0.956	-0.0150787	0.00740737	-0.0151662
0.9565	-0.0150787	0.0212655	-0.00808006
0.957	-0.0150787	0.0212655	-0.00808006
0.9575	-0.0150787	-0.0203088	-0.00808006
0.958	0.0189627	0.000478326	-0.0435109
0.9585	-0.0150787	-0.0133798	-0.00808006
0.959	-0.0150787	-0.00645072	0.00609228
0.9595	0.0189627	0.0143364	-0.00808006
0.96	-0.00146216	0.0143364	-0.0364247
0.9605	-0.00146216	-0.0203088	-0.0151662
0.961	-0.00827044	-0.0133798	-0.0151662
0.9615	-0.0355036	0.0143364	0.00609228
0.962	-0.0150787	0.0281945	0.00609228
0.9625	0.00534612	-0.00645072	-0.00099389
0.963	-0.00146216	0.00740737	-0.0151662
0.9635	-0.0150787	-0.0203088	-0.0293386
0.964	0.00534612	-0.00645072	0.0131784
0.9645	-0.00827044	0.0143364	0.0273508
0.965	0.0189627	0.00740737	0.0131784
0.9655	-0.00146216	0.000478326	-0.0151662
0.966	-0.0150787	-0.0133798	-0.00808006
0.9665	0.00534612	0.00740737	0.0202646
0.967	-0.00827044	0.0143364	-0.00808006
0.9675	-0.00827044	-0.00645072	0.00609228
0.968	0.00534612	-0.00645072	0.0131784
0.9685	-0.021887	-0.0272379	-0.0151662
0.969	0.025771	0.0351236	0.0273508
0.9695	-0.00827044	-0.041096	-0.00099389
0.97	-0.0150787	-0.00645072	0.00609228
0.9705	-0.00146216	0.0143364	-0.00099389
0.971	0.00534612	0.00740737	-0.0222524
0.9715	-0.00827044	0.0143364	0.00609228
0.972	-0.00827044	-0.00645072	0.0131784
0.9725	-0.0150787	0.0143364	-0.0364247
0.973	-0.021887	-0.0272379	0.00609228
0.9735	-0.00146216	0.000478326	-0.0222524
0.974	0.00534612	0.0281945	0.0202646
0.9745	-0.0150787	-0.0133798	-0.00808006
0.975	0.00534612	0.0212655	0.0273508
0.9755	0.00534612	-0.0272379	-0.00808006
0.976	-0.00827044	0.0212655	-0.00808006
0.9765	0.0325792	0.00740737	-0.0151662
0.977	-0.0150787	-0.0133798	-0.00808006
0.9775	-0.0150787	-0.00645072	-0.00808006
0.978	-0.0150787	0.000478326	0.00609228
0.9785	0.0530041	-0.0133798	0.0131784
0.979	-0.00146216	-0.0133798	0.00609228
0.9795	-0.00146216	-0.0272379	0.0202646
0.98	0.00534612	0.00740737	-0.00808006
0.9805	-0.00146216	-0.00645072	-0.0222524
0.981	0.0393875	-0.00645072	0.0202646
0.9815	0.00534612	-0.00645072	-0.00099389
0.982	-0.00827044	-0.00645072	-0.0222524
0.9825	-0.0559284	-0.0272379	0.0131784
0.983	0.0189627	0.000478326	-0.0293386
0.9835	-0.0423118	-0.00645072	0.00609228
0.984	0.025771	0.000478326	-0.0222524
0.9845	-0.00146216	-0.00645072	-0.0222524
0.985	0.025771	-0.0272379	-0.00808006
0.9855	-0.00146216	-0.0133798	-0.00808006
0.986	-0.0150787	0.000478326	0.00609228
0.9865	-0.00827044	-0.00645072	-0.0151662
0.987	-0.021887	0.000478326	-0.00099389
0.9875	0.025771	-0.00645072	-0.00808006
0.988	-0.0286953	-0.00645072	-0.00099389
0.9885	-0.00827044	-0.0203088	-0.00099389
0.989	0.0325792	-0.0272379	-0.00808006
0.9895	-0.0355036	-0.0133798	-0.0293386
0.99	-0.0286953	0.0143364	-0.0151662
0.9905	0.025771	-0.0133798	0.00609228
0.991	0.0189627	0.0212655	-0.0293386
0.9915	-0.00146216	0.000478326	-0.00099389
0.992	-0.021887	0.00740737	0.0273508
0.9925	-0.00827044	-0.00645072	-0.0293386
0.993	0.00534612	-0.00645072	-0.00099389
0.9935	-0.0150787	-0.00645072	0.0131784
0.994	0.025771	0.0628397	-0.00808006
0.9945	-0.00827044	0.000478326	-0.0293386
0.995	0.00534612	0.0143364	0.0131784
0.9955	-0.00827044	-0.00645072	-0.00808006
0.996	-0.0423118	0.00740737	0.00609228
0.9965	-0.021887	-0.0341669	-0.00808006
0.997	-0.00827044	0.00740737	-0.0151662
0.9975	-0.0355036	-0.00645072	-0.0151662
0.998	-0.0150787	-0.00645072	-0.00099389
0.9985	-0.0286953	0.000478326	-0.00099389
0.999	-0.0286953	-0.00645072	-0.0151662
[truncated: 48,001 more rows]

## Sheet: Fig. S2d,g
t (msec)	Slip (microns)
0	-0.623557
0.0005	-0.625508
0.001	-0.627589
0.0015	-0.629826
0.002	-0.632161
0.0025	-0.634616
0.003	-0.637189
0.0035	-0.639875
0.004	-0.642613
0.0045	-0.645536
0.005	-0.648536
0.0055	-0.651693
0.006	-0.654894
0.0065	-0.65816
0.007	-0.661542
0.0075	-0.665005
0.008	-0.668572
0.0085	-0.672183
0.009	-0.675863
0.0095	-0.679607
0.01	-0.683385
0.0105	-0.687276
0.011	-0.69119
0.0115	-0.695149
0.012	-0.699176
0.0125	-0.70324
0.013	-0.707307
0.0135	-0.711427
0.014	-0.715568
0.0145	-0.719695
0.015	-0.723857
0.0155	-0.727993
0.016	-0.732123
0.0165	-0.73624
0.017	-0.740367
0.0175	-0.744443
0.018	-0.748487
0.0185	-0.752491
0.019	-0.756424
0.0195	-0.760334
0.02	-0.764184
0.0205	-0.767966
0.021	-0.771705
0.0215	-0.775312
0.022	-0.778861
0.0225	-0.782315
0.023	-0.785668
0.0235	-0.788913
0.024	-0.792043
0.0245	-0.795081
0.025	-0.797966
0.0255	-0.800692
0.026	-0.803308
0.0265	-0.805752
0.027	-0.808074
0.0275	-0.810209
0.028	-0.812208
0.0285	-0.814039
0.029	-0.815699
0.0295	-0.817158
0.03	-0.818466
0.0305	-0.819592
0.031	-0.82056
0.0315	-0.821315
0.032	-0.821909
0.0325	-0.822286
0.033	-0.822445
0.0335	-0.822439
0.034	-0.822214
0.0345	-0.821854
0.035	-0.821276
0.0355	-0.820507
0.036	-0.819549
0.0365	-0.818405
0.037	-0.817076
0.0375	-0.815572
0.038	-0.813896
0.0385	-0.812053
0.039	-0.810048
0.0395	-0.807911
0.04	-0.80557
0.0405	-0.80314
0.041	-0.800545
0.0415	-0.797818
0.042	-0.794966
0.0425	-0.792
0.043	-0.788901
0.0435	-0.785734
0.044	-0.78248
0.0445	-0.779147
0.045	-0.775748
0.0455	-0.772291
0.046	-0.768788
0.0465	-0.765251
0.047	-0.76169
0.0475	-0.758116
0.048	-0.754542
0.0485	-0.750978
0.049	-0.747437
0.0495	-0.743929
0.05	-0.740466
0.0505	-0.737115
0.051	-0.733806
0.0515	-0.730526
0.052	-0.727365
0.0525	-0.72433
0.053	-0.721377
0.0535	-0.718574
0.054	-0.715876
0.0545	-0.713319
0.055	-0.71091
0.0555	-0.708657
0.056	-0.706569
0.0565	-0.704653
0.057	-0.702916
0.0575	-0.701362
0.058	-0.699998
0.0585	-0.698828
0.059	-0.697861
0.0595	-0.697099
0.06	-0.696542
0.0605	-0.696191
0.061	-0.696024
0.0615	-0.696065
0.062	-0.696339
0.0625	-0.696795
0.063	-0.69749
0.0635	-0.69842
0.064	-0.699526
0.0645	-0.700829
0.065	-0.702325
0.0655	-0.703984
0.066	-0.705854
0.0665	-0.707899
0.067	-0.710143
0.0675	-0.712523
0.068	-0.715057
0.0685	-0.717737
0.069	-0.720553
0.0695	-0.723471
0.07	-0.726565
0.0705	-0.72974
0.071	-0.733012
0.0715	-0.736373
0.072	-0.739813
0.0725	-0.743264
0.073	-0.7468
0.0735	-0.750404
0.074	-0.754036
0.0745	-0.757683
0.075	-0.761333
0.0755	-0.764949
0.076	-0.768603
0.0765	-0.772199
0.077	-0.775726
0.0775	-0.779203
0.078	-0.782671
0.0785	-0.786036
0.079	-0.789314
0.0795	-0.792524
0.08	-0.7956
0.0805	-0.798561
0.081	-0.801399
0.0815	-0.804107
0.082	-0.806699
0.0825	-0.809113
0.083	-0.811401
0.0835	-0.813446
0.084	-0.815407
0.0845	-0.817145
0.085	-0.818735
0.0855	-0.820148
0.086	-0.82138
0.0865	-0.822455
0.087	-0.823317
0.0875	-0.824018
0.088	-0.824504
0.0885	-0.824831
0.089	-0.824918
0.0895	-0.824847
0.09	-0.824566
0.0905	-0.824131
0.091	-0.823492
0.0915	-0.822735
0.092	-0.821781
0.0925	-0.820691
0.093	-0.819415
0.0935	-0.817984
0.094	-0.816405
0.0945	-0.81466
0.095	-0.812839
0.0955	-0.810841
0.096	-0.808728
0.0965	-0.806534
0.097	-0.804238
0.0975	-0.80185
0.098	-0.799352
0.0985	-0.796808
0.099	-0.794173
0.0995	-0.791512
0.1	-0.788778
0.1005	-0.786036
0.101	-0.783295
0.1015	-0.780515
0.102	-0.777705
0.1025	-0.774925
0.103	-0.772214
0.1035	-0.769472
0.104	-0.766784
0.1045	-0.764133
0.105	-0.761504
0.1055	-0.758854
0.106	-0.756353
0.1065	-0.753921
0.107	-0.751566
0.1075	-0.749295
0.108	-0.747114
0.1085	-0.74503
0.109	-0.743077
0.1095	-0.741235
0.11	-0.73948
0.1105	-0.737842
0.111	-0.736326
0.1115	-0.734934
0.112	-0.733644
0.1125	-0.732517
0.113	-0.731526
0.1135	-0.730697
0.114	-0.729889
0.1145	-0.729294
0.115	-0.728858
0.1155	-0.728558
0.116	-0.728397
0.1165	-0.728318
0.117	-0.728401
0.1175	-0.728614
0.118	-0.728985
0.1185	-0.729457
0.119	-0.73008
0.1195	-0.730797
0.12	-0.731606
0.1205	-0.732559
0.121	-0.733624
0.1215	-0.734791
0.122	-0.736058
0.1225	-0.737418
0.123	-0.738866
0.1235	-0.740396
0.124	-0.742004
0.1245	-0.743713
0.125	-0.74552
0.1255	-0.747337
0.126	-0.749209
0.1265	-0.751129
0.127	-0.75312
0.1275	-0.755096
0.128	-0.757106
0.1285	-0.759168
0.129	-0.761246
0.1295	-0.763334
0.13	-0.765427
0.1305	-0.767547
0.131	-0.769604
0.1315	-0.771672
0.132	-0.77375
0.1325	-0.775806
0.133	-0.777834
0.1335	-0.7798
0.134	-0.781724
0.1345	-0.783576
0.135	-0.785429
0.1355	-0.787225
0.136	-0.788992
0.1365	-0.790641
0.137	-0.792195
0.1375	-0.793702
0.138	-0.79513
0.1385	-0.796474
0.139	-0.797731
0.1395	-0.798898
0.14	-0.799945
0.1405	-0.800923
0.141	-0.80183
0.1415	-0.802609
0.142	-0.803257
0.1425	-0.803827
0.143	-0.804315
0.1435	-0.804667
0.144	-0.80491
0.1445	-0.805072
0.145	-0.805092
0.1455	-0.804997
0.146	-0.804785
0.1465	-0.804456
0.147	-0.804014
0.1475	-0.803458
0.148	-0.802785
0.1485	-0.801996
0.149	-0.801091
0.1495	-0.800072
0.15	-0.79894
0.1505	-0.797696
0.151	-0.796342
0.1515	-0.794879
0.152	-0.793315
0.1525	-0.791652
0.153	-0.789916
0.1535	-0.788087
0.154	-0.786088
0.1545	-0.784055
0.155	-0.781935
0.1555	-0.77973
0.156	-0.777445
0.1565	-0.775084
0.157	-0.772625
0.1575	-0.770128
0.158	-0.767543
0.1585	-0.764928
0.159	-0.762234
0.1595	-0.759551
0.16	-0.756798
0.1605	-0.754009
0.161	-0.751187
0.1615	-0.748338
0.162	-0.745469
0.1625	-0.742584
0.163	-0.73969
0.1635	-0.736768
0.164	-0.733852
0.1645	-0.730947
0.165	-0.728115
0.1655	-0.725277
0.166	-0.722465
0.1665	-0.719685
0.167	-0.716916
0.1675	-0.714191
0.168	-0.711539
0.1685	-0.708915
0.169	-0.70638
0.1695	-0.703938
0.17	-0.701541
0.1705	-0.699218
0.171	-0.696974
0.1715	-0.694788
0.172	-0.692719
0.1725	-0.690742
0.173	-0.68886
0.1735	-0.687077
0.174	-0.685396
0.1745	-0.68382
0.175	-0.682351
0.1755	-0.680993
0.176	-0.679775
0.1765	-0.678645
0.177	-0.67763
0.1775	-0.676731
0.178	-0.675948
0.1785	-0.675285
0.179	-0.674741
0.1795	-0.674312
0.18	-0.674052
0.1805	-0.673851
0.181	-0.673787
0.1815	-0.673832
0.182	-0.673933
0.1825	-0.674168
0.183	-0.674503
0.1835	-0.674964
0.184	-0.675493
0.1845	-0.676111
0.185	-0.676813
0.1855	-0.677623
0.186	-0.678483
0.1865	-0.67941
0.187	-0.680431
0.1875	-0.681482
0.188	-0.682559
0.1885	-0.683709
0.189	-0.684926
0.1895	-0.686178
0.19	-0.687457
0.1905	-0.68878
0.191	-0.69003
0.1915	-0.691313
0.192	-0.692541
0.1925	-0.693817
0.193	-0.695074
0.1935	-0.696307
0.194	-0.697536
0.1945	-0.698701
0.195	-0.69982
0.1955	-0.700917
0.196	-0.701931
0.1965	-0.70288
0.197	-0.703734
0.1975	-0.704542
0.198	-0.70524
0.1985	-0.705851
0.199	-0.706375
0.1995	-0.706833
0.2	-0.707167
0.2005	-0.707461
0.201	-0.707627
0.2015	-0.70766
0.202	-0.707641
0.2025	-0.707514
0.203	-0.707249
0.2035	-0.706846
0.204	-0.706389
0.2045	-0.705792
0.205	-0.705113
0.2055	-0.704299
0.206	-0.703376
0.2065	-0.702347
0.207	-0.701215
0.2075	-0.699958
0.208	-0.698634
0.2085	-0.697218
0.209	-0.695715
0.2095	-0.69413
0.21	-0.692497
0.2105	-0.69077
0.211	-0.688954
0.2115	-0.68705
0.212	-0.685148
0.2125	-0.683203
0.213	-0.681223
0.2135	-0.679244
0.214	-0.677247
0.2145	-0.675211
0.215	-0.673174
0.2155	-0.671145
0.216	-0.669161
0.2165	-0.667178
0.217	-0.665259
0.2175	-0.663334
0.218	-0.661521
0.2185	-0.659719
0.219	-0.658017
0.2195	-0.656396
0.22	-0.654863
0.2205	-0.653428
0.221	-0.652072
0.2215	-0.650859
0.222	-0.649738
0.2225	-0.648741
0.223	-0.647933
0.2235	-0.647242
0.224	-0.646703
0.2245	-0.646321
0.225	-0.646074
0.2255	-0.64602
0.226	-0.64611
0.2265	-0.6464
0.227	-0.646871
0.2275	-0.647524
0.228	-0.648357
0.2285	-0.649374
0.229	-0.650573
0.2295	-0.651958
0.23	-0.653526
0.2305	-0.655277
0.231	-0.65721
0.2315	-0.659324
0.232	-0.661614
0.2325	-0.664108
0.233	-0.666748
0.2335	-0.669494
0.234	-0.672453
0.2345	-0.675567
0.235	-0.678887
0.2355	-0.6823
0.236	-0.685848
0.2365	-0.689524
0.237	-0.693294
0.2375	-0.697178
0.238	-0.701192
0.2385	-0.705297
0.239	-0.709484
0.2395	-0.713742
0.24	-0.718034
0.2405	-0.722405
0.241	-0.726814
0.2415	-0.73125
0.242	-0.7357
0.2425	-0.740154
0.243	-0.744628
0.2435	-0.749085
0.244	-0.753485
0.2445	-0.757871
0.245	-0.762175
0.2455	-0.766387
0.246	-0.770549
0.2465	-0.774621
0.247	-0.77859
0.2475	-0.782476
0.248	-0.786266
0.2485	-0.78987
0.249	-0.793329
0.2495	-0.79661
0.25	-0.799732
0.2505	-0.802712
0.251	-0.805511
0.2515	-0.808122
0.252	-0.810537
0.2525	-0.812779
0.253	-0.814788
0.2535	-0.816587
0.254	-0.818171
0.2545	-0.819532
0.255	-0.820667
0.2555	-0.821572
0.256	-0.822245
0.2565	-0.822659
0.257	-0.822897
0.2575	-0.822876
0.258	-0.822594
0.2585	-0.822109
0.259	-0.821393
0.2595	-0.820448
0.26	-0.819279
0.2605	-0.817917
0.261	-0.816284
0.2615	-0.814466
0.262	-0.812442
0.2625	-0.810195
0.263	-0.807785
0.2635	-0.805191
0.264	-0.802422
0.2645	-0.79946
0.265	-0.7964
0.2655	-0.793167
0.266	-0.789771
0.2665	-0.786278
0.267	-0.78267
0.2675	-0.778932
0.268	-0.77513
0.2685	-0.771277
0.269	-0.76733
0.2695	-0.763302
0.27	-0.759286
0.2705	-0.755184
0.271	-0.751122
0.2715	-0.74703
0.272	-0.74295
0.2725	-0.738894
0.273	-0.734845
0.2735	-0.730871
0.274	-0.72693
0.2745	-0.723087
0.275	-0.7193
0.2755	-0.715636
0.276	-0.712104
0.2765	-0.708663
0.277	-0.705376
0.2775	-0.702201
0.278	-0.699146
0.2785	-0.696275
0.279	-0.693543
0.2795	-0.691011
0.28	-0.688688
0.2805	-0.686526
0.281	-0.684557
0.2815	-0.682762
0.282	-0.681201
0.2825	-0.679847
0.283	-0.678707
0.2835	-0.677783
0.284	-0.677077
0.2845	-0.676592
0.285	-0.676359
0.2855	-0.676352
0.286	-0.676543
0.2865	-0.676985
0.287	-0.677682
0.2875	-0.678552
0.288	-0.679617
0.2885	-0.680925
0.289	-0.682471
0.2895	-0.684146
0.29	-0.686079
0.2905	-0.688234
0.291	-0.690556
0.2915	-0.693061
0.292	-0.69574
0.2925	-0.698583
0.293	-0.701583
0.2935	-0.704732
0.294	-0.708019
0.2945	-0.711436
0.295	-0.714971
0.2955	-0.71862
0.296	-0.722347
0.2965	-0.72619
0.297	-0.730111
0.2975	-0.734098
0.298	-0.738111
0.2985	-0.742194
0.299	-0.746283
0.2995	-0.750424
0.3	-0.754579
0.3005	-0.758813
0.301	-0.762948
0.3015	-0.767062
0.302	-0.771119
0.3025	-0.775136
0.303	-0.77913
0.3035	-0.783062
0.304	-0.786921
0.3045	-0.790702
0.305	-0.794397
0.3055	-0.797968
0.306	-0.801461
0.3065	-0.80484
0.307	-0.808072
0.3075	-0.811234
0.308	-0.814237
0.3085	-0.8171
0.309	-0.819848
0.3095	-0.822422
0.31	-0.824842
0.3105	-0.827107
0.311	-0.829187
0.3115	-0.831085
0.312	-0.832876
0.3125	-0.834503
0.313	-0.835994
0.3135	-0.837268
0.314	-0.838407
0.3145	-0.839381
0.315	-0.840193
0.3155	-0.840874
0.316	-0.841373
0.3165	-0.841716
0.317	-0.841883
0.3175	-0.841987
0.318	-0.841893
0.3185	-0.841607
0.319	-0.841216
0.3195	-0.840702
0.32	-0.840035
0.3205	-0.839302
0.321	-0.838487
0.3215	-0.837542
0.322	-0.836474
0.3225	-0.835294
0.323	-0.834087
0.3235	-0.832803
0.324	-0.831477
0.3245	-0.830062
0.325	-0.828592
0.3255	-0.827072
0.326	-0.825511
0.3265	-0.823914
0.327	-0.822289
0.3275	-0.820618
0.328	-0.818989
0.3285	-0.817355
0.329	-0.815693
0.3295	-0.814009
0.33	-0.812362
0.3305	-0.810704
0.331	-0.809097
0.3315	-0.807516
0.332	-0.805962
0.3325	-0.804438
0.333	-0.802977
0.3335	-0.801503
0.334	-0.800096
0.3345	-0.798732
0.335	-0.79741
0.3355	-0.796133
0.336	-0.794901
0.3365	-0.793714
0.337	-0.792574
0.3375	-0.791478
0.338	-0.790427
0.3385	-0.789394
0.339	-0.788432
0.3395	-0.787484
0.34	-0.786576
0.3405	-0.785732
0.341	-0.78492
0.3415	-0.784135
0.342	-0.783375
0.3425	-0.782636
0.343	-0.781914
0.3435	-0.781204
0.344	-0.780504
0.3445	-0.779808
0.345	-0.779111
0.3455	-0.778439
0.346	-0.777707
0.3465	-0.776991
0.347	-0.776255
0.3475	-0.775526
0.348	-0.774744
0.3485	-0.773929
0.349	-0.773108
0.3495	-0.772222
0.35	-0.77132
0.3505	-0.770346
0.351	-0.769321
0.3515	-0.768216
0.352	-0.767082
0.3525	-0.765888
0.353	-0.764632
0.3535	-0.763311
0.354	-0.761979
0.3545	-0.760554
0.355	-0.759035
0.3555	-0.757449
0.356	-0.755797
0.3565	-0.754111
0.357	-0.752331
0.3575	-0.750544
0.358	-0.748642
0.3585	-0.746678
0.359	-0.744683
0.3595	-0.742605
0.36	-0.740503
0.3605	-0.738324
0.361	-0.736128
0.3615	-0.733894
0.362	-0.731626
0.3625	-0.729305
0.363	-0.72696
0.3635	-0.724593
0.364	-0.722209
0.3645	-0.719815
0.365	-0.717421
0.3655	-0.715033
0.366	-0.712654
0.3665	-0.710264
0.367	-0.707925
0.3675	-0.705614
0.368	-0.703342
0.3685	-0.701145
0.369	-0.698973
0.3695	-0.696885
0.37	-0.694811
0.3705	-0.692864
0.371	-0.690969
0.3715	-0.689186
0.372	-0.687412
0.3725	-0.685789
0.373	-0.684268
0.3735	-0.682828
0.374	-0.68153
0.3745	-0.68035
0.375	-0.679293
0.3755	-0.678338
0.376	-0.677518
0.3765	-0.676837
0.377	-0.676324
0.3775	-0.675954
0.378	-0.675758
0.3785	-0.675684
0.379	-0.67576
0.3795	-0.675989
0.38	-0.676371
0.3805	-0.676882
0.381	-0.677607
0.3815	-0.678461
0.382	-0.679445
0.3825	-0.680612
0.383	-0.681934
0.3835	-0.683436
0.384	-0.685092
0.3845	-0.686898
0.385	-0.68885
0.3855	-0.690921
0.386	-0.693162
0.3865	-0.695487
0.387	-0.697947
0.3875	-0.700571
0.388	-0.703319
0.3885	-0.706162
0.389	-0.709123
0.3895	-0.712223
0.39	-0.715426
0.3905	-0.718702
0.391	-0.722099
0.3915	-0.725556
0.392	-0.729122
0.3925	-0.732761
0.393	-0.736466
0.3935	-0.740232
0.394	-0.74405
0.3945	-0.747915
0.395	-0.75182
0.3955	-0.755758
0.396	-0.759721
0.3965	-0.763679
0.397	-0.767706
0.3975	-0.771713
0.398	-0.77577
0.3985	-0.77976
0.399	-0.783735
0.3995	-0.787689
0.4	-0.791588
0.4005	-0.795481
0.401	-0.799362
0.4015	-0.803197
0.402	-0.806954
0.4025	-0.810623
0.403	-0.814254
0.4035	-0.817786
0.404	-0.821295
0.4045	-0.824668
0.405	-0.827978
0.4055	-0.831189
0.406	-0.834296
0.4065	-0.837352
0.407	-0.840242
0.4075	-0.843011
0.408	-0.845655
0.4085	-0.848193
0.409	-0.850621
0.4095	-0.852799
0.41	-0.854885
0.4105	-0.856796
0.411	-0.858581
0.4115	-0.860235
0.412	-0.8617
0.4125	-0.863026
0.413	-0.864154
0.4135	-0.865081
0.414	-0.865887
0.4145	-0.866456
0.415	-0.866863
0.4155	-0.86708
0.416	-0.867105
0.4165	-0.866935
0.417	-0.866567
0.4175	-0.866086
0.418	-0.865357
0.4185	-0.864429
0.419	-0.863246
0.4195	-0.861916
0.42	-0.860405
0.4205	-0.858629
0.421	-0.856647
0.4215	-0.854407
0.422	-0.852047
0.4225	-0.849456
0.423	-0.84666
0.4235	-0.843661
0.424	-0.840461
0.4245	-0.837061
0.425	-0.833464
0.4255	-0.829673
0.426	-0.825693
0.4265	-0.821555
0.427	-0.817239
0.4275	-0.812721
0.428	-0.808032
0.4285	-0.803089
0.429	-0.798062
0.4295	-0.792857
0.43	-0.787509
0.4305	-0.782051
0.431	-0.776436
0.4315	-0.770756
0.432	-0.764937
0.4325	-0.759014
0.433	-0.752996
0.4335	-0.746893
0.434	-0.740692
0.4345	-0.734432
0.435	-0.728148
0.4355	-0.721825
0.436	-0.715473
0.4365	-0.709134
0.437	-0.702767
0.4375	-0.69641
0.438	-0.690075
0.4385	-0.683776
0.439	-0.677501
0.4395	-0.671375
0.44	-0.66525
0.4405	-0.659271
0.441	-0.65337
0.4415	-0.647585
0.442	-0.641929
0.4425	-0.636416
0.443	-0.631057
0.4435	-0.625841
0.444	-0.620863
0.4445	-0.616051
0.445	-0.611472
0.4455	-0.607082
0.446	-0.602918
0.4465	-0.59899
0.447	-0.59531
0.4475	-0.591915
0.448	-0.588754
0.4485	-0.585864
0.449	-0.583222
0.4495	-0.58092
0.45	-0.578884
0.4505	-0.577142
0.451	-0.575701
0.4515	-0.574537
0.452	-0.573707
0.4525	-0.573184
0.453	-0.57297
0.4535	-0.573062
0.454	-0.573462
0.4545	-0.574166
0.455	-0.575148
0.4555	-0.576457
0.456	-0.57806
0.4565	-0.579953
0.457	-0.582157
0.4575	-0.584587
0.458	-0.587315
0.4585	-0.590277
0.459	-0.593517
0.4595	-0.596998
0.46	-0.600738
0.4605	-0.604671
0.461	-0.608809
0.4615	-0.613171
0.462	-0.617688
0.4625	-0.622347
0.463	-0.627218
0.4635	-0.632204
0.464	-0.637348
0.4645	-0.642574
0.465	-0.647893
0.4655	-0.653289
0.466	-0.658747
0.4665	-0.664225
0.467	-0.669761
0.4675	-0.67531
0.468	-0.680855
0.4685	-0.686382
0.469	-0.691873
0.4695	-0.697315
0.47	-0.702691
0.4705	-0.707986
0.471	-0.713187
0.4715	-0.718254
0.472	-0.723201
0.4725	-0.72807
0.473	-0.73277
0.4735	-0.737261
0.474	-0.741614
0.4745	-0.745812
0.475	-0.749818
0.4755	-0.753596
0.476	-0.757192
0.4765	-0.7606
0.477	-0.763731
0.4775	-0.766665
0.478	-0.769366
0.4785	-0.771857
0.479	-0.774079
0.4795	-0.776084
0.48	-0.777817
0.4805	-0.779303
0.481	-0.780541
0.4815	-0.781534
0.482	-0.782256
0.4825	-0.782766
0.483	-0.783038
0.4835	-0.783106
0.484	-0.78292
0.4845	-0.782537
0.485	-0.781909
0.4855	-0.781073
0.486	-0.780038
0.4865	-0.778785
0.487	-0.777379
0.4875	-0.775771
0.488	-0.774026
0.4885	-0.772157
0.489	-0.770152
0.4895	-0.767992
0.49	-0.765714
0.4905	-0.763331
0.491	-0.76083
0.4915	-0.758276
0.492	-0.755683
0.4925	-0.753009
0.493	-0.750292
0.4935	-0.747543
0.494	-0.744752
0.4945	-0.742012
0.495	-0.739253
0.4955	-0.736488
0.496	-0.733781
0.4965	-0.731145
0.497	-0.728536
0.4975	-0.72599
0.498	-0.723518
0.4985	-0.72113
0.499	-0.718864
0.4995	-0.716649
0.5	-0.714573
0.5005	-0.712616
0.501	-0.710784
0.5015	-0.709084
0.502	-0.707497
0.5025	-0.706083
0.503	-0.704817
0.5035	-0.703703
0.504	-0.702691
0.5045	-0.70192
0.505	-0.701311
0.5055	-0.700834
0.506	-0.700551
0.5065	-0.700457
0.507	-0.700468
0.5075	-0.700618
0.508	-0.700958
0.5085	-0.701457
0.509	-0.702113
0.5095	-0.702921
0.51	-0.703879
0.5105	-0.704986
0.511	-0.706237
0.5115	-0.707622
0.512	-0.709136
0.5125	-0.710773
0.513	-0.712527
0.5135	-0.714447
0.514	-0.716449
0.5145	-0.718524
0.515	-0.720635
0.5155	-0.72288
0.516	-0.725224
0.5165	-0.727606
0.517	-0.730041
0.5175	-0.732496
0.518	-0.735016
0.5185	-0.737564
0.519	-0.740131
0.5195	-0.742682
0.52	-0.745264
0.5205	-0.747839
0.521	-0.750398
0.5215	-0.752933
0.522	-0.755465
0.5225	-0.757933
0.523	-0.760354
0.5235	-0.762721
0.524	-0.765027
0.5245	-0.767265
0.525	-0.769457
0.5255	-0.771545
0.526	-0.773575
0.5265	-0.775461
0.527	-0.777304
0.5275	-0.779051
0.528	-0.780669
0.5285	-0.782207
0.529	-0.783609
0.5295	-0.784896
0.53	-0.786067
0.5305	-0.787118
0.531	-0.788049
0.5315	-0.788857
0.532	-0.789517
0.5325	-0.790082
0.533	-0.790523
0.5335	-0.790841
0.534	-0.791009
0.5345	-0.791085
0.535	-0.79104
0.5355	-0.79088
0.536	-0.790607
0.5365	-0.790194
0.537	-0.789785
0.5375	-0.789192
0.538	-0.788523
0.5385	-0.787756
0.539	-0.786868
0.5395	-0.785887
0.54	-0.784817
0.5405	-0.783638
0.541	-0.782383
0.5415	-0.781082
0.542	-0.779711
0.5425	-0.77825
0.543	-0.776732
0.5435	-0.775218
0.544	-0.773579
0.5445	-0.771953
0.545	-0.770289
0.5455	-0.768566
0.546	-0.766874
0.5465	-0.76508
0.547	-0.763323
0.5475	-0.761529
0.548	-0.759703
0.5485	-0.757905
0.549	-0.756115
0.5495	-0.754362
0.55	-0.752624
0.5505	-0.750904
0.551	-0.749209
0.5515	-0.747545
0.552	-0.745919
0.5525	-0.74436
0.553	-0.742819
0.5535	-0.741325
0.554	-0.739881
0.5545	-0.738468
0.555	-0.737145
0.5555	-0.735888
0.556	-0.734671
0.5565	-0.733551
0.557	-0.732476
0.5575	-0.731504
0.558	-0.730611
0.5585	-0.729825
0.559	-0.729119
0.5595	-0.728469
0.56	-0.727931
0.5605	-0.727453
0.561	-0.72706
0.5615	-0.726754
0.562	-0.726534
0.5625	-0.726402
0.563	-0.726356
0.5635	-0.726398
0.564	-0.726525
0.5645	-0.726712
0.565	-0.727042
0.5655	-0.72743
0.566	-0.727928
0.5665	-0.728511
0.567	-0.729176
0.5675	-0.729867
0.568	-0.73069
0.5685	-0.73156
0.569	-0.732528
0.5695	-0.733536
0.57	-0.734581
0.5705	-0.73569
0.571	-0.736883
0.5715	-0.738102
0.572	-0.739398
0.5725	-0.740711
0.573	-0.742118
0.5735	-0.743506
0.574	-0.744952
0.5745	-0.746453
0.575	-0.747951
0.5755	-0.749464
0.576	-0.75099
0.5765	-0.752522
0.577	-0.754057
0.5775	-0.755588
0.578	-0.757113
0.5785	-0.758654
0.579	-0.760152
0.5795	-0.76163
0.58	-0.76308
0.5805	-0.764499
0.581	-0.765883
0.5815	-0.767225
0.582	-0.768523
0.5825	-0.769773
0.583	-0.770968
0.5835	-0.772111
0.584	-0.773196
0.5845	-0.774216
0.585	-0.775168
0.5855	-0.776048
0.586	-0.776853
0.5865	-0.777581
0.587	-0.778228
0.5875	-0.778766
0.588	-0.779224
0.5885	-0.779623
0.589	-0.779933
0.5895	-0.780182
0.59	-0.780314
0.5905	-0.7803
0.591	-0.780276
0.5915	-0.780134
0.592	-0.7799
0.5925	-0.779572
0.593	-0.779103
0.5935	-0.7786
0.594	-0.778008
0.5945	-0.777328
0.595	-0.776561
0.5955	-0.775685
0.596	-0.774782
0.5965	-0.77377
0.597	-0.772683
0.5975	-0.771524
0.598	-0.770271
0.5985	-0.768981
0.599	-0.767605
0.5995	-0.76623
0.6	-0.764777
0.6005	-0.763222
0.601	-0.761731
0.6015	-0.760119
0.602	-0.758529
0.6025	-0.756884
0.603	-0.755217
0.6035	-0.753532
0.604	-0.751759
0.6045	-0.750069
0.605	-0.748355
0.6055	-0.746673
0.606	-0.744973
0.6065	-0.743316
0.607	-0.741705
0.6075	-0.740092
0.608	-0.738536
0.6085	-0.736962
0.609	-0.735455
0.6095	-0.733989
0.61	-0.732568
0.6105	-0.731197
0.611	-0.729879
0.6115	-0.728618
0.612	-0.727416
0.6125	-0.726306
0.613	-0.725211
0.6135	-0.724186
0.614	-0.72326
0.6145	-0.722404
0.615	-0.721697
0.6155	-0.720975
0.616	-0.720327
0.6165	-0.719753
0.617	-0.719254
0.6175	-0.718828
0.618	-0.718449
0.6185	-0.718171
0.619	-0.717963
0.6195	-0.717823
0.62	-0.717749
0.6205	-0.717739
0.621	-0.71779
0.6215	-0.717898
0.622	-0.718091
0.6225	-0.71831
0.623	-0.718551
0.6235	-0.718895
0.624	-0.719252
0.6245	-0.719646
0.625	-0.720071
0.6255	-0.720523
0.626	-0.720946
0.6265	-0.721445
0.627	-0.721931
0.6275	-0.722454
0.628	-0.72298
0.6285	-0.723533
0.629	-0.724085
0.6295	-0.724601
0.63	-0.725103
0.6305	-0.725562
0.631	-0.726056
0.6315	-0.726473
0.632	-0.726918
0.6325	-0.727333
0.633	-0.727687
0.6335	-0.727977
0.634	-0.728254
0.6345	-0.728398
0.635	-0.728573
0.6355	-0.728753
0.636	-0.728805
0.6365	-0.728834
0.637	-0.728813
0.6375	-0.72874
0.638	-0.728616
0.6385	-0.728471
0.639	-0.728251
0.6395	-0.728012
0.64	-0.727701
0.6405	-0.727346
0.641	-0.726949
0.6415	-0.726513
0.642	-0.72604
0.6425	-0.725563
0.643	-0.725032
0.6435	-0.724451
0.644	-0.723877
0.6445	-0.723286
0.645	-0.722683
0.6455	-0.722161
0.646	-0.721561
0.6465	-0.720967
0.647	-0.720386
0.6475	-0.71982
0.648	-0.719248
0.6485	-0.71873
0.649	-0.718242
0.6495	-0.717765
0.65	-0.717333
0.6505	-0.716952
0.651	-0.716651
0.6515	-0.716408
0.652	-0.716227
0.6525	-0.716112
0.653	-0.71607
0.6535	-0.716105
0.654	-0.71625
0.6545	-0.716484
0.655	-0.716812
0.6555	-0.717208
0.656	-0.71773
0.6565	-0.718326
0.657	-0.719025
0.6575	-0.719829
0.658	-0.720739
0.6585	-0.721757
0.659	-0.722859
0.6595	-0.724075
0.66	-0.725429
0.6605	-0.726891
0.661	-0.728463
0.6615	-0.730142
0.662	-0.731928
0.6625	-0.733788
0.663	-0.73575
0.6635	-0.73784
0.664	-0.740001
0.6645	-0.742282
0.665	-0.744627
0.6655	-0.747085
0.666	-0.749597
0.6665	-0.752213
0.667	-0.754899
0.6675	-0.757648
0.668	-0.760457
0.6685	-0.763318
0.669	-0.766256
0.6695	-0.76921
0.67	-0.772173
0.6705	-0.775224
0.671	-0.7783
0.6715	-0.781395
0.672	-0.784475
0.6725	-0.787557
0.673	-0.790664
0.6735	-0.793735
0.674	-0.796814
0.6745	-0.79987
0.675	-0.802845
0.6755	-0.805816
0.676	-0.808748
0.6765	-0.81163
0.677	-0.814487
0.6775	-0.817258
0.678	-0.819962
0.6785	-0.822569
0.679	-0.825128
0.6795	-0.827633
0.68	-0.830056
0.6805	-0.832362
0.681	-0.834547
0.6815	-0.836662
0.682	-0.838674
0.6825	-0.84058
0.683	-0.842351
0.6835	-0.844069
0.684	-0.845646
0.6845	-0.847108
0.685	-0.848451
0.6855	-0.84965
0.686	-0.850787
0.6865	-0.851776
0.687	-0.852644
0.6875	-0.853389
0.688	-0.854013
0.6885	-0.854516
0.689	-0.854898
0.6895	-0.85516
0.69	-0.855304
0.6905	-0.855356
0.691	-0.855238
0.6915	-0.855036
0.692	-0.854723
0.6925	-0.854276
0.693	-0.853752
0.6935	-0.853123
0.694	-0.852423
0.6945	-0.8516
0.695	-0.850711
0.6955	-0.849706
0.696	-0.848614
0.6965	-0.847437
0.697	-0.846155
0.6975	-0.844824
0.698	-0.84342
0.6985	-0.841946
0.699	-0.840435
0.6995	-0.838837
0.7	-0.837101
0.7005	-0.835397
0.701	-0.833621
0.7015	-0.831852
0.702	-0.830038
0.7025	-0.828164
0.703	-0.826257
0.7035	-0.824317
0.704	-0.82235
0.7045	-0.820357
0.705	-0.818342
0.7055	-0.816309
0.706	-0.814261
0.7065	-0.812231
0.707	-0.810168
0.7075	-0.8081
0.708	-0.806031
0.7085	-0.803967
0.709	-0.801939
0.7095	-0.799894
0.71	-0.797888
0.7105	-0.795869
0.711	-0.793895
0.7115	-0.791917
0.712	-0.789964
0.7125	-0.788008
0.713	-0.786131
0.7135	-0.784227
0.714	-0.782354
0.7145	-0.780541
0.715	-0.778735
0.7155	-0.777019
0.716	-0.775314
0.7165	-0.773644
0.717	-0.772042
0.7175	-0.770453
0.718	-0.768934
0.7185	-0.767431
0.719	-0.765971
0.7195	-0.764525
0.72	-0.763148
0.7205	-0.761816
0.721	-0.760558
0.7215	-0.75932
0.722	-0.758104
0.7225	-0.756962
0.723	-0.755867
0.7235	-0.754742
0.724	-0.753751
0.7245	-0.752779
0.725	-0.751857
0.7255	-0.751008
0.726	-0.750204
0.7265	-0.749443
0.727	-0.748755
0.7275	-0.748085
0.728	-0.747456
0.7285	-0.746869
0.729	-0.746322
0.7295	-0.745816
0.73	-0.745322
0.7305	-0.744924
0.731	-0.744538
0.7315	-0.744187
0.732	-0.743811
0.7325	-0.743494
0.733	-0.743262
0.7335	-0.743001
0.734	-0.742823
0.7345	-0.742672
0.735	-0.742518
0.7355	-0.742388
0.736	-0.742282
0.7365	-0.742197
0.737	-0.74216
0.7375	-0.742118
0.738	-0.742067
0.7385	-0.74206
0.739	-0.742042
0.7395	-0.742066
0.74	-0.7421
0.7405	-0.742144
0.741	-0.742224
0.7415	-0.742261
0.742	-0.742331
0.7425	-0.742406
0.743	-0.742512
0.7435	-0.742594
0.744	-0.742677
0.7445	-0.742733
0.745	-0.742817
0.7455	-0.742872
0.746	-0.742952
0.7465	-0.743001
0.747	-0.743073
0.7475	-0.743138
0.748	-0.743196
0.7485	-0.743245
0.749	-0.743286
0.7495	-0.743318
0.75	-0.74334
0.7505	-0.743352
0.751	-0.743355
0.7515	-0.743321
0.752	-0.743306
0.7525	-0.743254
0.753	-0.743196
0.7535	-0.743158
0.754	-0.743114
0.7545	-0.743032
0.755	-0.742969
0.7555	-0.742868
0.756	-0.742786
0.7565	-0.742692
0.757	-0.742587
0.7575	-0.742471
0.758	-0.742344
0.7585	-0.742207
0.759	-0.74206
0.7595	-0.741902
0.76	-0.741734
0.7605	-0.741556
0.761	-0.741343
0.7615	-0.741177
0.762	-0.740977
0.7625	-0.740766
0.763	-0.740546
0.7635	-0.740345
0.764	-0.740108
0.7645	-0.739861
0.765	-0.739578
0.7655	-0.739313
0.766	-0.739036
0.7665	-0.738777
0.767	-0.738509
0.7675	-0.738203
0.768	-0.737884
0.7685	-0.737551
0.769	-0.737203
0.7695	-0.736841
0.77	-0.736466
0.7705	-0.736079
0.771	-0.735703
0.7715	-0.735314
0.772	-0.73488
0.7725	-0.734428
0.773	-0.733956
0.7735	-0.733463
0.774	-0.73295
0.7745	-0.732414
0.775	-0.731857
0.7755	-0.731277
0.776	-0.730678
0.7765	-0.730059
0.777	-0.729443
0.7775	-0.728749
0.778	-0.72806
0.7785	-0.727349
0.779	-0.726615
0.7795	-0.72586
0.78	-0.725112
0.7805	-0.724318
0.781	-0.723506
0.7815	-0.722676
0.782	-0.721829
0.7825	-0.720968
0.783	-0.720094
0.7835	-0.719209
0.784	-0.718316
0.7845	-0.717446
0.785	-0.716548
0.7855	-0.715649
0.786	-0.714698
0.7865	-0.713837
0.787	-0.712986
0.7875	-0.712122
0.788	-0.711304
0.7885	-0.710453
0.789	-0.709656
0.7895	-0.708888
0.79	-0.708154
0.7905	-0.707458
0.791	-0.70678
0.7915	-0.706178
0.792	-0.705628
0.7925	-0.705135
0.793	-0.704704
0.7935	-0.704342
0.794	-0.704085
0.7945	-0.703853
0.795	-0.703731
0.7955	-0.703694
0.796	-0.703776
0.7965	-0.703928
0.797	-0.704178
0.7975	-0.704531
0.798	-0.704991
0.7985	-0.705591
0.799	-0.706254
0.7995	-0.707064
0.8	-0.707994
0.8005	-0.709046
0.801	-0.710224
0.8015	-0.711529
0.802	-0.712963
0.8025	-0.714527
0.803	-0.716223
0.8035	-0.71805
0.804	-0.720008
0.8045	-0.722099
0.805	-0.72432
0.8055	-0.726701
0.806	-0.729155
0.8065	-0.731761
0.807	-0.73449
0.8075	-0.737341
0.808	-0.740309
0.8085	-0.743367
0.809	-0.746592
0.8095	-0.749896
0.81	-0.753276
0.8105	-0.75678
0.811	-0.760373
0.8115	-0.764048
0.812	-0.7678
0.8125	-0.771621
0.813	-0.775505
0.8135	-0.779443
0.814	-0.783429
0.8145	-0.787454
0.815	-0.791484
0.8155	-0.79554
0.816	-0.799638
0.8165	-0.803742
0.817	-0.807841
0.8175	-0.81193
0.818	-0.816001
0.8185	-0.820104
0.819	-0.824094
0.8195	-0.828063
0.82	-0.831974
0.8205	-0.835818
0.821	-0.839663
0.8215	-0.843335
0.822	-0.84689
0.8225	-0.850401
0.823	-0.853778
0.8235	-0.857038
0.824	-0.860173
0.8245	-0.863176
0.825	-0.866044
0.8255	-0.86877
0.826	-0.871319
0.8265	-0.873738
0.827	-0.875993
0.8275	-0.87808
0.828	-0.880022
0.8285	-0.881761
0.829	-0.883322
0.8295	-0.884702
0.83	-0.885894
0.8305	-0.886896
0.831	-0.887706
0.8315	-0.888323
0.832	-0.888699
0.8325	-0.888941
0.833	-0.888993
0.8335	-0.888854
0.834	-0.888522
0.8345	-0.888027
0.835	-0.887318
0.8355	-0.886422
0.836	-0.885343
0.8365	-0.884083
0.837	-0.882647
0.8375	-0.88104
0.838	-0.879266
0.8385	-0.87733
0.839	-0.875239
0.8395	-0.872998
0.84	-0.870613
0.8405	-0.868007
0.841	-0.865326
0.8415	-0.862524
0.842	-0.859636
0.8425	-0.856614
0.843	-0.853521
0.8435	-0.850336
0.844	-0.847066
0.8445	-0.843751
0.845	-0.840344
0.8455	-0.83688
0.846	-0.833368
0.8465	-0.829816
0.847	-0.826263
0.8475	-0.822692
0.848	-0.819085
0.8485	-0.815475
0.849	-0.811896
0.8495	-0.808304
0.85	-0.804764
0.8505	-0.801232
0.851	-0.797742
0.8515	-0.794329
0.852	-0.790949
0.8525	-0.787634
0.853	-0.784392
0.8535	-0.78123
0.854	-0.778155
0.8545	-0.775173
0.855	-0.772292
0.8555	-0.769492
0.856	-0.766831
0.8565	-0.764288
0.857	-0.76187
0.8575	-0.759586
0.858	-0.757439
0.8585	-0.755431
0.859	-0.75356
0.8595	-0.751804
0.86	-0.750219
0.8605	-0.748779
0.861	-0.74746
0.8615	-0.746346
0.862	-0.74533
0.8625	-0.744492
0.863	-0.743802
0.8635	-0.743235
0.864	-0.742844
0.8645	-0.742598
0.865	-0.742525
0.8655	-0.742569
0.866	-0.742727
0.8665	-0.743026
0.867	-0.743487
0.8675	-0.744078
0.868	-0.744794
0.8685	-0.745632
0.869	-0.746586
0.8695	-0.747654
0.87	-0.748802
0.8705	-0.75011
0.871	-0.751489
0.8715	-0.752987
0.872	-0.754572
0.8725	-0.756186
0.873	-0.757899
0.8735	-0.759678
0.874	-0.761514
0.8745	-0.763401
0.875	-0.765332
0.8755	-0.767299
0.876	-0.769296
0.8765	-0.771345
0.877	-0.773383
0.8775	-0.775429
0.878	-0.777477
0.8785	-0.779518
0.879	-0.781545
0.8795	-0.783552
0.88	-0.785533
0.8805	-0.787453
0.881	-0.789363
0.8815	-0.791229
0.882	-0.793045
0.8825	-0.794802
0.883	-0.796495
0.8835	-0.798117
0.884	-0.799663
0.8845	-0.80113
0.885	-0.802511
0.8855	-0.803778
0.886	-0.804982
0.8865	-0.806114
0.887	-0.807092
0.8875	-0.807996
0.888	-0.808796
0.8885	-0.809464
0.889	-0.810057
0.8895	-0.810543
0.89	-0.810919
0.8905	-0.811185
0.891	-0.81134
0.8915	-0.811413
0.892	-0.811353
0.8925	-0.811185
0.893	-0.810886
0.8935	-0.810512
0.894	-0.810006
0.8945	-0.809428
0.895	-0.808728
0.8955	-0.807939
0.896	-0.807091
0.8965	-0.806161
0.897	-0.805155
0.8975	-0.804049
0.898	-0.802874
0.8985	-0.801663
0.899	-0.800392
0.8995	-0.799066
0.9	-0.797719
0.9005	-0.796333
0.901	-0.794886
0.9015	-0.793407
0.902	-0.791878
0.9025	-0.790361
0.903	-0.78883
0.9035	-0.787268
0.904	-0.785764
0.9045	-0.784215
0.905	-0.782707
0.9055	-0.781216
0.906	-0.779773
0.9065	-0.77833
0.907	-0.77695
0.9075	-0.775558
0.908	-0.774239
0.9085	-0.772969
0.909	-0.771751
0.9095	-0.770618
0.91	-0.76952
0.9105	-0.768486
0.911	-0.767518
0.9115	-0.766619
0.912	-0.765792
0.9125	-0.765037
0.913	-0.764386
0.9135	-0.76376
0.914	-0.763239
0.9145	-0.762795
0.915	-0.762456
0.9155	-0.762167
0.916	-0.761983
0.9165	-0.761847
0.917	-0.761729
0.9175	-0.761735
0.918	-0.761838
0.9185	-0.76206
0.919	-0.762261
0.9195	-0.762522
0.92	-0.762864
0.9205	-0.763204
0.921	-0.763621
0.9215	-0.764081
0.922	-0.76461
0.9225	-0.765148
0.923	-0.765717
0.9235	-0.766285
0.924	-0.766931
0.9245	-0.767567
0.925	-0.768242
0.9255	-0.768896
0.926	-0.76955
0.9265	-0.7702
0.927	-0.770869
0.9275	-0.771501
0.928	-0.772147
0.9285	-0.772743
0.929	-0.77334
0.9295	-0.773853
0.93	-0.774359
0.9305	-0.774824
0.931	-0.775245
0.9315	-0.775618
0.932	-0.775941
0.9325	-0.77621
0.933	-0.776453
0.9335	-0.776641
0.934	-0.776746
0.9345	-0.77679
0.935	-0.776772
0.9355	-0.776722
0.936	-0.776556
0.9365	-0.776381
0.937	-0.776121
0.9375	-0.7758
0.938	-0.775362
0.9385	-0.774916
0.939	-0.774415
0.9395	-0.773861
0.94	-0.77323
0.9405	-0.772581
0.941	-0.771917
0.9415	-0.771187
0.942	-0.77042
0.9425	-0.769622
0.943	-0.768795
0.9435	-0.767946
0.944	-0.76708
0.9445	-0.7662
0.945	-0.765314
0.9455	-0.764425
0.946	-0.763541
0.9465	-0.762695
0.947	-0.761839
0.9475	-0.761005
0.948	-0.760201
0.9485	-0.759434
0.949	-0.758676
0.9495	-0.757987
0.95	-0.757323
0.9505	-0.756742
0.951	-0.75625
0.9515	-0.755798
0.952	-0.755415
0.9525	-0.755107
0.953	-0.754851
0.9535	-0.754682
0.954	-0.754628
0.9545	-0.754693
0.955	-0.754853
0.9555	-0.755084
0.956	-0.755412
0.9565	-0.755815
0.957	-0.756347
0.9575	-0.756955
0.958	-0.75767
0.9585	-0.758515
0.959	-0.759462
0.9595	-0.760509
0.96	-0.761686
0.9605	-0.762935
0.961	-0.764281
0.9615	-0.76572
0.962	-0.76725
0.9625	-0.76887
0.963	-0.770578
0.9635	-0.772365
0.964	-0.774225
0.9645	-0.776155
0.965	-0.778148
0.9655	-0.780199
0.966	-0.782302
0.9665	-0.784454
0.967	-0.786618
0.9675	-0.788838
0.968	-0.791112
0.9685	-0.793376
0.969	-0.795648
0.9695	-0.79795
0.97	-0.800219
0.9705	-0.802473
0.971	-0.804678
0.9715	-0.806879
0.972	-0.80904
0.9725	-0.811176
0.973	-0.813201
0.9735	-0.81519
0.974	-0.817079
0.9745	-0.818944
0.975	-0.820694
0.9755	-0.822346
0.976	-0.823894
0.9765	-0.82533
0.977	-0.826677
0.9775	-0.827872
0.978	-0.828937
0.9785	-0.829864
0.979	-0.830649
0.9795	-0.831286
0.98	-0.831774
0.9805	-0.832084
0.981	-0.832263
0.9815	-0.832278
0.982	-0.832156
0.9825	-0.831815
0.983	-0.831332
0.9835	-0.830677
0.984	-0.82988
0.9845	-0.828885
0.985	-0.827693
0.9855	-0.826359
0.986	-0.824856
0.9865	-0.823186
0.987	-0.821351
0.9875	-0.819355
0.988	-0.817202
0.9885	-0.814924
0.989	-0.812472
0.9895	-0.809878
0.99	-0.807146
0.9905	-0.804284
0.991	-0.801296
0.9915	-0.798192
0.992	-0.794952
0.9925	-0.791665
0.993	-0.788255
0.9935	-0.78476
0.994	-0.781189
0.9945	-0.77755
0.995	-0.773883
0.9955	-0.770118
0.996	-0.766343
0.9965	-0.76254
0.997	-0.758719
0.9975	-0.754889
0.998	-0.751062
0.9985	-0.747247
0.999	-0.743455
[truncated: 44,514 more rows]

## Sheet: Fig. S2e,h
t (msec)	Slip (microns)
0	-0.993882
0.0005	-0.994171
0.001	-0.994655
0.0015	-0.995337
0.002	-0.996217
0.0025	-0.997295
0.003	-0.998571
0.0035	-1.00004
0.004	-1.00171
0.0045	-1.0036
0.005	-1.00567
0.0055	-1.00787
0.006	-1.01026
0.0065	-1.01274
0.007	-1.01554
0.0075	-1.01844
0.008	-1.02152
0.0085	-1.02473
0.009	-1.02809
0.0095	-1.03159
0.01	-1.03525
0.0105	-1.03899
0.011	-1.04284
0.0115	-1.04676
0.012	-1.0508
0.0125	-1.05491
0.013	-1.05909
0.0135	-1.06327
0.014	-1.06754
0.0145	-1.07188
0.015	-1.07612
0.0155	-1.08046
0.016	-1.08482
0.0165	-1.08911
0.017	-1.09343
0.0175	-1.09771
0.018	-1.10193
0.0185	-1.10611
0.019	-1.11024
0.0195	-1.11429
0.02	-1.11827
0.0205	-1.12217
0.021	-1.12595
0.0215	-1.12966
0.022	-1.13326
0.0225	-1.13673
0.023	-1.1401
0.0235	-1.14335
0.024	-1.1465
0.0245	-1.14951
0.025	-1.15236
0.0255	-1.15506
0.026	-1.15758
0.0265	-1.15999
0.027	-1.16222
0.0275	-1.16431
0.028	-1.16625
0.0285	-1.16807
0.029	-1.16969
0.0295	-1.17116
0.03	-1.1725
0.0305	-1.17365
0.031	-1.17467
0.0315	-1.17551
0.032	-1.17616
0.0325	-1.17672
0.033	-1.1771
0.0335	-1.17734
0.034	-1.17742
0.0345	-1.17731
0.035	-1.17712
0.0355	-1.17681
0.036	-1.17638
0.0365	-1.17579
0.037	-1.17498
0.0375	-1.17419
0.038	-1.17324
0.0385	-1.17216
0.039	-1.17097
0.0395	-1.16967
0.04	-1.16829
0.0405	-1.16676
0.041	-1.16513
0.0415	-1.16342
0.042	-1.16164
0.0425	-1.1598
0.043	-1.15785
0.0435	-1.15581
0.044	-1.15367
0.0445	-1.15147
0.045	-1.1492
0.0455	-1.14686
0.046	-1.14443
0.0465	-1.14197
0.047	-1.13944
0.0475	-1.13679
0.048	-1.13414
0.0485	-1.13144
0.049	-1.12863
0.0495	-1.12583
0.05	-1.12296
0.0505	-1.12004
0.051	-1.11713
0.0515	-1.11418
0.052	-1.11117
0.0525	-1.10811
0.053	-1.10502
0.0535	-1.10187
0.054	-1.09872
0.0545	-1.09555
0.055	-1.09235
0.0555	-1.08913
0.056	-1.08589
0.0565	-1.08264
0.057	-1.07938
0.0575	-1.07612
0.058	-1.07288
0.0585	-1.06959
0.059	-1.06634
0.0595	-1.06309
0.06	-1.05988
0.0605	-1.0567
0.061	-1.05348
0.0615	-1.05031
0.062	-1.04718
0.0625	-1.04408
0.063	-1.04104
0.0635	-1.03804
0.064	-1.03512
0.0645	-1.03222
0.065	-1.0294
0.0655	-1.02666
0.066	-1.024
0.0665	-1.02139
0.067	-1.01888
0.0675	-1.01648
0.068	-1.01419
0.0685	-1.01203
0.069	-1.01
0.0695	-1.00811
0.07	-1.00632
0.0705	-1.00461
0.071	-1.00304
0.0715	-1.00161
0.072	-1.00036
0.0725	-0.999254
0.073	-0.998305
0.0735	-0.997514
0.074	-0.996911
0.0745	-0.996447
0.075	-0.99612
0.0755	-0.996036
0.076	-0.996038
0.0765	-0.996214
0.077	-0.99656
0.0775	-0.997102
0.078	-0.997843
0.0785	-0.998727
0.079	-0.999778
0.0795	-1.001
0.08	-1.0024
0.0805	-1.004
0.081	-1.00566
0.0815	-1.00752
0.082	-1.00945
0.0825	-1.01159
0.083	-1.01389
0.0835	-1.01632
0.084	-1.01884
0.0845	-1.02149
0.085	-1.02422
0.0855	-1.02708
0.086	-1.03002
0.0865	-1.03305
0.087	-1.03615
0.0875	-1.03932
0.088	-1.04251
0.0885	-1.04579
0.089	-1.04906
0.0895	-1.05238
0.09	-1.05571
0.0905	-1.05907
0.091	-1.06241
0.0915	-1.06565
0.092	-1.06892
0.0925	-1.07217
0.093	-1.07538
0.0935	-1.07847
0.094	-1.08149
0.0945	-1.08442
0.095	-1.08723
0.0955	-1.08994
0.096	-1.09254
0.0965	-1.09508
0.097	-1.09746
0.0975	-1.0997
0.098	-1.1018
0.0985	-1.10374
0.099	-1.10556
0.0995	-1.10716
0.1	-1.10862
0.1005	-1.10988
0.101	-1.111
0.1015	-1.11193
0.102	-1.11265
0.1025	-1.11325
0.103	-1.11363
0.1035	-1.11382
0.104	-1.11383
0.1045	-1.11369
0.105	-1.11332
0.1055	-1.11282
0.106	-1.1121
0.1065	-1.11121
0.107	-1.11017
0.1075	-1.10898
0.108	-1.10763
0.1085	-1.10611
0.109	-1.10447
0.1095	-1.10272
0.11	-1.10082
0.1105	-1.09883
0.111	-1.09674
0.1115	-1.09452
0.112	-1.09224
0.1125	-1.08977
0.113	-1.08731
0.1135	-1.08479
0.114	-1.08221
0.1145	-1.0796
0.115	-1.07704
0.1155	-1.07437
0.116	-1.0717
0.1165	-1.069
0.117	-1.06634
0.1175	-1.06371
0.118	-1.0611
0.1185	-1.0586
0.119	-1.05613
0.1195	-1.05372
0.12	-1.05133
0.1205	-1.04901
0.121	-1.04678
0.1215	-1.04464
0.122	-1.04264
0.1225	-1.04075
0.123	-1.03895
0.1235	-1.03745
0.124	-1.03591
0.1245	-1.03456
0.125	-1.03331
0.1255	-1.03215
0.126	-1.03121
0.1265	-1.03042
0.127	-1.02974
0.1275	-1.02921
0.128	-1.02883
0.1285	-1.02862
0.129	-1.02853
0.1295	-1.02855
0.13	-1.02874
0.1305	-1.02906
0.131	-1.02949
0.1315	-1.0301
0.132	-1.03081
0.1325	-1.03165
0.133	-1.03262
0.1335	-1.03367
0.134	-1.03482
0.1345	-1.03592
0.135	-1.03725
0.1355	-1.03866
0.136	-1.04012
0.1365	-1.04163
0.137	-1.04316
0.1375	-1.04479
0.138	-1.0464
0.1385	-1.0481
0.139	-1.04979
0.1395	-1.05145
0.14	-1.05318
0.1405	-1.05488
0.141	-1.05654
0.1415	-1.05817
0.142	-1.05977
0.1425	-1.06129
0.143	-1.06282
0.1435	-1.06426
0.144	-1.06563
0.1445	-1.06692
0.145	-1.06814
0.1455	-1.06924
0.146	-1.07027
0.1465	-1.07122
0.147	-1.07201
0.1475	-1.07272
0.148	-1.07331
0.1485	-1.07379
0.149	-1.07411
0.1495	-1.07434
0.15	-1.07439
0.1505	-1.07436
0.151	-1.07418
0.1515	-1.07392
0.152	-1.07354
0.1525	-1.073
0.153	-1.07232
0.1535	-1.0715
0.154	-1.0706
0.1545	-1.06956
0.155	-1.06836
0.1555	-1.06708
0.156	-1.06569
0.1565	-1.06413
0.157	-1.06251
0.1575	-1.06082
0.158	-1.059
0.1585	-1.0571
0.159	-1.05508
0.1595	-1.05302
0.16	-1.05089
0.1605	-1.04869
0.161	-1.04644
0.1615	-1.04413
0.162	-1.04178
0.1625	-1.0394
0.163	-1.03696
0.1635	-1.03452
0.164	-1.03204
0.1645	-1.02958
0.165	-1.02715
0.1655	-1.0247
0.166	-1.02223
0.1665	-1.01981
0.167	-1.01742
0.1675	-1.01504
0.168	-1.01273
0.1685	-1.01046
0.169	-1.00826
0.1695	-1.00614
0.17	-1.00407
0.1705	-1.00207
0.171	-1.00014
0.1715	-0.998301
0.172	-0.996517
0.1725	-0.994822
0.173	-0.993251
0.1735	-0.991777
0.174	-0.990432
0.1745	-0.989166
0.175	-0.988009
0.1755	-0.986964
0.176	-0.986054
0.1765	-0.98517
0.177	-0.984453
0.1775	-0.983846
0.178	-0.983352
0.1785	-0.982944
0.179	-0.982676
0.1795	-0.982489
0.18	-0.982436
0.1805	-0.982461
0.181	-0.982616
0.1815	-0.982878
0.182	-0.983244
0.1825	-0.983709
0.183	-0.984268
0.1835	-0.984895
0.184	-0.985665
0.1845	-0.986467
0.185	-0.98738
0.1855	-0.988371
0.186	-0.989412
0.1865	-0.990553
0.187	-0.99176
0.1875	-0.99303
0.188	-0.994388
0.1885	-0.995775
0.189	-0.997213
0.1895	-0.998698
0.19	-1.00023
0.1905	-1.00179
0.191	-1.00339
0.1915	-1.00503
0.192	-1.00669
0.1925	-1.00843
0.193	-1.01013
0.1935	-1.01186
0.194	-1.01362
0.1945	-1.01537
0.195	-1.01715
0.1955	-1.01891
0.196	-1.02071
0.1965	-1.02248
0.197	-1.02423
0.1975	-1.02598
0.198	-1.02774
0.1985	-1.02948
0.199	-1.03123
0.1995	-1.03295
0.2	-1.03475
0.2005	-1.03647
0.201	-1.03817
0.2015	-1.03996
0.202	-1.04166
0.2025	-1.04335
0.203	-1.04506
0.2035	-1.04671
0.204	-1.04838
0.2045	-1.05008
0.205	-1.05172
0.2055	-1.0534
0.206	-1.05507
0.2065	-1.05675
0.207	-1.05843
0.2075	-1.06012
0.208	-1.0618
0.2085	-1.06352
0.209	-1.06525
0.2095	-1.06702
0.21	-1.06885
0.2105	-1.07062
0.211	-1.07242
0.2115	-1.07428
0.212	-1.07619
0.2125	-1.07811
0.213	-1.08006
0.2135	-1.08205
0.214	-1.08404
0.2145	-1.08612
0.215	-1.08817
0.2155	-1.09031
0.216	-1.09246
0.2165	-1.09469
0.217	-1.09696
0.2175	-1.09931
0.218	-1.10168
0.2185	-1.10412
0.219	-1.10652
0.2195	-1.10903
0.22	-1.11158
0.2205	-1.11417
0.221	-1.1169
0.2215	-1.11958
0.222	-1.12228
0.2225	-1.12502
0.223	-1.12783
0.2235	-1.13075
0.224	-1.13359
0.2245	-1.13646
0.225	-1.13936
0.2255	-1.14228
0.226	-1.14524
0.2265	-1.14823
0.227	-1.15122
0.2275	-1.15422
0.228	-1.15722
0.2285	-1.16022
0.229	-1.16318
0.2295	-1.16619
0.23	-1.16919
0.2305	-1.17218
0.231	-1.1751
0.2315	-1.17798
0.232	-1.18076
0.2325	-1.18352
0.233	-1.18626
0.2335	-1.18891
0.234	-1.19156
0.2345	-1.1941
0.235	-1.19658
0.2355	-1.19901
0.236	-1.20133
0.2365	-1.20356
0.237	-1.2057
0.2375	-1.20773
0.238	-1.20968
0.2385	-1.21152
0.239	-1.21328
0.2395	-1.21488
0.24	-1.21639
0.2405	-1.21775
0.241	-1.21898
0.2415	-1.22014
0.242	-1.22114
0.2425	-1.22205
0.243	-1.22283
0.2435	-1.22346
0.244	-1.22395
0.2445	-1.22426
0.245	-1.22451
0.2455	-1.2246
0.246	-1.22459
0.2465	-1.22442
0.247	-1.22408
0.2475	-1.2237
0.248	-1.22314
0.2485	-1.22244
0.249	-1.22162
0.2495	-1.22068
0.25	-1.21961
0.2505	-1.21838
0.251	-1.2171
0.2515	-1.21569
0.252	-1.21419
0.2525	-1.21254
0.253	-1.21081
0.2535	-1.209
0.254	-1.20702
0.2545	-1.205
0.255	-1.20287
0.2555	-1.20066
0.256	-1.19839
0.2565	-1.19607
0.257	-1.19369
0.2575	-1.19125
0.258	-1.18878
0.2585	-1.18624
0.259	-1.18366
0.2595	-1.18103
0.26	-1.17837
0.2605	-1.17566
0.261	-1.17295
0.2615	-1.17027
0.262	-1.16751
0.2625	-1.16475
0.263	-1.16198
0.2635	-1.1592
0.264	-1.15641
0.2645	-1.15363
0.265	-1.15086
0.2655	-1.1481
0.266	-1.14532
0.2665	-1.14258
0.267	-1.13987
0.2675	-1.1372
0.268	-1.13452
0.2685	-1.13187
0.269	-1.12922
0.2695	-1.12662
0.27	-1.12402
0.2705	-1.12151
0.271	-1.11899
0.2715	-1.11652
0.272	-1.11405
0.2725	-1.11167
0.273	-1.10929
0.2735	-1.10695
0.274	-1.10461
0.2745	-1.10236
0.275	-1.10008
0.2755	-1.09787
0.276	-1.09572
0.2765	-1.0936
0.277	-1.09146
0.2775	-1.08938
0.278	-1.08736
0.2785	-1.08531
0.279	-1.08331
0.2795	-1.08134
0.28	-1.0794
0.2805	-1.07748
0.281	-1.07559
0.2815	-1.07372
0.282	-1.07188
0.2825	-1.07006
0.283	-1.06823
0.2835	-1.06649
0.284	-1.06475
0.2845	-1.06306
0.285	-1.06136
0.2855	-1.05969
0.286	-1.05805
0.2865	-1.05643
0.287	-1.05484
0.2875	-1.05327
0.288	-1.05175
0.2885	-1.05022
0.289	-1.0487
0.2895	-1.04723
0.29	-1.04581
0.2905	-1.04443
0.291	-1.04303
0.2915	-1.04169
0.292	-1.04036
0.2925	-1.03915
0.293	-1.03789
0.2935	-1.0367
0.294	-1.03554
0.2945	-1.03443
0.295	-1.03339
0.2955	-1.03239
0.296	-1.03142
0.2965	-1.03054
0.297	-1.02962
0.2975	-1.02876
0.298	-1.02803
0.2985	-1.02732
0.299	-1.02674
0.2995	-1.02616
0.3	-1.02561
0.3005	-1.02516
0.301	-1.02476
0.3015	-1.02444
0.302	-1.02418
0.3025	-1.02399
0.303	-1.02389
0.3035	-1.02384
0.304	-1.02386
0.3045	-1.02395
0.305	-1.02409
0.3055	-1.02434
0.306	-1.0247
0.3065	-1.02513
0.307	-1.02563
0.3075	-1.02623
0.308	-1.02687
0.3085	-1.02754
0.309	-1.02831
0.3095	-1.02913
0.31	-1.02994
0.3105	-1.03096
0.311	-1.03203
0.3115	-1.03316
0.312	-1.03438
0.3125	-1.03564
0.313	-1.03694
0.3135	-1.03832
0.314	-1.03977
0.3145	-1.04127
0.315	-1.0428
0.3155	-1.0444
0.316	-1.04608
0.3165	-1.04781
0.317	-1.04955
0.3175	-1.05134
0.318	-1.05313
0.3185	-1.05501
0.319	-1.05687
0.3195	-1.05876
0.32	-1.06069
0.3205	-1.06265
0.321	-1.06475
0.3215	-1.06668
0.322	-1.06866
0.3225	-1.07064
0.323	-1.07262
0.3235	-1.07462
0.324	-1.07656
0.3245	-1.07852
0.325	-1.08044
0.3255	-1.08234
0.326	-1.08425
0.3265	-1.0861
0.327	-1.08794
0.3275	-1.08975
0.328	-1.09154
0.3285	-1.09328
0.329	-1.09499
0.3295	-1.09665
0.33	-1.09827
0.3305	-1.09981
0.331	-1.10129
0.3315	-1.10268
0.332	-1.10406
0.3325	-1.10533
0.333	-1.10654
0.3335	-1.10769
0.334	-1.10871
0.3345	-1.10965
0.335	-1.1105
0.3355	-1.11131
0.336	-1.112
0.3365	-1.11266
0.337	-1.11317
0.3375	-1.11359
0.338	-1.11389
0.3385	-1.11414
0.339	-1.1143
0.3395	-1.11434
0.34	-1.11427
0.3405	-1.11395
0.341	-1.11366
0.3415	-1.11326
0.342	-1.11276
0.3425	-1.11214
0.343	-1.11147
0.3435	-1.11064
0.344	-1.1097
0.3445	-1.10866
0.345	-1.10751
0.3455	-1.10626
0.346	-1.10487
0.3465	-1.10341
0.347	-1.10185
0.3475	-1.1002
0.348	-1.09841
0.3485	-1.09653
0.349	-1.09458
0.3495	-1.09256
0.35	-1.09041
0.3505	-1.08819
0.351	-1.08586
0.3515	-1.08348
0.352	-1.08103
0.3525	-1.07853
0.353	-1.07593
0.3535	-1.07325
0.354	-1.07053
0.3545	-1.06775
0.355	-1.0649
0.3555	-1.06204
0.356	-1.05911
0.3565	-1.05617
0.357	-1.05321
0.3575	-1.05022
0.358	-1.04724
0.3585	-1.04425
0.359	-1.04123
0.3595	-1.0382
0.36	-1.03518
0.3605	-1.03214
0.361	-1.02914
0.3615	-1.02614
0.362	-1.0232
0.3625	-1.02032
0.363	-1.01747
0.3635	-1.01464
0.364	-1.01185
0.3645	-1.00911
0.365	-1.00644
0.3655	-1.00382
0.366	-1.00133
0.3665	-0.998849
0.367	-0.996443
0.3675	-0.994142
0.368	-0.991844
0.3685	-0.989687
0.369	-0.987619
0.3695	-0.985643
0.37	-0.983734
0.3705	-0.981947
0.371	-0.980259
0.3715	-0.978672
0.372	-0.977159
0.3725	-0.975775
0.373	-0.974496
0.3735	-0.973322
0.374	-0.972253
0.3745	-0.971265
0.375	-0.970411
0.3755	-0.969662
0.376	-0.969018
0.3765	-0.968477
0.377	-0.968009
0.3775	-0.967666
0.378	-0.967422
0.3785	-0.967275
0.379	-0.967197
0.3795	-0.96724
0.38	-0.967373
0.3805	-0.967594
0.381	-0.967899
0.3815	-0.968285
0.382	-0.968751
0.3825	-0.969296
0.383	-0.969863
0.3835	-0.97058
0.384	-0.971359
0.3845	-0.972202
0.385	-0.973105
0.3855	-0.974038
0.386	-0.974997
0.3865	-0.976063
0.387	-0.977123
0.3875	-0.978256
0.388	-0.979434
0.3885	-0.980653
0.389	-0.981883
0.3895	-0.983176
0.39	-0.984505
0.3905	-0.985868
0.391	-0.987264
0.3915	-0.988692
0.392	-0.990151
0.3925	-0.99164
0.393	-0.993188
0.3935	-0.994769
0.394	-0.996356
0.3945	-0.997972
0.395	-0.99962
0.3955	-1.0013
0.396	-1.00299
0.3965	-1.00468
0.397	-1.00648
0.3975	-1.0083
0.398	-1.01014
0.3985	-1.01199
0.399	-1.01393
0.3995	-1.01592
0.4	-1.01796
0.4005	-1.02007
0.401	-1.0222
0.4015	-1.02442
0.402	-1.02667
0.4025	-1.02899
0.403	-1.03133
0.4035	-1.03377
0.404	-1.03622
0.4045	-1.03881
0.405	-1.04149
0.4055	-1.04429
0.406	-1.04715
0.4065	-1.05006
0.407	-1.05306
0.4075	-1.0561
0.408	-1.05928
0.4085	-1.06256
0.409	-1.0659
0.4095	-1.06935
0.41	-1.0729
0.4105	-1.07654
0.411	-1.08027
0.4115	-1.08412
0.412	-1.08803
0.4125	-1.09203
0.413	-1.09613
0.4135	-1.10033
0.414	-1.10457
0.4145	-1.10891
0.415	-1.11333
0.4155	-1.11782
0.416	-1.12239
0.4165	-1.12703
0.417	-1.13169
0.4175	-1.13648
0.418	-1.14128
0.4185	-1.14618
0.419	-1.1511
0.4195	-1.15601
0.42	-1.16096
0.4205	-1.16589
0.421	-1.17083
0.4215	-1.1758
0.422	-1.18071
0.4225	-1.18563
0.423	-1.19052
0.4235	-1.19537
0.424	-1.20021
0.4245	-1.20496
0.425	-1.20965
0.4255	-1.21421
0.426	-1.21877
0.4265	-1.22321
0.427	-1.2276
0.4275	-1.23182
0.428	-1.2359
0.4285	-1.23987
0.429	-1.24369
0.4295	-1.24734
0.43	-1.25092
0.4305	-1.25431
0.431	-1.25757
0.4315	-1.26059
0.432	-1.26347
0.4325	-1.26613
0.433	-1.26863
0.4335	-1.27093
0.434	-1.27301
0.4345	-1.27488
0.435	-1.27657
0.4355	-1.27807
0.436	-1.27934
0.4365	-1.28042
0.437	-1.28128
0.4375	-1.28191
0.438	-1.28222
0.4385	-1.28238
0.439	-1.28238
0.4395	-1.28216
0.44	-1.28171
0.4405	-1.28107
0.441	-1.2802
0.4415	-1.27917
0.442	-1.27795
0.4425	-1.27652
0.443	-1.27491
0.4435	-1.27314
0.444	-1.2712
0.4445	-1.26908
0.445	-1.26684
0.4455	-1.26446
0.446	-1.26195
0.4465	-1.25934
0.447	-1.2566
0.4475	-1.25369
0.448	-1.25075
0.4485	-1.24772
0.449	-1.24465
0.4495	-1.24149
0.45	-1.23832
0.4505	-1.23506
0.451	-1.23171
0.4515	-1.22838
0.452	-1.22504
0.4525	-1.22172
0.453	-1.21834
0.4535	-1.215
0.454	-1.21171
0.4545	-1.20843
0.455	-1.20515
0.4555	-1.20194
0.456	-1.1988
0.4565	-1.1957
0.457	-1.19267
0.4575	-1.18968
0.458	-1.18679
0.4585	-1.184
0.459	-1.18124
0.4595	-1.1786
0.46	-1.17614
0.4605	-1.17372
0.461	-1.17134
0.4615	-1.16908
0.462	-1.16693
0.4625	-1.16484
0.463	-1.16289
0.4635	-1.16104
0.464	-1.15928
0.4645	-1.15759
0.465	-1.15605
0.4655	-1.15456
0.466	-1.15316
0.4665	-1.15184
0.467	-1.15063
0.4675	-1.14946
0.468	-1.14836
0.4685	-1.14732
0.469	-1.14634
0.4695	-1.14541
0.47	-1.1445
0.4705	-1.14366
0.471	-1.14288
0.4715	-1.1421
0.472	-1.14131
0.4725	-1.14057
0.473	-1.13982
0.4735	-1.13911
0.474	-1.13838
0.4745	-1.13762
0.475	-1.13683
0.4755	-1.13604
0.476	-1.13518
0.4765	-1.13428
0.477	-1.13334
0.4775	-1.13233
0.478	-1.13128
0.4785	-1.13016
0.479	-1.12895
0.4795	-1.12773
0.48	-1.12639
0.4805	-1.12498
0.481	-1.12349
0.4815	-1.1219
0.482	-1.12021
0.4825	-1.11846
0.483	-1.1166
0.4835	-1.11471
0.484	-1.11272
0.4845	-1.11059
0.485	-1.1084
0.4855	-1.10612
0.486	-1.10376
0.4865	-1.10138
0.487	-1.09886
0.4875	-1.09628
0.488	-1.09365
0.4885	-1.09091
0.489	-1.08816
0.4895	-1.08533
0.49	-1.08249
0.4905	-1.07958
0.491	-1.07664
0.4915	-1.07365
0.492	-1.07064
0.4925	-1.06762
0.493	-1.06463
0.4935	-1.06164
0.494	-1.05867
0.4945	-1.0557
0.495	-1.05278
0.4955	-1.0499
0.496	-1.04709
0.4965	-1.04431
0.497	-1.04159
0.4975	-1.03894
0.498	-1.03635
0.4985	-1.0339
0.499	-1.03154
0.4995	-1.02927
0.5	-1.02711
0.5005	-1.02506
0.501	-1.02311
0.5015	-1.02132
0.502	-1.01966
0.5025	-1.01818
0.503	-1.01679
0.5035	-1.01558
0.504	-1.01452
0.5045	-1.01362
0.505	-1.01286
0.5055	-1.01232
0.506	-1.01191
0.5065	-1.01163
0.507	-1.01155
0.5075	-1.01166
0.508	-1.01189
0.5085	-1.0123
0.509	-1.01287
0.5095	-1.0136
0.51	-1.01448
0.5105	-1.01552
0.511	-1.0167
0.5115	-1.01803
0.512	-1.01952
0.5125	-1.02113
0.513	-1.02287
0.5135	-1.02467
0.514	-1.0266
0.5145	-1.02861
0.515	-1.03074
0.5155	-1.03295
0.516	-1.03522
0.5165	-1.03755
0.517	-1.03997
0.5175	-1.04243
0.518	-1.04495
0.5185	-1.04746
0.519	-1.04999
0.5195	-1.05254
0.52	-1.05505
0.5205	-1.05755
0.521	-1.06003
0.5215	-1.06246
0.522	-1.06481
0.5225	-1.0671
0.523	-1.06925
0.5235	-1.07137
0.524	-1.0734
0.5245	-1.07526
0.525	-1.07703
0.5255	-1.07868
0.526	-1.08021
0.5265	-1.08161
0.527	-1.08298
0.5275	-1.08405
0.528	-1.08492
0.5285	-1.08564
0.529	-1.08613
0.5295	-1.08648
0.53	-1.08665
0.5305	-1.08662
0.531	-1.08639
0.5315	-1.08597
0.532	-1.08534
0.5325	-1.08454
0.533	-1.0835
0.5335	-1.08223
0.534	-1.08079
0.5345	-1.07916
0.535	-1.07736
0.5355	-1.07537
0.536	-1.07313
0.5365	-1.07073
0.537	-1.06811
0.5375	-1.06534
0.538	-1.06236
0.5385	-1.05925
0.539	-1.05592
0.5395	-1.05246
0.54	-1.04888
0.5405	-1.04516
0.541	-1.04129
0.5415	-1.03729
0.542	-1.03324
0.5425	-1.02904
0.543	-1.02475
0.5435	-1.02035
0.544	-1.01591
0.5445	-1.01135
0.545	-1.00677
0.5455	-1.00218
0.546	-0.997568
0.5465	-0.993054
0.547	-0.988436
0.5475	-0.983826
0.548	-0.979237
0.5485	-0.974678
0.549	-0.970106
0.5495	-0.965641
0.55	-0.961209
0.5505	-0.956875
0.551	-0.952624
0.5515	-0.948495
0.552	-0.944442
0.5525	-0.940475
0.553	-0.936687
0.5535	-0.933027
0.554	-0.929449
0.5545	-0.926069
0.555	-0.922812
0.5555	-0.919712
0.556	-0.916805
0.5565	-0.914069
0.557	-0.911478
0.5575	-0.909096
0.558	-0.906844
0.5585	-0.90483
0.559	-0.902978
0.5595	-0.901319
0.56	-0.899856
0.5605	-0.898618
0.561	-0.897554
0.5615	-0.896688
0.562	-0.89602
0.5625	-0.89555
0.563	-0.895278
0.5635	-0.895256
0.564	-0.895373
0.5645	-0.895683
0.565	-0.896182
0.5655	-0.896868
0.566	-0.897738
0.5665	-0.898786
0.567	-0.900011
0.5675	-0.901406
0.568	-0.902997
0.5685	-0.904638
0.569	-0.906486
0.5695	-0.908511
0.57	-0.910678
0.5705	-0.912985
0.571	-0.915404
0.5715	-0.91798
0.572	-0.920681
0.5725	-0.923526
0.573	-0.926459
0.5735	-0.929587
0.574	-0.932739
0.5745	-0.935988
0.575	-0.93933
0.5755	-0.942785
0.576	-0.946293
0.5765	-0.94988
0.577	-0.953538
0.5775	-0.957265
0.578	-0.961055
0.5785	-0.964933
0.579	-0.968812
0.5795	-0.972741
0.58	-0.976722
0.5805	-0.980773
0.581	-0.984894
0.5815	-0.988995
0.582	-0.993155
0.5825	-0.997344
0.583	-1.00156
0.5835	-1.0058
0.584	-1.01006
0.5845	-1.01436
0.585	-1.01871
0.5855	-1.02302
0.586	-1.02733
0.5865	-1.03169
0.587	-1.03603
0.5875	-1.04038
0.588	-1.04477
0.5885	-1.04914
0.589	-1.0535
0.5895	-1.05789
0.59	-1.06225
0.5905	-1.06663
0.591	-1.07096
0.5915	-1.07524
0.592	-1.07954
0.5925	-1.08382
0.593	-1.08809
0.5935	-1.09236
0.594	-1.09657
0.5945	-1.10081
0.595	-1.10499
0.5955	-1.10916
0.596	-1.11329
0.5965	-1.11736
0.597	-1.12138
0.5975	-1.12529
0.598	-1.12919
0.5985	-1.13304
0.599	-1.13682
0.5995	-1.14053
0.6	-1.14411
0.6005	-1.14769
0.601	-1.15119
0.6015	-1.15458
0.602	-1.15787
0.6025	-1.16103
0.603	-1.16412
0.6035	-1.1671
0.604	-1.16994
0.6045	-1.17268
0.605	-1.17533
0.6055	-1.1778
0.606	-1.18015
0.6065	-1.18237
0.607	-1.18444
0.6075	-1.18632
0.608	-1.18805
0.6085	-1.18965
0.609	-1.19106
0.6095	-1.19231
0.61	-1.1934
0.6105	-1.19431
0.611	-1.19499
0.6115	-1.19554
0.612	-1.19592
0.6125	-1.1961
0.613	-1.19608
0.6135	-1.19582
0.614	-1.19545
0.6145	-1.19486
0.615	-1.19408
0.6155	-1.19311
0.616	-1.19199
0.6165	-1.19063
0.617	-1.18911
0.6175	-1.18741
0.618	-1.18554
0.6185	-1.18349
0.619	-1.18127
0.6195	-1.17888
0.62	-1.1763
0.6205	-1.17357
0.621	-1.17074
0.6215	-1.16773
0.622	-1.16456
0.6225	-1.1613
0.623	-1.15788
0.6235	-1.15438
0.624	-1.1508
0.6245	-1.14718
0.625	-1.14337
0.6255	-1.13949
0.626	-1.13554
0.6265	-1.13156
0.627	-1.12752
0.6275	-1.12341
0.628	-1.11924
0.6285	-1.11508
0.629	-1.11091
0.6295	-1.10674
0.63	-1.1026
0.6305	-1.09845
0.631	-1.09428
0.6315	-1.09021
0.632	-1.08615
0.6325	-1.08214
0.633	-1.07815
0.6335	-1.07429
0.634	-1.07053
0.6345	-1.06676
0.635	-1.06311
0.6355	-1.05952
0.636	-1.05605
0.6365	-1.05267
0.637	-1.04942
0.6375	-1.0463
0.638	-1.04328
0.6385	-1.04034
0.639	-1.03755
0.6395	-1.03488
0.64	-1.03234
0.6405	-1.02994
0.641	-1.02766
0.6415	-1.02554
0.642	-1.02352
0.6425	-1.02164
0.643	-1.01988
0.6435	-1.01823
0.644	-1.01679
0.6445	-1.01545
0.645	-1.01417
0.6455	-1.01301
0.646	-1.01202
0.6465	-1.01103
0.647	-1.01022
0.6475	-1.00953
0.648	-1.00894
0.6485	-1.00845
0.649	-1.00807
0.6495	-1.00773
0.65	-1.00753
0.6505	-1.00738
0.651	-1.0073
0.6515	-1.00728
0.652	-1.00733
0.6525	-1.00744
0.653	-1.00759
0.6535	-1.00774
0.654	-1.00799
0.6545	-1.00827
0.655	-1.00868
0.6555	-1.00904
0.656	-1.00942
0.6565	-1.00984
0.657	-1.01027
0.6575	-1.01067
0.658	-1.01115
0.6585	-1.01164
0.659	-1.01214
0.6595	-1.01266
0.66	-1.01315
0.6605	-1.01369
0.661	-1.01425
0.6615	-1.01478
0.662	-1.01534
0.6625	-1.01589
0.663	-1.01645
0.6635	-1.01702
0.664	-1.01766
0.6645	-1.01829
0.665	-1.01894
0.6655	-1.01961
0.666	-1.02018
0.6665	-1.02089
0.667	-1.02162
0.6675	-1.02238
0.668	-1.02319
0.6685	-1.02403
0.669	-1.0249
0.6695	-1.02584
0.67	-1.02686
0.6705	-1.02789
0.671	-1.029
0.6715	-1.03018
0.672	-1.0314
0.6725	-1.03271
0.673	-1.03408
0.6735	-1.03556
0.674	-1.03712
0.6745	-1.03874
0.675	-1.0405
0.6755	-1.0423
0.676	-1.04422
0.6765	-1.04621
0.677	-1.04839
0.6775	-1.05061
0.678	-1.05295
0.6785	-1.05534
0.679	-1.05784
0.6795	-1.06045
0.68	-1.06312
0.6805	-1.06585
0.681	-1.06875
0.6815	-1.07174
0.682	-1.07479
0.6825	-1.07792
0.683	-1.08116
0.6835	-1.08447
0.684	-1.08782
0.6845	-1.09125
0.685	-1.09468
0.6855	-1.09817
0.686	-1.10172
0.6865	-1.1053
0.687	-1.10893
0.6875	-1.11258
0.688	-1.1162
0.6885	-1.11982
0.689	-1.12339
0.6895	-1.12698
0.69	-1.13049
0.6905	-1.13399
0.691	-1.13741
0.6915	-1.14075
0.692	-1.14404
0.6925	-1.14724
0.693	-1.15037
0.6935	-1.15337
0.694	-1.15621
0.6945	-1.15901
0.695	-1.16161
0.6955	-1.16407
0.696	-1.16639
0.6965	-1.16855
0.697	-1.17053
0.6975	-1.17233
0.698	-1.17391
0.6985	-1.17529
0.699	-1.17644
0.6995	-1.17739
0.7	-1.17815
0.7005	-1.17866
0.701	-1.17893
0.7015	-1.17896
0.702	-1.17878
0.7025	-1.17831
0.703	-1.17761
0.7035	-1.17665
0.704	-1.17545
0.7045	-1.17402
0.705	-1.17233
0.7055	-1.17036
0.706	-1.16813
0.7065	-1.1657
0.707	-1.16307
0.7075	-1.1602
0.708	-1.15708
0.7085	-1.15377
0.709	-1.15022
0.7095	-1.14646
0.71	-1.14253
0.7105	-1.13839
0.711	-1.13412
0.7115	-1.12962
0.712	-1.12494
0.7125	-1.12018
0.713	-1.11525
0.7135	-1.11021
0.714	-1.10509
0.7145	-1.09988
0.715	-1.09456
0.7155	-1.0892
0.716	-1.08379
0.7165	-1.07832
0.717	-1.07283
0.7175	-1.06734
0.718	-1.0619
0.7185	-1.05645
0.719	-1.05105
0.7195	-1.04577
0.72	-1.04054
0.7205	-1.03537
0.721	-1.0303
0.7215	-1.0253
0.722	-1.02047
0.7225	-1.01581
0.723	-1.01132
0.7235	-1.007
0.724	-1.00286
0.7245	-0.99893
0.725	-0.995181
0.7255	-0.991708
0.726	-0.988437
0.7265	-0.985408
0.727	-0.982629
0.7275	-0.98008
0.728	-0.977823
0.7285	-0.975788
0.729	-0.97409
0.7295	-0.972647
0.73	-0.971572
0.7305	-0.970793
0.731	-0.970283
0.7315	-0.970039
0.732	-0.970089
0.7325	-0.970437
0.733	-0.971011
0.7335	-0.971971
0.734	-0.973223
0.7345	-0.974766
0.735	-0.976593
0.7355	-0.978727
0.736	-0.981134
0.7365	-0.983809
0.737	-0.986717
0.7375	-0.989877
0.738	-0.993284
0.7385	-0.996958
0.739	-1.00086
0.7395	-1.00492
0.74	-1.00922
0.7405	-1.0137
0.741	-1.01836
0.7415	-1.02322
0.742	-1.0282
0.7425	-1.03328
0.743	-1.03852
0.7435	-1.04387
0.744	-1.04925
0.7445	-1.05478
0.745	-1.06035
0.7455	-1.06597
0.746	-1.07161
0.7465	-1.07727
0.747	-1.0829
0.7475	-1.08854
0.748	-1.09414
0.7485	-1.0997
0.749	-1.1052
0.7495	-1.11062
0.75	-1.11592
0.7505	-1.12114
0.751	-1.12631
0.7515	-1.13128
0.752	-1.13612
0.7525	-1.14073
0.753	-1.1452
0.7535	-1.14951
0.754	-1.15363
0.7545	-1.15752
0.755	-1.16131
0.7555	-1.16478
0.756	-1.16806
0.7565	-1.17108
0.757	-1.17385
0.7575	-1.17641
0.758	-1.1787
0.7585	-1.18073
0.759	-1.18247
0.7595	-1.18396
0.76	-1.18516
0.7605	-1.18613
0.761	-1.18689
0.7615	-1.18737
0.762	-1.18758
0.7625	-1.18754
0.763	-1.18724
0.7635	-1.18672
0.764	-1.18593
0.7645	-1.1849
0.765	-1.18361
0.7655	-1.18214
0.766	-1.18042
0.7665	-1.17849
0.767	-1.17636
0.7675	-1.174
0.768	-1.17153
0.7685	-1.16883
0.769	-1.16596
0.7695	-1.16294
0.77	-1.15973
0.7705	-1.15638
0.771	-1.15291
0.7715	-1.14931
0.772	-1.14567
0.7725	-1.14188
0.773	-1.13798
0.7735	-1.13406
0.774	-1.13008
0.7745	-1.12617
0.775	-1.12213
0.7755	-1.11807
0.776	-1.11398
0.7765	-1.10987
0.777	-1.10578
0.7775	-1.1017
0.778	-1.09765
0.7785	-1.09363
0.779	-1.08968
0.7795	-1.08578
0.78	-1.08187
0.7805	-1.07809
0.781	-1.07432
0.7815	-1.07062
0.782	-1.06701
0.7825	-1.06349
0.783	-1.06009
0.7835	-1.05678
0.784	-1.0536
0.7845	-1.05049
0.785	-1.04748
0.7855	-1.04465
0.786	-1.0419
0.7865	-1.03926
0.787	-1.03671
0.7875	-1.03428
0.788	-1.03196
0.7885	-1.02975
0.789	-1.02763
0.7895	-1.02564
0.79	-1.02375
0.7905	-1.02196
0.791	-1.02031
0.7915	-1.0187
0.792	-1.01721
0.7925	-1.01581
0.793	-1.01449
0.7935	-1.01326
0.794	-1.01212
0.7945	-1.01103
0.795	-1.01003
0.7955	-1.00909
0.796	-1.00818
0.7965	-1.00733
0.797	-1.00649
0.7975	-1.00577
0.798	-1.00503
0.7985	-1.00432
0.799	-1.00364
0.7995	-1.00299
0.8	-1.00237
0.8005	-1.00175
0.801	-1.0011
0.8015	-1.00048
0.802	-0.999872
0.8025	-0.999235
0.803	-0.998625
0.8035	-0.997981
0.804	-0.997356
0.8045	-0.996721
0.805	-0.996104
0.8055	-0.995423
0.806	-0.994785
0.8065	-0.994134
0.807	-0.993498
0.8075	-0.992797
0.808	-0.992087
0.8085	-0.991369
0.809	-0.990645
0.8095	-0.989917
0.81	-0.989158
0.8105	-0.988399
0.811	-0.987702
0.8115	-0.986986
0.812	-0.986279
0.8125	-0.985587
0.813	-0.984887
0.8135	-0.984208
0.814	-0.98358
0.8145	-0.982983
0.815	-0.982394
0.8155	-0.981845
0.816	-0.981364
0.8165	-0.980906
0.817	-0.98053
0.8175	-0.980237
0.818	-0.979951
0.8185	-0.979761
0.819	-0.979672
0.8195	-0.979604
0.82	-0.979616
0.8205	-0.979741
0.821	-0.979953
0.8215	-0.980285
0.822	-0.980687
0.8225	-0.981187
0.823	-0.981787
0.8235	-0.98249
0.824	-0.983298
0.8245	-0.984213
0.825	-0.98526
0.8255	-0.986389
0.826	-0.987626
0.8265	-0.989032
0.827	-0.990472
0.8275	-0.99205
0.828	-0.993735
0.8285	-0.995526
0.829	-0.997396
0.8295	-0.999396
0.83	-1.00149
0.8305	-1.00366
0.831	-1.00592
0.8315	-1.00833
0.832	-1.01084
0.8325	-1.01334
0.833	-1.01598
0.8335	-1.01868
0.834	-1.02142
0.8345	-1.0242
0.835	-1.02704
0.8355	-1.02989
0.836	-1.0328
0.8365	-1.03571
0.837	-1.0387
0.8375	-1.04167
0.838	-1.04465
0.8385	-1.04762
0.839	-1.05058
0.8395	-1.05345
0.84	-1.05638
0.8405	-1.05921
0.841	-1.06204
0.8415	-1.06472
0.842	-1.06743
0.8425	-1.07007
0.843	-1.07267
0.8435	-1.07515
0.844	-1.07755
0.8445	-1.07985
0.845	-1.08211
0.8455	-1.08424
0.846	-1.08623
0.8465	-1.08807
0.847	-1.08979
0.8475	-1.09142
0.848	-1.09294
0.8485	-1.09427
0.849	-1.09551
0.8495	-1.09659
0.85	-1.09747
0.8505	-1.09826
0.851	-1.0989
0.8515	-1.0994
0.852	-1.09976
0.8525	-1.10008
0.853	-1.10015
0.8535	-1.1001
0.854	-1.0999
0.8545	-1.09956
0.855	-1.0991
0.8555	-1.09851
0.856	-1.0978
0.8565	-1.09692
0.857	-1.09604
0.8575	-1.09499
0.858	-1.09385
0.8585	-1.09264
0.859	-1.09132
0.8595	-1.08989
0.86	-1.08844
0.8605	-1.0869
0.861	-1.08533
0.8615	-1.08368
0.862	-1.082
0.8625	-1.08028
0.863	-1.07851
0.8635	-1.0767
0.864	-1.07493
0.8645	-1.07316
0.865	-1.0714
0.8655	-1.0697
0.866	-1.06798
0.8665	-1.06632
0.867	-1.06469
0.8675	-1.06307
0.868	-1.06149
0.8685	-1.06
0.869	-1.05857
0.8695	-1.05719
0.87	-1.0559
0.8705	-1.05475
0.871	-1.05363
0.8715	-1.05263
0.872	-1.05185
0.8725	-1.05108
0.873	-1.05043
0.8735	-1.04985
0.874	-1.04941
0.8745	-1.04911
0.875	-1.04891
0.8755	-1.04882
0.876	-1.04887
0.8765	-1.04904
0.877	-1.0493
0.8775	-1.0497
0.878	-1.05021
0.8785	-1.05082
0.879	-1.05152
0.8795	-1.05233
0.88	-1.0532
0.8805	-1.0542
0.881	-1.05523
0.8815	-1.05643
0.882	-1.05768
0.8825	-1.05898
0.883	-1.06021
0.8835	-1.06163
0.884	-1.06307
0.8845	-1.0646
0.885	-1.06618
0.8855	-1.06781
0.886	-1.06944
0.8865	-1.07108
0.887	-1.07272
0.8875	-1.07436
0.888	-1.07599
0.8885	-1.07758
0.889	-1.07917
0.8895	-1.08072
0.89	-1.08229
0.8905	-1.08376
0.891	-1.08517
0.8915	-1.08652
0.892	-1.0878
0.8925	-1.08905
0.893	-1.09017
0.8935	-1.09121
0.894	-1.0921
0.8945	-1.09298
0.895	-1.09374
0.8955	-1.09443
0.896	-1.09502
0.8965	-1.09544
0.897	-1.09582
0.8975	-1.09605
0.898	-1.09621
0.8985	-1.09625
0.899	-1.0961
0.8995	-1.09589
0.9	-1.09556
0.9005	-1.0951
0.901	-1.09457
0.9015	-1.09392
0.902	-1.09318
0.9025	-1.0923
0.903	-1.09138
0.9035	-1.09035
0.904	-1.08923
0.9045	-1.088
0.905	-1.08673
0.9055	-1.08538
0.906	-1.08392
0.9065	-1.08249
0.907	-1.08098
0.9075	-1.07945
0.908	-1.07789
0.9085	-1.07624
0.909	-1.07462
0.9095	-1.07296
0.91	-1.07132
0.9105	-1.06965
0.911	-1.06798
0.9115	-1.0663
0.912	-1.06465
0.9125	-1.06304
0.913	-1.06145
0.9135	-1.0599
0.914	-1.05842
0.9145	-1.05693
0.915	-1.05549
0.9155	-1.05411
0.916	-1.05284
0.9165	-1.05158
0.917	-1.05037
0.9175	-1.0493
0.918	-1.04833
0.9185	-1.04741
0.919	-1.04658
0.9195	-1.0458
0.92	-1.04514
0.9205	-1.04457
0.921	-1.04411
0.9215	-1.04372
0.922	-1.04341
0.9225	-1.04317
0.923	-1.04303
0.9235	-1.04298
0.924	-1.04301
0.9245	-1.0431
0.925	-1.04326
0.9255	-1.04352
0.926	-1.04386
0.9265	-1.04425
0.927	-1.04471
0.9275	-1.04522
0.928	-1.04575
0.9285	-1.04633
0.929	-1.04697
0.9295	-1.04764
0.93	-1.04837
0.9305	-1.04912
0.931	-1.04988
0.9315	-1.05063
0.932	-1.05139
0.9325	-1.05214
0.933	-1.05289
0.9335	-1.05363
0.934	-1.05435
0.9345	-1.05504
0.935	-1.05574
0.9355	-1.05635
0.936	-1.05692
0.9365	-1.0575
0.937	-1.058
0.9375	-1.05841
0.938	-1.05882
0.9385	-1.05921
0.939	-1.05956
0.9395	-1.05981
0.94	-1.06
0.9405	-1.0601
0.941	-1.06013
0.9415	-1.0601
0.942	-1.05999
0.9425	-1.05982
0.943	-1.05958
0.9435	-1.05927
0.944	-1.05887
0.9445	-1.05843
0.945	-1.05792
0.9455	-1.05741
0.946	-1.05678
0.9465	-1.05609
0.947	-1.05538
0.9475	-1.05453
0.948	-1.05368
0.9485	-1.05279
0.949	-1.05186
0.9495	-1.0509
0.95	-1.04987
0.9505	-1.04885
0.951	-1.0478
0.9515	-1.04673
0.952	-1.04565
0.9525	-1.04456
0.953	-1.04346
0.9535	-1.04237
0.954	-1.04127
0.9545	-1.04017
0.955	-1.0391
0.9555	-1.03803
0.956	-1.037
0.9565	-1.03603
0.957	-1.03509
0.9575	-1.0342
0.958	-1.03331
0.9585	-1.03249
0.959	-1.03172
0.9595	-1.031
0.96	-1.03031
0.9605	-1.02965
0.961	-1.02895
0.9615	-1.02845
0.962	-1.02802
0.9625	-1.02762
0.963	-1.02734
0.9635	-1.02709
0.964	-1.02691
0.9645	-1.02683
0.965	-1.02678
0.9655	-1.02675
0.966	-1.02683
0.9665	-1.02701
0.967	-1.02722
0.9675	-1.02749
0.968	-1.02779
0.9685	-1.0282
0.969	-1.02863
0.9695	-1.02912
0.97	-1.02966
0.9705	-1.03027
0.971	-1.03093
0.9715	-1.03161
0.972	-1.03228
0.9725	-1.03302
0.973	-1.03382
0.9735	-1.03466
0.974	-1.03549
0.9745	-1.03642
0.975	-1.03733
0.9755	-1.03829
0.976	-1.03921
0.9765	-1.04013
0.977	-1.04106
0.9775	-1.04199
0.978	-1.04296
0.9785	-1.04392
0.979	-1.04491
0.9795	-1.04589
0.98	-1.04681
0.9805	-1.04772
0.981	-1.04864
0.9815	-1.04951
0.982	-1.0504
0.9825	-1.05127
0.983	-1.05212
0.9835	-1.05295
0.984	-1.05375
0.9845	-1.05453
0.985	-1.05528
0.9855	-1.05598
0.986	-1.0567
0.9865	-1.05738
0.987	-1.05802
0.9875	-1.05864
0.988	-1.05922
0.9885	-1.05977
0.989	-1.0603
0.9895	-1.06083
0.99	-1.06134
0.9905	-1.06179
0.991	-1.06222
0.9915	-1.06248
0.992	-1.06287
0.9925	-1.06318
0.993	-1.06353
0.9935	-1.06384
0.994	-1.06412
0.9945	-1.06439
0.995	-1.06464
0.9955	-1.06487
0.996	-1.06507
0.9965	-1.06529
0.997	-1.06543
0.9975	-1.06555
0.998	-1.06569
0.9985	-1.06581
0.999	-1.06591
[truncated: 44,514 more rows]

## Sheet: Fig. S2f,i
t (msec)	Slip (microns)
0	-1.57064
0.0005	-1.5674
0.001	-1.56432
0.0015	-1.56152
0.002	-1.5588
0.0025	-1.55625
0.003	-1.5539
0.0035	-1.55169
0.004	-1.54966
0.0045	-1.54778
0.005	-1.54611
0.0055	-1.54467
0.006	-1.54338
0.0065	-1.54223
0.007	-1.54129
0.0075	-1.5405
0.008	-1.5398
0.0085	-1.53936
0.009	-1.53911
0.0095	-1.53901
0.01	-1.53905
0.0105	-1.53931
0.011	-1.53967
0.0115	-1.54023
0.012	-1.54097
0.0125	-1.54187
0.013	-1.5429
0.0135	-1.54403
0.014	-1.54536
0.0145	-1.54683
0.015	-1.5486
0.0155	-1.55027
0.016	-1.55207
0.0165	-1.55406
0.017	-1.5562
0.0175	-1.55844
0.018	-1.56075
0.0185	-1.56323
0.019	-1.56581
0.0195	-1.56853
0.02	-1.57132
0.0205	-1.57425
0.021	-1.57728
0.0215	-1.5803
0.022	-1.58343
0.0225	-1.5866
0.023	-1.58987
0.0235	-1.59309
0.024	-1.59644
0.0245	-1.59987
0.025	-1.60338
0.0255	-1.6069
0.026	-1.61024
0.0265	-1.61394
0.027	-1.6176
0.0275	-1.62129
0.028	-1.62495
0.0285	-1.62871
0.029	-1.63241
0.0295	-1.63611
0.03	-1.63971
0.0305	-1.64336
0.031	-1.64698
0.0315	-1.65056
0.032	-1.6541
0.0325	-1.65759
0.033	-1.66096
0.0335	-1.6643
0.034	-1.66759
0.0345	-1.67091
0.035	-1.67406
0.0355	-1.6771
0.036	-1.68008
0.0365	-1.6829
0.037	-1.6858
0.0375	-1.68839
0.038	-1.69091
0.0385	-1.69319
0.039	-1.69545
0.0395	-1.69752
0.04	-1.69944
0.0405	-1.70126
0.041	-1.70284
0.0415	-1.70435
0.042	-1.70566
0.0425	-1.70683
0.043	-1.70783
0.0435	-1.70859
0.044	-1.70917
0.0445	-1.70964
0.045	-1.70984
0.0455	-1.71005
0.046	-1.70989
0.0465	-1.70952
0.047	-1.709
0.0475	-1.70832
0.048	-1.70744
0.0485	-1.7064
0.049	-1.70514
0.0495	-1.70365
0.05	-1.70192
0.0505	-1.70006
0.051	-1.69807
0.0515	-1.69581
0.052	-1.6934
0.0525	-1.69079
0.053	-1.68801
0.0535	-1.68508
0.054	-1.68206
0.0545	-1.67883
0.055	-1.67544
0.0555	-1.6719
0.056	-1.66825
0.0565	-1.66466
0.057	-1.66083
0.0575	-1.6569
0.058	-1.65284
0.0585	-1.64876
0.059	-1.64455
0.0595	-1.64027
0.06	-1.63594
0.0605	-1.63156
0.061	-1.62712
0.0615	-1.62265
0.062	-1.61819
0.0625	-1.61374
0.063	-1.60935
0.0635	-1.60496
0.064	-1.60061
0.0645	-1.59632
0.065	-1.59207
0.0655	-1.58788
0.066	-1.58371
0.0665	-1.57969
0.067	-1.57579
0.0675	-1.57195
0.068	-1.56828
0.0685	-1.56469
0.069	-1.56127
0.0695	-1.55796
0.07	-1.55478
0.0705	-1.55178
0.071	-1.5489
0.0715	-1.54626
0.072	-1.54374
0.0725	-1.54151
0.073	-1.53936
0.0735	-1.53744
0.074	-1.53571
0.0745	-1.53412
0.075	-1.53275
0.0755	-1.53161
0.076	-1.5306
0.0765	-1.52979
0.077	-1.5292
0.0775	-1.52881
0.078	-1.52863
0.0785	-1.5286
0.079	-1.52878
0.0795	-1.52916
0.08	-1.52957
0.0805	-1.53028
0.081	-1.53106
0.0815	-1.53203
0.082	-1.5332
0.0825	-1.53446
0.083	-1.53584
0.0835	-1.53736
0.084	-1.53894
0.0845	-1.54055
0.085	-1.54236
0.0855	-1.54416
0.086	-1.54608
0.0865	-1.54808
0.087	-1.55007
0.0875	-1.55217
0.088	-1.55425
0.0885	-1.5563
0.089	-1.55836
0.0895	-1.56038
0.09	-1.56241
0.0905	-1.56434
0.091	-1.56629
0.0915	-1.56809
0.092	-1.56978
0.0925	-1.57143
0.093	-1.57298
0.0935	-1.57444
0.094	-1.57578
0.0945	-1.57699
0.095	-1.57805
0.0955	-1.57896
0.096	-1.57974
0.0965	-1.58034
0.097	-1.58068
0.0975	-1.58082
0.098	-1.58079
0.0985	-1.58065
0.099	-1.58018
0.0995	-1.5795
0.1	-1.57862
0.1005	-1.57752
0.101	-1.5762
0.1015	-1.57459
0.102	-1.57281
0.1025	-1.57079
0.103	-1.56855
0.1035	-1.56602
0.104	-1.56335
0.1045	-1.56043
0.105	-1.55727
0.1055	-1.55384
0.106	-1.55024
0.1065	-1.54639
0.107	-1.54239
0.1075	-1.53813
0.108	-1.53375
0.1085	-1.52906
0.109	-1.52434
0.1095	-1.51939
0.11	-1.51427
0.1105	-1.50894
0.111	-1.5035
0.1115	-1.49789
0.112	-1.49218
0.1125	-1.48618
0.113	-1.48015
0.1135	-1.47401
0.114	-1.46783
0.1145	-1.46163
0.115	-1.45528
0.1155	-1.44886
0.116	-1.44242
0.1165	-1.43595
0.117	-1.42946
0.1175	-1.42306
0.118	-1.41663
0.1185	-1.4102
0.119	-1.4038
0.1195	-1.3975
0.12	-1.39126
0.1205	-1.385
0.121	-1.37885
0.1215	-1.37282
0.122	-1.36682
0.1225	-1.36105
0.123	-1.35533
0.1235	-1.34993
0.124	-1.34453
0.1245	-1.3392
0.125	-1.33407
0.1255	-1.32914
0.126	-1.32439
0.1265	-1.31981
0.127	-1.31545
0.1275	-1.31128
0.128	-1.30736
0.1285	-1.3036
0.129	-1.30004
0.1295	-1.29678
0.13	-1.29376
0.1305	-1.29101
0.131	-1.28854
0.1315	-1.28624
0.132	-1.2841
0.1325	-1.28231
0.133	-1.28077
0.1335	-1.27951
0.134	-1.27845
0.1345	-1.27753
0.135	-1.27706
0.1355	-1.2768
0.136	-1.27679
0.1365	-1.27696
0.137	-1.27746
0.1375	-1.27825
0.138	-1.27928
0.1385	-1.28055
0.139	-1.28207
0.1395	-1.28382
0.14	-1.28573
0.1405	-1.28797
0.141	-1.29038
0.1415	-1.29297
0.142	-1.29583
0.1425	-1.29884
0.143	-1.3023
0.1435	-1.30574
0.144	-1.30937
0.1445	-1.31317
0.145	-1.31713
0.1455	-1.32138
0.146	-1.32565
0.1465	-1.33012
0.147	-1.33464
0.1475	-1.33929
0.148	-1.34403
0.1485	-1.34896
0.149	-1.35393
0.1495	-1.35905
0.15	-1.36418
0.1505	-1.3694
0.151	-1.37469
0.1515	-1.38008
0.152	-1.38551
0.1525	-1.39098
0.153	-1.39643
0.1535	-1.40191
0.154	-1.40735
0.1545	-1.41278
0.155	-1.41817
0.1555	-1.42357
0.156	-1.42897
0.1565	-1.43431
0.157	-1.43962
0.1575	-1.44486
0.158	-1.45002
0.1585	-1.45511
0.159	-1.46009
0.1595	-1.46501
0.16	-1.46985
0.1605	-1.47459
0.161	-1.47919
0.1615	-1.48369
0.162	-1.48802
0.1625	-1.4922
0.163	-1.49625
0.1635	-1.5002
0.164	-1.50406
0.1645	-1.50771
0.165	-1.51136
0.1655	-1.51481
0.166	-1.518
0.1665	-1.52105
0.167	-1.52397
0.1675	-1.52668
0.168	-1.52924
0.1685	-1.53169
0.169	-1.53392
0.1695	-1.53601
0.17	-1.53791
0.1705	-1.53967
0.171	-1.54124
0.1715	-1.54266
0.172	-1.54389
0.1725	-1.54491
0.173	-1.54579
0.1735	-1.54648
0.174	-1.54701
0.1745	-1.54745
0.175	-1.54776
0.1755	-1.54789
0.176	-1.54782
0.1765	-1.54763
0.177	-1.54737
0.1775	-1.54689
0.178	-1.54628
0.1785	-1.54551
0.179	-1.5447
0.1795	-1.54366
0.18	-1.54266
0.1805	-1.54144
0.181	-1.54022
0.1815	-1.53882
0.182	-1.5374
0.1825	-1.53589
0.183	-1.53431
0.1835	-1.53266
0.184	-1.53087
0.1845	-1.52908
0.185	-1.5272
0.1855	-1.52535
0.186	-1.52343
0.1865	-1.52147
0.187	-1.51941
0.1875	-1.51737
0.188	-1.51521
0.1885	-1.51313
0.189	-1.51101
0.1895	-1.50885
0.19	-1.50668
0.1905	-1.50449
0.191	-1.50234
0.1915	-1.50023
0.192	-1.49809
0.1925	-1.49596
0.193	-1.49387
0.1935	-1.49172
0.194	-1.48964
0.1945	-1.48763
0.195	-1.48559
0.1955	-1.48359
0.196	-1.48158
0.1965	-1.47977
0.197	-1.47789
0.1975	-1.47595
0.198	-1.4741
0.1985	-1.47223
0.199	-1.47045
0.1995	-1.46868
0.2	-1.46694
0.2005	-1.46528
0.201	-1.46362
0.2015	-1.46203
0.202	-1.46047
0.2025	-1.4589
0.203	-1.45734
0.2035	-1.4558
0.204	-1.45433
0.2045	-1.45291
0.205	-1.4515
0.2055	-1.45017
0.206	-1.44882
0.2065	-1.4475
0.207	-1.4462
0.2075	-1.44497
0.208	-1.44374
0.2085	-1.44255
0.209	-1.44139
0.2095	-1.44025
0.21	-1.43921
0.2105	-1.43808
0.211	-1.43703
0.2115	-1.4359
0.212	-1.43485
0.2125	-1.43379
0.213	-1.43276
0.2135	-1.43179
0.214	-1.43082
0.2145	-1.4299
0.215	-1.42896
0.2155	-1.42812
0.216	-1.42733
0.2165	-1.42653
0.217	-1.42574
0.2175	-1.42497
0.218	-1.42429
0.2185	-1.42358
0.219	-1.4229
0.2195	-1.42231
0.22	-1.42172
0.2205	-1.42118
0.221	-1.42055
0.2215	-1.42007
0.222	-1.41963
0.2225	-1.41927
0.223	-1.41892
0.2235	-1.41862
0.224	-1.41842
0.2245	-1.41824
0.225	-1.41814
0.2255	-1.41806
0.226	-1.41807
0.2265	-1.4181
0.227	-1.4182
0.2275	-1.41835
0.228	-1.41858
0.2285	-1.41886
0.229	-1.41917
0.2295	-1.41973
0.23	-1.42023
0.2305	-1.42084
0.231	-1.42144
0.2315	-1.42211
0.232	-1.42274
0.2325	-1.42358
0.233	-1.42454
0.2335	-1.42558
0.234	-1.42665
0.2345	-1.42773
0.235	-1.42885
0.2355	-1.43003
0.236	-1.43136
0.2365	-1.43275
0.237	-1.43416
0.2375	-1.43554
0.238	-1.43703
0.2385	-1.43856
0.239	-1.4401
0.2395	-1.44168
0.24	-1.44326
0.2405	-1.44477
0.241	-1.4464
0.2415	-1.44804
0.242	-1.44967
0.2425	-1.45125
0.243	-1.45262
0.2435	-1.45421
0.244	-1.45576
0.2445	-1.45729
0.245	-1.45874
0.2455	-1.46021
0.246	-1.46161
0.2465	-1.46296
0.247	-1.4642
0.2475	-1.46542
0.248	-1.46655
0.2485	-1.46752
0.249	-1.46843
0.2495	-1.4692
0.25	-1.46992
0.2505	-1.47043
0.251	-1.47089
0.2515	-1.47144
0.252	-1.47164
0.2525	-1.47175
0.253	-1.47173
0.2535	-1.4715
0.254	-1.47112
0.2545	-1.47063
0.255	-1.46994
0.2555	-1.46909
0.256	-1.46808
0.2565	-1.46694
0.257	-1.46561
0.2575	-1.46416
0.258	-1.46244
0.2585	-1.46058
0.259	-1.45852
0.2595	-1.45637
0.26	-1.45396
0.2605	-1.4514
0.261	-1.44871
0.2615	-1.44582
0.262	-1.44274
0.2625	-1.43941
0.263	-1.43605
0.2635	-1.43245
0.264	-1.4288
0.2645	-1.42495
0.265	-1.42105
0.2655	-1.41698
0.266	-1.41281
0.2665	-1.40857
0.267	-1.40421
0.2675	-1.39973
0.268	-1.39518
0.2685	-1.39047
0.269	-1.38579
0.2695	-1.38109
0.27	-1.37629
0.2705	-1.37153
0.271	-1.3668
0.2715	-1.36195
0.272	-1.3572
0.2725	-1.35244
0.273	-1.34767
0.2735	-1.343
0.274	-1.33833
0.2745	-1.3337
0.275	-1.32925
0.2755	-1.32489
0.276	-1.32067
0.2765	-1.31651
0.277	-1.31251
0.2775	-1.30859
0.278	-1.30485
0.2785	-1.30127
0.279	-1.29785
0.2795	-1.29461
0.28	-1.29157
0.2805	-1.28873
0.281	-1.28613
0.2815	-1.28367
0.282	-1.28149
0.2825	-1.27954
0.283	-1.27788
0.2835	-1.27638
0.284	-1.27522
0.2845	-1.27419
0.285	-1.27332
0.2855	-1.27284
0.286	-1.27261
0.2865	-1.27258
0.287	-1.27282
0.2875	-1.27327
0.288	-1.27405
0.2885	-1.27495
0.289	-1.27611
0.2895	-1.27748
0.29	-1.27909
0.2905	-1.2809
0.291	-1.28293
0.2915	-1.28517
0.292	-1.2876
0.2925	-1.29018
0.293	-1.29298
0.2935	-1.29592
0.294	-1.29901
0.2945	-1.30225
0.295	-1.3056
0.2955	-1.30905
0.296	-1.31266
0.2965	-1.31632
0.297	-1.32008
0.2975	-1.32387
0.298	-1.32777
0.2985	-1.33162
0.299	-1.33555
0.2995	-1.33951
0.3	-1.34344
0.3005	-1.34736
0.301	-1.35122
0.3015	-1.35505
0.302	-1.3588
0.3025	-1.36251
0.303	-1.36613
0.3035	-1.36966
0.304	-1.373
0.3045	-1.37622
0.305	-1.37939
0.3055	-1.3824
0.306	-1.38523
0.3065	-1.3879
0.307	-1.39046
0.3075	-1.39279
0.308	-1.39497
0.3085	-1.39693
0.309	-1.39865
0.3095	-1.40026
0.31	-1.40163
0.3105	-1.40284
0.311	-1.40392
0.3115	-1.40471
0.312	-1.40529
0.3125	-1.40567
0.313	-1.40593
0.3135	-1.40596
0.314	-1.40577
0.3145	-1.40533
0.315	-1.40479
0.3155	-1.40406
0.316	-1.40304
0.3165	-1.40185
0.317	-1.4005
0.3175	-1.399
0.318	-1.39741
0.3185	-1.39573
0.319	-1.39388
0.3195	-1.39192
0.32	-1.3898
0.3205	-1.38764
0.321	-1.38537
0.3215	-1.38299
0.322	-1.38052
0.3225	-1.37803
0.323	-1.37552
0.3235	-1.37297
0.324	-1.37038
0.3245	-1.36781
0.325	-1.36522
0.3255	-1.36274
0.326	-1.36023
0.3265	-1.35779
0.327	-1.35531
0.3275	-1.35289
0.328	-1.35065
0.3285	-1.34839
0.329	-1.34628
0.3295	-1.34405
0.33	-1.34206
0.3305	-1.34023
0.331	-1.33853
0.3315	-1.3369
0.332	-1.33538
0.3325	-1.33403
0.333	-1.33278
0.3335	-1.3317
0.334	-1.3308
0.3345	-1.33002
0.335	-1.32935
0.3355	-1.32876
0.336	-1.32838
0.3365	-1.32814
0.337	-1.32795
0.3375	-1.32801
0.338	-1.32827
0.3385	-1.32859
0.339	-1.32908
0.3395	-1.32964
0.34	-1.33036
0.3405	-1.33125
0.341	-1.3322
0.3415	-1.33332
0.342	-1.33453
0.3425	-1.3358
0.343	-1.33708
0.3435	-1.33851
0.344	-1.34007
0.3445	-1.34166
0.345	-1.34328
0.3455	-1.34503
0.346	-1.34678
0.3465	-1.34858
0.347	-1.35047
0.3475	-1.35245
0.348	-1.35435
0.3485	-1.35629
0.349	-1.35829
0.3495	-1.36029
0.35	-1.3622
0.3505	-1.36413
0.351	-1.36602
0.3515	-1.36775
0.352	-1.3696
0.3525	-1.37145
0.353	-1.37322
0.3535	-1.37491
0.354	-1.37658
0.3545	-1.37822
0.355	-1.37982
0.3555	-1.38137
0.356	-1.38274
0.3565	-1.38413
0.357	-1.38542
0.3575	-1.38665
0.358	-1.38782
0.3585	-1.38893
0.359	-1.38999
0.3595	-1.39098
0.36	-1.39171
0.3605	-1.3925
0.361	-1.39326
0.3615	-1.39392
0.362	-1.39452
0.3625	-1.39512
0.363	-1.39559
0.3635	-1.39601
0.364	-1.39635
0.3645	-1.3967
0.365	-1.397
0.3655	-1.39724
0.366	-1.39745
0.3665	-1.3976
0.367	-1.3978
0.3675	-1.39795
0.368	-1.3981
0.3685	-1.39819
0.369	-1.39829
0.3695	-1.39839
0.37	-1.39856
0.3705	-1.39881
0.371	-1.39899
0.3715	-1.39922
0.372	-1.39941
0.3725	-1.3997
0.373	-1.40003
0.3735	-1.40049
0.374	-1.40092
0.3745	-1.40143
0.375	-1.40195
0.3755	-1.40259
0.376	-1.40329
0.3765	-1.40409
0.377	-1.40496
0.3775	-1.40583
0.378	-1.40675
0.3785	-1.40778
0.379	-1.40894
0.3795	-1.41016
0.38	-1.41155
0.3805	-1.41303
0.381	-1.41448
0.3815	-1.41608
0.382	-1.41782
0.3825	-1.41964
0.383	-1.42141
0.3835	-1.42336
0.384	-1.42547
0.3845	-1.42761
0.385	-1.42986
0.3855	-1.43211
0.386	-1.43452
0.3865	-1.43701
0.387	-1.43951
0.3875	-1.44213
0.388	-1.44481
0.3885	-1.44756
0.389	-1.4504
0.3895	-1.45329
0.39	-1.45621
0.3905	-1.45922
0.391	-1.46219
0.3915	-1.46527
0.392	-1.46833
0.3925	-1.47146
0.393	-1.47464
0.3935	-1.47783
0.394	-1.48105
0.3945	-1.48433
0.395	-1.48758
0.3955	-1.49087
0.396	-1.49413
0.3965	-1.49742
0.397	-1.50071
0.3975	-1.50396
0.398	-1.50723
0.3985	-1.51044
0.399	-1.51368
0.3995	-1.51685
0.4	-1.51995
0.4005	-1.52316
0.401	-1.52623
0.4015	-1.52932
0.402	-1.53229
0.4025	-1.53527
0.403	-1.53823
0.4035	-1.54114
0.404	-1.54399
0.4045	-1.54673
0.405	-1.54944
0.4055	-1.55215
0.406	-1.55474
0.4065	-1.55725
0.407	-1.5597
0.4075	-1.56212
0.408	-1.56456
0.4085	-1.56683
0.409	-1.56906
0.4095	-1.57124
0.41	-1.57333
0.4105	-1.57539
0.411	-1.5774
0.4115	-1.57938
0.412	-1.5813
0.4125	-1.58319
0.413	-1.58505
0.4135	-1.58669
0.414	-1.58845
0.4145	-1.59011
0.415	-1.59175
0.4155	-1.59341
0.416	-1.5949
0.4165	-1.59648
0.417	-1.59806
0.4175	-1.59963
0.418	-1.60116
0.4185	-1.60271
0.419	-1.60425
0.4195	-1.6058
0.42	-1.60731
0.4205	-1.60884
0.421	-1.61037
0.4215	-1.612
0.422	-1.61365
0.4225	-1.61527
0.423	-1.61689
0.4235	-1.61858
0.424	-1.62036
0.4245	-1.6221
0.425	-1.62393
0.4255	-1.62584
0.426	-1.62775
0.4265	-1.62964
0.427	-1.63174
0.4275	-1.63385
0.428	-1.63596
0.4285	-1.63819
0.429	-1.64049
0.4295	-1.64281
0.43	-1.64519
0.4305	-1.64762
0.431	-1.65012
0.4315	-1.65268
0.432	-1.6553
0.4325	-1.65792
0.433	-1.66061
0.4335	-1.66335
0.434	-1.66613
0.4345	-1.66894
0.435	-1.67182
0.4355	-1.67479
0.436	-1.67773
0.4365	-1.68066
0.437	-1.68369
0.4375	-1.68665
0.438	-1.68942
0.4385	-1.69244
0.439	-1.69536
0.4395	-1.69825
0.44	-1.70112
0.4405	-1.70397
0.441	-1.70676
0.4415	-1.70952
0.442	-1.7122
0.4425	-1.71476
0.443	-1.71726
0.4435	-1.71963
0.444	-1.72191
0.4445	-1.72403
0.445	-1.72602
0.4455	-1.72786
0.446	-1.72949
0.4465	-1.73118
0.447	-1.73247
0.4475	-1.73364
0.448	-1.73458
0.4485	-1.73535
0.449	-1.73603
0.4495	-1.73632
0.45	-1.73644
0.4505	-1.73632
0.451	-1.73592
0.4515	-1.73523
0.452	-1.73438
0.4525	-1.73323
0.453	-1.73185
0.4535	-1.73015
0.454	-1.72824
0.4545	-1.7261
0.455	-1.72371
0.4555	-1.72103
0.456	-1.71811
0.4565	-1.7149
0.457	-1.71144
0.4575	-1.70748
0.458	-1.70344
0.4585	-1.69915
0.459	-1.69462
0.4595	-1.68988
0.46	-1.68488
0.4605	-1.67967
0.461	-1.67422
0.4615	-1.66856
0.462	-1.66268
0.4625	-1.65662
0.463	-1.65041
0.4635	-1.64401
0.464	-1.63746
0.4645	-1.63085
0.465	-1.62412
0.4655	-1.61724
0.466	-1.61024
0.4665	-1.60317
0.467	-1.59604
0.4675	-1.58889
0.468	-1.58178
0.4685	-1.57458
0.469	-1.56743
0.4695	-1.56027
0.47	-1.55323
0.4705	-1.54624
0.471	-1.5394
0.4715	-1.53269
0.472	-1.52608
0.4725	-1.51957
0.473	-1.51324
0.4735	-1.50708
0.474	-1.50115
0.4745	-1.49538
0.475	-1.48991
0.4755	-1.48468
0.476	-1.47969
0.4765	-1.47499
0.477	-1.47057
0.4775	-1.46653
0.478	-1.46281
0.4785	-1.45946
0.479	-1.4564
0.4795	-1.45373
0.48	-1.45138
0.4805	-1.44945
0.481	-1.44787
0.4815	-1.44673
0.482	-1.446
0.4825	-1.4456
0.483	-1.44566
0.4835	-1.44613
0.484	-1.44704
0.4845	-1.44831
0.485	-1.45001
0.4855	-1.45217
0.486	-1.45474
0.4865	-1.45768
0.487	-1.46099
0.4875	-1.46464
0.488	-1.46871
0.4885	-1.47315
0.489	-1.47797
0.4895	-1.48311
0.49	-1.48859
0.4905	-1.49442
0.491	-1.50053
0.4915	-1.50686
0.492	-1.51352
0.4925	-1.5204
0.493	-1.52757
0.4935	-1.53494
0.494	-1.5425
0.4945	-1.55021
0.495	-1.55813
0.4955	-1.56621
0.496	-1.57435
0.4965	-1.58258
0.497	-1.59089
0.4975	-1.59918
0.498	-1.60755
0.4985	-1.61593
0.499	-1.62425
0.4995	-1.6325
0.5	-1.64069
0.5005	-1.64881
0.501	-1.65684
0.5015	-1.6647
0.502	-1.67241
0.5025	-1.68001
0.503	-1.68738
0.5035	-1.69447
0.504	-1.70132
0.5045	-1.70795
0.505	-1.7143
0.5055	-1.7203
0.506	-1.72602
0.5065	-1.73141
0.507	-1.73646
0.5075	-1.74116
0.508	-1.74548
0.5085	-1.74945
0.509	-1.75302
0.5095	-1.75618
0.51	-1.75888
0.5105	-1.76115
0.511	-1.76292
0.5115	-1.76432
0.512	-1.76522
0.5125	-1.76579
0.513	-1.76592
0.5135	-1.76565
0.514	-1.76494
0.5145	-1.76377
0.515	-1.76218
0.5155	-1.76016
0.516	-1.75766
0.5165	-1.75487
0.517	-1.75164
0.5175	-1.74802
0.518	-1.74399
0.5185	-1.73959
0.519	-1.73485
0.5195	-1.72976
0.52	-1.72437
0.5205	-1.71854
0.521	-1.71254
0.5215	-1.70621
0.522	-1.69968
0.5225	-1.69281
0.523	-1.68581
0.5235	-1.67861
0.524	-1.67118
0.5245	-1.66352
0.525	-1.65577
0.5255	-1.64792
0.526	-1.64004
0.5265	-1.63206
0.527	-1.62396
0.5275	-1.61586
0.528	-1.60779
0.5285	-1.59971
0.529	-1.59157
0.5295	-1.58359
0.53	-1.57559
0.5305	-1.5677
0.531	-1.55997
0.5315	-1.55239
0.532	-1.54487
0.5325	-1.53755
0.533	-1.53038
0.5335	-1.52332
0.534	-1.51641
0.5345	-1.50985
0.535	-1.50348
0.5355	-1.49733
0.536	-1.49139
0.5365	-1.48575
0.537	-1.48038
0.5375	-1.47529
0.538	-1.47049
0.5385	-1.466
0.539	-1.46174
0.5395	-1.45777
0.54	-1.45411
0.5405	-1.45074
0.541	-1.44765
0.5415	-1.44475
0.542	-1.44218
0.5425	-1.44001
0.543	-1.43801
0.5435	-1.43627
0.544	-1.43476
0.5445	-1.43356
0.545	-1.43262
0.5455	-1.43191
0.546	-1.43144
0.5465	-1.43138
0.547	-1.4313
0.5475	-1.43143
0.548	-1.43176
0.5485	-1.43229
0.549	-1.433
0.5495	-1.43386
0.55	-1.4349
0.5505	-1.4361
0.551	-1.4374
0.5515	-1.43878
0.552	-1.44027
0.5525	-1.44187
0.553	-1.4435
0.5535	-1.44529
0.554	-1.44711
0.5545	-1.44895
0.555	-1.45065
0.5555	-1.45254
0.556	-1.45449
0.5565	-1.45643
0.557	-1.45832
0.5575	-1.46024
0.558	-1.46208
0.5585	-1.46396
0.559	-1.46582
0.5595	-1.46769
0.56	-1.46951
0.5605	-1.4713
0.561	-1.4731
0.5615	-1.47486
0.562	-1.47658
0.5625	-1.47827
0.563	-1.47988
0.5635	-1.48149
0.564	-1.48317
0.5645	-1.48483
0.565	-1.48646
0.5655	-1.48806
0.566	-1.48961
0.5665	-1.49119
0.567	-1.49279
0.5675	-1.49451
0.568	-1.49623
0.5685	-1.49792
0.569	-1.49972
0.5695	-1.50156
0.57	-1.50349
0.5705	-1.50547
0.571	-1.50756
0.5715	-1.50974
0.572	-1.51205
0.5725	-1.51445
0.573	-1.51699
0.5735	-1.51969
0.574	-1.52248
0.5745	-1.52536
0.575	-1.52845
0.5755	-1.53169
0.576	-1.53512
0.5765	-1.53866
0.577	-1.54228
0.5775	-1.54623
0.578	-1.5503
0.5785	-1.55457
0.579	-1.55896
0.5795	-1.56355
0.58	-1.56831
0.5805	-1.57321
0.581	-1.57833
0.5815	-1.58361
0.582	-1.58903
0.5825	-1.5946
0.583	-1.60028
0.5835	-1.60613
0.584	-1.61207
0.5845	-1.6182
0.585	-1.62441
0.5855	-1.63068
0.586	-1.63703
0.5865	-1.64347
0.587	-1.64989
0.5875	-1.65634
0.588	-1.66284
0.5885	-1.66943
0.589	-1.67592
0.5895	-1.68239
0.59	-1.68884
0.5905	-1.69522
0.591	-1.7015
0.5915	-1.70773
0.592	-1.71378
0.5925	-1.71974
0.593	-1.72556
0.5935	-1.73119
0.594	-1.73663
0.5945	-1.74185
0.595	-1.74687
0.5955	-1.75166
0.596	-1.75623
0.5965	-1.76053
0.597	-1.76456
0.5975	-1.76824
0.598	-1.77163
0.5985	-1.77473
0.599	-1.77749
0.5995	-1.77992
0.6	-1.78217
0.6005	-1.78394
0.601	-1.78535
0.6015	-1.78647
0.602	-1.78716
0.6025	-1.78751
0.603	-1.78751
0.6035	-1.78711
0.604	-1.78638
0.6045	-1.78538
0.605	-1.78395
0.6055	-1.78218
0.606	-1.78002
0.6065	-1.77758
0.607	-1.7748
0.6075	-1.77177
0.608	-1.76839
0.6085	-1.76475
0.609	-1.76084
0.6095	-1.75667
0.61	-1.7522
0.6105	-1.74756
0.611	-1.74272
0.6115	-1.73764
0.612	-1.73235
0.6125	-1.72695
0.613	-1.72142
0.6135	-1.71569
0.614	-1.70981
0.6145	-1.70391
0.615	-1.69788
0.6155	-1.69186
0.616	-1.68585
0.6165	-1.67981
0.617	-1.6738
0.6175	-1.66774
0.618	-1.66174
0.6185	-1.6558
0.619	-1.64992
0.6195	-1.64408
0.62	-1.6384
0.6205	-1.63285
0.621	-1.62733
0.6215	-1.62201
0.622	-1.6168
0.6225	-1.61185
0.623	-1.60699
0.6235	-1.60235
0.624	-1.59795
0.6245	-1.59371
0.625	-1.58964
0.6255	-1.58589
0.626	-1.58233
0.6265	-1.57903
0.627	-1.57583
0.6275	-1.57289
0.628	-1.5702
0.6285	-1.56774
0.629	-1.56543
0.6295	-1.56335
0.63	-1.56155
0.6305	-1.55985
0.631	-1.55847
0.6315	-1.55732
0.632	-1.55633
0.6325	-1.55553
0.633	-1.55476
0.6335	-1.55441
0.634	-1.55417
0.6345	-1.55409
0.635	-1.55413
0.6355	-1.5543
0.636	-1.55463
0.6365	-1.55505
0.637	-1.55552
0.6375	-1.5562
0.638	-1.5569
0.6385	-1.55765
0.639	-1.5585
0.6395	-1.5594
0.64	-1.5604
0.6405	-1.56147
0.641	-1.56247
0.6415	-1.56354
0.642	-1.56457
0.6425	-1.56554
0.643	-1.56656
0.6435	-1.5676
0.644	-1.56878
0.6445	-1.56973
0.645	-1.57057
0.6455	-1.5714
0.646	-1.57217
0.6465	-1.57292
0.647	-1.57359
0.6475	-1.57417
0.648	-1.57467
0.6485	-1.57511
0.649	-1.57554
0.6495	-1.57583
0.65	-1.57606
0.6505	-1.57617
0.651	-1.57617
0.6515	-1.57607
0.652	-1.57595
0.6525	-1.57583
0.653	-1.57552
0.6535	-1.57504
0.654	-1.57452
0.6545	-1.57397
0.655	-1.57332
0.6555	-1.57262
0.656	-1.57185
0.6565	-1.57102
0.657	-1.57008
0.6575	-1.56911
0.658	-1.56804
0.6585	-1.5669
0.659	-1.56579
0.6595	-1.56458
0.66	-1.56333
0.6605	-1.56204
0.661	-1.56073
0.6615	-1.55942
0.662	-1.55801
0.6625	-1.55665
0.663	-1.55521
0.6635	-1.55361
0.664	-1.55206
0.6645	-1.55053
0.665	-1.54904
0.6655	-1.54755
0.666	-1.54603
0.6665	-1.5445
0.667	-1.54303
0.6675	-1.54163
0.668	-1.5402
0.6685	-1.53878
0.669	-1.53741
0.6695	-1.53611
0.67	-1.53482
0.6705	-1.53354
0.671	-1.53231
0.6715	-1.53119
0.672	-1.53001
0.6725	-1.52889
0.673	-1.52792
0.6735	-1.52704
0.674	-1.52627
0.6745	-1.52555
0.675	-1.52491
0.6755	-1.52431
0.676	-1.5238
0.6765	-1.52347
0.677	-1.52323
0.6775	-1.52307
0.678	-1.52307
0.6785	-1.52316
0.679	-1.5234
0.6795	-1.5236
0.68	-1.52403
0.6805	-1.52465
0.681	-1.52536
0.6815	-1.52615
0.682	-1.52711
0.6825	-1.52828
0.683	-1.52956
0.6835	-1.53098
0.684	-1.53262
0.6845	-1.53445
0.685	-1.5364
0.6855	-1.53854
0.686	-1.54082
0.6865	-1.5433
0.687	-1.54595
0.6875	-1.54877
0.688	-1.55174
0.6885	-1.55491
0.689	-1.55823
0.6895	-1.56174
0.69	-1.56539
0.6905	-1.56917
0.691	-1.57313
0.6915	-1.57725
0.692	-1.58152
0.6925	-1.58599
0.693	-1.59058
0.6935	-1.59528
0.694	-1.60011
0.6945	-1.60511
0.695	-1.61007
0.6955	-1.6152
0.696	-1.62042
0.6965	-1.62576
0.697	-1.63117
0.6975	-1.63666
0.698	-1.64211
0.6985	-1.64762
0.699	-1.65304
0.6995	-1.65844
0.7	-1.66379
0.7005	-1.66918
0.701	-1.67446
0.7015	-1.67972
0.702	-1.68487
0.7025	-1.68996
0.703	-1.6949
0.7035	-1.69967
0.704	-1.70426
0.7045	-1.70873
0.705	-1.71295
0.7055	-1.71707
0.706	-1.72093
0.7065	-1.72454
0.707	-1.72796
0.7075	-1.73096
0.708	-1.73375
0.7085	-1.73625
0.709	-1.73843
0.7095	-1.74025
0.71	-1.74174
0.7105	-1.74285
0.711	-1.74368
0.7115	-1.74413
0.712	-1.74416
0.7125	-1.74381
0.713	-1.74311
0.7135	-1.74202
0.714	-1.7406
0.7145	-1.73872
0.715	-1.73642
0.7155	-1.73381
0.716	-1.73079
0.7165	-1.72738
0.717	-1.72362
0.7175	-1.71944
0.718	-1.71493
0.7185	-1.7101
0.719	-1.70488
0.7195	-1.69932
0.72	-1.69353
0.7205	-1.68738
0.721	-1.68094
0.7215	-1.67424
0.722	-1.66727
0.7225	-1.66014
0.723	-1.65274
0.7235	-1.64517
0.724	-1.63735
0.7245	-1.62938
0.725	-1.62124
0.7255	-1.61306
0.726	-1.60478
0.7265	-1.59644
0.727	-1.58806
0.7275	-1.57967
0.728	-1.57122
0.7285	-1.56288
0.729	-1.55455
0.7295	-1.54635
0.73	-1.53822
0.7305	-1.53029
0.731	-1.52239
0.7315	-1.51469
0.732	-1.50715
0.7325	-1.49986
0.733	-1.49276
0.7335	-1.48598
0.734	-1.47943
0.7345	-1.4732
0.735	-1.4672
0.7355	-1.46158
0.736	-1.45629
0.7365	-1.45128
0.737	-1.4466
0.7375	-1.44233
0.738	-1.43843
0.7385	-1.43493
0.739	-1.43179
0.7395	-1.42903
0.74	-1.42661
0.7405	-1.42463
0.741	-1.42302
0.7415	-1.42196
0.742	-1.42113
0.7425	-1.42059
0.743	-1.42045
0.7435	-1.42069
0.744	-1.42131
0.7445	-1.42235
0.745	-1.42361
0.7455	-1.42516
0.746	-1.42709
0.7465	-1.42927
0.747	-1.43169
0.7475	-1.43433
0.748	-1.43724
0.7485	-1.44036
0.749	-1.44371
0.7495	-1.44726
0.75	-1.45075
0.7505	-1.45451
0.751	-1.45836
0.7515	-1.46236
0.752	-1.46646
0.7525	-1.47066
0.753	-1.47481
0.7535	-1.47894
0.754	-1.48309
0.7545	-1.48721
0.755	-1.49129
0.7555	-1.49533
0.756	-1.49927
0.7565	-1.5031
0.757	-1.50678
0.7575	-1.51027
0.758	-1.51365
0.7585	-1.51683
0.759	-1.51981
0.7595	-1.52252
0.76	-1.52504
0.7605	-1.52733
0.761	-1.52936
0.7615	-1.53115
0.762	-1.53268
0.7625	-1.53387
0.763	-1.53491
0.7635	-1.53566
0.764	-1.536
0.7645	-1.53606
0.765	-1.5358
0.7655	-1.53528
0.766	-1.5344
0.7665	-1.53326
0.767	-1.53179
0.7675	-1.52999
0.768	-1.52787
0.7685	-1.52545
0.769	-1.5228
0.7695	-1.51988
0.77	-1.51669
0.7705	-1.51323
0.771	-1.50945
0.7715	-1.50546
0.772	-1.50123
0.7725	-1.4968
0.773	-1.49212
0.7735	-1.48721
0.774	-1.48216
0.7745	-1.47689
0.775	-1.47143
0.7755	-1.46585
0.776	-1.46013
0.7765	-1.45427
0.777	-1.44834
0.7775	-1.44228
0.778	-1.43611
0.7785	-1.42989
0.779	-1.42363
0.7795	-1.41735
0.78	-1.41103
0.7805	-1.4047
0.781	-1.39835
0.7815	-1.39207
0.782	-1.3858
0.7825	-1.37954
0.783	-1.37323
0.7835	-1.36716
0.784	-1.3612
0.7845	-1.35526
0.785	-1.34943
0.7855	-1.34378
0.786	-1.33818
0.7865	-1.33278
0.787	-1.32751
0.7875	-1.3224
0.788	-1.31747
0.7885	-1.31275
0.789	-1.30817
0.7895	-1.30387
0.79	-1.29975
0.7905	-1.29584
0.791	-1.29211
0.7915	-1.28866
0.792	-1.28548
0.7925	-1.28255
0.793	-1.27981
0.7935	-1.27739
0.794	-1.27515
0.7945	-1.27317
0.795	-1.27143
0.7955	-1.26996
0.796	-1.26881
0.7965	-1.268
0.797	-1.26737
0.7975	-1.26706
0.798	-1.267
0.7985	-1.26724
0.799	-1.26775
0.7995	-1.26854
0.8	-1.2696
0.8005	-1.27093
0.801	-1.27254
0.8015	-1.27441
0.802	-1.27655
0.8025	-1.27892
0.803	-1.28154
0.8035	-1.28436
0.804	-1.28756
0.8045	-1.29099
0.805	-1.29466
0.8055	-1.29862
0.806	-1.30287
0.8065	-1.30723
0.807	-1.31182
0.8075	-1.31664
0.808	-1.32166
0.8085	-1.32683
0.809	-1.33219
0.8095	-1.33782
0.81	-1.3436
0.8105	-1.34951
0.811	-1.35564
0.8115	-1.36188
0.812	-1.36823
0.8125	-1.37471
0.813	-1.38128
0.8135	-1.38804
0.814	-1.39483
0.8145	-1.40156
0.815	-1.40843
0.8155	-1.41548
0.816	-1.42252
0.8165	-1.42959
0.817	-1.43674
0.8175	-1.44378
0.818	-1.45084
0.8185	-1.45783
0.819	-1.4649
0.8195	-1.47191
0.82	-1.47881
0.8205	-1.48562
0.821	-1.49239
0.8215	-1.4991
0.822	-1.5057
0.8225	-1.51218
0.823	-1.51858
0.8235	-1.52486
0.824	-1.53095
0.8245	-1.53692
0.825	-1.54272
0.8255	-1.54839
0.826	-1.55389
0.8265	-1.5591
0.827	-1.56414
0.8275	-1.56907
0.828	-1.57372
0.8285	-1.57827
0.829	-1.58259
0.8295	-1.58669
0.83	-1.59056
0.8305	-1.59423
0.831	-1.59772
0.8315	-1.60099
0.832	-1.60401
0.8325	-1.60678
0.833	-1.6094
0.8335	-1.61178
0.834	-1.61397
0.8345	-1.61594
0.835	-1.61773
0.8355	-1.61925
0.836	-1.62065
0.8365	-1.62186
0.837	-1.62292
0.8375	-1.62383
0.838	-1.62458
0.8385	-1.62513
0.839	-1.62549
0.8395	-1.62585
0.84	-1.62614
0.8405	-1.62625
0.841	-1.62626
0.8415	-1.62624
0.842	-1.62608
0.8425	-1.62589
0.843	-1.6256
0.8435	-1.6253
0.844	-1.62498
0.8445	-1.62468
0.845	-1.62441
0.8455	-1.6241
0.846	-1.62382
0.8465	-1.62358
0.847	-1.62344
0.8475	-1.62345
0.848	-1.62338
0.8485	-1.62347
0.849	-1.62363
0.8495	-1.62392
0.85	-1.6245
0.8505	-1.62497
0.851	-1.62559
0.8515	-1.62631
0.852	-1.62722
0.8525	-1.62825
0.853	-1.62947
0.8535	-1.63081
0.854	-1.63226
0.8545	-1.63397
0.855	-1.63579
0.8555	-1.63781
0.856	-1.64001
0.8565	-1.64241
0.857	-1.64499
0.8575	-1.64774
0.858	-1.65063
0.8585	-1.65357
0.859	-1.65677
0.8595	-1.6601
0.86	-1.66361
0.8605	-1.66719
0.861	-1.67094
0.8615	-1.67491
0.862	-1.67902
0.8625	-1.68322
0.863	-1.68746
0.8635	-1.69191
0.864	-1.6965
0.8645	-1.70111
0.865	-1.70581
0.8655	-1.71057
0.866	-1.71553
0.8665	-1.72043
0.867	-1.72532
0.8675	-1.73026
0.868	-1.73536
0.8685	-1.74036
0.869	-1.74537
0.8695	-1.75057
0.87	-1.75563
0.8705	-1.7606
0.871	-1.76546
0.8715	-1.77038
0.872	-1.77522
0.8725	-1.77993
0.873	-1.78461
0.8735	-1.78921
0.874	-1.79371
0.8745	-1.79812
0.875	-1.80241
0.8755	-1.80655
0.876	-1.81056
0.8765	-1.81449
0.877	-1.81826
0.8775	-1.82188
0.878	-1.82532
0.8785	-1.8286
0.879	-1.83169
0.8795	-1.83463
0.88	-1.83741
0.8805	-1.84012
0.881	-1.84255
0.8815	-1.84483
0.882	-1.84689
0.8825	-1.84872
0.883	-1.85032
0.8835	-1.85172
0.884	-1.85294
0.8845	-1.85398
0.885	-1.85475
0.8855	-1.85531
0.886	-1.85571
0.8865	-1.85593
0.887	-1.85583
0.8875	-1.85556
0.888	-1.85504
0.8885	-1.85431
0.889	-1.85335
0.8895	-1.85212
0.89	-1.85072
0.8905	-1.84907
0.891	-1.84719
0.8915	-1.84514
0.892	-1.84276
0.8925	-1.84023
0.893	-1.83744
0.8935	-1.83452
0.894	-1.83138
0.8945	-1.828
0.895	-1.82437
0.8955	-1.82055
0.896	-1.81652
0.8965	-1.81227
0.897	-1.80782
0.8975	-1.80311
0.898	-1.79825
0.8985	-1.7932
0.899	-1.78796
0.8995	-1.78247
0.9	-1.77687
0.9005	-1.77099
0.901	-1.76499
0.9015	-1.75884
0.902	-1.75252
0.9025	-1.74601
0.903	-1.73938
0.9035	-1.73257
0.904	-1.72562
0.9045	-1.71857
0.905	-1.71137
0.9055	-1.70411
0.906	-1.69672
0.9065	-1.68917
0.907	-1.68161
0.9075	-1.67391
0.908	-1.66611
0.9085	-1.65832
0.909	-1.6504
0.9095	-1.64247
0.91	-1.63446
0.9105	-1.62653
0.911	-1.61858
0.9115	-1.61061
0.912	-1.60259
0.9125	-1.59473
0.913	-1.58682
0.9135	-1.57896
0.914	-1.57116
0.9145	-1.5635
0.915	-1.55581
0.9155	-1.54824
0.916	-1.54078
0.9165	-1.53345
0.917	-1.52622
0.9175	-1.51916
0.918	-1.51221
0.9185	-1.50547
0.919	-1.49887
0.9195	-1.49239
0.92	-1.48611
0.9205	-1.48003
0.921	-1.47411
0.9215	-1.46842
0.922	-1.4629
0.9225	-1.45763
0.923	-1.4526
0.9235	-1.44781
0.924	-1.44314
0.9245	-1.43871
0.925	-1.43451
0.9255	-1.43056
0.926	-1.42681
0.9265	-1.4233
0.927	-1.42002
0.9275	-1.41698
0.928	-1.41413
0.9285	-1.41148
0.929	-1.40906
0.9295	-1.40678
0.93	-1.40468
0.9305	-1.40281
0.931	-1.40104
0.9315	-1.39951
0.932	-1.39814
0.9325	-1.39686
0.933	-1.39565
0.9335	-1.3947
0.934	-1.3938
0.9345	-1.393
0.935	-1.39229
0.9355	-1.39158
0.936	-1.39096
0.9365	-1.39052
0.937	-1.38993
0.9375	-1.38935
0.938	-1.38875
0.9385	-1.38813
0.939	-1.38751
0.9395	-1.38684
0.94	-1.38616
0.9405	-1.38534
0.941	-1.3845
0.9415	-1.38356
0.942	-1.38252
0.9425	-1.38138
0.943	-1.38016
0.9435	-1.37886
0.944	-1.37741
0.9445	-1.3758
0.945	-1.37408
0.9455	-1.37219
0.946	-1.37018
0.9465	-1.36798
0.947	-1.3656
0.9475	-1.36309
0.948	-1.36042
0.9485	-1.3576
0.949	-1.35463
0.9495	-1.35146
0.95	-1.34821
0.9505	-1.34486
0.951	-1.34143
0.9515	-1.33785
0.952	-1.33417
0.9525	-1.33037
0.953	-1.32646
0.9535	-1.32251
0.954	-1.31848
0.9545	-1.31451
0.955	-1.31046
0.9555	-1.3064
0.956	-1.3023
0.9565	-1.29822
0.957	-1.29422
0.9575	-1.29029
0.958	-1.28643
0.9585	-1.28267
0.959	-1.27901
0.9595	-1.27552
0.96	-1.2722
0.9605	-1.26906
0.961	-1.26609
0.9615	-1.26336
0.962	-1.26081
0.9625	-1.25852
0.963	-1.25647
0.9635	-1.25465
0.964	-1.25325
0.9645	-1.25217
0.965	-1.25137
0.9655	-1.25093
0.966	-1.25079
0.9665	-1.25105
0.967	-1.25194
0.9675	-1.25299
0.968	-1.25439
0.9685	-1.25625
0.969	-1.25852
0.9695	-1.26126
0.97	-1.26423
0.9705	-1.26765
0.971	-1.27151
0.9715	-1.27576
0.972	-1.28036
0.9725	-1.28546
0.973	-1.2909
0.9735	-1.29674
0.974	-1.30293
0.9745	-1.3095
0.975	-1.31637
0.9755	-1.32366
0.976	-1.33118
0.9765	-1.33909
0.977	-1.34727
0.9775	-1.35569
0.978	-1.36439
0.9785	-1.37328
0.979	-1.38238
0.9795	-1.39167
0.98	-1.40118
0.9805	-1.41081
0.981	-1.42058
0.9815	-1.43043
0.982	-1.44035
0.9825	-1.45032
0.983	-1.46026
0.9835	-1.4703
0.984	-1.48029
0.9845	-1.49025
0.985	-1.50013
0.9855	-1.50993
0.986	-1.51964
0.9865	-1.52916
0.987	-1.53861
0.9875	-1.54781
0.988	-1.55689
0.9885	-1.56568
0.989	-1.57417
0.9895	-1.58252
0.99	-1.59068
0.9905	-1.59846
0.991	-1.60595
0.9915	-1.61311
0.992	-1.61998
0.9925	-1.62647
0.993	-1.63266
0.9935	-1.63853
0.994	-1.64411
0.9945	-1.64931
0.995	-1.65412
0.9955	-1.65858
0.996	-1.66271
0.9965	-1.66642
0.997	-1.66987
0.9975	-1.67291
0.998	-1.6756
0.9985	-1.67797
0.999	-1.67998
[truncated: 44,514 more rows]
