# Supplementary material for: Foreshock-induced slip transients set mainshock nucleation timing
Source: Nature. 2026 May 6;653(8115):752–7. doi: 10.1038/s41586-026-10497-5 (PMC13190238; doi:10.1038/s41586-026-10497-5)
Supplement: Supplementary file 8 — Source Data Extended Data Fig. 3 [file 41586_2026_10497_MOESM8_ESM.xlsx]

## Sheet: Fig. S3b
Time (msec)	Acceleration 1 (m/sec^2)	Acceleration 2 (m/sec^2)	Acceleration 3 (m/sec^2)	Acceleration 4 (m/sec^2)	Acceleration 5 (m/sec^2)	Acceleration 6 (m/sec^2)	Acceleration 7 (m/sec^2)	Acceleration 8 (m/sec^2)	Acceleration 9 (m/sec^2)	Acceleration 10 (m/sec^2)	Acceleration 11 (m/sec^2)	Acceleration 12 (m/sec^2)	Acceleration 13 (m/sec^2)
0.0005	-3.36041	18.9627	-13.3798	-15.1662	0	-0.760664	39.303	-33.0459	-15.9138	-15.9942	5.91875	7.50173	-34.6299
0.001	10.4977	-1.46216	7.40737	-22.2524	0	-15.1616	-9.2003	21.302	-38.1295	-9.03427	-12.8688	7.50173	-13.4674
0.0015	45.1429	46.1958	-6.45072	20.2646	0	6.4398	-2.27126	7.71501	-30.7243	-9.03427	5.91875	7.50173	7.69512
0.002	3.56864	5.34612	0.478326	-15.1662	0	20.8407	-9.2003	41.6824	-1.10341	-9.03427	-12.8688	21.3292	78.2369
0.0025	-17.2185	18.9627	-13.3798	-15.1662	0	13.6403	32.374	-12.6654	-1.10341	11.8455	5.91875	-20.1531	-13.4674
0.003	-31.0766	-42.3118	0.478326	-8.08006	0	20.8407	-16.1293	-33.0459	-8.50862	-9.03427	-0.34377	7.50173	50.0202
0.0035	38.2139	-21.887	7.40737	-22.2524	0	6.4398	11.5868	-5.87195	-8.50862	-15.9942	18.4438	7.50173	14.7493
0.004	10.4977	5.34612	-6.45072	-22.2524	0	13.6403	53.1611	-12.6654	21.1122	4.88555	-0.34377	-20.1531	-13.4674
0.0045	3.56864	25.771	0.478326	-8.08006	0	-22.362	-2.27126	-5.87195	21.1122	-15.9942	12.1813	-40.8943	0.640941
0.005	-10.2895	32.5792	-20.3088	-0.99389	0	35.2416	11.5868	7.71501	28.5174	-15.9942	-0.34377	14.4155	28.8576
0.0055	-3.36041	-15.0787	35.1236	27.3508	0	6.4398	25.4449	7.71501	-1.10341	25.7653	-6.6063	-6.3257	14.7493
0.006	3.56864	-1.46216	-20.3088	-15.1662	0	13.6403	25.4449	-5.87195	-38.1295	-36.8739	-19.1313	-27.0668	7.69512
0.0065	31.2848	-8.27044	0.478326	-22.2524	0	20.8407	11.5868	7.71501	6.30181	11.8455	12.1813	-13.2394	-6.41324
0.007	31.2848	-1.46216	-13.3798	-8.08006	0	-0.760664	-23.0584	21.302	6.30181	11.8455	-0.34377	-6.3257	127.616
0.0075	-10.2895	-35.5036	21.2655	-15.1662	0	-22.362	39.303	-39.8393	43.3279	-2.07436	24.7063	14.4155	28.8576
0.008	-10.2895	-8.27044	7.40737	13.1784	0	-22.362	-29.9874	-5.87195	21.1122	18.8054	-25.3939	-27.0668	-27.5758
0.0085	38.2139	18.9627	-6.45072	34.4369	0	35.2416	-50.7746	21.302	-1.10341	18.8054	5.91875	35.1566	-13.4674
0.009	31.2848	-35.5036	0.478326	-15.1662	0	28.0412	-2.27126	-46.6328	6.30181	-29.914	12.1813	-40.8943	-6.41324
0.0095	-24.1475	-15.0787	7.40737	-8.08006	0	-36.763	11.5868	-5.87195	6.30181	-2.07436	18.4438	21.3292	42.966
0.01	31.2848	-21.887	0.478326	6.09228	0	28.0412	-29.9874	-33.0459	-1.10341	-2.07436	-0.34377	7.50173	42.966
0.0105	45.1429	5.34612	35.1236	6.09228	0	6.4398	39.303	-19.4589	-23.319	-2.07436	30.9689	21.3292	-20.5216
0.011	24.3558	-1.46216	-20.3088	-0.99389	0	-7.96113	-9.2003	-46.6328	-8.50862	4.88555	-19.1313	14.4155	28.8576
0.0115	17.4267	-1.46216	-20.3088	6.09228	0	6.4398	18.5159	28.0954	-8.50862	18.8054	-0.34377	-13.2394	0.640941
0.012	10.4977	-21.887	14.3364	20.2646	0	-22.362	-9.2003	-5.87195	-23.319	18.8054	30.9689	-13.2394	14.7493
0.0125	-17.2185	-8.27044	21.2655	-0.99389	0	6.4398	11.5868	-12.6654	-1.10341	11.8455	30.9689	35.1566	28.8576
0.013	65.9301	-1.46216	28.1945	6.09228	0	28.0412	-43.8455	14.5085	-30.7243	-9.03427	-12.8688	-27.0668	0.640941
0.0135	-17.2185	-1.46216	28.1945	-0.99389	0	-15.1616	-2.27126	0.92153	50.7331	-2.07436	12.1813	-27.0668	35.9118
0.014	31.2848	32.5792	-20.3088	20.2646	0	6.4398	18.5159	-19.4589	-15.9138	4.88555	-12.8688	21.3292	0.640941
0.0145	24.3558	-21.887	0.478326	-15.1662	0	-29.5625	25.4449	0.92153	-15.9138	-2.07436	12.1813	35.1566	-13.4674
0.015	31.2848	5.34612	0.478326	27.3508	0	20.8407	39.303	-19.4589	-30.7243	18.8054	12.1813	14.4155	-6.41324
0.0155	17.4267	5.34612	-13.3798	-8.08006	0	-22.362	-23.0584	-5.87195	21.1122	-15.9942	30.9689	0.588018	-48.7383
0.016	10.4977	32.5792	14.3364	20.2646	0	20.8407	4.65779	14.5085	28.5174	11.8455	-12.8688	48.984	-20.5216
0.0165	-3.36041	32.5792	0.478326	-15.1662	0	20.8407	4.65779	21.302	-30.7243	32.7252	-12.8688	-13.2394	21.8035
0.017	-10.2895	-1.46216	0.478326	20.2646	0	-0.760664	-9.2003	-5.87195	58.1383	-2.07436	-44.1814	-27.0668	7.69512
0.0175	-3.36041	-8.27044	7.40737	-22.2524	0	-15.1616	18.5159	21.302	21.1122	-2.07436	-19.1313	-33.9806	21.8035
0.018	-10.2895	32.5792	-6.45072	-0.99389	0	-22.362	25.4449	21.302	-15.9138	-22.9541	18.4438	28.2429	-13.4674
0.0185	-3.36041	32.5792	-20.3088	-22.2524	0	28.0412	18.5159	7.71501	-8.50862	-29.914	5.91875	7.50173	0.640941
0.019	10.4977	-15.0787	0.478326	-22.2524	0	20.8407	25.4449	-19.4589	-23.319	11.8455	-6.6063	7.50173	0.640941
0.0195	17.4267	5.34612	-13.3798	-8.08006	0	13.6403	25.4449	34.8889	50.7331	11.8455	24.7063	42.0703	50.0202
0.02	-17.2185	18.9627	0.478326	6.09228	0	20.8407	-2.27126	-12.6654	21.1122	-15.9942	5.91875	7.50173	-13.4674
0.0205	-3.36041	25.771	-6.45072	-15.1662	0	6.4398	4.65779	21.302	-8.50862	11.8455	-6.6063	-6.3257	35.9118
0.021	-3.36041	25.771	7.40737	-15.1662	0	20.8407	39.303	-12.6654	-15.9138	-9.03427	5.91875	-40.8943	35.9118
0.0215	-24.1475	-15.0787	-20.3088	6.09228	0	-0.760664	11.5868	7.71501	-8.50862	11.8455	5.91875	0.588018	7.69512
0.022	24.3558	18.9627	-20.3088	41.5231	0	-29.5625	-16.1293	-5.87195	-23.319	-2.07436	-6.6063	-13.2394	21.8035
0.0225	-10.2895	-15.0787	7.40737	-15.1662	0	-22.362	-2.27126	-5.87195	-1.10341	11.8455	-25.3939	-40.8943	-48.7383
0.023	10.4977	-35.5036	-27.2379	27.3508	0	6.4398	-23.0584	-12.6654	-1.10341	18.8054	-12.8688	14.4155	-13.4674
0.0235	31.2848	5.34612	21.2655	-29.3386	0	6.4398	32.374	-19.4589	6.30181	60.5648	12.1813	21.3292	14.7493
0.024	-3.36041	-15.0787	7.40737	-8.08006	0	-29.5625	4.65779	-12.6654	6.30181	18.8054	18.4438	0.588018	21.8035
0.0245	10.4977	-8.27044	0.478326	-36.4247	0	-15.1616	11.5868	14.5085	-23.319	39.6851	-0.34377	14.4155	28.8576
0.025	17.4267	-21.887	-6.45072	20.2646	0	6.4398	18.5159	7.71501	21.1122	39.6851	-0.34377	21.3292	0.640941
0.0255	38.2139	32.5792	-6.45072	20.2646	0	-36.763	-2.27126	-26.2524	-1.10341	11.8455	-12.8688	35.1566	28.8576
0.026	-24.1475	-1.46216	-6.45072	-22.2524	0	-29.5625	4.65779	-33.0459	-1.10341	-29.914	-19.1313	28.2429	28.8576
0.0265	17.4267	39.3875	0.478326	-0.99389	0	-0.760664	25.4449	-5.87195	-15.9138	32.7252	-12.8688	21.3292	28.8576
0.027	-17.2185	53.0041	0.478326	-15.1662	0	6.4398	-2.27126	14.5085	-15.9138	39.6851	-12.8688	-27.0668	0.640941
0.0275	31.2848	5.34612	21.2655	20.2646	0	-0.760664	-2.27126	14.5085	28.5174	18.8054	-25.3939	-13.2394	7.69512
0.028	-3.36041	5.34612	-20.3088	-8.08006	0	-7.96113	11.5868	-12.6654	21.1122	11.8455	-6.6063	21.3292	-27.5758
0.0285	3.56864	18.9627	7.40737	-15.1662	0	42.4421	-2.27126	28.0954	-1.10341	53.6049	-0.34377	7.50173	-48.7383
0.029	-24.1475	18.9627	-27.2379	6.09228	0	-29.5625	-16.1293	28.0954	-15.9138	-29.914	-19.1313	-47.808	0.640941
0.0295	24.3558	-28.6953	0.478326	20.2646	0	-22.362	4.65779	7.71501	-1.10341	25.7653	12.1813	-33.9806	0.640941
0.03	24.3558	-21.887	-13.3798	34.4369	0	42.4421	-9.2003	-5.87195	21.1122	18.8054	18.4438	-6.3257	-6.41324
0.0305	-3.36041	-28.6953	-6.45072	-15.1662	0	-15.1616	-16.1293	0.92153	-15.9138	-15.9942	-6.6063	-40.8943	7.69512
0.031	3.56864	-28.6953	35.1236	27.3508	0	20.8407	-2.27126	34.8889	28.5174	11.8455	-6.6063	-27.0668	-13.4674
0.0315	45.1429	18.9627	-20.3088	-8.08006	0	6.4398	11.5868	0.92153	-1.10341	-15.9942	24.7063	7.50173	-13.4674
0.032	-10.2895	-1.46216	21.2655	-8.08006	0	-7.96113	-9.2003	7.71501	-15.9138	4.88555	5.91875	-54.7217	7.69512
0.0325	17.4267	-8.27044	-20.3088	-22.2524	0	-7.96113	-36.9165	7.71501	-8.50862	-29.914	-12.8688	-6.3257	21.8035
0.033	-10.2895	18.9627	-6.45072	-15.1662	0	-0.760664	4.65779	-5.87195	-1.10341	-2.07436	12.1813	-13.2394	42.966
0.0335	24.3558	-21.887	-20.3088	6.09228	0	-15.1616	-23.0584	7.71501	6.30181	18.8054	-19.1313	-20.1531	-6.41324
0.034	-3.36041	-8.27044	-13.3798	-43.5109	0	-43.9634	32.374	7.71501	21.1122	-2.07436	12.1813	28.2429	-20.5216
0.0345	17.4267	32.5792	7.40737	-0.99389	0	-36.763	32.374	-19.4589	21.1122	-22.9541	-6.6063	-13.2394	0.640941
0.035	-10.2895	-1.46216	21.2655	13.1784	0	-7.96113	32.374	-12.6654	21.1122	18.8054	5.91875	14.4155	0.640941
0.0355	3.56864	18.9627	-27.2379	-29.3386	0	-22.362	11.5868	-33.0459	-8.50862	-9.03427	24.7063	-33.9806	-34.6299
0.036	31.2848	25.771	-6.45072	13.1784	0	-22.362	-2.27126	34.8889	21.1122	11.8455	12.1813	-27.0668	28.8576
0.0365	-10.2895	-1.46216	14.3364	-43.5109	0	-0.760664	-43.8455	21.302	-23.319	-9.03427	24.7063	14.4155	42.966
0.037	-10.2895	-1.46216	-6.45072	-8.08006	0	-7.96113	11.5868	-5.87195	-23.319	-22.9541	-25.3939	0.588018	14.7493
0.0375	38.2139	-15.0787	-6.45072	-0.99389	0	-29.5625	-23.0584	-12.6654	-52.9399	11.8455	-25.3939	14.4155	21.8035
0.038	-3.36041	5.34612	-13.3798	13.1784	0	-0.760664	11.5868	-12.6654	6.30181	-2.07436	24.7063	-20.1531	7.69512
0.0385	-10.2895	5.34612	14.3364	13.1784	0	-22.362	-36.9165	0.92153	6.30181	-15.9942	5.91875	0.588018	-27.5758
0.039	31.2848	-15.0787	0.478326	13.1784	0	-15.1616	-16.1293	-19.4589	-38.1295	-15.9942	-6.6063	7.50173	21.8035
0.0395	-31.0766	39.3875	0.478326	-22.2524	0	6.4398	-23.0584	-12.6654	35.9227	-22.9541	5.91875	0.588018	7.69512
0.04	-10.2895	-21.887	-20.3088	-8.08006	0	-0.760664	-16.1293	0.92153	-1.10341	-22.9541	-12.8688	-6.3257	21.8035
0.0405	10.4977	5.34612	0.478326	-0.99389	0	13.6403	-50.7746	-19.4589	-8.50862	-9.03427	5.91875	0.588018	14.7493
0.041	31.2848	5.34612	21.2655	6.09228	0	-7.96113	-2.27126	0.92153	43.3279	-29.914	-25.3939	-27.0668	-34.6299
0.0415	-10.2895	18.9627	-6.45072	-15.1662	0	42.4421	11.5868	0.92153	35.9227	-15.9942	-19.1313	-33.9806	21.8035
0.042	-44.9347	-21.887	14.3364	-22.2524	0	35.2416	18.5159	-5.87195	-1.10341	4.88555	24.7063	-20.1531	0.640941
0.0425	-38.0056	5.34612	14.3364	13.1784	0	-15.1616	-23.0584	-26.2524	43.3279	-22.9541	-12.8688	7.50173	7.69512
0.043	10.4977	-8.27044	-13.3798	-0.99389	0	-36.763	4.65779	7.71501	6.30181	-15.9942	-12.8688	-20.1531	7.69512
0.0435	38.2139	46.1958	28.1945	-0.99389	0	20.8407	25.4449	-12.6654	-15.9138	-9.03427	-6.6063	-13.2394	-6.41324
0.044	38.2139	-8.27044	-20.3088	-22.2524	0	13.6403	18.5159	21.302	-15.9138	-29.914	-0.34377	-6.3257	-20.5216
0.0445	-31.0766	-15.0787	7.40737	-43.5109	0	-36.763	-2.27126	-46.6328	6.30181	11.8455	18.4438	0.588018	28.8576
0.045	-10.2895	-1.46216	21.2655	-8.08006	0	-29.5625	18.5159	-26.2524	-15.9138	-22.9541	43.4939	-13.2394	7.69512
0.0455	31.2848	-28.6953	0.478326	-22.2524	0	42.4421	-29.9874	-12.6654	35.9227	25.7653	-25.3939	7.50173	0.640941
0.046	31.2848	5.34612	-34.1669	-36.4247	0	13.6403	-2.27126	7.71501	-15.9138	4.88555	-6.6063	-27.0668	-27.5758
0.0465	10.4977	25.771	35.1236	-8.08006	0	-0.760664	4.65779	-26.2524	6.30181	-15.9942	-12.8688	-47.808	-6.41324
0.047	17.4267	-15.0787	14.3364	-29.3386	0	13.6403	11.5868	-12.6654	-8.50862	32.7252	-25.3939	14.4155	-20.5216
0.0475	17.4267	-21.887	14.3364	6.09228	0	20.8407	-29.9874	0.92153	-8.50862	-9.03427	-31.6564	0.588018	14.7493
0.048	17.4267	-8.27044	-13.3798	41.5231	0	-22.362	-2.27126	-12.6654	6.30181	39.6851	-0.34377	21.3292	7.69512
0.0485	-10.2895	-1.46216	7.40737	-8.08006	0	-29.5625	32.374	0.92153	-8.50862	18.8054	-19.1313	7.50173	-55.7925
0.049	3.56864	-8.27044	-48.025	-15.1662	0	-7.96113	18.5159	0.92153	6.30181	-36.8739	18.4438	-6.3257	14.7493
0.0495	-10.2895	-15.0787	0.478326	6.09228	0	20.8407	-2.27126	-26.2524	-1.10341	-9.03427	-19.1313	7.50173	7.69512
0.05	-10.2895	-1.46216	-13.3798	6.09228	0	28.0412	11.5868	-5.87195	-15.9138	-22.9541	-19.1313	-6.3257	-27.5758
0.0505	38.2139	5.34612	7.40737	-8.08006	0	-7.96113	46.2321	7.71501	21.1122	-9.03427	-12.8688	-27.0668	0.640941
0.051	-3.36041	5.34612	-20.3088	-15.1662	0	20.8407	11.5868	-12.6654	-1.10341	11.8455	30.9689	14.4155	-27.5758
0.0515	-10.2895	5.34612	-6.45072	6.09228	0	-22.362	11.5868	-39.8393	-8.50862	-29.914	12.1813	0.588018	14.7493
0.052	3.56864	-42.3118	42.0526	13.1784	0	6.4398	18.5159	-46.6328	28.5174	-36.8739	-0.34377	0.588018	-27.5758
0.0525	-3.36041	53.0041	21.2655	-8.08006	0	-0.760664	4.65779	-33.0459	-38.1295	-29.914	-12.8688	14.4155	42.966
0.053	-3.36041	18.9627	-34.1669	-15.1662	0	35.2416	32.374	-19.4589	21.1122	-9.03427	12.1813	-13.2394	-20.5216
0.0535	3.56864	-1.46216	-20.3088	6.09228	0	-15.1616	-16.1293	0.92153	-1.10341	4.88555	-0.34377	-6.3257	0.640941
0.054	24.3558	-8.27044	7.40737	-8.08006	0	-15.1616	11.5868	-5.87195	21.1122	-29.914	24.7063	14.4155	-13.4674
0.0545	-17.2185	-1.46216	7.40737	-15.1662	0	-7.96113	-16.1293	-19.4589	35.9227	-2.07436	-31.6564	21.3292	7.69512
0.055	24.3558	-8.27044	-13.3798	-8.08006	0	-15.1616	-16.1293	0.92153	-30.7243	-9.03427	-25.3939	-33.9806	-6.41324
0.0555	10.4977	32.5792	0.478326	-8.08006	0	49.6426	-9.2003	-46.6328	6.30181	-9.03427	-19.1313	-40.8943	14.7493
0.056	24.3558	25.771	7.40737	41.5231	0	-65.5648	-23.0584	0.92153	-1.10341	-9.03427	-12.8688	-20.1531	-41.6841
0.0565	-10.2895	-35.5036	28.1945	-36.4247	0	-15.1616	25.4449	41.6824	28.5174	4.88555	-6.6063	7.50173	0.640941
0.057	10.4977	39.3875	14.3364	-22.2524	0	-0.760664	25.4449	14.5085	28.5174	11.8455	-19.1313	-13.2394	14.7493
0.0575	-10.2895	5.34612	21.2655	-8.08006	0	-22.362	18.5159	21.302	-1.10341	-15.9942	-44.1814	-27.0668	50.0202
0.058	24.3558	18.9627	21.2655	34.4369	0	35.2416	11.5868	-12.6654	35.9227	4.88555	24.7063	0.588018	-27.5758
0.0585	-38.0056	5.34612	14.3364	-0.99389	0	-7.96113	-29.9874	-12.6654	-1.10341	-29.914	30.9689	14.4155	14.7493
0.059	-10.2895	-1.46216	-20.3088	13.1784	0	35.2416	11.5868	14.5085	43.3279	4.88555	5.91875	14.4155	21.8035
0.0595	-10.2895	-15.0787	-27.2379	6.09228	0	-29.5625	4.65779	21.302	-15.9138	-36.8739	12.1813	-13.2394	28.8576
0.06	31.2848	-21.887	-27.2379	-8.08006	0	-15.1616	4.65779	7.71501	6.30181	11.8455	-6.6063	-6.3257	-41.6841
0.0605	-10.2895	-1.46216	-20.3088	-22.2524	0	-0.760664	4.65779	-5.87195	-23.319	-15.9942	-0.34377	-6.3257	28.8576
0.061	-3.36041	-15.0787	-6.45072	-29.3386	0	13.6403	-2.27126	0.92153	6.30181	4.88555	-0.34377	-13.2394	0.640941
0.0615	38.2139	25.771	7.40737	6.09228	0	-0.760664	-23.0584	7.71501	6.30181	18.8054	-19.1313	28.2429	7.69512
0.062	-10.2895	25.771	28.1945	-0.99389	0	20.8407	-2.27126	0.92153	-15.9138	-2.07436	-31.6564	7.50173	-6.41324
0.0625	10.4977	32.5792	7.40737	-22.2524	0	28.0412	32.374	7.71501	-8.50862	11.8455	24.7063	-13.2394	14.7493
0.063	-24.1475	-1.46216	0.478326	-22.2524	0	20.8407	18.5159	21.302	-1.10341	18.8054	5.91875	14.4155	21.8035
0.0635	17.4267	-8.27044	14.3364	6.09228	0	13.6403	-29.9874	-12.6654	6.30181	-15.9942	-19.1313	14.4155	14.7493
0.064	24.3558	32.5792	-6.45072	-0.99389	0	-0.760664	-29.9874	7.71501	-23.319	-15.9942	-0.34377	-20.1531	14.7493
0.0645	-10.2895	-15.0787	42.0526	6.09228	0	-15.1616	-16.1293	-19.4589	-52.9399	-9.03427	12.1813	-27.0668	92.3452
0.065	-10.2895	5.34612	-13.3798	-15.1662	0	-36.763	-2.27126	7.71501	6.30181	-22.9541	12.1813	21.3292	7.69512
0.0655	17.4267	-1.46216	-13.3798	-0.99389	0	13.6403	4.65779	41.6824	-8.50862	25.7653	-19.1313	21.3292	0.640941
0.066	10.4977	18.9627	7.40737	-8.08006	0	-15.1616	-2.27126	14.5085	-30.7243	-15.9942	-19.1313	-33.9806	-13.4674
0.0665	17.4267	32.5792	-6.45072	20.2646	0	-15.1616	-9.2003	-5.87195	6.30181	18.8054	-44.1814	-6.3257	-6.41324
0.067	17.4267	5.34612	-6.45072	-8.08006	0	-15.1616	-9.2003	7.71501	-1.10341	-2.07436	-31.6564	-13.2394	21.8035
0.0675	10.4977	5.34612	-13.3798	-0.99389	0	-36.763	32.374	-39.8393	35.9227	32.7252	-0.34377	0.588018	-13.4674
0.068	17.4267	-15.0787	-13.3798	-22.2524	0	-0.760664	-2.27126	7.71501	-30.7243	-2.07436	12.1813	-20.1531	14.7493
0.0685	-38.0056	18.9627	-13.3798	13.1784	0	6.4398	4.65779	-19.4589	6.30181	-9.03427	-25.3939	0.588018	14.7493
0.069	-10.2895	-21.887	7.40737	-29.3386	0	-15.1616	11.5868	21.302	28.5174	-15.9942	-12.8688	21.3292	-13.4674
0.0695	3.56864	-15.0787	0.478326	-8.08006	0	28.0412	4.65779	-19.4589	28.5174	-36.8739	18.4438	7.50173	28.8576
0.07	10.4977	-21.887	-27.2379	-50.5971	0	-29.5625	11.5868	14.5085	6.30181	46.645	12.1813	-6.3257	-27.5758
0.0705	3.56864	-1.46216	-20.3088	48.6093	0	-29.5625	4.65779	-5.87195	-1.10341	-29.914	-25.3939	21.3292	7.69512
0.071	-3.36041	-21.887	14.3364	13.1784	0	-0.760664	25.4449	-26.2524	-52.9399	11.8455	-0.34377	-27.0668	35.9118
0.0715	-17.2185	32.5792	-6.45072	-8.08006	0	-15.1616	-23.0584	-5.87195	-15.9138	11.8455	-19.1313	42.0703	-6.41324
0.072	-10.2895	18.9627	7.40737	20.2646	0	13.6403	-23.0584	14.5085	28.5174	11.8455	-6.6063	-27.0668	-27.5758
0.0725	10.4977	18.9627	0.478326	-15.1662	0	20.8407	46.2321	0.92153	-1.10341	-2.07436	-0.34377	-33.9806	7.69512
0.073	24.3558	-8.27044	-20.3088	-15.1662	0	-22.362	-16.1293	-5.87195	-1.10341	-36.8739	12.1813	-13.2394	21.8035
0.0735	-31.0766	-35.5036	-13.3798	-29.3386	0	13.6403	-16.1293	-12.6654	-38.1295	-15.9942	-6.6063	-13.2394	0.640941
0.074	45.1429	-35.5036	-6.45072	-29.3386	0	-7.96113	18.5159	-5.87195	-8.50862	-2.07436	-12.8688	-6.3257	-20.5216
0.0745	-10.2895	32.5792	-6.45072	13.1784	0	6.4398	-9.2003	-5.87195	35.9227	-43.8338	30.9689	-13.2394	-62.8466
0.075	-3.36041	-35.5036	-6.45072	-0.99389	0	13.6403	11.5868	14.5085	-23.319	4.88555	-6.6063	-27.0668	7.69512
0.0755	-17.2185	-15.0787	-13.3798	-8.08006	0	20.8407	4.65779	-19.4589	28.5174	-2.07436	-0.34377	-27.0668	-6.41324
0.076	17.4267	-1.46216	7.40737	13.1784	0	-15.1616	-9.2003	0.92153	-1.10341	-22.9541	-12.8688	21.3292	35.9118
0.0765	-38.0056	-1.46216	-20.3088	13.1784	0	-7.96113	53.1611	21.302	-1.10341	-2.07436	24.7063	-6.3257	21.8035
0.077	-3.36041	-8.27044	-6.45072	-36.4247	0	6.4398	4.65779	14.5085	6.30181	-15.9942	-12.8688	42.0703	-13.4674
0.0775	-10.2895	-8.27044	21.2655	-36.4247	0	20.8407	-16.1293	21.302	35.9227	-15.9942	-0.34377	7.50173	28.8576
0.078	17.4267	-8.27044	-6.45072	13.1784	0	-0.760664	87.8063	0.92153	28.5174	-15.9942	-19.1313	-33.9806	-27.5758
0.0785	-10.2895	-1.46216	-6.45072	-36.4247	0	28.0412	11.5868	-12.6654	28.5174	-22.9541	12.1813	-13.2394	42.966
0.079	38.2139	-35.5036	7.40737	-8.08006	0	-0.760664	18.5159	-12.6654	-45.5347	4.88555	-6.6063	-27.0668	-34.6299
0.0795	-3.36041	18.9627	-20.3088	41.5231	0	-15.1616	4.65779	34.8889	-23.319	39.6851	18.4438	-20.1531	28.8576
0.08	-3.36041	25.771	7.40737	-22.2524	0	-15.1616	11.5868	-12.6654	-8.50862	-9.03427	5.91875	7.50173	0.640941
0.0805	31.2848	-1.46216	-6.45072	13.1784	0	-0.760664	11.5868	14.5085	6.30181	25.7653	12.1813	-27.0668	-41.6841
0.081	-17.2185	32.5792	28.1945	-0.99389	0	-36.763	-9.2003	7.71501	-23.319	-2.07436	-19.1313	-20.1531	7.69512
0.0815	-24.1475	32.5792	14.3364	-0.99389	0	-51.1639	25.4449	-12.6654	-23.319	11.8455	12.1813	-20.1531	-55.7925
0.082	-3.36041	-21.887	21.2655	41.5231	0	20.8407	-9.2003	0.92153	6.30181	11.8455	-6.6063	14.4155	0.640941
0.0825	10.4977	-21.887	-20.3088	-8.08006	0	13.6403	-23.0584	-39.8393	-23.319	-15.9942	-6.6063	0.588018	14.7493
0.083	17.4267	-15.0787	-13.3798	-22.2524	0	13.6403	-2.27126	7.71501	-1.10341	32.7252	12.1813	0.588018	14.7493
0.0835	10.4977	-8.27044	-13.3798	34.4369	0	-36.763	18.5159	7.71501	-8.50862	-2.07436	-19.1313	-33.9806	-20.5216
0.084	24.3558	39.3875	-13.3798	6.09228	0	13.6403	11.5868	7.71501	-15.9138	-36.8739	-31.6564	7.50173	7.69512
0.0845	24.3558	-8.27044	-6.45072	6.09228	0	-29.5625	-9.2003	-5.87195	6.30181	11.8455	12.1813	28.2429	42.966
0.085	-17.2185	-8.27044	-6.45072	-29.3386	0	-43.9634	-9.2003	21.302	-15.9138	4.88555	5.91875	35.1566	-27.5758
0.0855	3.56864	-8.27044	0.478326	-15.1662	0	28.0412	32.374	-33.0459	-8.50862	-2.07436	-6.6063	14.4155	-13.4674
0.086	45.1429	-28.6953	-41.096	13.1784	0	6.4398	-16.1293	28.0954	6.30181	4.88555	-37.9189	-27.0668	28.8576
0.0865	3.56864	18.9627	55.9107	-15.1662	0	-15.1616	4.65779	-33.0459	-38.1295	-22.9541	5.91875	0.588018	-6.41324
0.087	-3.36041	-15.0787	-6.45072	6.09228	0	-58.3644	-2.27126	-19.4589	-30.7243	-22.9541	-31.6564	7.50173	14.7493
0.0875	-3.36041	-1.46216	7.40737	-8.08006	0	-15.1616	-2.27126	-12.6654	-15.9138	25.7653	-44.1814	14.4155	21.8035
0.088	17.4267	-42.3118	0.478326	-22.2524	0	-0.760664	4.65779	-19.4589	-1.10341	-15.9942	-31.6564	7.50173	-6.41324
0.0885	10.4977	32.5792	21.2655	-8.08006	0	35.2416	11.5868	7.71501	-23.319	-22.9541	12.1813	-13.2394	7.69512
0.089	24.3558	-1.46216	35.1236	13.1784	0	20.8407	73.9483	34.8889	6.30181	-9.03427	5.91875	35.1566	21.8035
0.0895	45.1429	18.9627	-13.3798	13.1784	0	-0.760664	-2.27126	34.8889	-30.7243	-2.07436	-6.6063	-75.4629	134.67
0.09	24.3558	-1.46216	14.3364	-0.99389	0	-7.96113	39.303	14.5085	-23.319	-29.914	18.4438	0.588018	-48.7383
0.0905	-10.2895	-8.27044	-6.45072	-8.08006	0	-29.5625	-9.2003	28.0954	-23.319	-2.07436	30.9689	-20.1531	0.640941
0.091	-3.36041	-15.0787	-6.45072	-29.3386	0	6.4398	32.374	7.71501	-1.10341	4.88555	5.91875	7.50173	0.640941
0.0915	10.4977	25.771	0.478326	-15.1662	0	-36.763	4.65779	-26.2524	-23.319	-9.03427	24.7063	14.4155	21.8035
0.092	-31.0766	18.9627	-6.45072	-36.4247	0	28.0412	-16.1293	21.302	-23.319	18.8054	18.4438	-27.0668	35.9118
0.0925	-24.1475	-35.5036	-6.45072	6.09228	0	-15.1616	-2.27126	28.0954	6.30181	-2.07436	5.91875	28.2429	42.966
0.093	-3.36041	18.9627	35.1236	6.09228	0	-7.96113	-2.27126	21.302	-1.10341	4.88555	24.7063	-20.1531	14.7493
0.0935	-3.36041	18.9627	14.3364	-0.99389	0	13.6403	-16.1293	-12.6654	-1.10341	4.88555	30.9689	-13.2394	7.69512
0.094	3.56864	18.9627	-6.45072	-43.5109	0	28.0412	4.65779	-19.4589	-1.10341	18.8054	-0.34377	-6.3257	-13.4674
0.0945	-24.1475	-1.46216	-13.3798	-36.4247	0	13.6403	-9.2003	34.8889	6.30181	11.8455	-6.6063	21.3292	7.69512
0.095	-31.0766	18.9627	0.478326	6.09228	0	-7.96113	-9.2003	14.5085	6.30181	11.8455	-0.34377	21.3292	7.69512
0.0955	-38.0056	5.34612	0.478326	-43.5109	0	13.6403	-9.2003	-12.6654	6.30181	18.8054	-19.1313	-33.9806	28.8576
0.096	3.56864	-21.887	-6.45072	-0.99389	0	20.8407	-9.2003	14.5085	-1.10341	4.88555	-6.6063	21.3292	-6.41324
0.0965	-17.2185	25.771	14.3364	-15.1662	0	-15.1616	-9.2003	-19.4589	-15.9138	18.8054	-0.34377	-13.2394	21.8035
0.097	-17.2185	-15.0787	-13.3798	-8.08006	0	-0.760664	25.4449	7.71501	50.7331	11.8455	-25.3939	0.588018	-6.41324
0.0975	10.4977	-21.887	-6.45072	6.09228	0	6.4398	25.4449	7.71501	-8.50862	4.88555	-25.3939	-13.2394	28.8576
0.098	-10.2895	32.5792	7.40737	-0.99389	0	-7.96113	-16.1293	-26.2524	28.5174	32.7252	-12.8688	28.2429	106.454
0.0985	-10.2895	-28.6953	7.40737	-36.4247	0	6.4398	25.4449	0.92153	-38.1295	-2.07436	12.1813	14.4155	-20.5216
0.099	-10.2895	25.771	-6.45072	6.09228	0	-0.760664	-2.27126	-5.87195	-15.9138	4.88555	-12.8688	7.50173	-34.6299
0.0995	-3.36041	-15.0787	35.1236	27.3508	0	-7.96113	11.5868	-33.0459	-23.319	18.8054	-19.1313	0.588018	14.7493
0.1	17.4267	5.34612	0.478326	-15.1662	0	13.6403	-23.0584	-5.87195	-8.50862	-29.914	-12.8688	0.588018	-6.41324
0.1005	-17.2185	25.771	0.478326	-29.3386	0	-0.760664	-16.1293	28.0954	6.30181	-22.9541	-6.6063	7.50173	-6.41324
0.101	24.3558	39.3875	-6.45072	-15.1662	0	49.6426	53.1611	14.5085	-15.9138	-15.9942	-6.6063	-20.1531	7.69512
0.1015	-31.0766	-49.1201	28.1945	-15.1662	0	-29.5625	-23.0584	-26.2524	-23.319	4.88555	18.4438	14.4155	-20.5216
0.102	-3.36041	5.34612	14.3364	-0.99389	0	6.4398	4.65779	21.302	-38.1295	4.88555	-6.6063	7.50173	57.0743
0.1025	-10.2895	-21.887	-13.3798	6.09228	0	-15.1616	-2.27126	21.302	28.5174	-9.03427	-37.9189	-13.2394	21.8035
0.103	-10.2895	-28.6953	-27.2379	-8.08006	0	6.4398	-29.9874	-26.2524	-23.319	11.8455	-6.6063	14.4155	-41.6841
0.1035	-24.1475	18.9627	-6.45072	-29.3386	0	13.6403	-9.2003	28.0954	-8.50862	-22.9541	5.91875	42.0703	28.8576
0.104	-17.2185	5.34612	-6.45072	-15.1662	0	6.4398	11.5868	0.92153	35.9227	4.88555	-6.6063	-13.2394	14.7493
0.1045	3.56864	18.9627	-13.3798	-29.3386	0	-29.5625	-16.1293	7.71501	-8.50862	-15.9942	18.4438	-47.808	35.9118
0.105	38.2139	18.9627	14.3364	13.1784	0	20.8407	39.303	14.5085	-23.319	-29.914	-6.6063	-20.1531	21.8035
0.1055	52.072	5.34612	0.478326	-8.08006	0	-29.5625	25.4449	-12.6654	-8.50862	4.88555	5.91875	14.4155	-6.41324
0.106	10.4977	-15.0787	14.3364	-0.99389	0	6.4398	-29.9874	48.4759	21.1122	-15.9942	-6.6063	-13.2394	14.7493
0.1065	-38.0056	-42.3118	-13.3798	-50.5971	0	6.4398	-2.27126	7.71501	21.1122	25.7653	-6.6063	-6.3257	-6.41324
0.107	-31.0766	-21.887	-34.1669	-15.1662	0	-29.5625	-16.1293	-26.2524	-82.5608	-43.8338	-50.444	-33.9806	0.640941
0.1075	10.4977	-28.6953	21.2655	20.2646	0	13.6403	25.4449	21.302	-30.7243	-29.914	18.4438	48.984	21.8035
0.108	38.2139	-21.887	0.478326	6.09228	0	-15.1616	4.65779	14.5085	-30.7243	-50.7937	-12.8688	0.588018	-27.5758
0.1085	-10.2895	-8.27044	-6.45072	-0.99389	0	-15.1616	-2.27126	21.302	21.1122	-2.07436	-12.8688	-27.0668	14.7493
0.109	-31.0766	-8.27044	-13.3798	-22.2524	0	-0.760664	-29.9874	7.71501	35.9227	25.7653	24.7063	28.2429	-48.7383
0.1095	3.56864	-21.887	14.3364	-22.2524	0	56.843	-2.27126	-12.6654	-1.10341	-9.03427	-12.8688	14.4155	-13.4674
0.11	10.4977	25.771	21.2655	6.09228	0	-29.5625	25.4449	-33.0459	-30.7243	-9.03427	-12.8688	35.1566	14.7493
0.1105	-10.2895	18.9627	21.2655	-15.1662	0	-0.760664	-16.1293	14.5085	35.9227	60.5648	24.7063	7.50173	7.69512
0.111	10.4977	-1.46216	-13.3798	-15.1662	0	-0.760664	11.5868	14.5085	-1.10341	11.8455	-19.1313	7.50173	-6.41324
0.1115	3.56864	5.34612	-20.3088	-8.08006	0	-7.96113	-2.27126	7.71501	28.5174	-2.07436	-12.8688	7.50173	14.7493
0.112	-17.2185	-8.27044	21.2655	-29.3386	0	-15.1616	18.5159	14.5085	-8.50862	-22.9541	5.91875	-6.3257	0.640941
0.1125	3.56864	-15.0787	-6.45072	-22.2524	0	-0.760664	4.65779	0.92153	6.30181	-22.9541	-0.34377	48.984	-6.41324
0.113	-10.2895	5.34612	-6.45072	-8.08006	0	-7.96113	-2.27126	0.92153	-15.9138	4.88555	-12.8688	0.588018	0.640941
0.1135	3.56864	-28.6953	-13.3798	-0.99389	0	6.4398	-2.27126	-19.4589	-45.5347	-15.9942	-6.6063	7.50173	-20.5216
0.114	-10.2895	-8.27044	14.3364	-43.5109	0	13.6403	25.4449	28.0954	-38.1295	-9.03427	-12.8688	35.1566	0.640941
0.1145	10.4977	32.5792	0.478326	-43.5109	0	-36.763	18.5159	-12.6654	6.30181	-15.9942	5.91875	0.588018	7.69512
0.115	3.56864	-8.27044	0.478326	6.09228	0	-7.96113	11.5868	-12.6654	-52.9399	-22.9541	30.9689	-13.2394	7.69512
0.1155	10.4977	5.34612	-6.45072	13.1784	0	13.6403	4.65779	-5.87195	-8.50862	11.8455	18.4438	7.50173	14.7493
0.116	-10.2895	5.34612	-13.3798	-0.99389	0	-15.1616	4.65779	-33.0459	-1.10341	-2.07436	12.1813	7.50173	28.8576
0.1165	17.4267	25.771	35.1236	-8.08006	0	-7.96113	32.374	-12.6654	-15.9138	11.8455	-0.34377	-20.1531	-27.5758
0.117	-3.36041	-28.6953	0.478326	-0.99389	0	-7.96113	11.5868	0.92153	-23.319	-22.9541	-6.6063	0.588018	14.7493
0.1175	17.4267	5.34612	0.478326	-0.99389	0	-7.96113	-29.9874	7.71501	-30.7243	11.8455	-0.34377	0.588018	7.69512
0.118	24.3558	5.34612	7.40737	-0.99389	0	-15.1616	-9.2003	21.302	-8.50862	-15.9942	24.7063	14.4155	14.7493
0.1185	-17.2185	-1.46216	-20.3088	20.2646	0	-0.760664	-9.2003	0.92153	6.30181	-9.03427	-12.8688	7.50173	35.9118
0.119	24.3558	32.5792	-20.3088	-15.1662	0	13.6403	-9.2003	7.71501	-8.50862	-15.9942	-0.34377	0.588018	28.8576
0.1195	17.4267	18.9627	28.1945	-22.2524	0	-7.96113	-2.27126	-5.87195	-8.50862	-9.03427	-6.6063	-33.9806	0.640941
0.12	3.56864	-15.0787	0.478326	-36.4247	0	13.6403	-16.1293	14.5085	-15.9138	-15.9942	-6.6063	35.1566	35.9118
0.1205	3.56864	-15.0787	28.1945	-22.2524	0	20.8407	-29.9874	-12.6654	35.9227	-9.03427	-6.6063	-6.3257	-6.41324
0.121	38.2139	25.771	-6.45072	-0.99389	0	-15.1616	-50.7746	-26.2524	-15.9138	-15.9942	18.4438	-20.1531	28.8576
0.1215	3.56864	-21.887	-6.45072	27.3508	0	20.8407	32.374	-5.87195	-30.7243	18.8054	5.91875	-27.0668	-20.5216
0.122	-3.36041	-8.27044	-13.3798	-36.4247	0	-29.5625	11.5868	-33.0459	-38.1295	11.8455	24.7063	-13.2394	0.640941
0.1225	-38.0056	-15.0787	-34.1669	6.09228	0	56.843	18.5159	0.92153	6.30181	-9.03427	-0.34377	7.50173	28.8576
0.123	-3.36041	-35.5036	0.478326	-8.08006	0	6.4398	4.65779	-26.2524	21.1122	-9.03427	18.4438	0.588018	21.8035
0.1235	-17.2185	25.771	-34.1669	-15.1662	0	13.6403	11.5868	21.302	6.30181	-22.9541	12.1813	0.588018	0.640941
0.124	-24.1475	25.771	-20.3088	6.09228	0	-0.760664	-23.0584	-26.2524	-8.50862	32.7252	-0.34377	-20.1531	-13.4674
0.1245	31.2848	-42.3118	-27.2379	13.1784	0	-15.1616	-23.0584	14.5085	-23.319	11.8455	-6.6063	35.1566	-6.41324
0.125	-3.36041	18.9627	7.40737	-0.99389	0	-15.1616	-29.9874	7.71501	-8.50862	18.8054	-6.6063	14.4155	14.7493
0.1255	-3.36041	-8.27044	-6.45072	20.2646	0	6.4398	4.65779	-39.8393	-23.319	4.88555	12.1813	35.1566	50.0202
0.126	3.56864	32.5792	-20.3088	-36.4247	0	-22.362	-2.27126	-26.2524	-23.319	4.88555	-0.34377	28.2429	50.0202
0.1265	-3.36041	18.9627	-20.3088	-29.3386	0	20.8407	-9.2003	-26.2524	-23.319	18.8054	12.1813	21.3292	7.69512
0.127	-3.36041	25.771	-13.3798	-0.99389	0	-36.763	4.65779	14.5085	-23.319	11.8455	-25.3939	-27.0668	-48.7383
0.1275	38.2139	5.34612	-27.2379	-0.99389	0	-22.362	-16.1293	14.5085	21.1122	-22.9541	-6.6063	7.50173	50.0202
0.128	-17.2185	18.9627	14.3364	13.1784	0	-15.1616	4.65779	-5.87195	-1.10341	18.8054	-0.34377	0.588018	35.9118
0.1285	17.4267	5.34612	-6.45072	6.09228	0	-36.763	-9.2003	-26.2524	-30.7243	-2.07436	24.7063	-27.0668	21.8035
0.129	-3.36041	-1.46216	-6.45072	-22.2524	0	13.6403	-9.2003	0.92153	-23.319	4.88555	-12.8688	-6.3257	28.8576
0.1295	17.4267	-15.0787	0.478326	6.09228	0	-29.5625	-2.27126	-19.4589	35.9227	18.8054	-6.6063	21.3292	-27.5758
0.13	-3.36041	-15.0787	-6.45072	-0.99389	0	-7.96113	-16.1293	7.71501	6.30181	18.8054	24.7063	-13.2394	-48.7383
0.1305	-10.2895	-8.27044	-20.3088	-0.99389	0	6.4398	32.374	7.71501	-38.1295	11.8455	-0.34377	-6.3257	-6.41324
0.131	24.3558	-1.46216	21.2655	6.09228	0	20.8407	-16.1293	14.5085	6.30181	25.7653	-0.34377	-27.0668	-6.41324
0.1315	3.56864	5.34612	-6.45072	6.09228	0	13.6403	4.65779	-26.2524	-38.1295	-9.03427	12.1813	14.4155	21.8035
0.132	-17.2185	5.34612	-34.1669	-57.6832	0	-15.1616	32.374	14.5085	-8.50862	-36.8739	12.1813	35.1566	7.69512
0.1325	17.4267	18.9627	7.40737	-36.4247	0	-0.760664	4.65779	-33.0459	6.30181	-2.07436	49.7564	14.4155	28.8576
0.133	-24.1475	-1.46216	14.3364	-15.1662	0	-7.96113	4.65779	21.302	-8.50862	46.645	5.91875	-27.0668	0.640941
0.1335	3.56864	5.34612	-20.3088	-29.3386	0	6.4398	53.1611	0.92153	-45.5347	11.8455	-0.34377	14.4155	7.69512
0.134	-44.9347	5.34612	0.478326	-22.2524	0	-7.96113	-36.9165	7.71501	6.30181	-22.9541	-6.6063	-47.808	7.69512
0.1345	-31.0766	25.771	-6.45072	-8.08006	0	13.6403	32.374	34.8889	6.30181	11.8455	5.91875	21.3292	-20.5216
0.135	31.2848	32.5792	-13.3798	-29.3386	0	20.8407	4.65779	0.92153	-23.319	4.88555	5.91875	-40.8943	-76.955
0.1355	24.3558	5.34612	-13.3798	-0.99389	0	6.4398	4.65779	0.92153	-8.50862	4.88555	-25.3939	7.50173	7.69512
0.136	-31.0766	5.34612	35.1236	6.09228	0	-15.1616	18.5159	7.71501	28.5174	-2.07436	-0.34377	28.2429	21.8035
0.1365	-3.36041	53.0041	0.478326	-22.2524	0	20.8407	11.5868	-12.6654	-8.50862	11.8455	-6.6063	-13.2394	-20.5216
0.137	10.4977	-21.887	7.40737	-36.4247	0	13.6403	32.374	21.302	35.9227	-9.03427	-19.1313	28.2429	-13.4674
0.1375	10.4977	18.9627	0.478326	6.09228	0	-0.760664	-23.0584	-26.2524	-30.7243	11.8455	-6.6063	28.2429	-27.5758
0.138	24.3558	-15.0787	-54.954	13.1784	0	-15.1616	-9.2003	-19.4589	21.1122	25.7653	-25.3939	28.2429	14.7493
0.1385	-24.1475	18.9627	0.478326	6.09228	0	-29.5625	-9.2003	-26.2524	-23.319	25.7653	-19.1313	21.3292	57.0743
0.139	-44.9347	-8.27044	0.478326	-15.1662	0	13.6403	18.5159	0.92153	-15.9138	-15.9942	-12.8688	-6.3257	-27.5758
0.1395	10.4977	-8.27044	7.40737	13.1784	0	6.4398	4.65779	48.4759	6.30181	-36.8739	-0.34377	35.1566	-41.6841
0.14	3.56864	-15.0787	-6.45072	13.1784	0	-22.362	-2.27126	21.302	28.5174	4.88555	24.7063	-13.2394	-20.5216
0.1405	-3.36041	32.5792	42.0526	13.1784	0	20.8407	-9.2003	-5.87195	-15.9138	-2.07436	-12.8688	7.50173	-20.5216
0.141	-3.36041	-28.6953	28.1945	27.3508	0	6.4398	18.5159	7.71501	-1.10341	11.8455	5.91875	-27.0668	14.7493
0.1415	-24.1475	-15.0787	-13.3798	-36.4247	0	13.6403	25.4449	-5.87195	-8.50862	-9.03427	-12.8688	-13.2394	7.69512
0.142	-3.36041	25.771	28.1945	-0.99389	0	20.8407	-23.0584	28.0954	-8.50862	39.6851	-12.8688	-6.3257	35.9118
0.1425	-3.36041	-1.46216	-13.3798	6.09228	0	13.6403	32.374	34.8889	-30.7243	-15.9942	-6.6063	-6.3257	28.8576
0.143	-38.0056	25.771	-6.45072	-8.08006	0	-29.5625	-9.2003	-19.4589	-8.50862	-2.07436	-19.1313	-13.2394	-13.4674
0.1435	10.4977	5.34612	0.478326	13.1784	0	6.4398	-9.2003	7.71501	-8.50862	-15.9942	-0.34377	-6.3257	35.9118
0.144	-3.36041	-8.27044	0.478326	6.09228	0	-15.1616	18.5159	7.71501	-15.9138	-29.914	12.1813	-13.2394	0.640941
0.1445	-17.2185	-1.46216	-6.45072	13.1784	0	-0.760664	-2.27126	-5.87195	-23.319	-29.914	-12.8688	-13.2394	35.9118
0.145	-3.36041	5.34612	21.2655	-29.3386	0	-0.760664	-2.27126	-19.4589	21.1122	18.8054	-25.3939	42.0703	14.7493
0.1455	-10.2895	-35.5036	0.478326	-8.08006	0	-0.760664	-2.27126	7.71501	6.30181	18.8054	-0.34377	35.1566	-27.5758
0.146	3.56864	-1.46216	-20.3088	-8.08006	0	-29.5625	-16.1293	-12.6654	-15.9138	-9.03427	12.1813	0.588018	14.7493
0.1465	3.56864	-28.6953	7.40737	6.09228	0	13.6403	18.5159	7.71501	35.9227	-2.07436	24.7063	7.50173	-55.7925
0.147	-24.1475	-21.887	0.478326	-15.1662	0	35.2416	-2.27126	41.6824	-15.9138	-29.914	-6.6063	-33.9806	21.8035
0.1475	-44.9347	-1.46216	0.478326	-15.1662	0	-0.760664	-2.27126	41.6824	21.1122	11.8455	18.4438	-6.3257	35.9118
0.148	17.4267	-35.5036	-6.45072	-8.08006	0	6.4398	18.5159	-12.6654	-30.7243	-29.914	-6.6063	14.4155	0.640941
0.1485	3.56864	5.34612	0.478326	20.2646	0	-0.760664	11.5868	-12.6654	-8.50862	-2.07436	-25.3939	35.1566	14.7493
0.149	38.2139	-8.27044	-41.096	-15.1662	0	6.4398	-9.2003	-12.6654	-38.1295	4.88555	-6.6063	-20.1531	0.640941
0.1495	-17.2185	5.34612	7.40737	13.1784	0	-15.1616	4.65779	-5.87195	35.9227	18.8054	-12.8688	7.50173	-41.6841
0.15	45.1429	-8.27044	28.1945	20.2646	0	-15.1616	18.5159	21.302	-8.50862	11.8455	18.4438	7.50173	7.69512
0.1505	-31.0766	-1.46216	-13.3798	-15.1662	0	28.0412	32.374	21.302	-15.9138	-9.03427	-12.8688	0.588018	0.640941
0.151	52.072	5.34612	14.3364	-8.08006	0	20.8407	4.65779	0.92153	43.3279	-22.9541	-25.3939	-6.3257	28.8576
0.1515	10.4977	-1.46216	0.478326	-8.08006	0	20.8407	-2.27126	-5.87195	-30.7243	25.7653	37.2314	7.50173	-34.6299
0.152	17.4267	-1.46216	28.1945	-8.08006	0	13.6403	18.5159	21.302	-23.319	18.8054	-12.8688	-20.1531	21.8035
0.1525	17.4267	25.771	-13.3798	-8.08006	0	28.0412	-9.2003	-19.4589	-8.50862	-29.914	12.1813	28.2429	-41.6841
0.153	17.4267	32.5792	-13.3798	6.09228	0	-29.5625	-16.1293	-26.2524	6.30181	32.7252	-25.3939	-40.8943	14.7493
0.1535	10.4977	-1.46216	-13.3798	-36.4247	0	56.843	-16.1293	28.0954	-15.9138	-2.07436	-25.3939	0.588018	57.0743
0.154	17.4267	-1.46216	0.478326	13.1784	0	28.0412	25.4449	0.92153	28.5174	18.8054	-12.8688	21.3292	-20.5216
0.1545	-17.2185	-21.887	0.478326	27.3508	0	-15.1616	18.5159	48.4759	-38.1295	-15.9942	-12.8688	-13.2394	28.8576
0.155	24.3558	18.9627	0.478326	-29.3386	0	-0.760664	-29.9874	-5.87195	-30.7243	-36.8739	-0.34377	14.4155	-20.5216
0.1555	38.2139	32.5792	-20.3088	-22.2524	0	-7.96113	-23.0584	-5.87195	-30.7243	-29.914	-6.6063	-33.9806	0.640941
0.156	3.56864	-15.0787	-6.45072	-0.99389	0	6.4398	18.5159	14.5085	21.1122	-2.07436	-19.1313	-47.808	21.8035
0.1565	-38.0056	5.34612	-20.3088	-8.08006	0	-0.760664	11.5868	-33.0459	-1.10341	18.8054	-6.6063	-6.3257	-6.41324
0.157	-10.2895	-28.6953	-6.45072	-0.99389	0	-15.1616	25.4449	7.71501	-38.1295	-2.07436	-12.8688	21.3292	-6.41324
0.1575	10.4977	-21.887	-20.3088	34.4369	0	-22.362	-16.1293	-26.2524	-8.50862	18.8054	-31.6564	-6.3257	-27.5758
0.158	-17.2185	-15.0787	-13.3798	13.1784	0	-22.362	-16.1293	-19.4589	-15.9138	4.88555	-6.6063	-6.3257	7.69512
0.1585	24.3558	-28.6953	35.1236	-0.99389	0	-0.760664	-9.2003	-26.2524	-8.50862	-15.9942	-0.34377	-13.2394	-41.6841
0.159	-3.36041	-15.0787	-20.3088	20.2646	0	6.4398	11.5868	21.302	21.1122	-36.8739	18.4438	0.588018	14.7493
0.1595	-10.2895	-15.0787	0.478326	-15.1662	0	-51.1639	-2.27126	7.71501	6.30181	-9.03427	12.1813	-6.3257	-13.4674
0.16	10.4977	5.34612	-6.45072	20.2646	0	35.2416	32.374	-26.2524	-8.50862	25.7653	5.91875	7.50173	42.966
0.1605	-10.2895	59.8124	21.2655	20.2646	0	56.843	4.65779	34.8889	-15.9138	25.7653	-0.34377	-40.8943	7.69512
0.161	-24.1475	-1.46216	0.478326	-15.1662	0	-22.362	-9.2003	-19.4589	-23.319	18.8054	-31.6564	-6.3257	7.69512
0.1615	17.4267	32.5792	0.478326	-29.3386	0	20.8407	18.5159	14.5085	-15.9138	25.7653	5.91875	-33.9806	7.69512
0.162	3.56864	5.34612	-27.2379	-0.99389	0	-29.5625	4.65779	14.5085	-1.10341	-2.07436	-6.6063	35.1566	14.7493
0.1625	3.56864	-21.887	-6.45072	20.2646	0	-0.760664	-16.1293	0.92153	28.5174	-29.914	5.91875	14.4155	-34.6299
0.163	10.4977	25.771	-13.3798	13.1784	0	20.8407	-2.27126	7.71501	6.30181	-22.9541	5.91875	7.50173	-34.6299
0.1635	-24.1475	18.9627	-6.45072	-43.5109	0	-0.760664	-43.8455	-19.4589	35.9227	25.7653	24.7063	-47.808	0.640941
0.164	24.3558	5.34612	7.40737	6.09228	0	-15.1616	4.65779	7.71501	-38.1295	39.6851	-12.8688	28.2429	7.69512
0.1645	31.2848	25.771	-27.2379	-0.99389	0	-15.1616	25.4449	-5.87195	-8.50862	25.7653	-0.34377	14.4155	21.8035
0.165	17.4267	5.34612	-6.45072	13.1784	0	20.8407	-2.27126	-5.87195	-38.1295	-2.07436	5.91875	35.1566	-6.41324
0.1655	-3.36041	32.5792	-20.3088	-15.1662	0	28.0412	18.5159	14.5085	-15.9138	11.8455	12.1813	0.588018	14.7493
0.166	-3.36041	-15.0787	7.40737	13.1784	0	-15.1616	39.303	0.92153	-23.319	-2.07436	-19.1313	7.50173	-13.4674
0.1665	31.2848	-1.46216	-27.2379	-0.99389	0	13.6403	-23.0584	7.71501	-15.9138	4.88555	-0.34377	14.4155	-13.4674
0.167	-3.36041	25.771	0.478326	-15.1662	0	-0.760664	-23.0584	14.5085	-38.1295	18.8054	-6.6063	7.50173	28.8576
0.1675	3.56864	-1.46216	21.2655	-15.1662	0	49.6426	25.4449	7.71501	-23.319	4.88555	5.91875	-33.9806	0.640941
0.168	17.4267	5.34612	14.3364	-15.1662	0	49.6426	18.5159	34.8889	-1.10341	-2.07436	-37.9189	-6.3257	-6.41324
0.1685	-3.36041	-21.887	-20.3088	-0.99389	0	-15.1616	4.65779	7.71501	-38.1295	-9.03427	-44.1814	-13.2394	21.8035
0.169	-3.36041	-8.27044	-13.3798	6.09228	0	20.8407	-36.9165	-5.87195	-15.9138	18.8054	5.91875	-6.3257	42.966
0.1695	-38.0056	5.34612	7.40737	-64.7694	0	6.4398	32.374	0.92153	-1.10341	-15.9942	12.1813	-40.8943	7.69512
0.17	-10.2895	-8.27044	0.478326	-22.2524	0	-7.96113	18.5159	34.8889	-15.9138	-29.914	-12.8688	7.50173	-13.4674
0.1705	-3.36041	5.34612	14.3364	-15.1662	0	35.2416	25.4449	-46.6328	-8.50862	-2.07436	-37.9189	14.4155	7.69512
0.171	-17.2185	-21.887	-6.45072	-29.3386	0	13.6403	18.5159	-5.87195	28.5174	4.88555	18.4438	14.4155	-34.6299
0.1715	-10.2895	5.34612	-13.3798	-8.08006	0	6.4398	-29.9874	-5.87195	-1.10341	32.7252	-25.3939	7.50173	7.69512
0.172	-3.36041	-21.887	28.1945	6.09228	0	-0.760664	11.5868	-5.87195	50.7331	32.7252	30.9689	14.4155	-76.955
0.1725	-17.2185	-8.27044	7.40737	-8.08006	0	13.6403	4.65779	-5.87195	21.1122	-22.9541	56.019	21.3292	14.7493
0.173	24.3558	-15.0787	-20.3088	6.09228	0	20.8407	-43.8455	-19.4589	-23.319	-15.9942	-6.6063	-13.2394	7.69512
0.1735	3.56864	-8.27044	7.40737	-15.1662	0	-0.760664	11.5868	0.92153	-15.9138	25.7653	5.91875	28.2429	-6.41324
0.174	17.4267	-1.46216	-6.45072	20.2646	0	-15.1616	4.65779	-5.87195	-30.7243	32.7252	-25.3939	7.50173	-6.41324
0.1745	-10.2895	32.5792	28.1945	6.09228	0	-7.96113	25.4449	-26.2524	-30.7243	32.7252	-0.34377	0.588018	-6.41324
0.175	-10.2895	32.5792	-6.45072	6.09228	0	13.6403	-2.27126	34.8889	35.9227	-9.03427	5.91875	28.2429	28.8576
0.1755	3.56864	5.34612	-13.3798	-8.08006	0	42.4421	11.5868	-19.4589	6.30181	4.88555	5.91875	-13.2394	21.8035
0.176	-3.36041	32.5792	-6.45072	6.09228	0	28.0412	25.4449	14.5085	-1.10341	4.88555	5.91875	-27.0668	-6.41324
0.1765	-31.0766	5.34612	28.1945	-8.08006	0	13.6403	4.65779	28.0954	35.9227	-2.07436	12.1813	14.4155	-20.5216
0.177	24.3558	-21.887	0.478326	34.4369	0	28.0412	11.5868	21.302	-15.9138	11.8455	12.1813	-20.1531	14.7493
0.1775	3.56864	39.3875	-13.3798	-22.2524	0	-15.1616	4.65779	7.71501	-38.1295	4.88555	-44.1814	0.588018	-34.6299
0.178	24.3558	-1.46216	7.40737	-15.1662	0	-7.96113	11.5868	-5.87195	6.30181	11.8455	-19.1313	28.2429	7.69512
0.1785	24.3558	-1.46216	-6.45072	6.09228	0	-22.362	-9.2003	14.5085	-30.7243	-22.9541	5.91875	14.4155	14.7493
0.179	10.4977	-8.27044	-20.3088	6.09228	0	20.8407	39.303	0.92153	-1.10341	32.7252	12.1813	-20.1531	-13.4674
0.1795	10.4977	25.771	0.478326	-15.1662	0	-22.362	-16.1293	0.92153	-15.9138	-2.07436	-31.6564	-6.3257	7.69512
0.18	-24.1475	-42.3118	7.40737	-15.1662	0	-15.1616	-16.1293	0.92153	87.7592	32.7252	30.9689	28.2429	21.8035
0.1805	-3.36041	5.34612	0.478326	13.1784	0	-36.763	4.65779	14.5085	58.1383	4.88555	5.91875	21.3292	-76.955
0.181	-10.2895	-28.6953	-27.2379	20.2646	0	-15.1616	-2.27126	-12.6654	-8.50862	18.8054	5.91875	21.3292	28.8576
0.1815	17.4267	5.34612	0.478326	-0.99389	0	6.4398	-2.27126	0.92153	-1.10341	39.6851	30.9689	-27.0668	-20.5216
0.182	-3.36041	25.771	-13.3798	-8.08006	0	-15.1616	11.5868	21.302	-15.9138	4.88555	-0.34377	-33.9806	7.69512
0.1825	24.3558	32.5792	14.3364	6.09228	0	-22.362	4.65779	-5.87195	-23.319	18.8054	18.4438	14.4155	-27.5758
0.183	10.4977	39.3875	-6.45072	-0.99389	0	42.4421	18.5159	-12.6654	-15.9138	-36.8739	-6.6063	14.4155	21.8035
0.1835	17.4267	39.3875	-6.45072	6.09228	0	-0.760664	-16.1293	-5.87195	-1.10341	18.8054	-6.6063	7.50173	0.640941
0.184	-3.36041	32.5792	-20.3088	-8.08006	0	-15.1616	-2.27126	7.71501	-30.7243	-2.07436	-0.34377	-33.9806	21.8035
0.1845	17.4267	-8.27044	-13.3798	-0.99389	0	20.8407	-23.0584	21.302	-45.5347	-43.8338	24.7063	62.8115	-6.41324
0.185	10.4977	-21.887	14.3364	-0.99389	0	-29.5625	-23.0584	28.0954	-30.7243	-22.9541	12.1813	42.0703	-48.7383
0.1855	3.56864	-1.46216	-6.45072	-8.08006	0	28.0412	-2.27126	21.302	-15.9138	18.8054	-25.3939	-68.5492	-69.9008
0.186	17.4267	25.771	7.40737	-8.08006	0	56.843	4.65779	14.5085	-1.10341	-22.9541	-6.6063	-20.1531	21.8035
0.1865	-10.2895	5.34612	-6.45072	-15.1662	0	-7.96113	-2.27126	0.92153	-30.7243	39.6851	-12.8688	0.588018	7.69512
0.187	-3.36041	-8.27044	-6.45072	6.09228	0	6.4398	-29.9874	-12.6654	-30.7243	18.8054	5.91875	0.588018	0.640941
0.1875	10.4977	5.34612	-20.3088	-22.2524	0	6.4398	32.374	-12.6654	6.30181	-2.07436	24.7063	0.588018	0.640941
0.188	-3.36041	-8.27044	28.1945	-15.1662	0	-15.1616	11.5868	-12.6654	-38.1295	-9.03427	5.91875	-27.0668	0.640941
0.1885	10.4977	-21.887	7.40737	41.5231	0	-15.1616	25.4449	-19.4589	-1.10341	4.88555	-19.1313	-40.8943	-13.4674
0.189	10.4977	-8.27044	-13.3798	13.1784	0	6.4398	-2.27126	28.0954	28.5174	-2.07436	-19.1313	42.0703	14.7493
0.1895	17.4267	-1.46216	0.478326	-15.1662	0	13.6403	-16.1293	-12.6654	-30.7243	4.88555	-0.34377	-6.3257	7.69512
0.19	-17.2185	32.5792	-13.3798	-8.08006	0	28.0412	25.4449	28.0954	-38.1295	4.88555	12.1813	-13.2394	-27.5758
0.1905	-3.36041	5.34612	-20.3088	20.2646	0	13.6403	11.5868	7.71501	28.5174	18.8054	-0.34377	-13.2394	-6.41324
0.191	24.3558	18.9627	0.478326	6.09228	0	-0.760664	-16.1293	-19.4589	50.7331	-9.03427	5.91875	21.3292	7.69512
0.1915	17.4267	-8.27044	0.478326	-0.99389	0	-15.1616	4.65779	-5.87195	35.9227	4.88555	-0.34377	-6.3257	14.7493
0.192	-17.2185	-1.46216	21.2655	-29.3386	0	-15.1616	18.5159	21.302	-23.319	25.7653	24.7063	-6.3257	28.8576
0.1925	-24.1475	-21.887	7.40737	-64.7694	0	-65.5648	-16.1293	-33.0459	-30.7243	25.7653	-0.34377	7.50173	21.8035
0.193	3.56864	32.5792	-13.3798	-8.08006	0	-22.362	11.5868	0.92153	-15.9138	-9.03427	-12.8688	-13.2394	7.69512
0.1935	24.3558	-15.0787	0.478326	-8.08006	0	20.8407	-23.0584	-19.4589	-8.50862	11.8455	18.4438	-13.2394	14.7493
0.194	-3.36041	-35.5036	14.3364	-0.99389	0	6.4398	-9.2003	-33.0459	-23.319	11.8455	5.91875	7.50173	21.8035
0.1945	45.1429	39.3875	21.2655	27.3508	0	-15.1616	-23.0584	0.92153	6.30181	4.88555	5.91875	21.3292	7.69512
0.195	3.56864	-1.46216	21.2655	6.09228	0	-0.760664	4.65779	34.8889	35.9227	4.88555	-19.1313	-13.2394	21.8035
0.1955	10.4977	5.34612	14.3364	-29.3386	0	20.8407	-29.9874	-5.87195	-15.9138	4.88555	-6.6063	-6.3257	0.640941
0.196	38.2139	18.9627	-6.45072	13.1784	0	-0.760664	-23.0584	0.92153	-8.50862	-9.03427	-6.6063	0.588018	-6.41324
0.1965	3.56864	-1.46216	28.1945	6.09228	0	-7.96113	-23.0584	-19.4589	-8.50862	18.8054	-0.34377	-40.8943	7.69512
0.197	10.4977	25.771	7.40737	-15.1662	0	-7.96113	-16.1293	14.5085	-23.319	11.8455	5.91875	-20.1531	-6.41324
0.1975	24.3558	-1.46216	7.40737	27.3508	0	6.4398	25.4449	7.71501	-1.10341	-9.03427	5.91875	21.3292	-13.4674
0.198	-3.36041	-8.27044	-20.3088	-22.2524	0	64.0435	18.5159	41.6824	21.1122	18.8054	-19.1313	-6.3257	-20.5216
0.1985	-3.36041	25.771	-6.45072	-8.08006	0	-29.5625	-23.0584	-5.87195	-1.10341	-9.03427	-31.6564	0.588018	-34.6299
0.199	-3.36041	-42.3118	-34.1669	-8.08006	0	-7.96113	-23.0584	7.71501	28.5174	11.8455	-12.8688	21.3292	42.966
0.1995	59.001	25.771	21.2655	-15.1662	0	42.4421	25.4449	21.302	-38.1295	18.8054	-0.34377	21.3292	14.7493
0.2	-3.36041	-49.1201	21.2655	13.1784	0	13.6403	18.5159	21.302	-23.319	-15.9942	12.1813	21.3292	0.640941
0.2005	-31.0766	5.34612	0.478326	-29.3386	0	-29.5625	-29.9874	-60.2198	6.30181	25.7653	-25.3939	21.3292	-34.6299
0.201	-3.36041	39.3875	-13.3798	-15.1662	0	13.6403	25.4449	-12.6654	21.1122	-9.03427	-12.8688	0.588018	-20.5216
0.2015	24.3558	-1.46216	0.478326	6.09228	0	20.8407	-36.9165	0.92153	28.5174	-15.9942	-6.6063	-61.6354	14.7493
0.202	-3.36041	-1.46216	14.3364	27.3508	0	6.4398	-57.7036	-5.87195	-15.9138	-15.9942	30.9689	0.588018	14.7493
0.2025	10.4977	32.5792	-20.3088	-8.08006	0	13.6403	-16.1293	0.92153	21.1122	4.88555	18.4438	14.4155	0.640941
0.203	3.56864	-28.6953	-13.3798	20.2646	0	28.0412	-2.27126	-33.0459	-1.10341	18.8054	-25.3939	28.2429	42.966
0.2035	-17.2185	25.771	-13.3798	-22.2524	0	-15.1616	-36.9165	-12.6654	21.1122	4.88555	12.1813	-40.8943	0.640941
0.204	17.4267	32.5792	-6.45072	-0.99389	0	35.2416	18.5159	0.92153	-23.319	-29.914	-6.6063	-13.2394	57.0743
0.2045	3.56864	-1.46216	-13.3798	-78.9417	0	-7.96113	-29.9874	-12.6654	6.30181	-22.9541	12.1813	35.1566	-20.5216
0.205	24.3558	-28.6953	14.3364	-15.1662	0	13.6403	11.5868	-19.4589	6.30181	25.7653	-0.34377	14.4155	28.8576
0.2055	-17.2185	-1.46216	-13.3798	6.09228	0	6.4398	4.65779	14.5085	43.3279	-9.03427	-6.6063	0.588018	21.8035
0.206	3.56864	-8.27044	-20.3088	-15.1662	0	71.2439	-9.2003	21.302	-1.10341	-36.8739	-12.8688	7.50173	-6.41324
0.2065	-24.1475	-8.27044	-6.45072	-0.99389	0	-0.760664	4.65779	7.71501	-30.7243	11.8455	12.1813	7.50173	28.8576
0.207	3.56864	18.9627	21.2655	-15.1662	0	-36.763	-23.0584	0.92153	6.30181	-36.8739	-12.8688	-6.3257	7.69512
0.2075	17.4267	-15.0787	7.40737	-29.3386	0	-0.760664	39.303	14.5085	-15.9138	-9.03427	-25.3939	-27.0668	-20.5216
0.208	-10.2895	25.771	0.478326	13.1784	0	20.8407	-29.9874	-12.6654	-23.319	-64.7136	-19.1313	-20.1531	28.8576
0.2085	17.4267	-21.887	-6.45072	-15.1662	0	-15.1616	-23.0584	48.4759	-1.10341	-2.07436	-12.8688	-40.8943	7.69512
0.209	-24.1475	25.771	42.0526	-0.99389	0	35.2416	11.5868	-5.87195	43.3279	18.8054	18.4438	-6.3257	-13.4674
0.2095	17.4267	-1.46216	-6.45072	-0.99389	0	6.4398	32.374	-19.4589	-23.319	4.88555	5.91875	-33.9806	-13.4674
0.21	3.56864	-1.46216	-13.3798	6.09228	0	-7.96113	11.5868	-5.87195	21.1122	-15.9942	37.2314	14.4155	-6.41324
0.2105	3.56864	-1.46216	-27.2379	27.3508	0	-15.1616	18.5159	7.71501	6.30181	-9.03427	12.1813	-47.808	-13.4674
0.211	-10.2895	-1.46216	7.40737	6.09228	0	6.4398	-23.0584	7.71501	-8.50862	-9.03427	18.4438	7.50173	35.9118
0.2115	3.56864	-1.46216	-6.45072	-15.1662	0	-22.362	-16.1293	21.302	50.7331	25.7653	24.7063	-20.1531	21.8035
0.212	3.56864	-8.27044	-6.45072	-15.1662	0	56.843	-2.27126	-5.87195	-1.10341	4.88555	-0.34377	-6.3257	0.640941
0.2125	10.4977	-15.0787	0.478326	-8.08006	0	-22.362	46.2321	-5.87195	-1.10341	25.7653	-0.34377	-27.0668	-6.41324
0.213	-31.0766	5.34612	-6.45072	-22.2524	0	6.4398	11.5868	7.71501	35.9227	-15.9942	-0.34377	28.2429	7.69512
0.2135	10.4977	25.771	-6.45072	-8.08006	0	-22.362	4.65779	7.71501	21.1122	-15.9942	-19.1313	-27.0668	28.8576
0.214	3.56864	5.34612	-13.3798	-15.1662	0	-22.362	39.303	28.0954	-8.50862	-2.07436	30.9689	35.1566	-20.5216
0.2145	-10.2895	-1.46216	21.2655	-8.08006	0	-15.1616	18.5159	-5.87195	21.1122	11.8455	-25.3939	0.588018	35.9118
0.215	17.4267	-42.3118	0.478326	6.09228	0	-0.760664	32.374	-19.4589	-15.9138	18.8054	-0.34377	-13.2394	14.7493
0.2155	10.4977	-8.27044	14.3364	-15.1662	0	-7.96113	-16.1293	21.302	21.1122	-2.07436	-6.6063	35.1566	50.0202
0.216	3.56864	32.5792	14.3364	-0.99389	0	-0.760664	18.5159	14.5085	-30.7243	11.8455	-6.6063	21.3292	-6.41324
0.2165	17.4267	-15.0787	-6.45072	-22.2524	0	6.4398	-9.2003	55.2694	-1.10341	-2.07436	-6.6063	28.2429	-27.5758
0.217	-17.2185	18.9627	-6.45072	-22.2524	0	-15.1616	18.5159	-12.6654	-1.10341	18.8054	-12.8688	-6.3257	-41.6841
0.2175	38.2139	46.1958	-41.096	20.2646	0	-22.362	-9.2003	-12.6654	-23.319	-2.07436	-37.9189	7.50173	0.640941
0.218	-17.2185	25.771	-20.3088	-36.4247	0	6.4398	4.65779	-26.2524	-8.50862	11.8455	5.91875	-33.9806	21.8035
0.2185	-24.1475	-1.46216	21.2655	-36.4247	0	-0.760664	-9.2003	-5.87195	28.5174	-15.9942	12.1813	55.8978	21.8035
0.219	17.4267	-8.27044	0.478326	-8.08006	0	-7.96113	-16.1293	-5.87195	35.9227	-15.9942	-6.6063	-6.3257	0.640941
0.2195	-3.36041	25.771	0.478326	-22.2524	0	-0.760664	-43.8455	0.92153	35.9227	-15.9942	5.91875	21.3292	-13.4674
0.22	-3.36041	-1.46216	-6.45072	-15.1662	0	28.0412	-29.9874	-12.6654	-1.10341	-9.03427	24.7063	-20.1531	0.640941
0.2205	-3.36041	-8.27044	-13.3798	-22.2524	0	-15.1616	18.5159	28.0954	6.30181	4.88555	5.91875	7.50173	0.640941
0.221	-44.9347	18.9627	-13.3798	-8.08006	0	-0.760664	46.2321	0.92153	-8.50862	11.8455	12.1813	7.50173	7.69512
0.2215	24.3558	-8.27044	-13.3798	-22.2524	0	6.4398	32.374	-39.8393	21.1122	-2.07436	-6.6063	14.4155	-6.41324
0.222	3.56864	-15.0787	7.40737	13.1784	0	20.8407	-9.2003	-12.6654	-30.7243	18.8054	-25.3939	-13.2394	28.8576
0.2225	-3.36041	18.9627	7.40737	20.2646	0	-15.1616	11.5868	-12.6654	-23.319	11.8455	-56.7065	-40.8943	0.640941
0.223	10.4977	-35.5036	-6.45072	-15.1662	0	-7.96113	46.2321	-5.87195	21.1122	25.7653	-44.1814	0.588018	-6.41324
0.2235	-38.0056	-35.5036	0.478326	-15.1662	0	-22.362	11.5868	14.5085	-30.7243	18.8054	12.1813	7.50173	-20.5216
0.224	3.56864	-15.0787	28.1945	34.4369	0	20.8407	4.65779	7.71501	-1.10341	-15.9942	-44.1814	-27.0668	28.8576
0.2245	10.4977	25.771	-13.3798	-0.99389	0	-15.1616	-2.27126	-5.87195	-1.10341	25.7653	5.91875	-20.1531	0.640941
0.225	-44.9347	-1.46216	7.40737	-15.1662	0	13.6403	32.374	-5.87195	28.5174	-2.07436	5.91875	-54.7217	-27.5758
0.2255	-10.2895	5.34612	21.2655	-8.08006	0	-58.3644	18.5159	0.92153	-15.9138	-15.9942	5.91875	-13.2394	0.640941
0.226	-44.9347	18.9627	-6.45072	-29.3386	0	6.4398	-9.2003	48.4759	6.30181	-2.07436	-19.1313	7.50173	7.69512
0.2265	3.56864	-15.0787	-41.096	-43.5109	0	-0.760664	18.5159	0.92153	21.1122	4.88555	12.1813	-20.1531	0.640941
0.227	31.2848	5.34612	-13.3798	6.09228	0	-7.96113	-2.27126	-19.4589	-8.50862	-15.9942	-12.8688	-40.8943	42.966
0.2275	-3.36041	-8.27044	-20.3088	-36.4247	0	13.6403	25.4449	7.71501	-15.9138	4.88555	-12.8688	28.2429	14.7493
0.228	3.56864	5.34612	14.3364	27.3508	0	-0.760664	-2.27126	34.8889	-23.319	-9.03427	-25.3939	21.3292	-6.41324
0.2285	-31.0766	5.34612	-20.3088	-0.99389	0	28.0412	-16.1293	21.302	-8.50862	4.88555	-6.6063	7.50173	-34.6299
0.229	-3.36041	-28.6953	-13.3798	-36.4247	0	13.6403	-36.9165	-12.6654	-8.50862	4.88555	-31.6564	-6.3257	-6.41324
0.2295	17.4267	-28.6953	-27.2379	-15.1662	0	28.0412	-2.27126	0.92153	28.5174	4.88555	5.91875	-6.3257	7.69512
0.23	-3.36041	-1.46216	21.2655	-43.5109	0	28.0412	-16.1293	21.302	21.1122	4.88555	-0.34377	-20.1531	-20.5216
0.2305	-3.36041	25.771	21.2655	-8.08006	0	6.4398	-16.1293	-12.6654	35.9227	-2.07436	24.7063	28.2429	-13.4674
0.231	10.4977	-8.27044	21.2655	20.2646	0	-0.760664	-9.2003	28.0954	-8.50862	25.7653	-6.6063	7.50173	-6.41324
0.2315	24.3558	5.34612	-27.2379	-0.99389	0	-15.1616	-29.9874	14.5085	-8.50862	-15.9942	5.91875	-13.2394	21.8035
0.232	-44.9347	18.9627	0.478326	27.3508	0	-7.96113	-9.2003	34.8889	58.1383	4.88555	-0.34377	55.8978	57.0743
0.2325	10.4977	18.9627	-6.45072	-15.1662	0	-29.5625	-9.2003	0.92153	21.1122	-9.03427	5.91875	0.588018	-13.4674
0.233	10.4977	-15.0787	-6.45072	20.2646	0	6.4398	4.65779	7.71501	-8.50862	4.88555	12.1813	35.1566	0.640941
0.2335	45.1429	5.34612	0.478326	-22.2524	0	-0.760664	4.65779	0.92153	-15.9138	32.7252	-12.8688	35.1566	7.69512
0.234	3.56864	-21.887	7.40737	-8.08006	0	-0.760664	32.374	34.8889	-1.10341	-9.03427	5.91875	-27.0668	35.9118
0.2345	-10.2895	18.9627	7.40737	-0.99389	0	6.4398	25.4449	-5.87195	6.30181	-2.07436	12.1813	0.588018	14.7493
0.235	10.4977	-35.5036	-20.3088	-15.1662	0	-29.5625	-2.27126	-19.4589	-30.7243	-2.07436	12.1813	-40.8943	28.8576
0.2355	-38.0056	-21.887	-6.45072	-64.7694	0	-15.1616	11.5868	0.92153	-23.319	-15.9942	30.9689	-33.9806	-6.41324
0.236	3.56864	25.771	7.40737	-8.08006	0	-7.96113	-43.8455	-33.0459	-1.10341	32.7252	18.4438	0.588018	-13.4674
0.2365	-3.36041	-1.46216	7.40737	27.3508	0	-29.5625	-29.9874	48.4759	35.9227	-9.03427	-6.6063	7.50173	-13.4674
0.237	17.4267	46.1958	-6.45072	-0.99389	0	6.4398	-9.2003	14.5085	35.9227	-9.03427	-25.3939	28.2429	0.640941
0.2375	3.56864	5.34612	0.478326	-15.1662	0	6.4398	4.65779	-39.8393	-8.50862	4.88555	-0.34377	35.1566	-34.6299
0.238	-10.2895	25.771	0.478326	-36.4247	0	6.4398	18.5159	-12.6654	-23.319	-9.03427	-12.8688	28.2429	21.8035
0.2385	10.4977	25.771	-20.3088	-0.99389	0	13.6403	-9.2003	7.71501	-1.10341	-15.9942	24.7063	-6.3257	7.69512
0.239	-3.36041	-8.27044	-6.45072	-0.99389	0	-29.5625	-2.27126	-5.87195	-38.1295	-15.9942	5.91875	-6.3257	-55.7925
0.2395	17.4267	5.34612	-6.45072	48.6093	0	-29.5625	-9.2003	34.8889	21.1122	4.88555	12.1813	-47.808	7.69512
0.24	-17.2185	-35.5036	-6.45072	-15.1662	0	-7.96113	18.5159	-12.6654	-1.10341	4.88555	-0.34377	28.2429	-20.5216
0.2405	-10.2895	5.34612	7.40737	-15.1662	0	-43.9634	-23.0584	-12.6654	21.1122	-22.9541	-6.6063	-13.2394	-6.41324
0.241	3.56864	5.34612	7.40737	-0.99389	0	6.4398	-16.1293	-5.87195	-15.9138	-9.03427	12.1813	14.4155	28.8576
0.2415	17.4267	39.3875	-6.45072	20.2646	0	20.8407	-2.27126	-5.87195	-30.7243	18.8054	12.1813	14.4155	0.640941
0.242	3.56864	39.3875	0.478326	-8.08006	0	-15.1616	-23.0584	0.92153	-15.9138	4.88555	-25.3939	-47.808	-20.5216
0.2425	-10.2895	-1.46216	-20.3088	-22.2524	0	6.4398	18.5159	21.302	-1.10341	11.8455	-0.34377	-6.3257	7.69512
0.243	3.56864	-1.46216	7.40737	-0.99389	0	6.4398	-16.1293	-5.87195	-23.319	18.8054	24.7063	-27.0668	35.9118
0.2435	-10.2895	-8.27044	-13.3798	13.1784	0	-7.96113	4.65779	14.5085	28.5174	18.8054	-0.34377	-20.1531	14.7493
0.244	3.56864	-1.46216	21.2655	-8.08006	0	-29.5625	18.5159	-19.4589	-15.9138	-22.9541	-6.6063	-20.1531	14.7493
0.2445	17.4267	5.34612	-13.3798	6.09228	0	-7.96113	39.303	-12.6654	28.5174	18.8054	5.91875	7.50173	35.9118
0.245	31.2848	5.34612	0.478326	27.3508	0	-29.5625	-2.27126	34.8889	-23.319	4.88555	-6.6063	-20.1531	-20.5216
0.2455	24.3558	-15.0787	-13.3798	13.1784	0	13.6403	18.5159	34.8889	-1.10341	4.88555	-12.8688	21.3292	-6.41324
0.246	-10.2895	-8.27044	14.3364	13.1784	0	13.6403	25.4449	7.71501	-15.9138	18.8054	12.1813	28.2429	57.0743
0.2465	-24.1475	-21.887	7.40737	-29.3386	0	-0.760664	-36.9165	0.92153	-38.1295	-9.03427	-19.1313	-6.3257	35.9118
0.247	-24.1475	-35.5036	14.3364	-8.08006	0	-15.1616	25.4449	14.5085	35.9227	-9.03427	5.91875	-6.3257	-13.4674
0.2475	10.4977	-8.27044	0.478326	6.09228	0	-7.96113	-9.2003	-46.6328	-23.319	-15.9942	-6.6063	0.588018	0.640941
0.248	-17.2185	5.34612	-6.45072	6.09228	0	6.4398	-2.27126	41.6824	6.30181	-22.9541	-12.8688	-20.1531	0.640941
0.2485	17.4267	32.5792	35.1236	-22.2524	0	6.4398	11.5868	-5.87195	6.30181	4.88555	-12.8688	0.588018	0.640941
0.249	17.4267	-8.27044	0.478326	-15.1662	0	13.6403	4.65779	7.71501	-8.50862	-2.07436	-6.6063	-33.9806	28.8576
0.2495	17.4267	-8.27044	14.3364	27.3508	0	-7.96113	-9.2003	0.92153	35.9227	11.8455	-0.34377	0.588018	42.966
0.25	-3.36041	-21.887	7.40737	13.1784	0	6.4398	4.65779	-19.4589	-8.50862	-2.07436	-12.8688	-27.0668	28.8576
0.2505	-17.2185	-8.27044	-13.3798	-8.08006	0	-0.760664	-2.27126	7.71501	-8.50862	-9.03427	-12.8688	0.588018	-6.41324
0.251	3.56864	-35.5036	7.40737	-57.6832	0	28.0412	-29.9874	-19.4589	-1.10341	11.8455	-6.6063	-13.2394	-13.4674
0.2515	31.2848	25.771	14.3364	20.2646	0	28.0412	18.5159	0.92153	-15.9138	-2.07436	30.9689	0.588018	21.8035
0.252	-10.2895	-15.0787	28.1945	-22.2524	0	-29.5625	46.2321	-12.6654	35.9227	-2.07436	5.91875	0.588018	0.640941
0.2525	-3.36041	-15.0787	-13.3798	-8.08006	0	35.2416	-50.7746	-19.4589	-8.50862	-15.9942	-6.6063	-13.2394	7.69512
0.253	-3.36041	-28.6953	-13.3798	-36.4247	0	28.0412	4.65779	34.8889	-30.7243	-9.03427	5.91875	7.50173	21.8035
0.2535	-17.2185	-8.27044	-27.2379	20.2646	0	13.6403	4.65779	-5.87195	-1.10341	11.8455	-6.6063	14.4155	-27.5758
0.254	17.4267	25.771	0.478326	-22.2524	0	6.4398	4.65779	0.92153	6.30181	-22.9541	12.1813	7.50173	-6.41324
0.2545	-3.36041	18.9627	-34.1669	-22.2524	0	-7.96113	-9.2003	34.8889	-1.10341	-22.9541	-19.1313	-40.8943	78.2369
0.255	3.56864	5.34612	21.2655	-22.2524	0	-22.362	-9.2003	0.92153	-1.10341	11.8455	24.7063	-6.3257	-13.4674
0.2555	3.56864	-15.0787	14.3364	13.1784	0	-29.5625	18.5159	-12.6654	35.9227	-9.03427	-6.6063	28.2429	7.69512
0.256	-24.1475	18.9627	-6.45072	-15.1662	0	-7.96113	4.65779	14.5085	35.9227	18.8054	24.7063	-6.3257	-34.6299
0.2565	-31.0766	-8.27044	0.478326	6.09228	0	-0.760664	-29.9874	0.92153	6.30181	-15.9942	5.91875	28.2429	-6.41324
0.257	-17.2185	-8.27044	-20.3088	-15.1662	0	-7.96113	4.65779	21.302	-30.7243	11.8455	-6.6063	7.50173	42.966
0.2575	-10.2895	18.9627	7.40737	13.1784	0	-15.1616	-23.0584	-5.87195	6.30181	25.7653	5.91875	-6.3257	0.640941
0.258	10.4977	39.3875	-6.45072	-8.08006	0	-15.1616	-2.27126	-26.2524	6.30181	25.7653	12.1813	-13.2394	-6.41324
0.2585	10.4977	5.34612	14.3364	13.1784	0	20.8407	-9.2003	-5.87195	28.5174	4.88555	5.91875	-20.1531	21.8035
0.259	-17.2185	-35.5036	-20.3088	-15.1662	0	6.4398	-2.27126	14.5085	28.5174	4.88555	-6.6063	-13.2394	0.640941
0.2595	17.4267	5.34612	7.40737	27.3508	0	-15.1616	-16.1293	-5.87195	50.7331	-71.6735	5.91875	-20.1531	-13.4674
0.26	-3.36041	25.771	-13.3798	-29.3386	0	49.6426	18.5159	-5.87195	21.1122	-9.03427	12.1813	0.588018	21.8035
0.2605	-10.2895	-28.6953	7.40737	-8.08006	0	-29.5625	-2.27126	-33.0459	-30.7243	-9.03427	5.91875	7.50173	0.640941
0.261	3.56864	25.771	0.478326	-0.99389	0	42.4421	39.303	-12.6654	-8.50862	25.7653	5.91875	-6.3257	-34.6299
0.2615	38.2139	-8.27044	14.3364	-22.2524	0	28.0412	-16.1293	-33.0459	-15.9138	-9.03427	5.91875	7.50173	-13.4674
0.262	52.072	18.9627	-6.45072	6.09228	0	-29.5625	18.5159	-12.6654	21.1122	-2.07436	18.4438	28.2429	-6.41324
0.2625	-31.0766	-28.6953	-6.45072	-15.1662	0	-7.96113	-23.0584	7.71501	-8.50862	18.8054	18.4438	-40.8943	-13.4674
0.263	17.4267	-35.5036	14.3364	-15.1662	0	-22.362	-2.27126	7.71501	35.9227	25.7653	-12.8688	14.4155	-13.4674
0.2635	10.4977	-8.27044	-20.3088	-0.99389	0	-29.5625	11.5868	14.5085	21.1122	-43.8338	-12.8688	21.3292	-41.6841
0.264	-24.1475	-8.27044	-6.45072	6.09228	0	13.6403	11.5868	7.71501	6.30181	18.8054	-44.1814	-13.2394	21.8035
0.2645	-38.0056	18.9627	-13.3798	-29.3386	0	-0.760664	-2.27126	-5.87195	-15.9138	-22.9541	-6.6063	7.50173	7.69512
0.265	17.4267	25.771	28.1945	34.4369	0	6.4398	-9.2003	7.71501	-23.319	4.88555	-6.6063	0.588018	-13.4674
0.2655	-38.0056	-8.27044	14.3364	-8.08006	0	-22.362	-16.1293	-12.6654	6.30181	-15.9942	-0.34377	0.588018	-6.41324
0.266	-3.36041	-1.46216	14.3364	13.1784	0	-0.760664	-16.1293	21.302	-38.1295	4.88555	-37.9189	28.2429	0.640941
0.2665	-24.1475	-1.46216	-6.45072	6.09228	0	-22.362	11.5868	-5.87195	-23.319	18.8054	-12.8688	28.2429	0.640941
0.267	-3.36041	18.9627	-6.45072	6.09228	0	-0.760664	4.65779	7.71501	6.30181	-50.7937	-6.6063	0.588018	-20.5216
0.2675	-31.0766	32.5792	7.40737	-0.99389	0	-15.1616	-9.2003	0.92153	-8.50862	-2.07436	12.1813	-6.3257	14.7493
0.268	3.56864	-8.27044	0.478326	-43.5109	0	-0.760664	-16.1293	7.71501	-23.319	18.8054	5.91875	-13.2394	50.0202
0.2685	10.4977	-21.887	-6.45072	-15.1662	0	-22.362	-2.27126	21.302	-30.7243	-2.07436	-25.3939	14.4155	14.7493
0.269	38.2139	-21.887	7.40737	-15.1662	0	-0.760664	11.5868	14.5085	21.1122	4.88555	-44.1814	-20.1531	-13.4674
0.2695	-24.1475	-1.46216	-6.45072	-15.1662	0	13.6403	-2.27126	14.5085	-8.50862	-29.914	24.7063	-20.1531	-27.5758
0.27	17.4267	-1.46216	0.478326	-22.2524	0	28.0412	-2.27126	7.71501	-8.50862	-2.07436	5.91875	-27.0668	35.9118
0.2705	-3.36041	18.9627	7.40737	6.09228	0	-7.96113	32.374	-5.87195	28.5174	46.645	-37.9189	7.50173	21.8035
0.271	-31.0766	-21.887	-13.3798	-8.08006	0	-7.96113	18.5159	-19.4589	-8.50862	11.8455	18.4438	-6.3257	14.7493
0.2715	-38.0056	-21.887	-27.2379	-0.99389	0	35.2416	-36.9165	0.92153	-23.319	18.8054	-12.8688	-13.2394	-6.41324
0.272	-10.2895	-1.46216	14.3364	20.2646	0	-15.1616	-2.27126	-12.6654	21.1122	25.7653	12.1813	14.4155	14.7493
0.2725	3.56864	-15.0787	-13.3798	-8.08006	0	-7.96113	-16.1293	-26.2524	-15.9138	-2.07436	-12.8688	-13.2394	28.8576
0.273	-44.9347	18.9627	-20.3088	-29.3386	0	-0.760664	32.374	-12.6654	6.30181	-22.9541	-19.1313	28.2429	21.8035
0.2735	-17.2185	-28.6953	-13.3798	-8.08006	0	20.8407	-2.27126	-26.2524	-8.50862	-36.8739	-25.3939	-6.3257	0.640941
0.274	3.56864	-55.9284	-13.3798	13.1784	0	-0.760664	18.5159	0.92153	-38.1295	-15.9942	-37.9189	28.2429	-20.5216
0.2745	-17.2185	25.771	-6.45072	-8.08006	0	-7.96113	-2.27126	-5.87195	43.3279	-22.9541	-19.1313	-27.0668	42.966
0.275	3.56864	18.9627	21.2655	27.3508	0	28.0412	-16.1293	-33.0459	-8.50862	4.88555	-19.1313	-6.3257	21.8035
0.2755	-3.36041	5.34612	7.40737	-29.3386	0	6.4398	-9.2003	62.0628	-23.319	25.7653	-12.8688	21.3292	21.8035
0.276	3.56864	18.9627	0.478326	13.1784	0	-0.760664	-9.2003	-5.87195	35.9227	-15.9942	-6.6063	-20.1531	-27.5758
0.2765	3.56864	-35.5036	0.478326	-29.3386	0	13.6403	4.65779	0.92153	21.1122	25.7653	5.91875	7.50173	71.1827
0.277	10.4977	32.5792	28.1945	-8.08006	0	-0.760664	4.65779	-19.4589	-38.1295	-2.07436	-19.1313	-20.1531	14.7493
0.2775	3.56864	-15.0787	-6.45072	-8.08006	0	6.4398	-29.9874	-5.87195	-30.7243	18.8054	12.1813	-13.2394	0.640941
0.278	3.56864	18.9627	21.2655	13.1784	0	-7.96113	18.5159	21.302	6.30181	-15.9942	-12.8688	-6.3257	7.69512
0.2785	-3.36041	32.5792	-13.3798	-0.99389	0	42.4421	25.4449	7.71501	28.5174	11.8455	18.4438	-20.1531	0.640941
0.279	38.2139	-28.6953	-13.3798	13.1784	0	-15.1616	18.5159	7.71501	6.30181	32.7252	18.4438	0.588018	7.69512
0.2795	-3.36041	18.9627	-20.3088	13.1784	0	-29.5625	11.5868	-26.2524	35.9227	-2.07436	-12.8688	28.2429	7.69512
0.28	-10.2895	25.771	-27.2379	6.09228	0	13.6403	-16.1293	7.71501	21.1122	-9.03427	12.1813	14.4155	21.8035
0.2805	10.4977	-28.6953	-6.45072	34.4369	0	-7.96113	-16.1293	0.92153	28.5174	25.7653	18.4438	55.8978	42.966
0.281	3.56864	-21.887	-27.2379	27.3508	0	-7.96113	-16.1293	-33.0459	-38.1295	-2.07436	-0.34377	21.3292	-20.5216
0.2815	-10.2895	5.34612	-13.3798	55.6955	0	13.6403	-9.2003	7.71501	-1.10341	46.645	-12.8688	48.984	-13.4674
0.282	3.56864	-8.27044	0.478326	6.09228	0	13.6403	32.374	34.8889	-38.1295	-15.9942	-0.34377	0.588018	-6.41324
0.2825	17.4267	18.9627	0.478326	-8.08006	0	28.0412	-9.2003	-19.4589	6.30181	32.7252	12.1813	-13.2394	28.8576
0.283	3.56864	-8.27044	-13.3798	-50.5971	0	6.4398	-2.27126	-5.87195	43.3279	25.7653	37.2314	21.3292	14.7493
0.2835	-3.36041	-8.27044	7.40737	6.09228	0	56.843	4.65779	-26.2524	-1.10341	4.88555	18.4438	0.588018	-13.4674
0.284	-10.2895	-8.27044	-41.096	-22.2524	0	-0.760664	-57.7036	0.92153	-1.10341	-9.03427	18.4438	21.3292	50.0202
0.2845	17.4267	-8.27044	-13.3798	34.4369	0	-0.760664	4.65779	7.71501	58.1383	-15.9942	5.91875	0.588018	14.7493
0.285	3.56864	-1.46216	0.478326	-0.99389	0	-29.5625	-23.0584	-19.4589	43.3279	4.88555	-31.6564	-27.0668	-20.5216
0.2855	-24.1475	-8.27044	21.2655	-29.3386	0	20.8407	-29.9874	21.302	21.1122	-9.03427	-19.1313	-6.3257	-6.41324
0.286	-24.1475	-1.46216	-13.3798	-22.2524	0	28.0412	46.2321	-19.4589	35.9227	39.6851	5.91875	-33.9806	35.9118
0.2865	-3.36041	32.5792	35.1236	-8.08006	0	42.4421	-9.2003	-26.2524	-15.9138	-2.07436	-6.6063	7.50173	57.0743
0.287	17.4267	-21.887	14.3364	-0.99389	0	-22.362	25.4449	-12.6654	35.9227	-22.9541	18.4438	-27.0668	0.640941
0.2875	-10.2895	32.5792	-6.45072	48.6093	0	-15.1616	4.65779	0.92153	-15.9138	-2.07436	37.2314	-13.2394	21.8035
0.288	3.56864	-8.27044	-20.3088	-15.1662	0	-22.362	11.5868	14.5085	6.30181	-9.03427	5.91875	-13.2394	-6.41324
0.2885	24.3558	-1.46216	-13.3798	20.2646	0	-58.3644	-9.2003	0.92153	-23.319	-22.9541	18.4438	-40.8943	-6.41324
0.289	3.56864	-1.46216	-13.3798	-8.08006	0	6.4398	-9.2003	-19.4589	-1.10341	-2.07436	30.9689	-20.1531	-27.5758
0.2895	-17.2185	25.771	14.3364	-0.99389	0	20.8407	25.4449	0.92153	6.30181	-22.9541	-25.3939	-20.1531	14.7493
0.29	-3.36041	32.5792	0.478326	-29.3386	0	-36.763	4.65779	-12.6654	21.1122	-15.9942	-31.6564	-27.0668	28.8576
0.2905	-3.36041	25.771	48.9817	20.2646	0	-0.760664	4.65779	-26.2524	-8.50862	-15.9942	-44.1814	-27.0668	-13.4674
0.291	10.4977	-8.27044	7.40737	-8.08006	0	49.6426	11.5868	28.0954	35.9227	-22.9541	-0.34377	14.4155	14.7493
0.2915	-3.36041	-28.6953	-6.45072	-8.08006	0	-0.760664	-16.1293	-5.87195	6.30181	-22.9541	-37.9189	14.4155	21.8035
0.292	-31.0766	18.9627	-20.3088	6.09228	0	35.2416	11.5868	-19.4589	-8.50862	32.7252	30.9689	21.3292	0.640941
0.2925	-3.36041	18.9627	7.40737	-36.4247	0	-0.760664	-29.9874	14.5085	35.9227	11.8455	5.91875	0.588018	21.8035
0.293	10.4977	5.34612	7.40737	-0.99389	0	-7.96113	11.5868	0.92153	-8.50862	4.88555	-12.8688	-40.8943	-34.6299
0.2935	-10.2895	-15.0787	0.478326	-22.2524	0	-7.96113	11.5868	-19.4589	-38.1295	11.8455	-12.8688	21.3292	21.8035
0.294	-10.2895	-15.0787	0.478326	-0.99389	0	20.8407	-29.9874	-26.2524	-15.9138	-2.07436	18.4438	21.3292	-6.41324
0.2945	-17.2185	-8.27044	-34.1669	-8.08006	0	-43.9634	4.65779	-39.8393	-30.7243	25.7653	30.9689	0.588018	7.69512
0.295	17.4267	18.9627	21.2655	27.3508	0	6.4398	4.65779	-12.6654	-23.319	-2.07436	-6.6063	-54.7217	-20.5216
0.2955	3.56864	-1.46216	21.2655	13.1784	0	20.8407	18.5159	14.5085	-23.319	-2.07436	12.1813	28.2429	-13.4674
0.296	10.4977	-62.7367	-13.3798	-36.4247	0	-43.9634	25.4449	-19.4589	-1.10341	25.7653	-6.6063	28.2429	28.8576
0.2965	-3.36041	-21.887	14.3364	-8.08006	0	-7.96113	-16.1293	28.0954	6.30181	18.8054	5.91875	7.50173	0.640941
0.297	3.56864	-8.27044	-13.3798	-29.3386	0	-43.9634	11.5868	-26.2524	-1.10341	25.7653	-0.34377	-6.3257	-13.4674
0.2975	-17.2185	-28.6953	0.478326	-15.1662	0	-22.362	-2.27126	14.5085	-30.7243	4.88555	-50.444	-40.8943	7.69512
0.298	45.1429	25.771	21.2655	-8.08006	0	-29.5625	-29.9874	-26.2524	21.1122	-15.9942	24.7063	-6.3257	0.640941
0.2985	17.4267	5.34612	7.40737	-43.5109	0	-15.1616	53.1611	-5.87195	-1.10341	-9.03427	-6.6063	-6.3257	7.69512
0.299	-10.2895	-1.46216	-27.2379	-22.2524	0	-15.1616	11.5868	-5.87195	-52.9399	-50.7937	-19.1313	-20.1531	-34.6299
0.2995	-17.2185	-15.0787	0.478326	-29.3386	0	13.6403	-9.2003	-12.6654	-8.50862	25.7653	-0.34377	-6.3257	-20.5216
0.3	10.4977	-8.27044	0.478326	20.2646	0	13.6403	18.5159	14.5085	-30.7243	-2.07436	5.91875	0.588018	57.0743
0.3005	10.4977	18.9627	7.40737	-0.99389	0	20.8407	-16.1293	-26.2524	-15.9138	4.88555	5.91875	-33.9806	21.8035
0.301	10.4977	-21.887	0.478326	-8.08006	0	6.4398	4.65779	28.0954	6.30181	-9.03427	-6.6063	-27.0668	-6.41324
0.3015	-3.36041	-1.46216	0.478326	6.09228	0	-22.362	-16.1293	-12.6654	21.1122	-22.9541	12.1813	-6.3257	7.69512
0.302	-10.2895	-1.46216	28.1945	6.09228	0	6.4398	-9.2003	0.92153	-38.1295	-43.8338	12.1813	-13.2394	7.69512
0.3025	-3.36041	18.9627	-6.45072	6.09228	0	-29.5625	-2.27126	21.302	-38.1295	-2.07436	-12.8688	21.3292	14.7493
0.303	-31.0766	-1.46216	28.1945	-0.99389	0	-7.96113	11.5868	-26.2524	43.3279	-2.07436	-6.6063	-27.0668	-6.41324
0.3035	-3.36041	25.771	-27.2379	-0.99389	0	-29.5625	25.4449	-39.8393	-23.319	18.8054	18.4438	-20.1531	14.7493
0.304	-10.2895	5.34612	7.40737	27.3508	0	-0.760664	18.5159	21.302	50.7331	11.8455	-19.1313	35.1566	14.7493
0.3045	17.4267	-15.0787	-6.45072	-0.99389	0	20.8407	18.5159	-33.0459	6.30181	11.8455	12.1813	-13.2394	-6.41324
0.305	17.4267	-1.46216	-13.3798	-22.2524	0	28.0412	-16.1293	21.302	-23.319	32.7252	-19.1313	-13.2394	0.640941
0.3055	3.56864	46.1958	-13.3798	20.2646	0	42.4421	4.65779	-12.6654	58.1383	-22.9541	5.91875	28.2429	-20.5216
0.306	10.4977	-28.6953	-13.3798	-8.08006	0	6.4398	18.5159	-5.87195	-8.50862	-15.9942	-6.6063	42.0703	0.640941
0.3065	10.4977	-8.27044	-6.45072	-50.5971	0	-7.96113	-2.27126	-5.87195	6.30181	-2.07436	-19.1313	-6.3257	-13.4674
0.307	17.4267	-8.27044	0.478326	41.5231	0	42.4421	39.303	-5.87195	-8.50862	4.88555	-6.6063	-20.1531	0.640941
0.3075	38.2139	46.1958	21.2655	-22.2524	0	-7.96113	-2.27126	-12.6654	6.30181	25.7653	-0.34377	-13.2394	-6.41324
0.308	10.4977	18.9627	-20.3088	-22.2524	0	-36.763	-9.2003	14.5085	21.1122	11.8455	12.1813	7.50173	21.8035
0.3085	-3.36041	-28.6953	14.3364	-50.5971	0	-0.760664	-29.9874	-5.87195	6.30181	11.8455	-6.6063	-33.9806	21.8035
0.309	17.4267	-15.0787	0.478326	-0.99389	0	-15.1616	-16.1293	-12.6654	21.1122	18.8054	-19.1313	48.984	28.8576
0.3095	31.2848	-8.27044	35.1236	-8.08006	0	35.2416	18.5159	0.92153	-8.50862	-2.07436	18.4438	0.588018	0.640941
0.31	-10.2895	-8.27044	14.3364	-15.1662	0	13.6403	-9.2003	21.302	-8.50862	-2.07436	5.91875	-47.808	0.640941
0.3105	10.4977	-35.5036	-13.3798	-15.1662	0	-22.362	11.5868	0.92153	-1.10341	-9.03427	-6.6063	35.1566	42.966
0.311	10.4977	5.34612	14.3364	-15.1662	0	-7.96113	-9.2003	0.92153	-38.1295	-36.8739	24.7063	-13.2394	-13.4674
0.3115	-24.1475	5.34612	7.40737	-36.4247	0	-29.5625	-43.8455	41.6824	-45.5347	39.6851	-12.8688	28.2429	35.9118
0.312	17.4267	46.1958	-6.45072	34.4369	0	-0.760664	46.2321	14.5085	28.5174	-2.07436	-0.34377	-6.3257	0.640941
0.3125	-3.36041	32.5792	-20.3088	-0.99389	0	13.6403	25.4449	7.71501	-23.319	-2.07436	-25.3939	-20.1531	-41.6841
0.313	-10.2895	-15.0787	-13.3798	20.2646	0	20.8407	-16.1293	7.71501	21.1122	32.7252	-6.6063	7.50173	14.7493
0.3135	10.4977	-49.1201	7.40737	-15.1662	0	-7.96113	11.5868	0.92153	-45.5347	-71.6735	-0.34377	-40.8943	-62.8466
0.314	-3.36041	5.34612	-13.3798	6.09228	0	6.4398	18.5159	21.302	-38.1295	-29.914	5.91875	-27.0668	-13.4674
0.3145	24.3558	-1.46216	14.3364	-0.99389	0	6.4398	-23.0584	28.0954	-15.9138	4.88555	-6.6063	21.3292	-6.41324
0.315	-3.36041	5.34612	-6.45072	20.2646	0	-15.1616	-23.0584	-12.6654	-30.7243	4.88555	12.1813	7.50173	57.0743
0.3155	3.56864	-8.27044	-6.45072	-29.3386	0	-7.96113	-2.27126	-46.6328	-8.50862	-2.07436	5.91875	0.588018	28.8576
0.316	45.1429	-15.0787	-6.45072	-22.2524	0	13.6403	-9.2003	-12.6654	-45.5347	-15.9942	-31.6564	-33.9806	28.8576
0.3165	10.4977	-15.0787	48.9817	27.3508	0	-0.760664	25.4449	21.302	28.5174	25.7653	12.1813	-20.1531	21.8035
0.317	31.2848	-8.27044	0.478326	6.09228	0	-7.96113	32.374	21.302	28.5174	18.8054	-19.1313	7.50173	-20.5216
0.3175	3.56864	-8.27044	-27.2379	20.2646	0	-15.1616	4.65779	-12.6654	35.9227	-15.9942	-12.8688	-40.8943	28.8576
0.318	38.2139	-8.27044	14.3364	-0.99389	0	-15.1616	-2.27126	14.5085	-8.50862	4.88555	-12.8688	14.4155	7.69512
0.3185	-3.36041	-1.46216	35.1236	-57.6832	0	6.4398	25.4449	21.302	28.5174	-2.07436	-0.34377	28.2429	-76.955
0.319	-31.0766	-15.0787	7.40737	48.6093	0	6.4398	-2.27126	-19.4589	28.5174	4.88555	-31.6564	-27.0668	35.9118
0.3195	17.4267	18.9627	0.478326	27.3508	0	13.6403	-9.2003	-12.6654	-8.50862	32.7252	30.9689	35.1566	7.69512
0.32	-10.2895	-1.46216	21.2655	-8.08006	0	-7.96113	-9.2003	7.71501	28.5174	18.8054	12.1813	-6.3257	0.640941
0.3205	-17.2185	-8.27044	0.478326	-8.08006	0	20.8407	18.5159	-5.87195	43.3279	-9.03427	5.91875	7.50173	-34.6299
0.321	10.4977	18.9627	-6.45072	-0.99389	0	-0.760664	25.4449	-12.6654	-1.10341	-29.914	-6.6063	-6.3257	-13.4674
0.3215	-17.2185	25.771	28.1945	13.1784	0	20.8407	4.65779	-5.87195	58.1383	-15.9942	-0.34377	-13.2394	21.8035
0.322	-24.1475	-8.27044	14.3364	-8.08006	0	35.2416	11.5868	-26.2524	43.3279	11.8455	-37.9189	-6.3257	-13.4674
0.3225	-10.2895	-8.27044	0.478326	-0.99389	0	-0.760664	25.4449	7.71501	-60.3451	-15.9942	-0.34377	7.50173	-20.5216
0.323	17.4267	-21.887	21.2655	6.09228	0	-22.362	4.65779	0.92153	6.30181	11.8455	12.1813	28.2429	7.69512
0.3235	10.4977	-28.6953	-6.45072	-8.08006	0	-22.362	-29.9874	-5.87195	-15.9138	11.8455	-6.6063	35.1566	-34.6299
0.324	-38.0056	18.9627	7.40737	-15.1662	0	-43.9634	-9.2003	0.92153	-8.50862	4.88555	5.91875	28.2429	0.640941
0.3245	-17.2185	-21.887	-27.2379	-22.2524	0	-43.9634	-23.0584	-12.6654	-8.50862	39.6851	-6.6063	-13.2394	7.69512
0.325	-31.0766	5.34612	-20.3088	-0.99389	0	28.0412	18.5159	-12.6654	21.1122	4.88555	18.4438	7.50173	28.8576
0.3255	-17.2185	-28.6953	-6.45072	20.2646	0	-7.96113	-9.2003	0.92153	-1.10341	32.7252	-0.34377	14.4155	21.8035
0.326	-17.2185	5.34612	7.40737	-50.5971	0	49.6426	-2.27126	-12.6654	-1.10341	-15.9942	-6.6063	-20.1531	0.640941
0.3265	31.2848	-8.27044	21.2655	-15.1662	0	-7.96113	39.303	0.92153	-8.50862	18.8054	-6.6063	-13.2394	21.8035
0.327	10.4977	-49.1201	-20.3088	-15.1662	0	-15.1616	-29.9874	7.71501	43.3279	11.8455	12.1813	-13.2394	28.8576
0.3275	-10.2895	5.34612	7.40737	6.09228	0	-7.96113	-9.2003	-12.6654	-23.319	-36.8739	-31.6564	14.4155	7.69512
0.328	10.4977	-8.27044	7.40737	13.1784	0	6.4398	-16.1293	-12.6654	-8.50862	-9.03427	-6.6063	-33.9806	-13.4674
0.3285	-17.2185	5.34612	14.3364	-8.08006	0	-29.5625	-9.2003	7.71501	-23.319	18.8054	24.7063	0.588018	7.69512
0.329	-3.36041	-1.46216	14.3364	6.09228	0	-7.96113	39.303	14.5085	6.30181	18.8054	5.91875	28.2429	-6.41324
0.3295	10.4977	-28.6953	21.2655	13.1784	0	20.8407	18.5159	7.71501	-1.10341	11.8455	12.1813	21.3292	-27.5758
0.33	-31.0766	-28.6953	-20.3088	-15.1662	0	-0.760664	-23.0584	-19.4589	65.5435	11.8455	12.1813	42.0703	-48.7383
0.3305	10.4977	-1.46216	0.478326	-8.08006	0	13.6403	-2.27126	7.71501	35.9227	-2.07436	37.2314	-27.0668	7.69512
0.331	10.4977	-1.46216	-20.3088	27.3508	0	-0.760664	4.65779	-12.6654	-23.319	4.88555	30.9689	-13.2394	-13.4674
0.3315	-44.9347	46.1958	35.1236	13.1784	0	13.6403	-2.27126	21.302	21.1122	39.6851	18.4438	-20.1531	0.640941
0.332	-10.2895	-35.5036	0.478326	-0.99389	0	-15.1616	4.65779	-26.2524	-23.319	11.8455	24.7063	14.4155	14.7493
0.3325	3.56864	-28.6953	28.1945	-22.2524	0	-43.9634	18.5159	-12.6654	-38.1295	4.88555	12.1813	-20.1531	-27.5758
0.333	-3.36041	-15.0787	28.1945	-0.99389	0	20.8407	-2.27126	7.71501	35.9227	25.7653	-0.34377	42.0703	0.640941
0.3335	3.56864	-8.27044	-6.45072	-8.08006	0	-0.760664	-9.2003	7.71501	21.1122	-22.9541	5.91875	7.50173	21.8035
0.334	10.4977	32.5792	14.3364	13.1784	0	-0.760664	-2.27126	7.71501	21.1122	-22.9541	-31.6564	7.50173	-20.5216
0.3345	-10.2895	18.9627	7.40737	20.2646	0	-7.96113	-2.27126	-39.8393	-1.10341	-36.8739	18.4438	21.3292	28.8576
0.335	-17.2185	25.771	7.40737	13.1784	0	28.0412	-29.9874	-5.87195	-38.1295	4.88555	-19.1313	14.4155	-13.4674
0.3355	3.56864	39.3875	-6.45072	-36.4247	0	-29.5625	-2.27126	21.302	28.5174	4.88555	-0.34377	-27.0668	0.640941
0.336	-3.36041	18.9627	7.40737	-43.5109	0	-7.96113	-2.27126	0.92153	-1.10341	11.8455	30.9689	14.4155	7.69512
0.3365	-24.1475	-1.46216	0.478326	20.2646	0	6.4398	11.5868	-19.4589	6.30181	11.8455	18.4438	-27.0668	0.640941
0.337	45.1429	18.9627	7.40737	6.09228	0	-43.9634	-2.27126	34.8889	43.3279	25.7653	43.4939	28.2429	28.8576
0.3375	24.3558	32.5792	-6.45072	13.1784	0	20.8407	-16.1293	-5.87195	21.1122	18.8054	12.1813	14.4155	7.69512
0.338	-3.36041	-15.0787	14.3364	6.09228	0	-7.96113	18.5159	7.71501	21.1122	11.8455	-0.34377	7.50173	21.8035
0.3385	17.4267	-15.0787	14.3364	20.2646	0	20.8407	-16.1293	-12.6654	43.3279	18.8054	12.1813	21.3292	-6.41324
0.339	10.4977	-1.46216	48.9817	84.0401	0	28.0412	25.4449	34.8889	28.5174	39.6851	18.4438	35.1566	50.0202
0.3395	-10.2895	-8.27044	7.40737	-36.4247	0	-7.96113	32.374	14.5085	35.9227	4.88555	5.91875	21.3292	35.9118
0.34	10.4977	-35.5036	7.40737	-0.99389	0	-0.760664	4.65779	7.71501	21.1122	-9.03427	-50.444	48.984	-6.41324
0.3405	17.4267	5.34612	7.40737	-15.1662	0	35.2416	18.5159	28.0954	-23.319	11.8455	18.4438	7.50173	0.640941
0.341	24.3558	-21.887	0.478326	-15.1662	0	-15.1616	-16.1293	34.8889	-1.10341	-29.914	18.4438	14.4155	21.8035
0.3415	-17.2185	-35.5036	-6.45072	-15.1662	0	28.0412	-16.1293	7.71501	-23.319	4.88555	-0.34377	21.3292	0.640941
0.342	10.4977	-1.46216	14.3364	-0.99389	0	-0.760664	11.5868	0.92153	21.1122	-2.07436	-12.8688	0.588018	-6.41324
0.3425	10.4977	5.34612	14.3364	-36.4247	0	13.6403	-9.2003	21.302	28.5174	25.7653	-0.34377	0.588018	50.0202
0.343	-17.2185	-1.46216	-13.3798	-15.1662	0	-22.362	-2.27126	-33.0459	-15.9138	-36.8739	-37.9189	-54.7217	0.640941
0.3435	10.4977	18.9627	-20.3088	-8.08006	0	-0.760664	-16.1293	-12.6654	-15.9138	-9.03427	-31.6564	7.50173	-6.41324
0.344	3.56864	32.5792	-6.45072	-0.99389	0	-43.9634	18.5159	7.71501	35.9227	-9.03427	12.1813	0.588018	-13.4674
0.3445	24.3558	5.34612	-6.45072	20.2646	0	-15.1616	11.5868	0.92153	6.30181	-22.9541	5.91875	14.4155	-27.5758
0.345	-10.2895	39.3875	0.478326	-22.2524	0	-22.362	-2.27126	0.92153	-1.10341	-15.9942	-12.8688	-6.3257	-13.4674
0.3455	10.4977	-1.46216	-27.2379	-29.3386	0	13.6403	4.65779	0.92153	43.3279	4.88555	-31.6564	0.588018	28.8576
0.346	17.4267	18.9627	7.40737	27.3508	0	13.6403	4.65779	0.92153	-1.10341	4.88555	5.91875	0.588018	7.69512
0.3465	10.4977	-28.6953	-13.3798	-22.2524	0	49.6426	-2.27126	-19.4589	28.5174	-9.03427	5.91875	-40.8943	7.69512
0.347	31.2848	-15.0787	14.3364	27.3508	0	20.8407	46.2321	-12.6654	-1.10341	25.7653	-19.1313	-33.9806	7.69512
0.3475	-17.2185	5.34612	-20.3088	6.09228	0	-7.96113	-23.0584	-5.87195	58.1383	32.7252	43.4939	62.8115	78.2369
0.348	10.4977	18.9627	21.2655	-29.3386	0	6.4398	25.4449	14.5085	43.3279	-2.07436	5.91875	0.588018	-6.41324
0.3485	-3.36041	5.34612	-20.3088	-15.1662	0	6.4398	-23.0584	-26.2524	-8.50862	11.8455	-0.34377	-6.3257	21.8035
0.349	38.2139	39.3875	-20.3088	41.5231	0	-0.760664	18.5159	0.92153	35.9227	11.8455	-12.8688	-33.9806	0.640941
0.3495	24.3558	5.34612	-27.2379	-36.4247	0	-36.763	18.5159	-12.6654	-8.50862	18.8054	18.4438	-6.3257	28.8576
0.35	10.4977	18.9627	-6.45072	-29.3386	0	13.6403	-2.27126	7.71501	-1.10341	-9.03427	-19.1313	-27.0668	-27.5758
0.3505	17.4267	18.9627	-6.45072	-8.08006	0	20.8407	32.374	14.5085	-15.9138	11.8455	-0.34377	-27.0668	-48.7383
0.351	10.4977	18.9627	-6.45072	27.3508	0	-15.1616	18.5159	-5.87195	21.1122	-9.03427	-12.8688	28.2429	-27.5758
0.3515	10.4977	-8.27044	-20.3088	-22.2524	0	13.6403	18.5159	0.92153	6.30181	4.88555	-6.6063	-20.1531	14.7493
0.352	-17.2185	39.3875	0.478326	-8.08006	0	6.4398	18.5159	7.71501	6.30181	18.8054	-31.6564	-20.1531	-6.41324
0.3525	10.4977	-1.46216	-20.3088	-8.08006	0	35.2416	25.4449	-12.6654	6.30181	-9.03427	18.4438	-47.808	-20.5216
0.353	-24.1475	-21.887	-6.45072	-22.2524	0	-7.96113	18.5159	0.92153	6.30181	4.88555	5.91875	14.4155	-13.4674
0.3535	-10.2895	-8.27044	-13.3798	-8.08006	0	-29.5625	11.5868	-5.87195	-23.319	18.8054	12.1813	14.4155	21.8035
0.354	10.4977	-8.27044	-13.3798	-0.99389	0	20.8407	4.65779	21.302	28.5174	4.88555	-12.8688	-13.2394	14.7493
0.3545	31.2848	-15.0787	-13.3798	-15.1662	0	28.0412	-36.9165	14.5085	-15.9138	25.7653	-25.3939	-33.9806	-20.5216
0.355	31.2848	-28.6953	-27.2379	-43.5109	0	28.0412	25.4449	-12.6654	-8.50862	-2.07436	-19.1313	-13.2394	-20.5216
0.3555	3.56864	18.9627	0.478326	-15.1662	0	-7.96113	-29.9874	-19.4589	-8.50862	-2.07436	-6.6063	7.50173	14.7493
0.356	24.3558	-21.887	14.3364	-22.2524	0	-29.5625	25.4449	7.71501	28.5174	11.8455	-0.34377	28.2429	7.69512
0.3565	-24.1475	-35.5036	7.40737	-0.99389	0	-0.760664	-9.2003	0.92153	28.5174	-2.07436	12.1813	-20.1531	14.7493
0.357	10.4977	-8.27044	14.3364	-15.1662	0	-22.362	11.5868	21.302	-8.50862	4.88555	18.4438	-20.1531	-20.5216
0.3575	31.2848	-28.6953	7.40737	-0.99389	0	-0.760664	11.5868	7.71501	-1.10341	-22.9541	5.91875	-6.3257	-13.4674
0.358	3.56864	-1.46216	0.478326	-0.99389	0	6.4398	-57.7036	-12.6654	43.3279	-2.07436	-31.6564	-33.9806	-6.41324
0.3585	-10.2895	-42.3118	-27.2379	27.3508	0	-15.1616	-23.0584	21.302	-1.10341	-22.9541	5.91875	-27.0668	42.966
0.359	17.4267	5.34612	-13.3798	-8.08006	0	6.4398	4.65779	7.71501	-30.7243	4.88555	-19.1313	-6.3257	57.0743
0.3595	3.56864	-15.0787	28.1945	-22.2524	0	13.6403	-57.7036	21.302	6.30181	32.7252	-6.6063	0.588018	7.69512
0.36	-3.36041	-21.887	0.478326	-8.08006	0	-7.96113	-16.1293	-5.87195	43.3279	-36.8739	-12.8688	28.2429	21.8035
0.3605	-17.2185	46.1958	-13.3798	34.4369	0	28.0412	-16.1293	41.6824	-30.7243	4.88555	-19.1313	-6.3257	35.9118
0.361	3.56864	-28.6953	-27.2379	-22.2524	0	6.4398	25.4449	7.71501	-15.9138	-2.07436	-0.34377	-27.0668	7.69512
0.3615	-17.2185	46.1958	0.478326	-22.2524	0	42.4421	25.4449	21.302	28.5174	-15.9942	5.91875	-20.1531	35.9118
0.362	-10.2895	18.9627	-13.3798	13.1784	0	13.6403	11.5868	7.71501	-1.10341	25.7653	5.91875	0.588018	-6.41324
0.3625	-3.36041	-1.46216	7.40737	6.09228	0	-7.96113	11.5868	-19.4589	-15.9138	-15.9942	-12.8688	-6.3257	7.69512
0.363	10.4977	-15.0787	-6.45072	-29.3386	0	28.0412	25.4449	0.92153	-1.10341	25.7653	-19.1313	-13.2394	0.640941
0.3635	-17.2185	-1.46216	-6.45072	-8.08006	0	20.8407	4.65779	7.71501	21.1122	-9.03427	24.7063	28.2429	-13.4674
0.364	-10.2895	-15.0787	0.478326	-22.2524	0	6.4398	39.303	-33.0459	28.5174	11.8455	5.91875	0.588018	-55.7925
0.3645	3.56864	-15.0787	7.40737	13.1784	0	35.2416	18.5159	-12.6654	6.30181	4.88555	-6.6063	14.4155	0.640941
0.365	31.2848	-1.46216	-6.45072	20.2646	0	-0.760664	-2.27126	-26.2524	28.5174	-15.9942	-12.8688	-20.1531	14.7493
0.3655	-38.0056	-35.5036	7.40737	-22.2524	0	-0.760664	11.5868	21.302	-15.9138	-15.9942	-0.34377	-27.0668	0.640941
0.366	45.1429	-1.46216	21.2655	13.1784	0	-7.96113	-16.1293	7.71501	-8.50862	-22.9541	-12.8688	21.3292	-6.41324
0.3665	31.2848	-15.0787	-6.45072	13.1784	0	-15.1616	-9.2003	28.0954	-23.319	-15.9942	-19.1313	21.3292	-13.4674
0.367	-10.2895	-15.0787	7.40737	13.1784	0	-22.362	-2.27126	-39.8393	-8.50862	-2.07436	-19.1313	-33.9806	28.8576
0.3675	17.4267	-15.0787	42.0526	6.09228	0	-29.5625	4.65779	-12.6654	-45.5347	4.88555	-19.1313	0.588018	0.640941
0.368	24.3558	25.771	-6.45072	-0.99389	0	-0.760664	-16.1293	-5.87195	21.1122	11.8455	24.7063	-13.2394	57.0743
0.3685	10.4977	32.5792	-20.3088	-29.3386	0	-29.5625	18.5159	7.71501	6.30181	-9.03427	-6.6063	7.50173	-48.7383
0.369	-3.36041	-21.887	-6.45072	-22.2524	0	13.6403	25.4449	14.5085	-38.1295	18.8054	-50.444	0.588018	92.3452
0.3695	17.4267	25.771	0.478326	6.09228	0	-15.1616	4.65779	-5.87195	-30.7243	4.88555	-25.3939	-20.1531	35.9118
0.37	-3.36041	46.1958	-13.3798	-8.08006	0	6.4398	-16.1293	0.92153	-15.9138	46.645	-31.6564	0.588018	-20.5216
0.3705	-3.36041	5.34612	0.478326	13.1784	0	-7.96113	-2.27126	21.302	-1.10341	-2.07436	-6.6063	-33.9806	7.69512
0.371	10.4977	39.3875	-27.2379	-29.3386	0	-0.760664	4.65779	0.92153	58.1383	25.7653	-6.6063	42.0703	7.69512
0.3715	-3.36041	18.9627	0.478326	20.2646	0	-29.5625	-9.2003	-26.2524	-15.9138	-2.07436	-31.6564	-13.2394	7.69512
0.372	-10.2895	-28.6953	0.478326	20.2646	0	28.0412	4.65779	0.92153	50.7331	11.8455	81.0691	35.1566	14.7493
0.3725	-3.36041	32.5792	0.478326	-22.2524	0	35.2416	32.374	-12.6654	43.3279	-2.07436	24.7063	-27.0668	0.640941
0.373	-17.2185	-1.46216	-6.45072	-0.99389	0	-29.5625	32.374	0.92153	28.5174	-15.9942	-6.6063	-6.3257	-13.4674
0.3735	-3.36041	-8.27044	-6.45072	-8.08006	0	13.6403	18.5159	0.92153	28.5174	-15.9942	-0.34377	-6.3257	-20.5216
0.374	3.56864	18.9627	-41.096	-0.99389	0	-36.763	-2.27126	14.5085	6.30181	-2.07436	12.1813	14.4155	14.7493
0.3745	3.56864	-15.0787	-6.45072	6.09228	0	-7.96113	-16.1293	14.5085	21.1122	39.6851	-6.6063	14.4155	35.9118
0.375	17.4267	5.34612	0.478326	13.1784	0	42.4421	-23.0584	-19.4589	50.7331	-15.9942	18.4438	-33.9806	0.640941
0.3755	-17.2185	-1.46216	-6.45072	20.2646	0	-0.760664	18.5159	-19.4589	21.1122	4.88555	-12.8688	69.7252	-20.5216
0.376	17.4267	32.5792	-20.3088	-0.99389	0	13.6403	11.5868	28.0954	28.5174	4.88555	18.4438	-6.3257	57.0743
0.3765	-24.1475	5.34612	-6.45072	-22.2524	0	-7.96113	-23.0584	7.71501	28.5174	-22.9541	-0.34377	21.3292	0.640941
0.377	31.2848	-1.46216	7.40737	6.09228	0	20.8407	-16.1293	0.92153	-1.10341	32.7252	-25.3939	35.1566	-13.4674
0.3775	-17.2185	-8.27044	-13.3798	-29.3386	0	20.8407	11.5868	7.71501	-1.10341	-2.07436	30.9689	7.50173	-27.5758
0.378	38.2139	18.9627	21.2655	-8.08006	0	-15.1616	39.303	-26.2524	-23.319	-9.03427	12.1813	21.3292	-6.41324
0.3785	3.56864	-15.0787	-27.2379	13.1784	0	-22.362	32.374	-12.6654	-8.50862	-36.8739	5.91875	0.588018	28.8576
0.379	-17.2185	5.34612	-13.3798	34.4369	0	13.6403	11.5868	14.5085	-1.10341	11.8455	-12.8688	7.50173	-13.4674
0.3795	3.56864	-1.46216	-27.2379	-22.2524	0	20.8407	-9.2003	14.5085	43.3279	11.8455	-31.6564	14.4155	7.69512
0.38	31.2848	-8.27044	-13.3798	13.1784	0	-7.96113	25.4449	7.71501	-30.7243	-9.03427	18.4438	21.3292	-34.6299
0.3805	-17.2185	18.9627	21.2655	6.09228	0	13.6403	18.5159	0.92153	21.1122	-15.9942	-25.3939	-13.2394	-6.41324
0.381	-38.0056	-8.27044	-6.45072	-8.08006	0	-15.1616	25.4449	0.92153	43.3279	18.8054	-6.6063	42.0703	42.966
0.3815	10.4977	32.5792	14.3364	6.09228	0	-7.96113	-43.8455	7.71501	21.1122	-9.03427	12.1813	-13.2394	14.7493
0.382	-24.1475	-35.5036	-20.3088	-8.08006	0	-15.1616	-9.2003	28.0954	-15.9138	-9.03427	-25.3939	14.4155	21.8035
0.3825	17.4267	-15.0787	0.478326	-0.99389	0	-15.1616	-2.27126	-5.87195	35.9227	18.8054	5.91875	-13.2394	85.2911
0.383	38.2139	25.771	-6.45072	34.4369	0	-0.760664	-36.9165	-33.0459	-15.9138	18.8054	24.7063	-6.3257	7.69512
0.3835	3.56864	-42.3118	-20.3088	-15.1662	0	-29.5625	-9.2003	7.71501	-38.1295	11.8455	-25.3939	-27.0668	-6.41324
0.384	10.4977	-1.46216	28.1945	20.2646	0	13.6403	-16.1293	0.92153	43.3279	18.8054	-6.6063	-6.3257	35.9118
0.3845	24.3558	-21.887	-27.2379	-15.1662	0	-36.763	-2.27126	-5.87195	-30.7243	-15.9942	-19.1313	21.3292	0.640941
0.385	-17.2185	-1.46216	0.478326	6.09228	0	13.6403	25.4449	7.71501	-8.50862	-22.9541	-12.8688	14.4155	50.0202
0.3855	17.4267	32.5792	0.478326	-15.1662	0	-22.362	25.4449	28.0954	43.3279	-29.914	-6.6063	7.50173	-20.5216
0.386	3.56864	32.5792	-6.45072	13.1784	0	20.8407	18.5159	-26.2524	-30.7243	-43.8338	5.91875	-82.3766	28.8576
0.3865	38.2139	-15.0787	21.2655	6.09228	0	6.4398	-9.2003	0.92153	-1.10341	4.88555	-6.6063	-20.1531	0.640941
0.387	-3.36041	-8.27044	-13.3798	-15.1662	0	-0.760664	18.5159	7.71501	-23.319	25.7653	-31.6564	7.50173	7.69512
0.3875	24.3558	18.9627	42.0526	-15.1662	0	6.4398	-9.2003	7.71501	-8.50862	-15.9942	-6.6063	7.50173	7.69512
0.388	10.4977	-21.887	-6.45072	20.2646	0	-0.760664	4.65779	14.5085	21.1122	-22.9541	24.7063	0.588018	0.640941
0.3885	10.4977	-1.46216	0.478326	-8.08006	0	-15.1616	4.65779	0.92153	28.5174	-2.07436	-25.3939	-33.9806	0.640941
0.389	10.4977	-8.27044	28.1945	27.3508	0	6.4398	11.5868	21.302	-8.50862	-2.07436	-0.34377	-33.9806	0.640941
0.3895	31.2848	25.771	7.40737	-0.99389	0	6.4398	25.4449	14.5085	-23.319	4.88555	5.91875	0.588018	-6.41324
0.39	-3.36041	-1.46216	7.40737	-36.4247	0	-15.1616	-16.1293	0.92153	-8.50862	25.7653	-37.9189	-20.1531	-20.5216
0.3905	24.3558	32.5792	-6.45072	13.1784	0	6.4398	18.5159	-5.87195	-45.5347	4.88555	-12.8688	-47.808	14.7493
0.391	10.4977	-15.0787	0.478326	27.3508	0	-22.362	18.5159	7.71501	-8.50862	32.7252	-19.1313	-27.0668	0.640941
0.3915	10.4977	-28.6953	-20.3088	13.1784	0	-7.96113	-9.2003	21.302	-8.50862	-9.03427	-31.6564	-13.2394	-13.4674
0.392	-10.2895	-15.0787	-6.45072	-8.08006	0	6.4398	18.5159	-12.6654	-1.10341	-29.914	-12.8688	0.588018	35.9118
0.3925	-3.36041	-28.6953	-20.3088	6.09228	0	20.8407	39.303	-12.6654	-1.10341	4.88555	-6.6063	7.50173	7.69512
0.393	-31.0766	-1.46216	-27.2379	20.2646	0	-7.96113	-2.27126	21.302	-8.50862	-15.9942	-25.3939	-6.3257	-6.41324
0.3935	-3.36041	-1.46216	-6.45072	-0.99389	0	6.4398	-23.0584	7.71501	6.30181	-15.9942	-12.8688	7.50173	28.8576
0.394	17.4267	32.5792	14.3364	-8.08006	0	-22.362	25.4449	-12.6654	-23.319	32.7252	-12.8688	0.588018	-6.41324
0.3945	-10.2895	5.34612	-13.3798	-0.99389	0	-0.760664	4.65779	34.8889	-1.10341	-9.03427	-6.6063	48.984	7.69512
0.395	-24.1475	-1.46216	-20.3088	-8.08006	0	-7.96113	39.303	7.71501	-23.319	-15.9942	-25.3939	14.4155	-6.41324
0.3955	-38.0056	-1.46216	-6.45072	-0.99389	0	28.0412	4.65779	21.302	28.5174	11.8455	-12.8688	-27.0668	50.0202
0.396	3.56864	-1.46216	35.1236	-8.08006	0	6.4398	39.303	0.92153	-8.50862	25.7653	-25.3939	14.4155	71.1827
0.3965	3.56864	5.34612	0.478326	6.09228	0	-29.5625	-2.27126	7.71501	6.30181	-9.03427	-0.34377	7.50173	14.7493
0.397	10.4977	-1.46216	21.2655	-0.99389	0	-0.760664	-9.2003	28.0954	-38.1295	-22.9541	-37.9189	14.4155	-6.41324
0.3975	-3.36041	5.34612	0.478326	-8.08006	0	-15.1616	-29.9874	21.302	-8.50862	-9.03427	5.91875	-13.2394	-41.6841
0.398	31.2848	5.34612	14.3364	-57.6832	0	-29.5625	-16.1293	-19.4589	-1.10341	4.88555	-37.9189	-13.2394	57.0743
0.3985	-3.36041	-21.887	-6.45072	-22.2524	0	-36.763	-23.0584	14.5085	21.1122	-2.07436	-12.8688	14.4155	0.640941
0.399	-31.0766	5.34612	14.3364	-0.99389	0	-22.362	25.4449	0.92153	6.30181	11.8455	-0.34377	14.4155	0.640941
0.3995	-17.2185	32.5792	0.478326	-0.99389	0	20.8407	18.5159	-46.6328	-8.50862	-9.03427	43.4939	69.7252	21.8035
0.4	-3.36041	32.5792	28.1945	-0.99389	0	20.8407	25.4449	48.4759	35.9227	-22.9541	12.1813	14.4155	-6.41324
0.4005	-3.36041	-62.7367	-20.3088	-22.2524	0	-7.96113	-16.1293	14.5085	35.9227	18.8054	5.91875	-20.1531	21.8035
0.401	-38.0056	-28.6953	28.1945	-15.1662	0	6.4398	4.65779	-5.87195	21.1122	46.645	5.91875	42.0703	78.2369
0.4015	45.1429	18.9627	14.3364	-22.2524	0	-22.362	25.4449	0.92153	-1.10341	11.8455	5.91875	35.1566	-6.41324
0.402	3.56864	18.9627	-13.3798	20.2646	0	-7.96113	-36.9165	7.71501	-1.10341	18.8054	-25.3939	-20.1531	14.7493
0.4025	-3.36041	18.9627	-34.1669	-15.1662	0	13.6403	-16.1293	-12.6654	-38.1295	-2.07436	-6.6063	35.1566	-13.4674
0.403	17.4267	18.9627	7.40737	-15.1662	0	-15.1616	-2.27126	28.0954	35.9227	-15.9942	18.4438	-6.3257	7.69512
0.4035	-3.36041	25.771	-20.3088	-43.5109	0	13.6403	-16.1293	-19.4589	-8.50862	-2.07436	5.91875	-6.3257	21.8035
0.404	17.4267	39.3875	21.2655	13.1784	0	-7.96113	11.5868	0.92153	6.30181	4.88555	-19.1313	0.588018	7.69512
0.4045	10.4977	5.34612	-27.2379	20.2646	0	13.6403	46.2321	-12.6654	21.1122	-9.03427	-25.3939	-6.3257	14.7493
0.405	24.3558	5.34612	-6.45072	-22.2524	0	-7.96113	-2.27126	-5.87195	-8.50862	11.8455	24.7063	-40.8943	7.69512
0.4055	-3.36041	-1.46216	14.3364	6.09228	0	-7.96113	4.65779	14.5085	-1.10341	18.8054	-0.34377	7.50173	-13.4674
0.406	10.4977	18.9627	42.0526	6.09228	0	-0.760664	18.5159	0.92153	6.30181	4.88555	-12.8688	14.4155	21.8035
0.4065	-24.1475	-15.0787	0.478326	6.09228	0	-0.760664	-9.2003	-26.2524	35.9227	4.88555	-25.3939	-40.8943	-6.41324
0.407	-31.0766	-1.46216	14.3364	-57.6832	0	-0.760664	4.65779	-26.2524	28.5174	-2.07436	24.7063	28.2429	0.640941
0.4075	-38.0056	-35.5036	7.40737	-15.1662	0	-7.96113	-2.27126	-12.6654	21.1122	-36.8739	12.1813	28.2429	0.640941
0.408	52.072	-8.27044	28.1945	-43.5109	0	-15.1616	18.5159	-19.4589	-30.7243	11.8455	5.91875	0.588018	42.966
0.4085	-10.2895	-8.27044	14.3364	-36.4247	0	13.6403	-23.0584	0.92153	28.5174	32.7252	5.91875	0.588018	0.640941
0.409	24.3558	-8.27044	-48.025	55.6955	0	6.4398	-2.27126	14.5085	-1.10341	-9.03427	-0.34377	-13.2394	0.640941
0.4095	10.4977	-1.46216	-13.3798	20.2646	0	28.0412	4.65779	-33.0459	50.7331	-22.9541	-6.6063	14.4155	-41.6841
0.41	-17.2185	18.9627	-34.1669	6.09228	0	-36.763	-29.9874	-19.4589	-1.10341	-15.9942	-31.6564	-20.1531	-20.5216
0.4105	-3.36041	-15.0787	-13.3798	-29.3386	0	35.2416	-23.0584	-12.6654	-1.10341	18.8054	-6.6063	21.3292	-34.6299
0.411	3.56864	-15.0787	-20.3088	-0.99389	0	-22.362	11.5868	7.71501	-1.10341	18.8054	-0.34377	-27.0668	21.8035
0.4115	52.072	-1.46216	-20.3088	6.09228	0	13.6403	-2.27126	0.92153	-8.50862	-15.9942	-0.34377	-27.0668	-6.41324
0.412	-3.36041	18.9627	7.40737	-15.1662	0	13.6403	4.65779	-26.2524	21.1122	18.8054	18.4438	-6.3257	-6.41324
0.4125	24.3558	25.771	7.40737	6.09228	0	28.0412	-29.9874	-33.0459	-1.10341	-2.07436	-0.34377	-6.3257	0.640941
0.413	-17.2185	-1.46216	-13.3798	-22.2524	0	35.2416	11.5868	14.5085	-1.10341	-22.9541	-0.34377	-6.3257	21.8035
0.4135	-10.2895	5.34612	-48.025	-36.4247	0	20.8407	4.65779	-5.87195	-15.9138	-2.07436	-31.6564	-6.3257	7.69512
0.414	17.4267	-1.46216	0.478326	20.2646	0	20.8407	-2.27126	0.92153	-75.1555	-22.9541	-37.9189	7.50173	21.8035
0.4145	3.56864	-1.46216	21.2655	13.1784	0	28.0412	32.374	7.71501	21.1122	32.7252	30.9689	14.4155	0.640941
0.415	10.4977	-35.5036	-6.45072	20.2646	0	-0.760664	18.5159	21.302	21.1122	4.88555	18.4438	7.50173	-13.4674
0.4155	-10.2895	-28.6953	14.3364	-36.4247	0	20.8407	-23.0584	7.71501	-30.7243	11.8455	43.4939	-20.1531	35.9118
0.416	-17.2185	18.9627	-27.2379	-0.99389	0	35.2416	-9.2003	0.92153	6.30181	11.8455	-0.34377	35.1566	-13.4674
0.4165	-17.2185	46.1958	7.40737	-29.3386	0	-15.1616	-9.2003	-46.6328	-15.9138	-2.07436	-19.1313	-13.2394	-27.5758
0.417	-38.0056	5.34612	0.478326	-22.2524	0	-36.763	-23.0584	14.5085	21.1122	4.88555	30.9689	-6.3257	-6.41324
0.4175	10.4977	-8.27044	-6.45072	13.1784	0	-0.760664	11.5868	-26.2524	-23.319	-9.03427	12.1813	-33.9806	-6.41324
0.418	-10.2895	-15.0787	-13.3798	-8.08006	0	-0.760664	-16.1293	34.8889	-8.50862	-2.07436	-0.34377	21.3292	0.640941
0.4185	-31.0766	32.5792	-6.45072	6.09228	0	-0.760664	11.5868	-19.4589	-23.319	18.8054	-25.3939	-20.1531	-13.4674
0.419	3.56864	-8.27044	28.1945	-22.2524	0	6.4398	11.5868	0.92153	35.9227	-15.9942	-6.6063	7.50173	0.640941
0.4195	3.56864	18.9627	7.40737	13.1784	0	-22.362	-9.2003	0.92153	-38.1295	25.7653	-0.34377	28.2429	0.640941
0.42	-3.36041	-1.46216	7.40737	-29.3386	0	-0.760664	-2.27126	7.71501	35.9227	-2.07436	-37.9189	-13.2394	14.7493
0.4205	17.4267	5.34612	7.40737	6.09228	0	13.6403	11.5868	-5.87195	28.5174	46.645	12.1813	-20.1531	28.8576
0.421	-17.2185	-8.27044	14.3364	6.09228	0	6.4398	25.4449	34.8889	-8.50862	-22.9541	-31.6564	-6.3257	35.9118
0.4215	3.56864	-15.0787	14.3364	13.1784	0	13.6403	-23.0584	-26.2524	43.3279	-9.03427	-25.3939	14.4155	-13.4674
0.422	17.4267	5.34612	14.3364	-8.08006	0	6.4398	18.5159	41.6824	-15.9138	4.88555	-12.8688	0.588018	-20.5216
0.4225	-24.1475	-1.46216	21.2655	-0.99389	0	6.4398	11.5868	0.92153	-15.9138	18.8054	-0.34377	0.588018	0.640941
0.423	3.56864	-8.27044	-6.45072	-0.99389	0	-15.1616	25.4449	7.71501	28.5174	-50.7937	-19.1313	-54.7217	0.640941
0.4235	-3.36041	-8.27044	-6.45072	-15.1662	0	-15.1616	-23.0584	7.71501	28.5174	-9.03427	12.1813	-6.3257	21.8035
0.424	24.3558	-8.27044	7.40737	-0.99389	0	-22.362	-23.0584	7.71501	-8.50862	18.8054	-6.6063	-33.9806	21.8035
0.4245	-3.36041	25.771	-6.45072	6.09228	0	20.8407	4.65779	-26.2524	-1.10341	18.8054	5.91875	-13.2394	7.69512
0.425	10.4977	-28.6953	-6.45072	6.09228	0	-22.362	-36.9165	-19.4589	-1.10341	-2.07436	30.9689	-20.1531	0.640941
0.4255	10.4977	-21.887	14.3364	-29.3386	0	-0.760664	11.5868	-26.2524	-1.10341	-22.9541	12.1813	-27.0668	21.8035
0.426	38.2139	25.771	14.3364	-8.08006	0	28.0412	18.5159	-19.4589	6.30181	11.8455	-25.3939	-13.2394	7.69512
0.4265	3.56864	-15.0787	-27.2379	6.09228	0	-22.362	-9.2003	-5.87195	-30.7243	18.8054	-6.6063	0.588018	28.8576
0.427	10.4977	-1.46216	7.40737	13.1784	0	6.4398	11.5868	21.302	21.1122	11.8455	-0.34377	-13.2394	0.640941
0.4275	3.56864	-8.27044	7.40737	-0.99389	0	-7.96113	-2.27126	28.0954	-1.10341	18.8054	-25.3939	-20.1531	50.0202
0.428	-31.0766	18.9627	-20.3088	13.1784	0	-7.96113	18.5159	0.92153	35.9227	-2.07436	-0.34377	7.50173	0.640941
0.4285	-31.0766	46.1958	-6.45072	-0.99389	0	-0.760664	-9.2003	7.71501	-15.9138	-9.03427	-25.3939	14.4155	-13.4674
0.429	31.2848	-1.46216	7.40737	-0.99389	0	49.6426	-2.27126	0.92153	-38.1295	18.8054	18.4438	-20.1531	0.640941
0.4295	31.2848	-8.27044	7.40737	-0.99389	0	-29.5625	-2.27126	14.5085	-15.9138	-15.9942	5.91875	0.588018	14.7493
0.43	-17.2185	5.34612	14.3364	13.1784	0	49.6426	11.5868	28.0954	-8.50862	11.8455	-19.1313	14.4155	-41.6841
0.4305	17.4267	-35.5036	-6.45072	-8.08006	0	-36.763	-16.1293	0.92153	35.9227	18.8054	-12.8688	35.1566	35.9118
0.431	17.4267	-28.6953	0.478326	48.6093	0	-7.96113	11.5868	14.5085	-15.9138	4.88555	12.1813	-13.2394	14.7493
0.4315	65.9301	53.0041	35.1236	6.09228	0	-22.362	-57.7036	-19.4589	35.9227	25.7653	-0.34377	7.50173	0.640941
0.432	3.56864	18.9627	-6.45072	-22.2524	0	13.6403	18.5159	28.0954	21.1122	-2.07436	18.4438	21.3292	14.7493
0.4325	-38.0056	25.771	-6.45072	-15.1662	0	-22.362	-29.9874	7.71501	-23.319	46.645	-44.1814	28.2429	-6.41324
0.433	31.2848	46.1958	14.3364	13.1784	0	20.8407	18.5159	-12.6654	-75.1555	-57.7536	-19.1313	-54.7217	-76.955
0.4335	17.4267	-1.46216	-20.3088	-0.99389	0	-7.96113	-29.9874	34.8889	-1.10341	-15.9942	18.4438	-20.1531	-6.41324
0.434	-3.36041	25.771	35.1236	-29.3386	0	42.4421	25.4449	-12.6654	21.1122	18.8054	-12.8688	21.3292	0.640941
0.4345	17.4267	-8.27044	-20.3088	-36.4247	0	20.8407	-16.1293	14.5085	6.30181	25.7653	-31.6564	14.4155	21.8035
0.435	-17.2185	32.5792	-41.096	20.2646	0	-7.96113	-29.9874	14.5085	28.5174	11.8455	24.7063	42.0703	-41.6841
0.4355	3.56864	-1.46216	0.478326	20.2646	0	6.4398	18.5159	-5.87195	28.5174	-29.914	24.7063	14.4155	28.8576
0.436	-31.0766	39.3875	0.478326	-43.5109	0	6.4398	4.65779	7.71501	-15.9138	-9.03427	12.1813	-6.3257	-27.5758
0.4365	17.4267	18.9627	28.1945	-15.1662	0	20.8407	-9.2003	14.5085	-1.10341	-2.07436	-6.6063	-20.1531	-6.41324
0.437	-24.1475	-1.46216	-27.2379	-43.5109	0	-0.760664	11.5868	-19.4589	6.30181	18.8054	-0.34377	-20.1531	0.640941
0.4375	17.4267	-1.46216	0.478326	-36.4247	0	-0.760664	-2.27126	-46.6328	-23.319	-15.9942	-12.8688	0.588018	-34.6299
0.438	-17.2185	5.34612	7.40737	6.09228	0	20.8407	-2.27126	-5.87195	-8.50862	-2.07436	5.91875	-20.1531	0.640941
0.4385	-3.36041	18.9627	14.3364	6.09228	0	-29.5625	-2.27126	7.71501	35.9227	18.8054	12.1813	-20.1531	21.8035
0.439	10.4977	46.1958	0.478326	-29.3386	0	-15.1616	-2.27126	-12.6654	-1.10341	-15.9942	-0.34377	42.0703	7.69512
0.4395	-17.2185	-1.46216	0.478326	6.09228	0	-0.760664	-16.1293	-5.87195	-1.10341	4.88555	-6.6063	28.2429	7.69512
0.44	3.56864	25.771	-13.3798	-15.1662	0	-15.1616	-9.2003	-5.87195	-1.10341	-22.9541	-0.34377	-33.9806	35.9118
0.4405	-3.36041	25.771	14.3364	-15.1662	0	13.6403	-9.2003	41.6824	-8.50862	4.88555	-19.1313	-20.1531	7.69512
0.441	-10.2895	5.34612	0.478326	-22.2524	0	-7.96113	-16.1293	21.302	6.30181	18.8054	-44.1814	-13.2394	-13.4674
0.4415	-17.2185	-1.46216	14.3364	-15.1662	0	-29.5625	4.65779	34.8889	65.5435	32.7252	-0.34377	7.50173	71.1827
0.442	24.3558	-21.887	-13.3798	-29.3386	0	-29.5625	11.5868	0.92153	-38.1295	-22.9541	-0.34377	-20.1531	21.8035
0.4425	-44.9347	-8.27044	0.478326	-36.4247	0	-7.96113	-9.2003	-26.2524	-15.9138	4.88555	30.9689	-6.3257	-27.5758
0.443	10.4977	-42.3118	7.40737	-0.99389	0	28.0412	-16.1293	34.8889	6.30181	4.88555	-19.1313	-54.7217	-48.7383
0.4435	38.2139	-1.46216	7.40737	-0.99389	0	20.8407	4.65779	14.5085	28.5174	-22.9541	-12.8688	7.50173	-20.5216
0.444	31.2848	18.9627	21.2655	-8.08006	0	35.2416	11.5868	-26.2524	-8.50862	18.8054	-0.34377	35.1566	7.69512
0.4445	3.56864	-21.887	-41.096	-36.4247	0	-7.96113	-9.2003	14.5085	-15.9138	18.8054	-31.6564	21.3292	42.966
0.445	3.56864	-1.46216	-20.3088	-22.2524	0	-15.1616	11.5868	0.92153	-1.10341	-29.914	5.91875	-13.2394	21.8035
0.4455	10.4977	-15.0787	-6.45072	-43.5109	0	-15.1616	-2.27126	7.71501	-15.9138	-15.9942	24.7063	35.1566	-27.5758
0.446	3.56864	5.34612	7.40737	-29.3386	0	-0.760664	-2.27126	-12.6654	-23.319	32.7252	5.91875	-6.3257	-13.4674
0.4465	10.4977	-28.6953	55.9107	6.09228	0	13.6403	-16.1293	-19.4589	-30.7243	11.8455	5.91875	-20.1531	0.640941
0.447	31.2848	-42.3118	0.478326	6.09228	0	20.8407	-16.1293	-12.6654	21.1122	-15.9942	-12.8688	14.4155	-13.4674
0.4475	-24.1475	-8.27044	0.478326	6.09228	0	-0.760664	4.65779	-19.4589	35.9227	11.8455	24.7063	-6.3257	-6.41324
0.448	10.4977	-21.887	-13.3798	-15.1662	0	-43.9634	-23.0584	-5.87195	-15.9138	11.8455	12.1813	-27.0668	7.69512
0.4485	-44.9347	25.771	7.40737	-29.3386	0	-7.96113	-29.9874	7.71501	-8.50862	18.8054	-12.8688	-6.3257	14.7493
0.449	3.56864	18.9627	-6.45072	13.1784	0	-0.760664	-29.9874	0.92153	43.3279	53.6049	-6.6063	-6.3257	-20.5216
0.4495	-10.2895	-1.46216	7.40737	-0.99389	0	6.4398	-9.2003	0.92153	-8.50862	-15.9942	5.91875	7.50173	-6.41324
0.45	17.4267	25.771	14.3364	13.1784	0	35.2416	18.5159	7.71501	35.9227	-36.8739	-6.6063	14.4155	35.9118
0.4505	10.4977	-1.46216	7.40737	13.1784	0	-43.9634	-2.27126	-19.4589	-23.319	-2.07436	-6.6063	35.1566	-27.5758
0.451	17.4267	5.34612	28.1945	6.09228	0	-22.362	32.374	-33.0459	6.30181	39.6851	12.1813	7.50173	-13.4674
0.4515	10.4977	5.34612	28.1945	-8.08006	0	-0.760664	11.5868	7.71501	6.30181	25.7653	-25.3939	7.50173	14.7493
0.452	3.56864	-8.27044	21.2655	-8.08006	0	-7.96113	46.2321	14.5085	28.5174	-15.9942	-31.6564	35.1566	7.69512
0.4525	-3.36041	25.771	-20.3088	-0.99389	0	-7.96113	4.65779	-12.6654	6.30181	-2.07436	12.1813	55.8978	21.8035
0.453	-31.0766	-1.46216	-20.3088	20.2646	0	42.4421	25.4449	0.92153	-15.9138	4.88555	-6.6063	-13.2394	-13.4674
0.4535	24.3558	-35.5036	-6.45072	6.09228	0	-51.1639	25.4449	-33.0459	-52.9399	-9.03427	12.1813	-6.3257	-6.41324
0.454	-24.1475	-15.0787	14.3364	13.1784	0	13.6403	-2.27126	-12.6654	6.30181	-2.07436	-6.6063	21.3292	-62.8466
0.4545	17.4267	18.9627	-6.45072	6.09228	0	28.0412	18.5159	7.71501	6.30181	-9.03427	5.91875	-13.2394	-6.41324
0.455	-10.2895	-15.0787	0.478326	-29.3386	0	6.4398	25.4449	7.71501	-8.50862	18.8054	-12.8688	-27.0668	21.8035
0.4555	17.4267	-15.0787	-20.3088	27.3508	0	13.6403	-2.27126	-12.6654	28.5174	-15.9942	-6.6063	-6.3257	7.69512
0.456	24.3558	-15.0787	7.40737	-43.5109	0	-0.760664	67.0192	14.5085	58.1383	11.8455	5.91875	69.7252	0.640941
0.4565	-17.2185	-8.27044	7.40737	-29.3386	0	-15.1616	4.65779	34.8889	-1.10341	18.8054	-6.6063	-6.3257	14.7493
0.457	-3.36041	-8.27044	-13.3798	-29.3386	0	13.6403	18.5159	-12.6654	6.30181	-9.03427	-6.6063	7.50173	-13.4674
0.4575	-3.36041	-1.46216	14.3364	-15.1662	0	6.4398	-23.0584	-5.87195	-15.9138	11.8455	18.4438	21.3292	-76.955
0.458	10.4977	32.5792	0.478326	34.4369	0	-7.96113	-23.0584	-33.0459	-30.7243	-2.07436	-19.1313	14.4155	-13.4674
0.4585	10.4977	-8.27044	-6.45072	-0.99389	0	6.4398	46.2321	21.302	-30.7243	11.8455	-6.6063	14.4155	-34.6299
0.459	31.2848	-1.46216	42.0526	-57.6832	0	20.8407	-9.2003	0.92153	-15.9138	18.8054	-25.3939	35.1566	-34.6299
0.4595	3.56864	18.9627	-6.45072	-8.08006	0	13.6403	11.5868	0.92153	6.30181	-43.8338	-6.6063	7.50173	21.8035
0.46	-31.0766	-1.46216	14.3364	-8.08006	0	-15.1616	11.5868	0.92153	35.9227	-22.9541	5.91875	-13.2394	21.8035
0.4605	-44.9347	-28.6953	0.478326	-0.99389	0	-7.96113	18.5159	-5.87195	-1.10341	-9.03427	-25.3939	0.588018	-6.41324
0.461	31.2848	18.9627	0.478326	-15.1662	0	35.2416	11.5868	-12.6654	-1.10341	4.88555	24.7063	42.0703	-13.4674
0.4615	3.56864	25.771	-6.45072	-0.99389	0	6.4398	-9.2003	21.302	6.30181	4.88555	-25.3939	7.50173	-6.41324
0.462	10.4977	5.34612	28.1945	-8.08006	0	-7.96113	4.65779	7.71501	-8.50862	4.88555	24.7063	21.3292	0.640941
0.4625	-38.0056	-15.0787	-13.3798	-15.1662	0	42.4421	-29.9874	7.71501	-1.10341	32.7252	5.91875	28.2429	0.640941
0.463	-24.1475	32.5792	-6.45072	-8.08006	0	-7.96113	-9.2003	14.5085	-30.7243	-36.8739	-50.444	-20.1531	-6.41324
0.4635	10.4977	25.771	-27.2379	-43.5109	0	-0.760664	-2.27126	0.92153	21.1122	-9.03427	-0.34377	-33.9806	14.7493
0.464	10.4977	-21.887	-6.45072	20.2646	0	-22.362	-23.0584	7.71501	-30.7243	25.7653	18.4438	-6.3257	0.640941
0.4645	-10.2895	-8.27044	-13.3798	34.4369	0	-0.760664	25.4449	21.302	-8.50862	-2.07436	30.9689	-6.3257	0.640941
0.465	17.4267	46.1958	-20.3088	6.09228	0	6.4398	-16.1293	0.92153	-38.1295	-9.03427	12.1813	28.2429	-48.7383
0.4655	-10.2895	-42.3118	7.40737	13.1784	0	-7.96113	-16.1293	0.92153	-1.10341	-2.07436	-12.8688	14.4155	21.8035
0.466	31.2848	-1.46216	21.2655	13.1784	0	42.4421	39.303	0.92153	6.30181	-2.07436	5.91875	7.50173	7.69512
0.4665	-10.2895	-21.887	7.40737	-29.3386	0	20.8407	11.5868	14.5085	-8.50862	-2.07436	-12.8688	28.2429	-27.5758
0.467	59.001	-8.27044	21.2655	20.2646	0	6.4398	4.65779	14.5085	-23.319	18.8054	5.91875	-27.0668	-13.4674
0.4675	31.2848	-1.46216	-13.3798	13.1784	0	-0.760664	4.65779	7.71501	21.1122	-2.07436	-25.3939	-13.2394	7.69512
0.468	-31.0766	-21.887	14.3364	-15.1662	0	6.4398	18.5159	21.302	6.30181	-9.03427	-19.1313	14.4155	-6.41324
0.4685	38.2139	-1.46216	7.40737	-0.99389	0	20.8407	-2.27126	-5.87195	-1.10341	-9.03427	-6.6063	-27.0668	0.640941
0.469	31.2848	-1.46216	-20.3088	-8.08006	0	6.4398	-9.2003	-5.87195	-15.9138	-9.03427	-12.8688	-20.1531	-27.5758
0.4695	3.56864	-8.27044	0.478326	-0.99389	0	13.6403	11.5868	21.302	-38.1295	-15.9942	5.91875	21.3292	-20.5216
0.47	17.4267	5.34612	0.478326	-22.2524	0	13.6403	-2.27126	-19.4589	-1.10341	32.7252	49.7564	0.588018	-34.6299
0.4705	24.3558	-8.27044	21.2655	-8.08006	0	-15.1616	-2.27126	-5.87195	35.9227	-9.03427	-44.1814	0.588018	7.69512
0.471	24.3558	-21.887	21.2655	-8.08006	0	-15.1616	4.65779	14.5085	28.5174	4.88555	5.91875	7.50173	-34.6299
0.4715	10.4977	-8.27044	7.40737	20.2646	0	-29.5625	4.65779	-12.6654	35.9227	32.7252	5.91875	-20.1531	35.9118
0.472	-10.2895	-1.46216	-20.3088	6.09228	0	13.6403	-29.9874	28.0954	-30.7243	11.8455	-12.8688	-47.808	-13.4674
0.4725	-10.2895	-1.46216	28.1945	-29.3386	0	-22.362	11.5868	0.92153	28.5174	4.88555	5.91875	28.2429	14.7493
0.473	-10.2895	-21.887	0.478326	6.09228	0	-36.763	4.65779	14.5085	28.5174	39.6851	5.91875	35.1566	-13.4674
0.4735	3.56864	-8.27044	0.478326	27.3508	0	-0.760664	-2.27126	-19.4589	6.30181	4.88555	5.91875	0.588018	-34.6299
0.474	10.4977	-1.46216	-13.3798	-8.08006	0	13.6403	18.5159	28.0954	-1.10341	-9.03427	12.1813	28.2429	-13.4674
0.4745	3.56864	18.9627	-6.45072	-15.1662	0	-7.96113	32.374	14.5085	-1.10341	4.88555	5.91875	-40.8943	-20.5216
0.475	3.56864	-15.0787	7.40737	-15.1662	0	-36.763	4.65779	14.5085	6.30181	-22.9541	5.91875	14.4155	7.69512
0.4755	17.4267	-1.46216	-48.025	20.2646	0	-36.763	11.5868	-19.4589	58.1383	-22.9541	-25.3939	7.50173	-20.5216
0.476	3.56864	5.34612	-6.45072	6.09228	0	-36.763	-2.27126	7.71501	6.30181	-15.9942	-12.8688	-20.1531	14.7493
0.4765	-17.2185	-15.0787	21.2655	6.09228	0	-22.362	4.65779	-33.0459	-38.1295	-15.9942	18.4438	-54.7217	-62.8466
0.477	-10.2895	18.9627	-20.3088	-0.99389	0	6.4398	25.4449	0.92153	-38.1295	-9.03427	-19.1313	14.4155	-13.4674
0.4775	-3.36041	5.34612	21.2655	-15.1662	0	35.2416	-29.9874	7.71501	-15.9138	-2.07436	12.1813	35.1566	14.7493
0.478	3.56864	18.9627	0.478326	6.09228	0	-0.760664	4.65779	-12.6654	21.1122	-29.914	-19.1313	21.3292	14.7493
0.4785	3.56864	-15.0787	14.3364	-15.1662	0	-36.763	-2.27126	-12.6654	-8.50862	11.8455	-0.34377	14.4155	-41.6841
0.479	31.2848	18.9627	28.1945	34.4369	0	-0.760664	-2.27126	21.302	-8.50862	-22.9541	-0.34377	7.50173	-13.4674
0.4795	-3.36041	25.771	0.478326	-29.3386	0	6.4398	-9.2003	21.302	-8.50862	25.7653	-25.3939	-6.3257	0.640941
0.48	-10.2895	-1.46216	-13.3798	6.09228	0	6.4398	18.5159	21.302	-30.7243	-43.8338	12.1813	-33.9806	0.640941
0.4805	-24.1475	-35.5036	0.478326	6.09228	0	-0.760664	18.5159	0.92153	21.1122	-15.9942	-19.1313	14.4155	28.8576
0.481	-3.36041	-42.3118	0.478326	-36.4247	0	6.4398	-29.9874	-19.4589	6.30181	-9.03427	18.4438	-6.3257	0.640941
0.4815	-10.2895	-1.46216	-6.45072	-0.99389	0	20.8407	-2.27126	-5.87195	-1.10341	32.7252	-12.8688	21.3292	14.7493
0.482	45.1429	-21.887	28.1945	13.1784	0	6.4398	-2.27126	-26.2524	21.1122	-9.03427	-6.6063	0.588018	-20.5216
0.4825	-10.2895	-15.0787	0.478326	6.09228	0	-0.760664	-16.1293	-12.6654	6.30181	-9.03427	5.91875	-13.2394	-13.4674
0.483	17.4267	18.9627	14.3364	-0.99389	0	-15.1616	4.65779	7.71501	-15.9138	-15.9942	-44.1814	0.588018	-41.6841
0.4835	-17.2185	-28.6953	-41.096	-29.3386	0	6.4398	25.4449	21.302	-1.10341	-43.8338	-12.8688	-6.3257	7.69512
0.484	-17.2185	-1.46216	7.40737	13.1784	0	-7.96113	-16.1293	7.71501	50.7331	-9.03427	5.91875	-6.3257	-27.5758
0.4845	24.3558	-1.46216	0.478326	-15.1662	0	20.8407	32.374	-12.6654	-15.9138	25.7653	-19.1313	21.3292	7.69512
0.485	-3.36041	32.5792	-13.3798	27.3508	0	-7.96113	11.5868	0.92153	-8.50862	4.88555	-12.8688	28.2429	-55.7925
0.4855	-3.36041	46.1958	-6.45072	13.1784	0	35.2416	39.303	34.8889	-8.50862	18.8054	-12.8688	-6.3257	-41.6841
0.486	17.4267	-15.0787	14.3364	-22.2524	0	-7.96113	-23.0584	-19.4589	-8.50862	-9.03427	-25.3939	28.2429	-6.41324
0.4865	17.4267	-28.6953	0.478326	-43.5109	0	13.6403	18.5159	7.71501	-1.10341	-22.9541	30.9689	-20.1531	14.7493
0.487	10.4977	39.3875	7.40737	-15.1662	0	-7.96113	11.5868	7.71501	-8.50862	18.8054	18.4438	21.3292	0.640941
0.4875	10.4977	-28.6953	21.2655	20.2646	0	-0.760664	-23.0584	14.5085	-52.9399	25.7653	18.4438	-13.2394	7.69512
0.488	10.4977	25.771	-6.45072	6.09228	0	-0.760664	-2.27126	14.5085	28.5174	-2.07436	-0.34377	-6.3257	21.8035
0.4885	10.4977	25.771	-20.3088	-8.08006	0	13.6403	4.65779	-19.4589	43.3279	11.8455	5.91875	21.3292	-13.4674
0.489	-3.36041	-1.46216	0.478326	6.09228	0	6.4398	18.5159	14.5085	6.30181	-29.914	24.7063	48.984	-13.4674
0.4895	-3.36041	-15.0787	35.1236	-0.99389	0	-15.1616	18.5159	7.71501	-30.7243	-2.07436	12.1813	14.4155	-6.41324
0.49	-24.1475	5.34612	7.40737	-36.4247	0	-0.760664	-23.0584	0.92153	-1.10341	-36.8739	5.91875	-20.1531	7.69512
0.4905	-3.36041	-28.6953	-13.3798	-8.08006	0	20.8407	11.5868	-19.4589	-15.9138	-2.07436	-19.1313	-27.0668	0.640941
0.491	17.4267	-35.5036	0.478326	-22.2524	0	-15.1616	25.4449	7.71501	-15.9138	18.8054	12.1813	-13.2394	42.966
0.4915	24.3558	-8.27044	-6.45072	-8.08006	0	20.8407	-29.9874	14.5085	28.5174	-15.9942	18.4438	-6.3257	0.640941
0.492	-24.1475	-15.0787	21.2655	-0.99389	0	28.0412	25.4449	0.92153	-8.50862	-22.9541	24.7063	-13.2394	-6.41324
0.4925	38.2139	-15.0787	-6.45072	-22.2524	0	6.4398	-9.2003	-5.87195	35.9227	4.88555	-6.6063	-27.0668	-6.41324
0.493	-24.1475	-21.887	21.2655	-50.5971	0	-0.760664	46.2321	-19.4589	-1.10341	11.8455	12.1813	-6.3257	14.7493
0.4935	45.1429	18.9627	0.478326	-0.99389	0	-51.1639	-9.2003	-26.2524	-30.7243	-2.07436	-6.6063	-54.7217	-6.41324
0.494	31.2848	-1.46216	28.1945	-0.99389	0	-15.1616	11.5868	0.92153	28.5174	25.7653	37.2314	14.4155	21.8035
0.4945	-3.36041	25.771	-20.3088	13.1784	0	-22.362	4.65779	7.71501	-15.9138	-2.07436	-19.1313	14.4155	-41.6841
0.495	24.3558	-8.27044	-20.3088	20.2646	0	-7.96113	18.5159	0.92153	35.9227	-29.914	-6.6063	-40.8943	-13.4674
0.4955	-10.2895	5.34612	-6.45072	-15.1662	0	-22.362	-9.2003	7.71501	6.30181	11.8455	12.1813	21.3292	7.69512
0.496	10.4977	-1.46216	0.478326	6.09228	0	-29.5625	-9.2003	34.8889	-8.50862	-22.9541	-6.6063	7.50173	-20.5216
0.4965	-10.2895	-21.887	14.3364	6.09228	0	-0.760664	4.65779	14.5085	35.9227	11.8455	5.91875	7.50173	21.8035
0.497	-17.2185	-35.5036	-13.3798	27.3508	0	-7.96113	-2.27126	21.302	35.9227	4.88555	-12.8688	35.1566	-76.955
0.4975	10.4977	25.771	-34.1669	-22.2524	0	-51.1639	32.374	28.0954	-15.9138	-29.914	18.4438	-27.0668	7.69512
0.498	17.4267	18.9627	-27.2379	6.09228	0	28.0412	11.5868	28.0954	43.3279	-2.07436	18.4438	35.1566	21.8035
0.4985	24.3558	25.771	-20.3088	-0.99389	0	20.8407	11.5868	41.6824	58.1383	-9.03427	-19.1313	28.2429	-13.4674
0.499	-10.2895	18.9627	-27.2379	6.09228	0	-15.1616	-29.9874	0.92153	-15.9138	-36.8739	-19.1313	7.50173	-13.4674
0.4995	-10.2895	53.0041	7.40737	13.1784	0	-15.1616	-9.2003	-5.87195	6.30181	-9.03427	18.4438	-20.1531	21.8035
0.5	-17.2185	-35.5036	-6.45072	-22.2524	0	-15.1616	25.4449	28.0954	6.30181	-15.9942	12.1813	35.1566	-34.6299
0.5005	-10.2895	-1.46216	35.1236	27.3508	0	49.6426	25.4449	41.6824	-8.50862	4.88555	18.4438	-40.8943	-13.4674
0.501	3.56864	-15.0787	0.478326	-0.99389	0	-15.1616	25.4449	-5.87195	6.30181	4.88555	12.1813	21.3292	7.69512
0.5015	-10.2895	-28.6953	-6.45072	-36.4247	0	-29.5625	4.65779	0.92153	-1.10341	11.8455	5.91875	21.3292	-27.5758
0.502	-3.36041	5.34612	-27.2379	20.2646	0	6.4398	25.4449	7.71501	-30.7243	-9.03427	18.4438	-33.9806	-13.4674
0.5025	17.4267	-8.27044	0.478326	6.09228	0	-0.760664	-23.0584	0.92153	28.5174	25.7653	-19.1313	-13.2394	-20.5216
0.503	24.3558	46.1958	48.9817	48.6093	0	6.4398	-23.0584	-26.2524	28.5174	-22.9541	-6.6063	14.4155	14.7493
0.5035	-3.36041	5.34612	14.3364	-8.08006	0	28.0412	-16.1293	21.302	-23.319	-2.07436	-0.34377	14.4155	0.640941
0.504	24.3558	-1.46216	7.40737	20.2646	0	6.4398	11.5868	14.5085	-1.10341	-2.07436	-0.34377	-20.1531	-13.4674
0.5045	3.56864	-15.0787	-13.3798	-8.08006	0	6.4398	-2.27126	14.5085	28.5174	25.7653	-31.6564	-6.3257	28.8576
0.505	31.2848	39.3875	14.3364	13.1784	0	-22.362	18.5159	28.0954	-23.319	4.88555	-0.34377	-13.2394	71.1827
0.5055	-31.0766	39.3875	-20.3088	6.09228	0	-0.760664	39.303	-26.2524	65.5435	18.8054	-0.34377	-13.2394	7.69512
0.506	3.56864	-15.0787	14.3364	6.09228	0	20.8407	-9.2003	21.302	28.5174	-15.9942	-31.6564	14.4155	21.8035
0.5065	-10.2895	-8.27044	0.478326	-8.08006	0	-29.5625	-16.1293	-33.0459	35.9227	-2.07436	-19.1313	28.2429	0.640941
0.507	10.4977	-21.887	7.40737	6.09228	0	35.2416	-29.9874	-26.2524	-23.319	-9.03427	-0.34377	14.4155	-13.4674
0.5075	-17.2185	5.34612	0.478326	27.3508	0	6.4398	-9.2003	-12.6654	6.30181	-29.914	5.91875	-6.3257	14.7493
0.508	17.4267	-8.27044	7.40737	-0.99389	0	13.6403	-2.27126	-33.0459	28.5174	18.8054	-12.8688	-20.1531	14.7493
0.5085	3.56864	-8.27044	-13.3798	13.1784	0	-0.760664	-2.27126	34.8889	6.30181	39.6851	24.7063	35.1566	-6.41324
0.509	3.56864	18.9627	0.478326	-8.08006	0	-0.760664	4.65779	7.71501	-15.9138	32.7252	-25.3939	28.2429	0.640941
0.5095	-17.2185	5.34612	14.3364	-8.08006	0	-7.96113	11.5868	7.71501	-30.7243	-9.03427	-12.8688	28.2429	-6.41324
0.51	-3.36041	18.9627	7.40737	-29.3386	0	13.6403	4.65779	-12.6654	-30.7243	4.88555	18.4438	21.3292	-62.8466
0.5105	17.4267	-21.887	-6.45072	6.09228	0	6.4398	4.65779	7.71501	-8.50862	18.8054	30.9689	14.4155	35.9118
0.511	24.3558	-21.887	0.478326	-15.1662	0	-36.763	-16.1293	-5.87195	-15.9138	-9.03427	-0.34377	0.588018	-27.5758
0.5115	17.4267	-8.27044	-6.45072	-15.1662	0	20.8407	25.4449	21.302	43.3279	-9.03427	5.91875	-6.3257	0.640941
0.512	-10.2895	-15.0787	28.1945	-0.99389	0	-36.763	4.65779	-26.2524	6.30181	-15.9942	24.7063	21.3292	21.8035
0.5125	-3.36041	18.9627	21.2655	-8.08006	0	28.0412	-2.27126	-19.4589	28.5174	39.6851	-12.8688	0.588018	14.7493
0.513	38.2139	5.34612	-13.3798	20.2646	0	-22.362	11.5868	0.92153	-1.10341	4.88555	24.7063	-13.2394	0.640941
0.5135	3.56864	-8.27044	-20.3088	6.09228	0	20.8407	-16.1293	0.92153	-30.7243	4.88555	-37.9189	21.3292	-13.4674
0.514	38.2139	46.1958	7.40737	20.2646	0	-0.760664	4.65779	0.92153	-8.50862	4.88555	12.1813	-27.0668	14.7493
0.5145	-3.36041	18.9627	7.40737	-8.08006	0	28.0412	11.5868	28.0954	-1.10341	-15.9942	-0.34377	-6.3257	0.640941
0.515	3.56864	-8.27044	14.3364	-8.08006	0	-7.96113	-2.27126	0.92153	-45.5347	-22.9541	-0.34377	14.4155	28.8576
0.5155	-17.2185	-21.887	-13.3798	-8.08006	0	-0.760664	25.4449	7.71501	50.7331	-22.9541	12.1813	62.8115	-76.955
0.516	38.2139	-28.6953	-6.45072	-0.99389	0	-15.1616	11.5868	0.92153	6.30181	11.8455	-0.34377	0.588018	28.8576
0.5165	24.3558	-1.46216	-48.025	13.1784	0	13.6403	4.65779	-19.4589	-1.10341	-9.03427	5.91875	-20.1531	7.69512
0.517	-31.0766	-1.46216	7.40737	-15.1662	0	42.4421	32.374	0.92153	-1.10341	4.88555	-19.1313	-20.1531	0.640941
0.5175	59.001	-15.0787	-13.3798	20.2646	0	-7.96113	4.65779	14.5085	58.1383	-29.914	-12.8688	-13.2394	14.7493
0.518	38.2139	25.771	-13.3798	-22.2524	0	-0.760664	-23.0584	7.71501	21.1122	4.88555	18.4438	21.3292	14.7493
0.5185	52.072	-21.887	21.2655	41.5231	0	-7.96113	18.5159	14.5085	-15.9138	-15.9942	12.1813	14.4155	-6.41324
0.519	10.4977	5.34612	21.2655	-15.1662	0	-22.362	11.5868	14.5085	-15.9138	4.88555	18.4438	-13.2394	14.7493
0.5195	-3.36041	5.34612	0.478326	-15.1662	0	6.4398	4.65779	21.302	6.30181	11.8455	-12.8688	0.588018	7.69512
0.52	17.4267	18.9627	-13.3798	-0.99389	0	-7.96113	25.4449	7.71501	21.1122	4.88555	-0.34377	7.50173	50.0202
0.5205	-24.1475	-35.5036	-6.45072	-8.08006	0	20.8407	4.65779	-26.2524	-38.1295	39.6851	12.1813	0.588018	-6.41324
0.521	10.4977	-1.46216	0.478326	6.09228	0	20.8407	-23.0584	-12.6654	-30.7243	11.8455	-6.6063	7.50173	0.640941
0.5215	-3.36041	-1.46216	7.40737	27.3508	0	-0.760664	4.65779	-26.2524	35.9227	-9.03427	5.91875	-20.1531	14.7493
0.522	24.3558	-28.6953	-13.3798	13.1784	0	20.8407	-9.2003	14.5085	21.1122	-22.9541	12.1813	-40.8943	7.69512
0.5225	-24.1475	-1.46216	48.9817	-0.99389	0	-0.760664	-23.0584	7.71501	-8.50862	-9.03427	-31.6564	0.588018	-6.41324
0.523	38.2139	-15.0787	7.40737	-22.2524	0	-22.362	11.5868	-19.4589	-1.10341	4.88555	12.1813	28.2429	14.7493
0.5235	-24.1475	32.5792	21.2655	-15.1662	0	-7.96113	-2.27126	-12.6654	6.30181	-9.03427	-37.9189	21.3292	-27.5758
0.524	-17.2185	-8.27044	14.3364	-0.99389	0	-0.760664	-9.2003	-19.4589	21.1122	-2.07436	-6.6063	-61.6354	-41.6841
0.5245	-24.1475	5.34612	0.478326	-0.99389	0	-15.1616	4.65779	0.92153	28.5174	-29.914	18.4438	28.2429	0.640941
0.525	10.4977	18.9627	-13.3798	13.1784	0	-22.362	11.5868	7.71501	72.9487	4.88555	12.1813	48.984	7.69512
0.5255	17.4267	18.9627	7.40737	-22.2524	0	-29.5625	18.5159	-39.8393	-8.50862	32.7252	12.1813	21.3292	0.640941
0.526	-38.0056	-15.0787	-13.3798	48.6093	0	35.2416	4.65779	41.6824	6.30181	18.8054	12.1813	21.3292	-20.5216
0.5265	-10.2895	5.34612	-13.3798	-8.08006	0	28.0412	-9.2003	-5.87195	-38.1295	-29.914	5.91875	-27.0668	7.69512
0.527	-3.36041	5.34612	21.2655	6.09228	0	-15.1616	-9.2003	-5.87195	-8.50862	-2.07436	-19.1313	-20.1531	21.8035
0.5275	10.4977	-28.6953	21.2655	-8.08006	0	-7.96113	-16.1293	-33.0459	-1.10341	-2.07436	24.7063	21.3292	42.966
0.528	-38.0056	-28.6953	-27.2379	-8.08006	0	49.6426	-23.0584	28.0954	-15.9138	25.7653	5.91875	-47.808	-41.6841
0.5285	10.4977	-28.6953	-34.1669	-22.2524	0	-36.763	-43.8455	-53.4263	-8.50862	39.6851	-19.1313	-13.2394	0.640941
0.529	-24.1475	18.9627	-6.45072	-43.5109	0	-22.362	-9.2003	-26.2524	50.7331	39.6851	5.91875	-6.3257	-27.5758
0.5295	-3.36041	5.34612	0.478326	-43.5109	0	-7.96113	32.374	0.92153	6.30181	4.88555	-12.8688	42.0703	14.7493
0.53	-24.1475	25.771	7.40737	-15.1662	0	28.0412	-36.9165	0.92153	28.5174	4.88555	-6.6063	7.50173	-13.4674
0.5305	10.4977	-21.887	21.2655	-8.08006	0	6.4398	-2.27126	-26.2524	6.30181	-2.07436	-6.6063	21.3292	7.69512
0.531	-24.1475	5.34612	-13.3798	6.09228	0	20.8407	-29.9874	-26.2524	-1.10341	-29.914	-31.6564	21.3292	21.8035
0.5315	17.4267	-8.27044	0.478326	-0.99389	0	13.6403	-2.27126	28.0954	28.5174	32.7252	-0.34377	14.4155	21.8035
0.532	-17.2185	-1.46216	-6.45072	6.09228	0	-7.96113	53.1611	0.92153	-15.9138	-29.914	24.7063	35.1566	14.7493
0.5325	-3.36041	32.5792	-6.45072	13.1784	0	-15.1616	-16.1293	7.71501	28.5174	4.88555	24.7063	14.4155	28.8576
0.533	10.4977	39.3875	7.40737	6.09228	0	-29.5625	25.4449	21.302	35.9227	11.8455	12.1813	0.588018	14.7493
0.5335	17.4267	-8.27044	-6.45072	-29.3386	0	64.0435	-23.0584	7.71501	6.30181	-15.9942	-12.8688	-13.2394	35.9118
0.534	-10.2895	-1.46216	7.40737	-15.1662	0	-0.760664	18.5159	-5.87195	-38.1295	25.7653	-6.6063	-33.9806	-20.5216
0.5345	3.56864	-1.46216	-27.2379	-22.2524	0	6.4398	18.5159	-19.4589	21.1122	-15.9942	-19.1313	-13.2394	7.69512
0.535	3.56864	-21.887	14.3364	-8.08006	0	-7.96113	11.5868	28.0954	-23.319	-50.7937	-6.6063	7.50173	-6.41324
0.5355	-38.0056	-8.27044	-6.45072	-15.1662	0	-22.362	18.5159	-26.2524	28.5174	18.8054	12.1813	0.588018	-6.41324
0.536	-24.1475	-8.27044	0.478326	6.09228	0	-7.96113	11.5868	-39.8393	-1.10341	18.8054	-25.3939	0.588018	-13.4674
0.5365	3.56864	18.9627	-20.3088	20.2646	0	-7.96113	32.374	14.5085	-23.319	-2.07436	12.1813	7.50173	-41.6841
0.537	-31.0766	39.3875	-20.3088	13.1784	0	-7.96113	-9.2003	34.8889	-38.1295	-29.914	-19.1313	-13.2394	-13.4674
0.5375	31.2848	5.34612	0.478326	20.2646	0	-15.1616	53.1611	34.8889	-30.7243	4.88555	37.2314	0.588018	7.69512
0.538	10.4977	-42.3118	0.478326	34.4369	0	35.2416	11.5868	14.5085	28.5174	-15.9942	5.91875	0.588018	21.8035
0.5385	-3.36041	-35.5036	-20.3088	6.09228	0	-22.362	-16.1293	-26.2524	-15.9138	-9.03427	5.91875	-6.3257	-62.8466
0.539	-38.0056	-8.27044	-13.3798	-15.1662	0	-0.760664	46.2321	7.71501	21.1122	-2.07436	-6.6063	7.50173	7.69512
0.5395	3.56864	5.34612	-6.45072	-15.1662	0	-0.760664	-2.27126	7.71501	-1.10341	4.88555	5.91875	21.3292	14.7493
0.54	3.56864	-8.27044	-20.3088	-29.3386	0	35.2416	-2.27126	-19.4589	-1.10341	-15.9942	-12.8688	-6.3257	14.7493
0.5405	17.4267	-1.46216	21.2655	-22.2524	0	35.2416	-2.27126	21.302	-8.50862	25.7653	24.7063	-13.2394	0.640941
0.541	17.4267	32.5792	21.2655	-50.5971	0	-0.760664	18.5159	14.5085	-45.5347	-22.9541	5.91875	7.50173	-20.5216
0.5415	-3.36041	18.9627	-6.45072	20.2646	0	-22.362	18.5159	28.0954	-38.1295	-15.9942	-19.1313	-13.2394	0.640941
0.542	-10.2895	18.9627	0.478326	-8.08006	0	28.0412	11.5868	0.92153	-15.9138	25.7653	-6.6063	-6.3257	35.9118
0.5425	-10.2895	-42.3118	21.2655	-15.1662	0	6.4398	11.5868	-12.6654	-1.10341	46.645	-31.6564	-6.3257	7.69512
0.543	24.3558	-21.887	-6.45072	-8.08006	0	-15.1616	32.374	21.302	6.30181	4.88555	-25.3939	28.2429	28.8576
0.5435	10.4977	18.9627	-6.45072	6.09228	0	13.6403	-2.27126	-19.4589	35.9227	18.8054	5.91875	-27.0668	0.640941
0.544	-10.2895	-1.46216	21.2655	-0.99389	0	-7.96113	25.4449	14.5085	28.5174	4.88555	24.7063	48.984	35.9118
0.5445	-10.2895	5.34612	14.3364	-0.99389	0	-36.763	-2.27126	-26.2524	-1.10341	-15.9942	-25.3939	14.4155	14.7493
0.545	17.4267	-1.46216	14.3364	27.3508	0	-7.96113	18.5159	-5.87195	28.5174	11.8455	-19.1313	35.1566	-6.41324
0.5455	3.56864	-1.46216	-13.3798	-0.99389	0	13.6403	-29.9874	-5.87195	6.30181	-2.07436	-6.6063	-40.8943	7.69512
0.546	3.56864	5.34612	7.40737	6.09228	0	28.0412	-29.9874	-33.0459	-30.7243	-2.07436	-31.6564	0.588018	28.8576
0.5465	10.4977	-8.27044	28.1945	-8.08006	0	-0.760664	-2.27126	-12.6654	-30.7243	11.8455	-19.1313	0.588018	-6.41324
0.547	10.4977	-8.27044	28.1945	-22.2524	0	-7.96113	4.65779	-12.6654	21.1122	18.8054	18.4438	-40.8943	14.7493
0.5475	17.4267	18.9627	7.40737	27.3508	0	-0.760664	-23.0584	14.5085	28.5174	-9.03427	18.4438	0.588018	7.69512
0.548	10.4977	-15.0787	-6.45072	13.1784	0	-29.5625	11.5868	21.302	-23.319	25.7653	18.4438	-13.2394	14.7493
0.5485	-10.2895	-1.46216	-13.3798	20.2646	0	-0.760664	-23.0584	21.302	-8.50862	4.88555	-25.3939	7.50173	-6.41324
0.549	-24.1475	5.34612	0.478326	-8.08006	0	6.4398	-23.0584	28.0954	-30.7243	25.7653	-12.8688	-20.1531	14.7493
0.5495	3.56864	5.34612	0.478326	-0.99389	0	-15.1616	-9.2003	0.92153	-8.50862	4.88555	-25.3939	-13.2394	7.69512
0.55	31.2848	5.34612	-6.45072	13.1784	0	-7.96113	-23.0584	-5.87195	-8.50862	-2.07436	-25.3939	7.50173	7.69512
0.5505	-3.36041	25.771	-34.1669	-22.2524	0	-15.1616	-9.2003	-5.87195	-30.7243	18.8054	18.4438	-6.3257	42.966
0.551	-17.2185	-1.46216	7.40737	-8.08006	0	-22.362	-16.1293	-19.4589	-8.50862	-2.07436	-6.6063	-27.0668	21.8035
0.5515	17.4267	18.9627	-6.45072	6.09228	0	35.2416	-16.1293	14.5085	35.9227	4.88555	-12.8688	0.588018	21.8035
0.552	-31.0766	-8.27044	-34.1669	-15.1662	0	-0.760664	4.65779	-26.2524	-1.10341	-22.9541	12.1813	0.588018	7.69512
0.5525	-10.2895	-1.46216	28.1945	13.1784	0	-29.5625	-23.0584	0.92153	-15.9138	39.6851	5.91875	-20.1531	14.7493
0.553	-17.2185	-15.0787	7.40737	-29.3386	0	-7.96113	4.65779	-26.2524	35.9227	4.88555	12.1813	14.4155	-6.41324
0.5535	-3.36041	25.771	0.478326	-43.5109	0	6.4398	-9.2003	-26.2524	28.5174	4.88555	-0.34377	-6.3257	-6.41324
0.554	-3.36041	-1.46216	-6.45072	-22.2524	0	-0.760664	18.5159	-39.8393	-1.10341	-15.9942	12.1813	-6.3257	-27.5758
0.5545	31.2848	-1.46216	7.40737	-8.08006	0	13.6403	-9.2003	14.5085	21.1122	-15.9942	-19.1313	28.2429	21.8035
0.555	-3.36041	-1.46216	-13.3798	-8.08006	0	6.4398	4.65779	7.71501	-1.10341	4.88555	-0.34377	-6.3257	-13.4674
0.5555	-24.1475	32.5792	-34.1669	-8.08006	0	-15.1616	18.5159	-26.2524	28.5174	4.88555	-25.3939	-20.1531	14.7493
0.556	-10.2895	18.9627	-20.3088	6.09228	0	13.6403	-9.2003	-19.4589	-8.50862	18.8054	-0.34377	-13.2394	64.1285
0.5565	-17.2185	-15.0787	7.40737	-29.3386	0	-22.362	25.4449	-5.87195	-8.50862	11.8455	-0.34377	-6.3257	-6.41324
0.557	3.56864	18.9627	21.2655	-29.3386	0	-22.362	-2.27126	-19.4589	-15.9138	67.5247	12.1813	21.3292	71.1827
0.5575	-3.36041	-42.3118	14.3364	-29.3386	0	13.6403	32.374	-26.2524	43.3279	46.645	-12.8688	0.588018	-6.41324
0.558	-44.9347	18.9627	7.40737	6.09228	0	28.0412	-2.27126	14.5085	-30.7243	-9.03427	-12.8688	-6.3257	14.7493
0.5585	-10.2895	-15.0787	-20.3088	20.2646	0	-7.96113	39.303	34.8889	-15.9138	-9.03427	-19.1313	-13.2394	14.7493
0.559	17.4267	-21.887	-6.45072	-15.1662	0	-7.96113	-29.9874	-26.2524	28.5174	25.7653	-0.34377	28.2429	-13.4674
0.5595	24.3558	18.9627	0.478326	6.09228	0	-7.96113	-29.9874	0.92153	-45.5347	32.7252	-25.3939	-33.9806	-6.41324
0.56	10.4977	25.771	21.2655	6.09228	0	13.6403	-16.1293	0.92153	35.9227	32.7252	24.7063	0.588018	35.9118
0.5605	-17.2185	5.34612	28.1945	-0.99389	0	-0.760664	-9.2003	0.92153	-15.9138	-9.03427	24.7063	28.2429	-20.5216
0.561	-10.2895	-1.46216	-20.3088	-0.99389	0	6.4398	-9.2003	0.92153	-8.50862	32.7252	12.1813	28.2429	-34.6299
0.5615	-31.0766	-15.0787	7.40737	-0.99389	0	6.4398	11.5868	14.5085	6.30181	-9.03427	-37.9189	7.50173	14.7493
0.562	24.3558	-8.27044	14.3364	-8.08006	0	6.4398	11.5868	7.71501	-8.50862	25.7653	-0.34377	14.4155	28.8576
0.5625	-10.2895	-21.887	-27.2379	-43.5109	0	-72.7653	39.303	28.0954	-23.319	-9.03427	-6.6063	-33.9806	35.9118
0.563	-10.2895	-8.27044	-20.3088	27.3508	0	-15.1616	18.5159	21.302	21.1122	-9.03427	12.1813	28.2429	21.8035
0.5635	-10.2895	5.34612	0.478326	6.09228	0	-0.760664	-9.2003	-12.6654	-23.319	18.8054	-31.6564	-6.3257	-13.4674
0.564	-3.36041	-15.0787	-13.3798	6.09228	0	-36.763	-2.27126	0.92153	-23.319	-2.07436	-19.1313	14.4155	21.8035
0.5645	3.56864	-21.887	-6.45072	13.1784	0	6.4398	11.5868	-19.4589	35.9227	-9.03427	-6.6063	-20.1531	-34.6299
0.565	17.4267	-8.27044	-6.45072	-36.4247	0	6.4398	18.5159	-12.6654	-8.50862	46.645	-19.1313	35.1566	-6.41324
0.5655	17.4267	5.34612	7.40737	-22.2524	0	28.0412	4.65779	-5.87195	-1.10341	32.7252	-19.1313	21.3292	-13.4674
0.566	-38.0056	5.34612	-20.3088	13.1784	0	6.4398	4.65779	0.92153	-1.10341	-22.9541	-37.9189	-20.1531	-84.0092
0.5665	38.2139	-21.887	0.478326	6.09228	0	13.6403	-9.2003	0.92153	21.1122	32.7252	-25.3939	-13.2394	7.69512
0.567	-17.2185	25.771	-6.45072	-29.3386	0	6.4398	-23.0584	-39.8393	-30.7243	18.8054	18.4438	-13.2394	21.8035
0.5675	10.4977	-8.27044	-13.3798	-15.1662	0	-0.760664	-2.27126	14.5085	21.1122	11.8455	43.4939	28.2429	-27.5758
0.568	10.4977	32.5792	0.478326	-0.99389	0	6.4398	4.65779	-19.4589	-1.10341	-15.9942	5.91875	14.4155	-13.4674
0.5685	3.56864	18.9627	-13.3798	-0.99389	0	-0.760664	-23.0584	-5.87195	-8.50862	53.6049	18.4438	-13.2394	-20.5216
0.569	3.56864	18.9627	7.40737	-15.1662	0	6.4398	4.65779	-19.4589	-30.7243	-2.07436	12.1813	-27.0668	28.8576
0.5695	3.56864	-1.46216	-13.3798	-8.08006	0	-0.760664	-9.2003	14.5085	35.9227	-9.03427	-6.6063	0.588018	-13.4674
0.57	-10.2895	46.1958	14.3364	6.09228	0	13.6403	18.5159	-5.87195	-1.10341	11.8455	-19.1313	14.4155	21.8035
0.5705	45.1429	-35.5036	14.3364	20.2646	0	-0.760664	18.5159	14.5085	35.9227	11.8455	-6.6063	35.1566	-41.6841
0.571	3.56864	5.34612	35.1236	-22.2524	0	13.6403	-9.2003	14.5085	-30.7243	-29.914	5.91875	28.2429	-6.41324
0.5715	-10.2895	-35.5036	-27.2379	-36.4247	0	-0.760664	32.374	-26.2524	-38.1295	11.8455	5.91875	21.3292	14.7493
0.572	-10.2895	5.34612	-20.3088	-0.99389	0	-0.760664	11.5868	-19.4589	-8.50862	-22.9541	-6.6063	21.3292	42.966
0.5725	-24.1475	-21.887	-20.3088	34.4369	0	20.8407	-29.9874	7.71501	-1.10341	-9.03427	18.4438	21.3292	14.7493
0.573	-24.1475	46.1958	0.478326	13.1784	0	-15.1616	-9.2003	-12.6654	-30.7243	-2.07436	24.7063	48.984	7.69512
0.5735	-24.1475	25.771	-6.45072	-8.08006	0	13.6403	4.65779	-5.87195	-1.10341	4.88555	-12.8688	7.50173	0.640941
0.574	3.56864	-1.46216	0.478326	34.4369	0	-7.96113	25.4449	-26.2524	21.1122	32.7252	-25.3939	28.2429	0.640941
0.5745	45.1429	-1.46216	-6.45072	-0.99389	0	-7.96113	25.4449	-39.8393	6.30181	53.6049	43.4939	21.3292	50.0202
0.575	10.4977	-8.27044	-20.3088	-15.1662	0	-0.760664	-9.2003	-5.87195	-23.319	4.88555	-6.6063	7.50173	-13.4674
0.5755	-10.2895	-1.46216	7.40737	-22.2524	0	20.8407	18.5159	21.302	21.1122	4.88555	24.7063	14.4155	-20.5216
0.576	-24.1475	-28.6953	7.40737	-8.08006	0	13.6403	18.5159	-5.87195	21.1122	25.7653	24.7063	-20.1531	7.69512
0.5765	24.3558	5.34612	14.3364	27.3508	0	-7.96113	32.374	-5.87195	-15.9138	18.8054	-6.6063	35.1566	0.640941
0.577	-10.2895	-8.27044	7.40737	-8.08006	0	13.6403	-2.27126	-33.0459	-8.50862	-2.07436	-12.8688	28.2429	0.640941
0.5775	24.3558	-28.6953	0.478326	-22.2524	0	-0.760664	-23.0584	7.71501	-15.9138	25.7653	-12.8688	-13.2394	21.8035
0.578	-24.1475	5.34612	14.3364	-22.2524	0	6.4398	11.5868	-12.6654	-30.7243	-9.03427	-0.34377	7.50173	-13.4674
0.5785	-3.36041	5.34612	-13.3798	13.1784	0	6.4398	11.5868	-12.6654	-38.1295	-9.03427	-0.34377	35.1566	28.8576
0.579	-17.2185	18.9627	-13.3798	-22.2524	0	20.8407	4.65779	7.71501	-8.50862	11.8455	-0.34377	28.2429	-20.5216
0.5795	-3.36041	-1.46216	-34.1669	27.3508	0	13.6403	-16.1293	-19.4589	-15.9138	11.8455	-12.8688	-54.7217	71.1827
0.58	-3.36041	-15.0787	7.40737	-22.2524	0	-22.362	11.5868	14.5085	-23.319	-15.9942	-44.1814	-6.3257	28.8576
0.5805	17.4267	-21.887	14.3364	-0.99389	0	6.4398	25.4449	-5.87195	21.1122	32.7252	-12.8688	21.3292	7.69512
0.581	-10.2895	59.8124	-6.45072	34.4369	0	-22.362	-9.2003	0.92153	6.30181	4.88555	-12.8688	7.50173	7.69512
0.5815	-17.2185	-8.27044	7.40737	6.09228	0	28.0412	11.5868	-26.2524	-1.10341	25.7653	5.91875	21.3292	21.8035
0.582	-24.1475	5.34612	-6.45072	-15.1662	0	-0.760664	11.5868	14.5085	21.1122	11.8455	-6.6063	28.2429	28.8576
0.5825	3.56864	32.5792	0.478326	20.2646	0	6.4398	11.5868	14.5085	6.30181	25.7653	37.2314	7.50173	14.7493
0.583	10.4977	-35.5036	-6.45072	6.09228	0	35.2416	11.5868	28.0954	-15.9138	-2.07436	-0.34377	21.3292	0.640941
0.5835	-17.2185	25.771	-13.3798	-0.99389	0	-7.96113	-29.9874	-5.87195	35.9227	-2.07436	-25.3939	-13.2394	-20.5216
0.584	-31.0766	5.34612	-20.3088	-8.08006	0	-29.5625	11.5868	28.0954	21.1122	32.7252	-12.8688	-13.2394	35.9118
0.5845	3.56864	25.771	14.3364	-8.08006	0	20.8407	-43.8455	-19.4589	-38.1295	-15.9942	30.9689	7.50173	42.966
0.585	-17.2185	-1.46216	0.478326	-15.1662	0	20.8407	-9.2003	14.5085	-23.319	-15.9942	-0.34377	21.3292	7.69512
0.5855	-3.36041	-8.27044	28.1945	27.3508	0	13.6403	-2.27126	7.71501	-1.10341	46.645	5.91875	-40.8943	7.69512
0.586	24.3558	-1.46216	0.478326	-15.1662	0	13.6403	-16.1293	7.71501	-1.10341	25.7653	24.7063	28.2429	7.69512
0.5865	-31.0766	-15.0787	-6.45072	-8.08006	0	28.0412	-16.1293	0.92153	-30.7243	39.6851	-6.6063	-33.9806	-27.5758
0.587	24.3558	-1.46216	28.1945	-0.99389	0	-15.1616	32.374	7.71501	-23.319	-2.07436	43.4939	7.50173	7.69512
0.5875	3.56864	18.9627	14.3364	27.3508	0	13.6403	25.4449	0.92153	6.30181	-29.914	18.4438	21.3292	-20.5216
0.588	10.4977	39.3875	28.1945	-8.08006	0	13.6403	18.5159	14.5085	6.30181	-2.07436	37.2314	55.8978	50.0202
0.5885	-3.36041	18.9627	7.40737	13.1784	0	-15.1616	-16.1293	-46.6328	-15.9138	11.8455	12.1813	-13.2394	-6.41324
0.589	10.4977	25.771	28.1945	6.09228	0	-7.96113	-23.0584	-5.87195	-8.50862	18.8054	18.4438	-27.0668	21.8035
0.5895	-10.2895	-1.46216	-6.45072	-8.08006	0	28.0412	-2.27126	-12.6654	-30.7243	-22.9541	-12.8688	7.50173	14.7493
0.59	10.4977	5.34612	0.478326	-50.5971	0	-22.362	-36.9165	0.92153	-8.50862	18.8054	-6.6063	0.588018	-13.4674
0.5905	17.4267	18.9627	14.3364	-22.2524	0	-7.96113	25.4449	0.92153	-1.10341	-9.03427	-19.1313	21.3292	7.69512
0.591	24.3558	18.9627	-13.3798	-0.99389	0	28.0412	-16.1293	-39.8393	-15.9138	32.7252	-31.6564	14.4155	-6.41324
0.5915	10.4977	46.1958	14.3364	-22.2524	0	-29.5625	-2.27126	-5.87195	-15.9138	-9.03427	18.4438	-20.1531	21.8035
0.592	-10.2895	5.34612	14.3364	-15.1662	0	-15.1616	-16.1293	-19.4589	6.30181	4.88555	-0.34377	42.0703	28.8576
0.5925	17.4267	-8.27044	-6.45072	-0.99389	0	-15.1616	-16.1293	-5.87195	-8.50862	18.8054	-0.34377	14.4155	7.69512
0.593	3.56864	25.771	7.40737	-0.99389	0	-36.763	-57.7036	-12.6654	6.30181	4.88555	-6.6063	7.50173	35.9118
0.5935	-3.36041	5.34612	0.478326	27.3508	0	-36.763	11.5868	7.71501	-8.50862	18.8054	-6.6063	-13.2394	14.7493
0.594	3.56864	39.3875	14.3364	6.09228	0	28.0412	4.65779	-5.87195	-38.1295	-2.07436	5.91875	-33.9806	28.8576
0.5945	24.3558	25.771	14.3364	6.09228	0	-0.760664	-2.27126	-33.0459	-1.10341	-22.9541	-0.34377	14.4155	-13.4674
0.595	24.3558	-15.0787	14.3364	27.3508	0	-29.5625	4.65779	-26.2524	-8.50862	11.8455	12.1813	-6.3257	-27.5758
0.5955	24.3558	5.34612	-6.45072	-29.3386	0	-43.9634	-16.1293	7.71501	-8.50862	-22.9541	-12.8688	0.588018	-41.6841
0.596	3.56864	18.9627	14.3364	-15.1662	0	6.4398	-2.27126	0.92153	6.30181	-9.03427	-19.1313	21.3292	14.7493
0.5965	17.4267	-8.27044	-41.096	-36.4247	0	20.8407	-9.2003	14.5085	35.9227	-22.9541	-12.8688	-47.808	-20.5216
0.597	-3.36041	-1.46216	-6.45072	6.09228	0	20.8407	11.5868	28.0954	6.30181	-22.9541	-12.8688	-33.9806	21.8035
0.5975	31.2848	5.34612	21.2655	-0.99389	0	6.4398	11.5868	21.302	-8.50862	18.8054	-19.1313	28.2429	21.8035
0.598	24.3558	-1.46216	21.2655	-22.2524	0	-36.763	-29.9874	-19.4589	43.3279	32.7252	49.7564	48.984	71.1827
0.5985	-3.36041	-21.887	0.478326	6.09228	0	6.4398	-29.9874	14.5085	-30.7243	-9.03427	5.91875	7.50173	-55.7925
0.599	24.3558	5.34612	-20.3088	-22.2524	0	13.6403	-9.2003	21.302	6.30181	11.8455	-19.1313	7.50173	14.7493
0.5995	24.3558	-1.46216	21.2655	27.3508	0	13.6403	4.65779	14.5085	-1.10341	4.88555	-37.9189	-27.0668	-13.4674
0.6	-3.36041	-1.46216	35.1236	-8.08006	0	6.4398	-2.27126	7.71501	21.1122	4.88555	30.9689	-6.3257	14.7493
0.6005	10.4977	-8.27044	21.2655	-0.99389	0	13.6403	-2.27126	7.71501	-15.9138	-22.9541	-19.1313	-20.1531	42.966
0.601	17.4267	-8.27044	0.478326	27.3508	0	-22.362	-9.2003	-26.2524	-1.10341	32.7252	-25.3939	0.588018	42.966
0.6015	-17.2185	46.1958	21.2655	6.09228	0	35.2416	18.5159	14.5085	21.1122	-2.07436	-6.6063	21.3292	-20.5216
0.602	10.4977	5.34612	0.478326	-8.08006	0	-15.1616	-9.2003	-5.87195	-1.10341	25.7653	12.1813	-6.3257	-6.41324
0.6025	17.4267	-8.27044	7.40737	-8.08006	0	35.2416	-9.2003	21.302	-15.9138	-15.9942	-25.3939	-13.2394	-6.41324
0.603	-3.36041	25.771	7.40737	-15.1662	0	13.6403	-2.27126	7.71501	-15.9138	-29.914	5.91875	7.50173	7.69512
0.6035	17.4267	-15.0787	7.40737	-43.5109	0	-7.96113	-29.9874	-26.2524	-23.319	-43.8338	-12.8688	14.4155	0.640941
0.604	-24.1475	-15.0787	-6.45072	-0.99389	0	-0.760664	11.5868	7.71501	-8.50862	39.6851	-37.9189	35.1566	7.69512
0.6045	-3.36041	25.771	-6.45072	6.09228	0	28.0412	-2.27126	14.5085	-8.50862	-36.8739	-19.1313	0.588018	42.966
0.605	-17.2185	-21.887	21.2655	-0.99389	0	-15.1616	11.5868	-5.87195	-15.9138	11.8455	18.4438	-6.3257	21.8035
0.6055	24.3558	53.0041	-27.2379	48.6093	0	-7.96113	-2.27126	-33.0459	35.9227	-9.03427	-0.34377	-40.8943	-20.5216
0.606	17.4267	5.34612	-6.45072	13.1784	0	6.4398	25.4449	7.71501	28.5174	-2.07436	-12.8688	-13.2394	0.640941
0.6065	-3.36041	5.34612	14.3364	-8.08006	0	13.6403	4.65779	0.92153	-45.5347	-15.9942	-0.34377	-20.1531	21.8035
0.607	59.001	-8.27044	14.3364	-29.3386	0	28.0412	39.303	7.71501	28.5174	-9.03427	30.9689	7.50173	7.69512
0.6075	3.56864	-21.887	14.3364	41.5231	0	13.6403	32.374	14.5085	-30.7243	-29.914	-12.8688	-20.1531	-6.41324
0.608	-17.2185	5.34612	-27.2379	-15.1662	0	-7.96113	-9.2003	-19.4589	6.30181	25.7653	18.4438	-20.1531	14.7493
0.6085	-38.0056	-15.0787	-6.45072	-0.99389	0	-15.1616	39.303	7.71501	-23.319	-9.03427	12.1813	0.588018	21.8035
0.609	3.56864	-15.0787	-27.2379	-0.99389	0	20.8407	18.5159	7.71501	28.5174	11.8455	-0.34377	-13.2394	21.8035
0.6095	-51.8637	-35.5036	35.1236	-8.08006	0	6.4398	11.5868	-5.87195	21.1122	-2.07436	-0.34377	-40.8943	-6.41324
0.61	17.4267	-21.887	-20.3088	-8.08006	0	-0.760664	-16.1293	0.92153	21.1122	25.7653	24.7063	42.0703	14.7493
0.6105	-17.2185	-21.887	0.478326	41.5231	0	6.4398	18.5159	0.92153	-15.9138	11.8455	-6.6063	55.8978	-27.5758
0.611	31.2848	-15.0787	21.2655	13.1784	0	-7.96113	-16.1293	0.92153	-23.319	4.88555	24.7063	0.588018	14.7493
0.6115	17.4267	-8.27044	0.478326	-8.08006	0	-22.362	-23.0584	-12.6654	-1.10341	11.8455	-19.1313	14.4155	92.3452
0.612	3.56864	18.9627	-20.3088	-50.5971	0	6.4398	-2.27126	0.92153	-1.10341	18.8054	12.1813	-27.0668	28.8576
0.6125	59.001	-1.46216	7.40737	6.09228	0	-15.1616	-2.27126	-12.6654	21.1122	4.88555	-19.1313	0.588018	-13.4674
0.613	31.2848	5.34612	14.3364	34.4369	0	-22.362	18.5159	-5.87195	-15.9138	-15.9942	12.1813	35.1566	35.9118
0.6135	-17.2185	-15.0787	14.3364	-0.99389	0	6.4398	-9.2003	21.302	6.30181	-43.8338	18.4438	55.8978	7.69512
0.614	-17.2185	-21.887	-20.3088	-29.3386	0	-7.96113	-57.7036	14.5085	-8.50862	-2.07436	-19.1313	14.4155	-34.6299
0.6145	31.2848	5.34612	-20.3088	-15.1662	0	-15.1616	46.2321	7.71501	6.30181	25.7653	37.2314	0.588018	7.69512
0.615	24.3558	-8.27044	14.3364	13.1784	0	20.8407	-9.2003	28.0954	-30.7243	-29.914	-19.1313	-54.7217	7.69512
0.6155	10.4977	25.771	14.3364	27.3508	0	6.4398	-16.1293	0.92153	6.30181	-9.03427	-19.1313	-61.6354	21.8035
0.616	3.56864	25.771	0.478326	-0.99389	0	13.6403	4.65779	14.5085	-45.5347	-15.9942	18.4438	-6.3257	7.69512
0.6165	-10.2895	-15.0787	21.2655	-43.5109	0	-0.760664	-2.27126	34.8889	-15.9138	4.88555	12.1813	0.588018	-13.4674
0.617	-31.0766	-1.46216	-6.45072	-15.1662	0	20.8407	18.5159	21.302	35.9227	-2.07436	-0.34377	28.2429	0.640941
0.6175	10.4977	-28.6953	14.3364	-0.99389	0	35.2416	-2.27126	-12.6654	6.30181	-2.07436	12.1813	48.984	14.7493
0.618	24.3558	-15.0787	7.40737	13.1784	0	13.6403	-16.1293	-33.0459	-8.50862	-15.9942	-6.6063	-6.3257	21.8035
0.6185	31.2848	-21.887	0.478326	-22.2524	0	6.4398	-9.2003	62.0628	-23.319	25.7653	18.4438	42.0703	35.9118
0.619	-10.2895	18.9627	-27.2379	-22.2524	0	13.6403	39.303	7.71501	6.30181	18.8054	18.4438	7.50173	64.1285
0.6195	3.56864	5.34612	14.3364	-8.08006	0	13.6403	-16.1293	-19.4589	-1.10341	18.8054	-12.8688	7.50173	28.8576
0.62	3.56864	25.771	-20.3088	-8.08006	0	6.4398	39.303	28.0954	-30.7243	18.8054	-0.34377	-6.3257	-41.6841
0.6205	-38.0056	25.771	-6.45072	-29.3386	0	13.6403	-2.27126	-12.6654	65.5435	4.88555	-0.34377	-40.8943	35.9118
0.621	24.3558	18.9627	-13.3798	-8.08006	0	-0.760664	-23.0584	-12.6654	-38.1295	-15.9942	-6.6063	0.588018	42.966
0.6215	-24.1475	-8.27044	7.40737	-36.4247	0	-36.763	18.5159	28.0954	-15.9138	4.88555	5.91875	-13.2394	-13.4674
0.622	17.4267	39.3875	42.0526	20.2646	0	42.4421	39.303	14.5085	-8.50862	11.8455	-12.8688	42.0703	0.640941
0.6225	10.4977	-15.0787	-13.3798	-8.08006	0	-15.1616	39.303	7.71501	-8.50862	-15.9942	-25.3939	28.2429	-27.5758
0.623	38.2139	-1.46216	0.478326	-15.1662	0	-7.96113	-2.27126	62.0628	-23.319	25.7653	-12.8688	28.2429	14.7493
0.6235	3.56864	25.771	-13.3798	-0.99389	0	-15.1616	25.4449	-5.87195	28.5174	18.8054	-12.8688	42.0703	14.7493
0.624	-3.36041	-8.27044	14.3364	-0.99389	0	6.4398	-2.27126	-12.6654	21.1122	25.7653	24.7063	7.50173	-27.5758
0.6245	17.4267	-1.46216	-13.3798	-8.08006	0	-15.1616	-9.2003	21.302	21.1122	-22.9541	5.91875	35.1566	28.8576
0.625	-17.2185	-15.0787	-6.45072	-0.99389	0	28.0412	4.65779	0.92153	-15.9138	-9.03427	-6.6063	28.2429	14.7493
0.6255	10.4977	-8.27044	-6.45072	-0.99389	0	49.6426	4.65779	7.71501	-15.9138	-22.9541	12.1813	-20.1531	7.69512
0.626	17.4267	39.3875	14.3364	6.09228	0	13.6403	-23.0584	0.92153	-30.7243	4.88555	12.1813	-27.0668	-6.41324
0.6265	10.4977	-8.27044	-13.3798	-15.1662	0	-29.5625	32.374	-12.6654	21.1122	25.7653	-0.34377	0.588018	-20.5216
0.627	-17.2185	5.34612	-13.3798	6.09228	0	28.0412	18.5159	-26.2524	21.1122	18.8054	-25.3939	14.4155	-6.41324
0.6275	3.56864	25.771	21.2655	20.2646	0	-7.96113	-9.2003	7.71501	21.1122	-15.9942	-0.34377	0.588018	-6.41324
0.628	52.072	25.771	-27.2379	27.3508	0	-7.96113	11.5868	21.302	-15.9138	-2.07436	-19.1313	21.3292	14.7493
0.6285	-3.36041	-1.46216	-13.3798	-15.1662	0	-22.362	-9.2003	-12.6654	21.1122	4.88555	12.1813	14.4155	35.9118
0.629	-10.2895	32.5792	0.478326	13.1784	0	6.4398	11.5868	-5.87195	35.9227	-9.03427	18.4438	-33.9806	14.7493
0.6295	3.56864	-21.887	-20.3088	6.09228	0	6.4398	18.5159	7.71501	-15.9138	11.8455	18.4438	-47.808	21.8035
0.63	-3.36041	-1.46216	-41.096	-15.1662	0	6.4398	-2.27126	-5.87195	-8.50862	32.7252	-19.1313	7.50173	113.508
0.6305	-10.2895	-8.27044	-34.1669	-15.1662	0	-15.1616	-2.27126	-5.87195	21.1122	-2.07436	5.91875	7.50173	14.7493
0.631	3.56864	5.34612	7.40737	6.09228	0	-7.96113	-16.1293	7.71501	-23.319	11.8455	24.7063	-13.2394	35.9118
0.6315	24.3558	25.771	0.478326	-15.1662	0	13.6403	32.374	0.92153	-8.50862	4.88555	30.9689	-13.2394	-34.6299
0.632	-31.0766	-8.27044	-41.096	-22.2524	0	-36.763	-9.2003	0.92153	21.1122	18.8054	-12.8688	0.588018	42.966
0.6325	10.4977	5.34612	-13.3798	-0.99389	0	13.6403	-16.1293	-33.0459	-38.1295	25.7653	-0.34377	0.588018	-13.4674
0.633	-31.0766	18.9627	14.3364	6.09228	0	-0.760664	-2.27126	-26.2524	-8.50862	18.8054	24.7063	28.2429	-6.41324
0.6335	-17.2185	-1.46216	-6.45072	48.6093	0	-0.760664	11.5868	14.5085	-15.9138	11.8455	-6.6063	-13.2394	14.7493
0.634	3.56864	-1.46216	0.478326	27.3508	0	13.6403	-16.1293	-19.4589	-38.1295	4.88555	-6.6063	7.50173	-20.5216
0.6345	38.2139	-15.0787	14.3364	6.09228	0	35.2416	-9.2003	-12.6654	-23.319	25.7653	-19.1313	0.588018	-6.41324
0.635	-24.1475	-21.887	-13.3798	34.4369	0	-0.760664	-2.27126	0.92153	-15.9138	-9.03427	5.91875	21.3292	-6.41324
0.6355	-10.2895	-28.6953	0.478326	-8.08006	0	-15.1616	-23.0584	21.302	21.1122	4.88555	-12.8688	-13.2394	21.8035
0.636	-24.1475	-8.27044	7.40737	-15.1662	0	-29.5625	-23.0584	0.92153	-1.10341	-9.03427	-31.6564	-27.0668	-27.5758
0.6365	-17.2185	39.3875	-20.3088	-0.99389	0	-0.760664	-2.27126	-19.4589	-8.50862	18.8054	30.9689	-20.1531	0.640941
0.637	-17.2185	-1.46216	-20.3088	-22.2524	0	-15.1616	-16.1293	-12.6654	-15.9138	32.7252	-0.34377	-13.2394	-6.41324
0.6375	-3.36041	-1.46216	28.1945	-57.6832	0	-29.5625	4.65779	7.71501	-23.319	-2.07436	12.1813	-20.1531	7.69512
0.638	24.3558	-35.5036	-13.3798	-0.99389	0	20.8407	18.5159	14.5085	21.1122	-29.914	-0.34377	7.50173	21.8035
0.6385	-10.2895	-21.887	14.3364	-36.4247	0	-43.9634	-9.2003	-5.87195	35.9227	39.6851	-6.6063	-33.9806	42.966
0.639	10.4977	-8.27044	-13.3798	-29.3386	0	-7.96113	39.303	-39.8393	-1.10341	-9.03427	30.9689	21.3292	14.7493
0.6395	17.4267	39.3875	7.40737	34.4369	0	6.4398	-9.2003	-5.87195	-15.9138	18.8054	-0.34377	-33.9806	-6.41324
0.64	-38.0056	-15.0787	14.3364	-36.4247	0	-7.96113	32.374	-19.4589	-1.10341	32.7252	-0.34377	14.4155	0.640941
0.6405	-10.2895	18.9627	-6.45072	13.1784	0	20.8407	-29.9874	7.71501	-15.9138	39.6851	5.91875	21.3292	0.640941
0.641	10.4977	-8.27044	-6.45072	6.09228	0	28.0412	-9.2003	14.5085	-23.319	11.8455	-6.6063	-13.2394	-34.6299
0.6415	10.4977	-1.46216	-20.3088	-22.2524	0	6.4398	-2.27126	21.302	21.1122	-22.9541	-19.1313	14.4155	21.8035
0.642	-3.36041	-15.0787	14.3364	-36.4247	0	-29.5625	-36.9165	-26.2524	6.30181	-15.9942	30.9689	-13.2394	21.8035
0.6425	-17.2185	-35.5036	0.478326	-29.3386	0	-0.760664	-16.1293	21.302	6.30181	4.88555	-12.8688	-33.9806	21.8035
0.643	3.56864	-8.27044	-13.3798	20.2646	0	13.6403	4.65779	7.71501	-1.10341	32.7252	-0.34377	7.50173	-13.4674
0.6435	-17.2185	5.34612	0.478326	20.2646	0	13.6403	-2.27126	7.71501	-23.319	-22.9541	-0.34377	-20.1531	57.0743
0.644	10.4977	-35.5036	7.40737	-0.99389	0	-15.1616	18.5159	-5.87195	58.1383	18.8054	12.1813	0.588018	28.8576
0.6445	-3.36041	-21.887	-20.3088	6.09228	0	6.4398	25.4449	75.6498	-8.50862	-15.9942	12.1813	0.588018	14.7493
0.645	-31.0766	-21.887	-20.3088	-22.2524	0	-29.5625	11.5868	7.71501	-8.50862	32.7252	-6.6063	28.2429	7.69512
0.6455	-31.0766	-42.3118	0.478326	20.2646	0	-7.96113	-23.0584	7.71501	6.30181	32.7252	12.1813	-20.1531	21.8035
0.646	-3.36041	-28.6953	14.3364	13.1784	0	13.6403	39.303	14.5085	6.30181	32.7252	-31.6564	7.50173	-6.41324
0.6465	-10.2895	-1.46216	-13.3798	-22.2524	0	-29.5625	4.65779	-19.4589	-38.1295	60.5648	-37.9189	14.4155	50.0202
0.647	-10.2895	25.771	-27.2379	6.09228	0	-22.362	46.2321	7.71501	6.30181	-2.07436	-6.6063	14.4155	7.69512
0.6475	-3.36041	5.34612	-6.45072	-29.3386	0	-15.1616	-36.9165	-39.8393	-15.9138	25.7653	-0.34377	14.4155	0.640941
0.648	24.3558	-8.27044	21.2655	-8.08006	0	-36.763	11.5868	-33.0459	-23.319	25.7653	18.4438	14.4155	0.640941
0.6485	-3.36041	25.771	21.2655	-8.08006	0	-29.5625	4.65779	14.5085	28.5174	-9.03427	12.1813	-27.0668	14.7493
0.649	3.56864	5.34612	0.478326	34.4369	0	35.2416	32.374	-12.6654	-15.9138	11.8455	18.4438	-13.2394	7.69512
0.6495	24.3558	-21.887	-27.2379	13.1784	0	28.0412	-23.0584	-26.2524	-8.50862	-9.03427	-12.8688	28.2429	-20.5216
0.65	24.3558	25.771	7.40737	-0.99389	0	20.8407	-2.27126	-5.87195	28.5174	4.88555	-0.34377	7.50173	-20.5216
0.6505	38.2139	25.771	28.1945	13.1784	0	6.4398	18.5159	-26.2524	-8.50862	11.8455	-31.6564	-33.9806	-34.6299
0.651	-3.36041	-8.27044	-20.3088	-8.08006	0	20.8407	11.5868	-19.4589	-30.7243	-22.9541	5.91875	-20.1531	0.640941
0.6515	-3.36041	-1.46216	28.1945	20.2646	0	-15.1616	11.5868	-19.4589	35.9227	11.8455	-19.1313	0.588018	28.8576
0.652	17.4267	5.34612	-6.45072	20.2646	0	20.8407	4.65779	-26.2524	21.1122	11.8455	5.91875	-13.2394	14.7493
0.6525	-10.2895	-8.27044	0.478326	-15.1662	0	-15.1616	-2.27126	-39.8393	28.5174	25.7653	-0.34377	7.50173	0.640941
0.653	-10.2895	-35.5036	-6.45072	6.09228	0	-15.1616	25.4449	0.92153	65.5435	-9.03427	-12.8688	-13.2394	21.8035
0.6535	10.4977	-8.27044	-13.3798	-36.4247	0	-15.1616	-43.8455	-26.2524	-8.50862	39.6851	18.4438	0.588018	21.8035
0.654	3.56864	-15.0787	21.2655	-8.08006	0	20.8407	-29.9874	0.92153	28.5174	-2.07436	-6.6063	28.2429	-6.41324
0.6545	-10.2895	32.5792	-6.45072	13.1784	0	20.8407	4.65779	14.5085	-1.10341	11.8455	-25.3939	-20.1531	21.8035
0.655	-3.36041	-42.3118	-20.3088	-15.1662	0	28.0412	11.5868	0.92153	-15.9138	-15.9942	5.91875	-40.8943	0.640941
0.6555	17.4267	39.3875	-20.3088	6.09228	0	-7.96113	4.65779	-46.6328	21.1122	4.88555	12.1813	14.4155	-13.4674
0.656	3.56864	-21.887	7.40737	13.1784	0	-22.362	-23.0584	-33.0459	-8.50862	46.645	12.1813	14.4155	21.8035
0.6565	-3.36041	-1.46216	14.3364	-15.1662	0	-15.1616	-29.9874	21.302	21.1122	4.88555	-31.6564	7.50173	7.69512
0.657	-3.36041	-21.887	28.1945	-15.1662	0	-15.1616	-9.2003	21.302	-15.9138	-64.7136	-0.34377	14.4155	-6.41324
0.6575	24.3558	-15.0787	-13.3798	6.09228	0	35.2416	25.4449	0.92153	-1.10341	25.7653	-37.9189	14.4155	14.7493
0.658	-24.1475	59.8124	42.0526	-8.08006	0	6.4398	18.5159	14.5085	6.30181	-9.03427	-31.6564	21.3292	-13.4674
0.6585	-17.2185	25.771	-20.3088	6.09228	0	20.8407	18.5159	28.0954	-15.9138	-29.914	-0.34377	21.3292	28.8576
0.659	10.4977	-8.27044	0.478326	20.2646	0	-29.5625	11.5868	-19.4589	-23.319	-36.8739	-0.34377	35.1566	21.8035
0.6595	10.4977	-1.46216	-6.45072	6.09228	0	-15.1616	-9.2003	7.71501	28.5174	11.8455	30.9689	-20.1531	35.9118
0.66	3.56864	18.9627	-6.45072	-22.2524	0	-22.362	-9.2003	-26.2524	-1.10341	-9.03427	-6.6063	14.4155	-13.4674
0.6605	3.56864	-15.0787	-13.3798	6.09228	0	6.4398	-9.2003	14.5085	-1.10341	11.8455	30.9689	14.4155	28.8576
0.661	3.56864	5.34612	7.40737	-8.08006	0	-22.362	-9.2003	-5.87195	28.5174	18.8054	-6.6063	35.1566	7.69512
0.6615	-10.2895	-15.0787	-6.45072	-43.5109	0	28.0412	4.65779	21.302	-15.9138	18.8054	5.91875	-20.1531	64.1285
0.662	-31.0766	-8.27044	0.478326	6.09228	0	28.0412	32.374	14.5085	-8.50862	-15.9942	5.91875	21.3292	-27.5758
0.6625	-17.2185	5.34612	0.478326	-0.99389	0	28.0412	-9.2003	-12.6654	-1.10341	-15.9942	-6.6063	-13.2394	57.0743
0.663	10.4977	-8.27044	-13.3798	-22.2524	0	-43.9634	4.65779	-5.87195	21.1122	67.5247	12.1813	42.0703	-13.4674
0.6635	-3.36041	5.34612	-13.3798	-8.08006	0	-36.763	11.5868	-12.6654	-1.10341	4.88555	-12.8688	14.4155	-13.4674
0.664	-10.2895	-15.0787	14.3364	-22.2524	0	-29.5625	39.303	21.302	28.5174	-2.07436	-6.6063	-13.2394	7.69512
0.6645	-10.2895	32.5792	-27.2379	-0.99389	0	35.2416	11.5868	-5.87195	-15.9138	-9.03427	-6.6063	42.0703	0.640941
0.665	-10.2895	32.5792	0.478326	-15.1662	0	-15.1616	25.4449	14.5085	-8.50862	4.88555	12.1813	7.50173	14.7493
0.6655	-17.2185	39.3875	14.3364	-8.08006	0	-15.1616	11.5868	-5.87195	-30.7243	25.7653	18.4438	-6.3257	35.9118
0.666	-3.36041	32.5792	0.478326	-8.08006	0	13.6403	-16.1293	14.5085	-23.319	4.88555	43.4939	14.4155	21.8035
0.6665	38.2139	18.9627	-13.3798	-29.3386	0	-36.763	18.5159	0.92153	-38.1295	18.8054	-0.34377	-20.1531	-6.41324
0.667	52.072	-1.46216	-34.1669	13.1784	0	-29.5625	-9.2003	-12.6654	-15.9138	18.8054	18.4438	28.2429	0.640941
0.6675	-17.2185	18.9627	-13.3798	-29.3386	0	-0.760664	4.65779	-12.6654	-30.7243	-2.07436	12.1813	-20.1531	21.8035
0.668	10.4977	-15.0787	7.40737	20.2646	0	-0.760664	4.65779	7.71501	-15.9138	32.7252	5.91875	-27.0668	42.966
0.6685	10.4977	-8.27044	28.1945	-8.08006	0	-7.96113	4.65779	0.92153	21.1122	4.88555	-6.6063	-27.0668	-13.4674
0.669	3.56864	-1.46216	-20.3088	-15.1662	0	-15.1616	11.5868	0.92153	-15.9138	25.7653	-12.8688	48.984	-6.41324
0.6695	-24.1475	-21.887	0.478326	-29.3386	0	-7.96113	-2.27126	7.71501	-23.319	-22.9541	-19.1313	0.588018	-41.6841
0.67	38.2139	-8.27044	0.478326	-29.3386	0	6.4398	46.2321	21.302	-15.9138	-9.03427	-6.6063	21.3292	-13.4674
0.6705	24.3558	-8.27044	-13.3798	20.2646	0	35.2416	-9.2003	0.92153	-45.5347	-22.9541	-6.6063	7.50173	7.69512
0.671	-3.36041	-1.46216	-13.3798	-22.2524	0	6.4398	39.303	-5.87195	-15.9138	4.88555	-0.34377	21.3292	21.8035
0.6715	-3.36041	-1.46216	35.1236	-15.1662	0	-0.760664	18.5159	-19.4589	6.30181	-15.9942	18.4438	-6.3257	-41.6841
0.672	-10.2895	-49.1201	-6.45072	-0.99389	0	28.0412	-9.2003	-5.87195	6.30181	-15.9942	-6.6063	35.1566	28.8576
0.6725	-3.36041	-1.46216	-13.3798	-15.1662	0	-22.362	39.303	34.8889	-8.50862	-2.07436	-0.34377	-13.2394	21.8035
0.673	17.4267	-1.46216	7.40737	6.09228	0	20.8407	18.5159	21.302	6.30181	4.88555	-0.34377	28.2429	-6.41324
0.6735	24.3558	-8.27044	-20.3088	27.3508	0	-0.760664	-9.2003	14.5085	-8.50862	18.8054	-31.6564	7.50173	28.8576
0.674	-24.1475	-49.1201	0.478326	-15.1662	0	-36.763	18.5159	-5.87195	-1.10341	-15.9942	12.1813	21.3292	14.7493
0.6745	-3.36041	-8.27044	-20.3088	-22.2524	0	-7.96113	-23.0584	14.5085	-8.50862	-2.07436	-0.34377	-13.2394	35.9118
0.675	24.3558	39.3875	28.1945	55.6955	0	28.0412	25.4449	7.71501	6.30181	18.8054	-12.8688	-6.3257	7.69512
0.6755	-3.36041	-1.46216	42.0526	13.1784	0	-15.1616	4.65779	21.302	-1.10341	-9.03427	-37.9189	-13.2394	0.640941
0.676	59.001	-8.27044	-13.3798	-8.08006	0	-15.1616	-2.27126	0.92153	-1.10341	4.88555	49.7564	-27.0668	-13.4674
0.6765	38.2139	32.5792	42.0526	-0.99389	0	13.6403	11.5868	-12.6654	-15.9138	-2.07436	-19.1313	7.50173	0.640941
0.677	-10.2895	-1.46216	-6.45072	-0.99389	0	13.6403	4.65779	7.71501	21.1122	32.7252	-25.3939	35.1566	-13.4674
0.6775	-3.36041	5.34612	0.478326	6.09228	0	6.4398	-29.9874	21.302	21.1122	-9.03427	37.2314	35.1566	0.640941
0.678	17.4267	-15.0787	14.3364	6.09228	0	13.6403	-9.2003	-19.4589	6.30181	-15.9942	-6.6063	7.50173	-20.5216
0.6785	3.56864	-15.0787	28.1945	-22.2524	0	-0.760664	4.65779	0.92153	-8.50862	-9.03427	-19.1313	-6.3257	28.8576
0.679	24.3558	5.34612	21.2655	-0.99389	0	-43.9634	11.5868	0.92153	21.1122	-22.9541	-12.8688	-6.3257	-13.4674
0.6795	45.1429	-1.46216	14.3364	6.09228	0	-0.760664	18.5159	-12.6654	-8.50862	18.8054	5.91875	7.50173	0.640941
0.68	-17.2185	-8.27044	0.478326	-0.99389	0	20.8407	25.4449	7.71501	21.1122	11.8455	-19.1313	0.588018	42.966
0.6805	10.4977	25.771	7.40737	13.1784	0	20.8407	4.65779	41.6824	-1.10341	4.88555	-0.34377	-47.808	-13.4674
0.681	10.4977	-15.0787	28.1945	20.2646	0	-15.1616	25.4449	7.71501	-15.9138	-15.9942	-19.1313	14.4155	0.640941
0.6815	-17.2185	18.9627	0.478326	20.2646	0	20.8407	11.5868	62.0628	-8.50862	-15.9942	30.9689	-6.3257	-13.4674
0.682	-24.1475	25.771	7.40737	6.09228	0	-0.760664	-16.1293	-5.87195	-15.9138	18.8054	5.91875	0.588018	-13.4674
0.6825	-38.0056	-8.27044	7.40737	-29.3386	0	6.4398	4.65779	-33.0459	-1.10341	-22.9541	5.91875	7.50173	42.966
0.683	31.2848	-1.46216	0.478326	-50.5971	0	-7.96113	-16.1293	0.92153	6.30181	-9.03427	-25.3939	0.588018	7.69512
0.6835	-44.9347	25.771	0.478326	6.09228	0	-15.1616	4.65779	0.92153	35.9227	-2.07436	12.1813	-13.2394	0.640941
0.684	-3.36041	5.34612	7.40737	-0.99389	0	6.4398	-2.27126	0.92153	-15.9138	4.88555	30.9689	-54.7217	21.8035
0.6845	17.4267	5.34612	-20.3088	-8.08006	0	20.8407	4.65779	-12.6654	-1.10341	25.7653	-6.6063	-20.1531	0.640941
0.685	10.4977	5.34612	7.40737	6.09228	0	13.6403	11.5868	14.5085	21.1122	-9.03427	-6.6063	-33.9806	21.8035
0.6855	17.4267	-21.887	-13.3798	-15.1662	0	6.4398	-16.1293	14.5085	28.5174	4.88555	12.1813	-27.0668	7.69512
0.686	-24.1475	5.34612	0.478326	13.1784	0	-7.96113	18.5159	0.92153	-8.50862	-2.07436	-12.8688	7.50173	-41.6841
0.6865	10.4977	-15.0787	-13.3798	-43.5109	0	-15.1616	-16.1293	-19.4589	-8.50862	11.8455	-19.1313	-6.3257	-6.41324
0.687	3.56864	25.771	0.478326	-0.99389	0	-7.96113	39.303	0.92153	-1.10341	-9.03427	-12.8688	7.50173	14.7493
0.6875	17.4267	-15.0787	-13.3798	6.09228	0	13.6403	4.65779	-19.4589	-15.9138	18.8054	-25.3939	0.588018	-20.5216
0.688	3.56864	-8.27044	14.3364	-8.08006	0	-0.760664	-2.27126	-12.6654	6.30181	-9.03427	-6.6063	-13.2394	28.8576
0.6885	-3.36041	18.9627	-6.45072	-8.08006	0	-7.96113	25.4449	-12.6654	-1.10341	4.88555	18.4438	35.1566	28.8576
0.689	3.56864	-8.27044	0.478326	6.09228	0	6.4398	4.65779	14.5085	43.3279	25.7653	-19.1313	21.3292	0.640941
0.6895	-38.0056	-1.46216	28.1945	-8.08006	0	6.4398	-2.27126	7.71501	6.30181	-9.03427	5.91875	14.4155	-27.5758
0.69	17.4267	-8.27044	-20.3088	20.2646	0	-0.760664	-23.0584	-5.87195	6.30181	25.7653	-12.8688	-27.0668	-13.4674
0.6905	-38.0056	25.771	7.40737	-8.08006	0	6.4398	11.5868	-19.4589	21.1122	-9.03427	12.1813	14.4155	7.69512
0.691	-10.2895	-1.46216	-27.2379	-15.1662	0	-15.1616	4.65779	-5.87195	-15.9138	-15.9942	-19.1313	-27.0668	7.69512
0.6915	10.4977	-1.46216	-6.45072	41.5231	0	-36.763	-2.27126	14.5085	-15.9138	25.7653	-12.8688	-13.2394	-6.41324
0.692	24.3558	-8.27044	-20.3088	-29.3386	0	13.6403	18.5159	14.5085	-1.10341	-22.9541	-6.6063	-6.3257	21.8035
0.6925	-3.36041	-21.887	-13.3798	-36.4247	0	-15.1616	18.5159	21.302	-1.10341	-9.03427	-0.34377	28.2429	-6.41324
0.693	3.56864	18.9627	-13.3798	-0.99389	0	6.4398	-9.2003	14.5085	-15.9138	18.8054	5.91875	0.588018	14.7493
0.6935	3.56864	5.34612	21.2655	-29.3386	0	6.4398	32.374	-12.6654	28.5174	-22.9541	-12.8688	0.588018	-13.4674
0.694	31.2848	-35.5036	0.478326	20.2646	0	6.4398	11.5868	-12.6654	-15.9138	-29.914	30.9689	14.4155	113.508
0.6945	3.56864	18.9627	-20.3088	-22.2524	0	20.8407	-2.27126	-5.87195	6.30181	39.6851	12.1813	-33.9806	0.640941
0.695	-24.1475	18.9627	-6.45072	-43.5109	0	6.4398	11.5868	0.92153	-1.10341	-2.07436	-0.34377	14.4155	-6.41324
0.6955	10.4977	5.34612	21.2655	-8.08006	0	-22.362	-16.1293	-26.2524	-8.50862	-15.9942	-6.6063	28.2429	-6.41324
0.696	10.4977	-49.1201	-13.3798	-36.4247	0	-15.1616	-36.9165	14.5085	21.1122	4.88555	-25.3939	-6.3257	14.7493
0.6965	17.4267	46.1958	0.478326	-43.5109	0	-22.362	60.0902	14.5085	-15.9138	-15.9942	12.1813	-6.3257	-34.6299
0.697	-17.2185	25.771	-20.3088	20.2646	0	-29.5625	-9.2003	-5.87195	21.1122	-2.07436	-19.1313	14.4155	21.8035
0.6975	31.2848	-15.0787	-13.3798	20.2646	0	-36.763	11.5868	-26.2524	6.30181	11.8455	5.91875	-47.808	14.7493
0.698	-3.36041	5.34612	-13.3798	13.1784	0	20.8407	4.65779	0.92153	-23.319	25.7653	-6.6063	-6.3257	21.8035
0.6985	3.56864	18.9627	7.40737	-15.1662	0	6.4398	-2.27126	-5.87195	6.30181	4.88555	18.4438	-13.2394	42.966
0.699	17.4267	18.9627	0.478326	6.09228	0	-0.760664	32.374	14.5085	-8.50862	-9.03427	-25.3939	-13.2394	14.7493
0.6995	10.4977	25.771	-20.3088	27.3508	0	-0.760664	39.303	-5.87195	-15.9138	18.8054	-6.6063	28.2429	57.0743
0.7	17.4267	-8.27044	0.478326	-0.99389	0	-7.96113	-16.1293	21.302	-30.7243	-15.9942	-0.34377	14.4155	21.8035
0.7005	24.3558	32.5792	28.1945	48.6093	0	-43.9634	11.5868	-19.4589	-23.319	-15.9942	-25.3939	-6.3257	-34.6299
0.701	24.3558	32.5792	14.3364	27.3508	0	-15.1616	4.65779	0.92153	6.30181	4.88555	24.7063	21.3292	92.3452
0.7015	59.001	-21.887	35.1236	6.09228	0	-15.1616	18.5159	-5.87195	6.30181	11.8455	24.7063	-33.9806	-6.41324
0.702	17.4267	-15.0787	0.478326	-15.1662	0	6.4398	25.4449	7.71501	-8.50862	11.8455	-25.3939	28.2429	42.966
0.7025	24.3558	-8.27044	0.478326	6.09228	0	-36.763	11.5868	-5.87195	21.1122	4.88555	-6.6063	0.588018	-27.5758
0.703	31.2848	-21.887	14.3364	-0.99389	0	-0.760664	-23.0584	7.71501	-15.9138	-9.03427	-31.6564	-20.1531	7.69512
0.7035	-10.2895	-15.0787	-6.45072	-0.99389	0	-15.1616	-2.27126	-5.87195	-1.10341	25.7653	-6.6063	21.3292	-6.41324
0.704	17.4267	18.9627	-6.45072	55.6955	0	-7.96113	-9.2003	-67.0133	6.30181	11.8455	-12.8688	-13.2394	-27.5758
0.7045	10.4977	-8.27044	21.2655	34.4369	0	6.4398	-16.1293	34.8889	-15.9138	32.7252	24.7063	14.4155	-6.41324
0.705	17.4267	-8.27044	21.2655	-0.99389	0	-29.5625	-2.27126	-5.87195	-38.1295	-15.9942	5.91875	0.588018	35.9118
0.7055	-10.2895	-21.887	21.2655	-22.2524	0	13.6403	25.4449	7.71501	-1.10341	4.88555	37.2314	21.3292	-6.41324
0.706	3.56864	5.34612	-13.3798	27.3508	0	-0.760664	-2.27126	-39.8393	6.30181	11.8455	-6.6063	7.50173	-13.4674
0.7065	-3.36041	-21.887	21.2655	-15.1662	0	-7.96113	4.65779	-26.2524	-1.10341	11.8455	-6.6063	14.4155	-20.5216
0.707	24.3558	-8.27044	-41.096	6.09228	0	-7.96113	25.4449	14.5085	21.1122	11.8455	-6.6063	-27.0668	-20.5216
0.7075	-10.2895	39.3875	-20.3088	-22.2524	0	-0.760664	4.65779	-12.6654	-15.9138	-22.9541	-6.6063	0.588018	-6.41324
0.708	3.56864	-8.27044	-20.3088	-22.2524	0	13.6403	-16.1293	7.71501	-15.9138	-9.03427	-37.9189	-27.0668	42.966
0.7085	-17.2185	-49.1201	-13.3798	-15.1662	0	20.8407	18.5159	-19.4589	-1.10341	-15.9942	-6.6063	7.50173	21.8035
0.709	-31.0766	39.3875	-13.3798	6.09228	0	6.4398	-16.1293	-12.6654	-8.50862	-22.9541	5.91875	-6.3257	0.640941
0.7095	-17.2185	-8.27044	-13.3798	13.1784	0	20.8407	18.5159	21.302	28.5174	-29.914	18.4438	-40.8943	35.9118
0.71	-17.2185	25.771	0.478326	-29.3386	0	13.6403	18.5159	-26.2524	-1.10341	39.6851	-19.1313	-40.8943	7.69512
0.7105	10.4977	46.1958	-6.45072	-0.99389	0	6.4398	11.5868	21.302	-52.9399	11.8455	5.91875	42.0703	0.640941
0.711	3.56864	-1.46216	0.478326	34.4369	0	-0.760664	4.65779	14.5085	28.5174	-22.9541	5.91875	21.3292	21.8035
0.7115	3.56864	-1.46216	-6.45072	-15.1662	0	64.0435	4.65779	28.0954	-30.7243	-22.9541	-12.8688	21.3292	14.7493
0.712	-3.36041	-1.46216	-13.3798	20.2646	0	6.4398	-16.1293	7.71501	-1.10341	-15.9942	5.91875	14.4155	-6.41324
0.7125	10.4977	-8.27044	-20.3088	-43.5109	0	20.8407	11.5868	-12.6654	43.3279	18.8054	-0.34377	-6.3257	-105.172
0.713	3.56864	-42.3118	-34.1669	-50.5971	0	6.4398	11.5868	-5.87195	21.1122	-15.9942	-0.34377	-13.2394	35.9118
0.7135	17.4267	-15.0787	-6.45072	-0.99389	0	6.4398	4.65779	14.5085	-15.9138	11.8455	-12.8688	-6.3257	7.69512
0.714	24.3558	-35.5036	14.3364	6.09228	0	13.6403	46.2321	-33.0459	-8.50862	4.88555	-6.6063	35.1566	7.69512
0.7145	3.56864	-1.46216	0.478326	20.2646	0	6.4398	-9.2003	0.92153	-15.9138	-36.8739	12.1813	55.8978	-13.4674
0.715	3.56864	-15.0787	-6.45072	-15.1662	0	-15.1616	-16.1293	-19.4589	-1.10341	4.88555	12.1813	7.50173	28.8576
0.7155	3.56864	18.9627	-13.3798	-29.3386	0	-0.760664	32.374	14.5085	28.5174	11.8455	12.1813	0.588018	28.8576
0.716	10.4977	-35.5036	-20.3088	-0.99389	0	-0.760664	18.5159	-5.87195	50.7331	4.88555	12.1813	14.4155	-34.6299
0.7165	3.56864	-8.27044	7.40737	-36.4247	0	20.8407	18.5159	0.92153	-38.1295	18.8054	12.1813	-6.3257	21.8035
0.717	3.56864	32.5792	7.40737	-36.4247	0	-0.760664	-9.2003	28.0954	-23.319	25.7653	-0.34377	7.50173	-6.41324
0.7175	38.2139	-28.6953	7.40737	-15.1662	0	42.4421	-2.27126	21.302	6.30181	-9.03427	-25.3939	-6.3257	21.8035
0.718	24.3558	5.34612	35.1236	13.1784	0	42.4421	32.374	48.4759	-8.50862	39.6851	-6.6063	14.4155	35.9118
0.7185	-10.2895	-28.6953	-6.45072	-22.2524	0	-22.362	-2.27126	-26.2524	-23.319	4.88555	-25.3939	-6.3257	-13.4674
0.719	-10.2895	32.5792	7.40737	-0.99389	0	49.6426	-29.9874	-19.4589	6.30181	-9.03427	5.91875	-6.3257	-34.6299
0.7195	38.2139	-15.0787	-13.3798	20.2646	0	-7.96113	-2.27126	41.6824	-1.10341	-2.07436	-50.444	-27.0668	0.640941
0.72	-31.0766	5.34612	0.478326	-29.3386	0	35.2416	-9.2003	7.71501	-8.50862	-9.03427	12.1813	0.588018	-13.4674
0.7205	31.2848	25.771	0.478326	-0.99389	0	-15.1616	-16.1293	-5.87195	6.30181	11.8455	12.1813	-20.1531	-27.5758
0.721	3.56864	-28.6953	28.1945	20.2646	0	20.8407	-23.0584	7.71501	-15.9138	-15.9942	5.91875	14.4155	64.1285
0.7215	-17.2185	-15.0787	14.3364	-0.99389	0	-15.1616	-16.1293	0.92153	35.9227	25.7653	-25.3939	-6.3257	14.7493
0.722	31.2848	25.771	14.3364	20.2646	0	-15.1616	-16.1293	-19.4589	-8.50862	-15.9942	-6.6063	-40.8943	35.9118
0.7225	52.072	-1.46216	0.478326	20.2646	0	-22.362	-23.0584	28.0954	35.9227	-15.9942	-12.8688	7.50173	7.69512
0.723	17.4267	-28.6953	7.40737	6.09228	0	-7.96113	-36.9165	21.302	-15.9138	18.8054	-19.1313	-20.1531	42.966
0.7235	-31.0766	25.771	14.3364	41.5231	0	56.843	18.5159	7.71501	-1.10341	-2.07436	-0.34377	14.4155	-41.6841
0.724	-17.2185	-8.27044	35.1236	-0.99389	0	28.0412	-2.27126	14.5085	21.1122	4.88555	5.91875	7.50173	14.7493
0.7245	-3.36041	32.5792	28.1945	-8.08006	0	35.2416	18.5159	-19.4589	21.1122	25.7653	-6.6063	-20.1531	85.2911
0.725	-3.36041	-8.27044	14.3364	-22.2524	0	-22.362	-2.27126	28.0954	6.30181	4.88555	12.1813	-13.2394	14.7493
0.7255	59.001	-21.887	-13.3798	-22.2524	0	-22.362	-36.9165	14.5085	6.30181	25.7653	-6.6063	21.3292	21.8035
0.726	3.56864	-1.46216	-6.45072	6.09228	0	-0.760664	18.5159	41.6824	-15.9138	11.8455	-0.34377	-33.9806	-84.0092
0.7265	10.4977	-8.27044	35.1236	-8.08006	0	-15.1616	-16.1293	-26.2524	-8.50862	-2.07436	-0.34377	35.1566	7.69512
0.727	10.4977	-8.27044	-6.45072	-8.08006	0	20.8407	11.5868	-39.8393	35.9227	25.7653	12.1813	-40.8943	21.8035
0.7275	31.2848	-28.6953	14.3364	-8.08006	0	-22.362	-9.2003	28.0954	-23.319	11.8455	-0.34377	-6.3257	50.0202
0.728	10.4977	-15.0787	-6.45072	13.1784	0	6.4398	25.4449	-5.87195	6.30181	18.8054	12.1813	21.3292	0.640941
0.7285	-3.36041	-21.887	-20.3088	6.09228	0	13.6403	25.4449	7.71501	-38.1295	-15.9942	-0.34377	-6.3257	7.69512
0.729	-10.2895	-21.887	0.478326	-36.4247	0	-29.5625	-9.2003	-5.87195	-23.319	4.88555	-19.1313	21.3292	-6.41324
0.7295	3.56864	-1.46216	-41.096	13.1784	0	42.4421	-2.27126	21.302	-1.10341	4.88555	12.1813	42.0703	-48.7383
0.73	17.4267	5.34612	-6.45072	-22.2524	0	13.6403	11.5868	0.92153	35.9227	-2.07436	-6.6063	48.984	-13.4674
0.7305	-10.2895	5.34612	-13.3798	20.2646	0	35.2416	-23.0584	-5.87195	-1.10341	-2.07436	-6.6063	-27.0668	7.69512
0.731	17.4267	-15.0787	35.1236	-0.99389	0	-29.5625	32.374	14.5085	21.1122	4.88555	-6.6063	14.4155	0.640941
0.7315	3.56864	-8.27044	7.40737	-29.3386	0	-0.760664	4.65779	28.0954	21.1122	25.7653	-12.8688	7.50173	7.69512
0.732	-44.9347	-28.6953	-27.2379	-15.1662	0	49.6426	-16.1293	-12.6654	6.30181	4.88555	-31.6564	-6.3257	-13.4674
0.7325	-24.1475	-15.0787	14.3364	13.1784	0	6.4398	-2.27126	0.92153	-23.319	18.8054	-25.3939	-20.1531	0.640941
0.733	-3.36041	-8.27044	-20.3088	20.2646	0	-7.96113	-9.2003	14.5085	-30.7243	11.8455	-0.34377	35.1566	7.69512
0.7335	45.1429	5.34612	21.2655	-50.5971	0	28.0412	-23.0584	7.71501	-15.9138	18.8054	-0.34377	-20.1531	21.8035
0.734	-24.1475	-42.3118	-54.954	-15.1662	0	-15.1616	11.5868	0.92153	-15.9138	-9.03427	-25.3939	-20.1531	14.7493
0.7345	17.4267	-1.46216	0.478326	-0.99389	0	20.8407	-16.1293	-26.2524	-23.319	-50.7937	-25.3939	-20.1531	-69.9008
0.735	-24.1475	-15.0787	7.40737	-0.99389	0	-0.760664	4.65779	-19.4589	21.1122	-9.03427	-6.6063	42.0703	14.7493
0.7355	-24.1475	39.3875	-6.45072	-8.08006	0	20.8407	46.2321	-5.87195	21.1122	-9.03427	-12.8688	14.4155	35.9118
0.736	10.4977	5.34612	0.478326	6.09228	0	-7.96113	11.5868	-33.0459	-23.319	-22.9541	12.1813	35.1566	-6.41324
0.7365	10.4977	5.34612	0.478326	6.09228	0	-22.362	-2.27126	-5.87195	-8.50862	-2.07436	-12.8688	21.3292	42.966
0.737	31.2848	32.5792	7.40737	6.09228	0	-7.96113	18.5159	7.71501	-8.50862	25.7653	24.7063	-6.3257	7.69512
0.7375	-31.0766	25.771	21.2655	-15.1662	0	20.8407	4.65779	-12.6654	-1.10341	-2.07436	-25.3939	-6.3257	28.8576
0.738	-31.0766	-8.27044	-20.3088	-29.3386	0	-0.760664	11.5868	7.71501	65.5435	-2.07436	-6.6063	-20.1531	0.640941
0.7385	-3.36041	5.34612	7.40737	6.09228	0	20.8407	39.303	-5.87195	6.30181	-2.07436	18.4438	-20.1531	-13.4674
0.739	-38.0056	-8.27044	0.478326	6.09228	0	-7.96113	4.65779	7.71501	-45.5347	-15.9942	-25.3939	-13.2394	-27.5758
0.7395	-24.1475	5.34612	-6.45072	-8.08006	0	6.4398	32.374	-26.2524	6.30181	18.8054	-12.8688	0.588018	28.8576
0.74	-24.1475	5.34612	35.1236	6.09228	0	35.2416	-2.27126	0.92153	-30.7243	-15.9942	5.91875	-20.1531	-13.4674
0.7405	-51.8637	-1.46216	7.40737	6.09228	0	28.0412	-9.2003	-19.4589	-15.9138	-22.9541	-12.8688	7.50173	-13.4674
0.741	24.3558	-42.3118	21.2655	13.1784	0	-7.96113	18.5159	-39.8393	-1.10341	18.8054	-19.1313	7.50173	-6.41324
0.7415	10.4977	-15.0787	7.40737	13.1784	0	-22.362	-2.27126	34.8889	43.3279	-15.9942	-6.6063	-6.3257	35.9118
0.742	31.2848	5.34612	14.3364	-8.08006	0	-29.5625	-2.27126	-33.0459	-23.319	11.8455	18.4438	-20.1531	14.7493
0.7425	-38.0056	25.771	-20.3088	-29.3386	0	-22.362	11.5868	21.302	-23.319	-22.9541	-25.3939	28.2429	-6.41324
0.743	-24.1475	25.771	-20.3088	6.09228	0	6.4398	-2.27126	-19.4589	-23.319	-2.07436	30.9689	-6.3257	-6.41324
0.7435	52.072	32.5792	42.0526	48.6093	0	-7.96113	32.374	-33.0459	28.5174	-2.07436	5.91875	21.3292	-27.5758
0.744	-10.2895	53.0041	-13.3798	13.1784	0	6.4398	-9.2003	21.302	-23.319	-22.9541	12.1813	-6.3257	0.640941
0.7445	24.3558	18.9627	-13.3798	-22.2524	0	-7.96113	25.4449	-12.6654	-97.3712	-15.9942	5.91875	21.3292	-62.8466
0.745	-10.2895	25.771	7.40737	-8.08006	0	49.6426	-9.2003	-12.6654	-15.9138	4.88555	-0.34377	14.4155	21.8035
0.7455	-3.36041	32.5792	-13.3798	-15.1662	0	20.8407	4.65779	-26.2524	-23.319	11.8455	-0.34377	7.50173	0.640941
0.746	-3.36041	18.9627	0.478326	13.1784	0	-0.760664	4.65779	-5.87195	28.5174	18.8054	-37.9189	-6.3257	14.7493
0.7465	-3.36041	-15.0787	0.478326	-22.2524	0	-7.96113	-16.1293	-5.87195	-23.319	-9.03427	30.9689	35.1566	14.7493
0.747	3.56864	-42.3118	21.2655	-0.99389	0	-7.96113	-43.8455	28.0954	-15.9138	25.7653	-0.34377	-6.3257	14.7493
0.7475	-24.1475	18.9627	-6.45072	20.2646	0	28.0412	25.4449	34.8889	-15.9138	-22.9541	-0.34377	35.1566	7.69512
0.748	-3.36041	-28.6953	-13.3798	13.1784	0	-7.96113	-36.9165	7.71501	-30.7243	-15.9942	-6.6063	-20.1531	-6.41324
0.7485	-3.36041	-21.887	-20.3088	-15.1662	0	20.8407	-43.8455	-19.4589	43.3279	-22.9541	-37.9189	14.4155	42.966
0.749	10.4977	-8.27044	-20.3088	27.3508	0	-7.96113	-2.27126	-33.0459	-8.50862	25.7653	5.91875	0.588018	21.8035
0.7495	3.56864	5.34612	-13.3798	-8.08006	0	13.6403	-29.9874	-5.87195	-23.319	-15.9942	-12.8688	-33.9806	0.640941
0.75	24.3558	18.9627	-6.45072	-22.2524	0	-15.1616	18.5159	0.92153	-8.50862	32.7252	-0.34377	7.50173	0.640941
0.7505	3.56864	5.34612	7.40737	-0.99389	0	-22.362	-2.27126	7.71501	28.5174	18.8054	18.4438	28.2429	21.8035
0.751	17.4267	-1.46216	-13.3798	-8.08006	0	6.4398	11.5868	0.92153	-67.7503	18.8054	5.91875	35.1566	0.640941
0.7515	24.3558	-1.46216	-13.3798	-0.99389	0	-15.1616	-36.9165	-26.2524	28.5174	-2.07436	-0.34377	7.50173	21.8035
0.752	17.4267	-1.46216	-20.3088	-0.99389	0	-29.5625	46.2321	41.6824	-8.50862	4.88555	12.1813	0.588018	-20.5216
0.7525	10.4977	-28.6953	28.1945	6.09228	0	6.4398	18.5159	7.71501	-8.50862	4.88555	-0.34377	-6.3257	14.7493
0.753	-3.36041	5.34612	0.478326	20.2646	0	-7.96113	11.5868	-5.87195	6.30181	18.8054	-0.34377	69.7252	-6.41324
0.7535	-3.36041	-21.887	21.2655	-15.1662	0	13.6403	11.5868	-26.2524	-1.10341	4.88555	5.91875	-6.3257	0.640941
0.754	24.3558	18.9627	14.3364	6.09228	0	20.8407	18.5159	-5.87195	-15.9138	-9.03427	-12.8688	-33.9806	21.8035
0.7545	10.4977	-8.27044	-20.3088	-8.08006	0	-22.362	-9.2003	-12.6654	-8.50862	18.8054	-19.1313	-20.1531	50.0202
0.755	3.56864	-15.0787	-20.3088	-0.99389	0	-0.760664	18.5159	-26.2524	-8.50862	-22.9541	-0.34377	-27.0668	7.69512
0.7555	-10.2895	-1.46216	21.2655	6.09228	0	20.8407	18.5159	7.71501	-30.7243	-22.9541	-0.34377	14.4155	-34.6299
0.756	-17.2185	32.5792	-20.3088	-15.1662	0	-15.1616	-16.1293	-33.0459	-1.10341	11.8455	-0.34377	-20.1531	-41.6841
0.7565	3.56864	-1.46216	42.0526	13.1784	0	-7.96113	18.5159	-12.6654	6.30181	-22.9541	30.9689	42.0703	0.640941
0.757	-3.36041	18.9627	7.40737	-22.2524	0	-36.763	-9.2003	-26.2524	-1.10341	11.8455	-19.1313	-20.1531	-27.5758
0.7575	17.4267	5.34612	-20.3088	27.3508	0	20.8407	-36.9165	0.92153	-8.50862	-9.03427	5.91875	0.588018	-20.5216
0.758	17.4267	5.34612	0.478326	20.2646	0	-22.362	11.5868	-12.6654	-8.50862	-22.9541	-19.1313	14.4155	64.1285
0.7585	-3.36041	-8.27044	-27.2379	-22.2524	0	6.4398	-23.0584	-5.87195	-1.10341	-9.03427	-0.34377	-33.9806	-48.7383
0.759	-3.36041	-35.5036	-27.2379	13.1784	0	35.2416	18.5159	-39.8393	-8.50862	-36.8739	5.91875	28.2429	-34.6299
0.7595	24.3558	-21.887	7.40737	-15.1662	0	13.6403	-2.27126	14.5085	-30.7243	-9.03427	24.7063	0.588018	21.8035
0.76	-10.2895	25.771	-13.3798	6.09228	0	28.0412	18.5159	-5.87195	-23.319	18.8054	5.91875	-20.1531	14.7493
0.7605	10.4977	-8.27044	-13.3798	20.2646	0	-0.760664	-9.2003	-5.87195	-38.1295	-2.07436	-12.8688	0.588018	7.69512
0.761	24.3558	5.34612	21.2655	34.4369	0	56.843	67.0192	75.6498	-30.7243	-15.9942	24.7063	-20.1531	-6.41324
0.7615	-10.2895	-8.27044	-6.45072	20.2646	0	-0.760664	-9.2003	14.5085	-1.10341	-2.07436	-6.6063	7.50173	28.8576
0.762	-17.2185	18.9627	-6.45072	-0.99389	0	6.4398	11.5868	0.92153	-30.7243	4.88555	-31.6564	-33.9806	-6.41324
0.7625	-10.2895	5.34612	-20.3088	-0.99389	0	6.4398	-16.1293	0.92153	-1.10341	-22.9541	5.91875	21.3292	-20.5216
0.763	10.4977	5.34612	0.478326	20.2646	0	-15.1616	-9.2003	14.5085	43.3279	11.8455	5.91875	-6.3257	28.8576
0.7635	-24.1475	-15.0787	-20.3088	-36.4247	0	-7.96113	4.65779	0.92153	21.1122	-9.03427	30.9689	0.588018	21.8035
0.764	24.3558	-8.27044	7.40737	-8.08006	0	-15.1616	11.5868	-12.6654	-23.319	-2.07436	-0.34377	28.2429	14.7493
0.7645	-17.2185	-8.27044	-6.45072	-15.1662	0	-22.362	4.65779	-19.4589	6.30181	4.88555	5.91875	28.2429	14.7493
0.765	-31.0766	5.34612	0.478326	-0.99389	0	20.8407	39.303	14.5085	35.9227	-36.8739	-0.34377	-13.2394	7.69512
0.7655	24.3558	5.34612	42.0526	-29.3386	0	6.4398	-36.9165	21.302	28.5174	-9.03427	-12.8688	14.4155	7.69512
0.766	10.4977	5.34612	-13.3798	-43.5109	0	28.0412	53.1611	-19.4589	-15.9138	18.8054	18.4438	-13.2394	-6.41324
0.7665	-24.1475	-15.0787	-6.45072	-29.3386	0	-29.5625	11.5868	-12.6654	35.9227	-22.9541	-25.3939	-20.1531	-13.4674
0.767	-17.2185	5.34612	28.1945	-0.99389	0	20.8407	32.374	-5.87195	-1.10341	-2.07436	30.9689	28.2429	0.640941
0.7675	-24.1475	-15.0787	7.40737	-0.99389	0	20.8407	32.374	0.92153	-8.50862	32.7252	18.4438	-54.7217	7.69512
0.768	-10.2895	-8.27044	7.40737	-8.08006	0	-0.760664	39.303	-39.8393	-1.10341	18.8054	62.2815	42.0703	14.7493
0.7685	-10.2895	46.1958	-27.2379	-36.4247	0	-36.763	4.65779	-5.87195	6.30181	-15.9942	-12.8688	28.2429	-41.6841
0.769	-24.1475	-35.5036	0.478326	-36.4247	0	-7.96113	-2.27126	0.92153	-30.7243	11.8455	-6.6063	-20.1531	28.8576
0.7695	17.4267	-8.27044	21.2655	34.4369	0	-58.3644	25.4449	0.92153	43.3279	18.8054	-0.34377	7.50173	50.0202
0.77	-10.2895	-15.0787	-6.45072	6.09228	0	6.4398	-23.0584	28.0954	-8.50862	-9.03427	-12.8688	28.2429	14.7493
0.7705	3.56864	-8.27044	7.40737	6.09228	0	20.8407	-16.1293	-12.6654	6.30181	-22.9541	-6.6063	0.588018	28.8576
0.771	17.4267	-8.27044	0.478326	6.09228	0	6.4398	4.65779	21.302	28.5174	-15.9942	-6.6063	-20.1531	0.640941
0.7715	-24.1475	-35.5036	0.478326	6.09228	0	-0.760664	-9.2003	-19.4589	-1.10341	11.8455	18.4438	21.3292	35.9118
0.772	10.4977	-1.46216	-6.45072	-8.08006	0	13.6403	11.5868	-5.87195	-23.319	-22.9541	-19.1313	14.4155	14.7493
0.7725	10.4977	-8.27044	-6.45072	-22.2524	0	64.0435	32.374	21.302	35.9227	4.88555	-0.34377	-20.1531	28.8576
0.773	-10.2895	-15.0787	-6.45072	6.09228	0	20.8407	32.374	-5.87195	-15.9138	-29.914	-0.34377	-27.0668	28.8576
0.7735	31.2848	18.9627	-6.45072	13.1784	0	-15.1616	4.65779	0.92153	-8.50862	4.88555	-56.7065	-20.1531	-6.41324
0.774	3.56864	-15.0787	0.478326	-8.08006	0	-0.760664	4.65779	-19.4589	-1.10341	25.7653	-19.1313	21.3292	-13.4674
0.7745	24.3558	18.9627	-20.3088	27.3508	0	-7.96113	25.4449	28.0954	35.9227	25.7653	12.1813	28.2429	7.69512
0.775	3.56864	5.34612	-20.3088	-29.3386	0	6.4398	-2.27126	-33.0459	-8.50862	18.8054	12.1813	-20.1531	7.69512
0.7755	17.4267	18.9627	-13.3798	-0.99389	0	-7.96113	-2.27126	-12.6654	6.30181	32.7252	-19.1313	-47.808	-6.41324
0.776	-31.0766	-42.3118	-27.2379	-15.1662	0	28.0412	32.374	-19.4589	-8.50862	4.88555	-0.34377	-20.1531	7.69512
0.7765	38.2139	-1.46216	-20.3088	-15.1662	0	-0.760664	-9.2003	0.92153	-23.319	-15.9942	-0.34377	14.4155	28.8576
0.777	24.3558	32.5792	14.3364	-15.1662	0	-7.96113	-16.1293	-19.4589	-38.1295	-15.9942	24.7063	-20.1531	0.640941
0.7775	-17.2185	-21.887	-6.45072	-8.08006	0	-7.96113	-16.1293	21.302	-1.10341	-2.07436	-0.34377	-20.1531	7.69512
0.778	-3.36041	-1.46216	35.1236	-0.99389	0	13.6403	18.5159	-19.4589	-30.7243	-9.03427	-6.6063	0.588018	-6.41324
0.7785	17.4267	46.1958	7.40737	34.4369	0	13.6403	53.1611	41.6824	-23.319	-2.07436	-12.8688	7.50173	21.8035
0.779	-17.2185	32.5792	-20.3088	-36.4247	0	28.0412	32.374	28.0954	-15.9138	4.88555	12.1813	-40.8943	0.640941
0.7795	-10.2895	-1.46216	-6.45072	-22.2524	0	-7.96113	4.65779	21.302	21.1122	4.88555	-12.8688	7.50173	35.9118
0.78	10.4977	18.9627	0.478326	13.1784	0	-0.760664	-9.2003	-19.4589	-8.50862	39.6851	-6.6063	-20.1531	-41.6841
0.7805	-31.0766	18.9627	0.478326	-8.08006	0	-0.760664	-16.1293	-26.2524	6.30181	-15.9942	24.7063	28.2429	7.69512
0.781	3.56864	-15.0787	14.3364	-22.2524	0	-7.96113	-23.0584	14.5085	28.5174	-15.9942	5.91875	7.50173	0.640941
0.7815	17.4267	5.34612	-6.45072	6.09228	0	-15.1616	-2.27126	0.92153	-8.50862	-15.9942	-12.8688	-6.3257	-6.41324
0.782	-17.2185	-42.3118	35.1236	-15.1662	0	-7.96113	11.5868	-5.87195	21.1122	4.88555	-6.6063	0.588018	35.9118
0.7825	10.4977	39.3875	21.2655	-15.1662	0	6.4398	-36.9165	-12.6654	6.30181	-15.9942	-12.8688	28.2429	-20.5216
0.783	-17.2185	-8.27044	-20.3088	-8.08006	0	20.8407	11.5868	-26.2524	21.1122	32.7252	30.9689	7.50173	-20.5216
0.7835	-3.36041	18.9627	7.40737	6.09228	0	13.6403	-23.0584	7.71501	-1.10341	32.7252	5.91875	14.4155	21.8035
0.784	-10.2895	5.34612	-6.45072	34.4369	0	-7.96113	4.65779	0.92153	-15.9138	4.88555	18.4438	14.4155	0.640941
0.7845	-3.36041	-21.887	-20.3088	6.09228	0	-7.96113	-16.1293	0.92153	21.1122	11.8455	-12.8688	14.4155	-13.4674
0.785	31.2848	-21.887	7.40737	-15.1662	0	-36.763	-2.27126	-12.6654	-1.10341	25.7653	5.91875	-33.9806	-41.6841
0.7855	-10.2895	5.34612	0.478326	-8.08006	0	13.6403	-9.2003	-26.2524	-1.10341	-9.03427	-0.34377	-27.0668	28.8576
0.786	-10.2895	5.34612	0.478326	13.1784	0	-0.760664	-23.0584	0.92153	-1.10341	18.8054	-0.34377	-33.9806	0.640941
0.7865	17.4267	32.5792	-6.45072	-0.99389	0	13.6403	18.5159	28.0954	-8.50862	-29.914	5.91875	0.588018	0.640941
0.787	10.4977	53.0041	-20.3088	-22.2524	0	13.6403	4.65779	0.92153	-1.10341	32.7252	30.9689	7.50173	21.8035
0.7875	10.4977	-8.27044	-6.45072	13.1784	0	6.4398	18.5159	7.71501	21.1122	-2.07436	-0.34377	7.50173	0.640941
0.788	-44.9347	-8.27044	28.1945	-0.99389	0	35.2416	-2.27126	-12.6654	6.30181	-50.7937	-19.1313	7.50173	-20.5216
0.7885	31.2848	25.771	0.478326	55.6955	0	-22.362	-2.27126	0.92153	-15.9138	4.88555	12.1813	21.3292	0.640941
0.789	10.4977	-1.46216	35.1236	-29.3386	0	-7.96113	4.65779	21.302	6.30181	25.7653	-25.3939	48.984	7.69512
0.7895	10.4977	5.34612	7.40737	13.1784	0	13.6403	-16.1293	14.5085	-15.9138	-9.03427	-0.34377	-6.3257	-41.6841
0.79	17.4267	18.9627	14.3364	-0.99389	0	-15.1616	-2.27126	14.5085	-15.9138	-9.03427	-25.3939	35.1566	0.640941
0.7905	3.56864	-1.46216	-13.3798	-8.08006	0	-0.760664	18.5159	7.71501	21.1122	-2.07436	30.9689	7.50173	0.640941
0.791	24.3558	25.771	14.3364	-8.08006	0	-0.760664	11.5868	-39.8393	-8.50862	-2.07436	18.4438	35.1566	-48.7383
0.7915	24.3558	18.9627	7.40737	-22.2524	0	-36.763	18.5159	7.71501	-15.9138	-15.9942	5.91875	-27.0668	-34.6299
0.792	10.4977	18.9627	0.478326	41.5231	0	-0.760664	18.5159	41.6824	-8.50862	-29.914	-19.1313	-27.0668	21.8035
0.7925	-10.2895	32.5792	-20.3088	13.1784	0	6.4398	-2.27126	21.302	-8.50862	-29.914	5.91875	7.50173	-6.41324
0.793	-17.2185	25.771	-13.3798	-8.08006	0	-36.763	-16.1293	0.92153	-38.1295	46.645	-6.6063	-13.2394	-34.6299
0.7935	3.56864	46.1958	21.2655	-29.3386	0	-0.760664	-29.9874	-5.87195	21.1122	39.6851	24.7063	-27.0668	-6.41324
0.794	10.4977	5.34612	7.40737	-22.2524	0	-0.760664	-2.27126	7.71501	-8.50862	-2.07436	-12.8688	-27.0668	78.2369
0.7945	-3.36041	5.34612	-13.3798	27.3508	0	-36.763	25.4449	7.71501	-38.1295	18.8054	5.91875	28.2429	-6.41324
0.795	-24.1475	18.9627	-13.3798	20.2646	0	-15.1616	-16.1293	0.92153	-8.50862	-2.07436	-0.34377	-47.808	92.3452
0.7955	-24.1475	25.771	0.478326	13.1784	0	13.6403	-9.2003	-46.6328	6.30181	32.7252	30.9689	21.3292	21.8035
0.796	31.2848	18.9627	0.478326	-22.2524	0	20.8407	-16.1293	-5.87195	-1.10341	-15.9942	-37.9189	14.4155	21.8035
0.7965	31.2848	39.3875	14.3364	20.2646	0	-15.1616	-29.9874	7.71501	-1.10341	32.7252	18.4438	21.3292	-6.41324
0.797	10.4977	5.34612	-6.45072	-0.99389	0	-0.760664	-16.1293	-39.8393	-38.1295	-2.07436	5.91875	-33.9806	14.7493
0.7975	-3.36041	32.5792	14.3364	-0.99389	0	6.4398	-2.27126	14.5085	-15.9138	-9.03427	-6.6063	0.588018	-27.5758
0.798	10.4977	-15.0787	0.478326	20.2646	0	28.0412	4.65779	7.71501	-15.9138	11.8455	12.1813	-27.0668	-6.41324
0.7985	-58.7928	-42.3118	0.478326	-8.08006	0	13.6403	4.65779	-19.4589	-15.9138	-9.03427	-19.1313	28.2429	-6.41324
0.799	24.3558	5.34612	28.1945	-8.08006	0	-7.96113	39.303	21.302	-1.10341	11.8455	-0.34377	0.588018	7.69512
0.7995	-3.36041	-28.6953	-41.096	-15.1662	0	-7.96113	32.374	21.302	-1.10341	-2.07436	5.91875	0.588018	21.8035
0.8	-24.1475	32.5792	-13.3798	-8.08006	0	42.4421	4.65779	-5.87195	-52.9399	-29.914	-37.9189	-47.808	-13.4674
0.8005	10.4977	-15.0787	-6.45072	41.5231	0	6.4398	25.4449	7.71501	-15.9138	-2.07436	-25.3939	-13.2394	0.640941
0.801	-10.2895	5.34612	0.478326	-0.99389	0	-29.5625	-9.2003	14.5085	-8.50862	32.7252	5.91875	7.50173	7.69512
0.8015	-17.2185	5.34612	-6.45072	-43.5109	0	-0.760664	18.5159	0.92153	-15.9138	4.88555	5.91875	-27.0668	7.69512
0.802	3.56864	18.9627	-13.3798	-22.2524	0	-0.760664	4.65779	62.0628	-30.7243	-22.9541	-6.6063	-13.2394	21.8035
0.8025	3.56864	5.34612	-20.3088	13.1784	0	-7.96113	4.65779	-5.87195	-8.50862	18.8054	5.91875	42.0703	0.640941
0.803	-31.0766	-35.5036	7.40737	-8.08006	0	-43.9634	-16.1293	-12.6654	35.9227	-9.03427	-0.34377	14.4155	-6.41324
0.8035	-3.36041	-1.46216	14.3364	-0.99389	0	-7.96113	-23.0584	-33.0459	-23.319	-22.9541	12.1813	-61.6354	7.69512
0.804	52.072	-15.0787	7.40737	-22.2524	0	-22.362	18.5159	-26.2524	-1.10341	-22.9541	5.91875	28.2429	21.8035
0.8045	10.4977	5.34612	-20.3088	13.1784	0	28.0412	-16.1293	-12.6654	-15.9138	-9.03427	-44.1814	7.50173	-13.4674
0.805	38.2139	5.34612	-13.3798	-8.08006	0	-22.362	-29.9874	0.92153	6.30181	-57.7536	5.91875	42.0703	14.7493
0.8055	-38.0056	-1.46216	-41.096	27.3508	0	6.4398	-2.27126	-19.4589	6.30181	4.88555	37.2314	14.4155	-6.41324
0.806	31.2848	18.9627	-13.3798	-8.08006	0	-7.96113	-9.2003	7.71501	-45.5347	4.88555	24.7063	14.4155	28.8576
0.8065	3.56864	25.771	21.2655	6.09228	0	6.4398	4.65779	-12.6654	-23.319	46.645	12.1813	-6.3257	21.8035
0.807	17.4267	-21.887	-13.3798	-50.5971	0	28.0412	11.5868	0.92153	6.30181	4.88555	-0.34377	28.2429	-13.4674
0.8075	31.2848	18.9627	7.40737	13.1784	0	13.6403	11.5868	-26.2524	-8.50862	18.8054	-25.3939	-20.1531	7.69512
0.808	24.3558	-28.6953	-6.45072	-43.5109	0	13.6403	-23.0584	0.92153	-23.319	-29.914	18.4438	-6.3257	28.8576
0.8085	10.4977	-8.27044	0.478326	13.1784	0	-22.362	4.65779	0.92153	-15.9138	32.7252	37.2314	14.4155	35.9118
0.809	-10.2895	-21.887	0.478326	6.09228	0	-7.96113	-29.9874	-19.4589	6.30181	-2.07436	-0.34377	-20.1531	0.640941
0.8095	-3.36041	-49.1201	21.2655	13.1784	0	35.2416	-2.27126	0.92153	-1.10341	4.88555	-0.34377	-33.9806	21.8035
0.81	-10.2895	-8.27044	7.40737	-15.1662	0	-7.96113	-16.1293	-5.87195	6.30181	-15.9942	-6.6063	14.4155	14.7493
0.8105	-10.2895	-28.6953	21.2655	13.1784	0	6.4398	4.65779	7.71501	6.30181	-9.03427	-12.8688	-6.3257	21.8035
0.811	24.3558	5.34612	14.3364	13.1784	0	-7.96113	4.65779	-12.6654	-23.319	4.88555	12.1813	0.588018	7.69512
0.8115	-24.1475	-8.27044	-6.45072	-29.3386	0	-29.5625	39.303	-5.87195	-1.10341	-22.9541	-37.9189	-13.2394	28.8576
0.812	10.4977	18.9627	-41.096	20.2646	0	13.6403	18.5159	14.5085	6.30181	11.8455	-0.34377	-13.2394	-27.5758
0.8125	17.4267	-21.887	-20.3088	-15.1662	0	-0.760664	18.5159	-26.2524	6.30181	11.8455	-19.1313	21.3292	14.7493
0.813	-31.0766	18.9627	-13.3798	-8.08006	0	-0.760664	25.4449	-5.87195	-15.9138	39.6851	5.91875	14.4155	-48.7383
0.8135	-24.1475	-35.5036	14.3364	13.1784	0	20.8407	25.4449	7.71501	21.1122	-9.03427	-19.1313	-27.0668	21.8035
0.814	-10.2895	-1.46216	28.1945	-15.1662	0	-0.760664	-9.2003	7.71501	21.1122	18.8054	12.1813	7.50173	-6.41324
0.8145	-31.0766	-1.46216	21.2655	-15.1662	0	-0.760664	53.1611	7.71501	-1.10341	-15.9942	12.1813	-13.2394	14.7493
0.815	17.4267	18.9627	-27.2379	-29.3386	0	-0.760664	4.65779	-39.8393	-30.7243	-22.9541	12.1813	-75.4629	-27.5758
0.8155	24.3558	25.771	0.478326	13.1784	0	-7.96113	25.4449	7.71501	21.1122	-2.07436	12.1813	-20.1531	-13.4674
0.816	10.4977	39.3875	21.2655	-15.1662	0	-0.760664	-2.27126	-12.6654	-15.9138	-22.9541	18.4438	-20.1531	35.9118
0.8165	-17.2185	46.1958	0.478326	6.09228	0	-36.763	4.65779	-26.2524	-30.7243	-9.03427	5.91875	0.588018	14.7493
0.817	17.4267	25.771	-6.45072	-22.2524	0	-15.1616	11.5868	-26.2524	-8.50862	-22.9541	18.4438	0.588018	28.8576
0.8175	3.56864	-1.46216	0.478326	-0.99389	0	-51.1639	11.5868	7.71501	-8.50862	-36.8739	-12.8688	0.588018	7.69512
0.818	-3.36041	5.34612	14.3364	-8.08006	0	-29.5625	-9.2003	-19.4589	21.1122	-36.8739	-19.1313	-6.3257	-13.4674
0.8185	-10.2895	5.34612	28.1945	-15.1662	0	6.4398	-2.27126	-19.4589	-38.1295	-9.03427	-12.8688	-33.9806	14.7493
0.819	17.4267	5.34612	28.1945	-50.5971	0	20.8407	4.65779	0.92153	-1.10341	11.8455	5.91875	-13.2394	14.7493
0.8195	-3.36041	-1.46216	14.3364	-15.1662	0	13.6403	4.65779	-5.87195	6.30181	39.6851	30.9689	21.3292	21.8035
0.82	45.1429	32.5792	-20.3088	6.09228	0	28.0412	25.4449	7.71501	-30.7243	-9.03427	12.1813	0.588018	-6.41324
0.8205	-3.36041	-1.46216	21.2655	-0.99389	0	-36.763	-29.9874	-12.6654	-23.319	-15.9942	-12.8688	7.50173	7.69512
0.821	17.4267	-49.1201	-20.3088	-15.1662	0	-0.760664	25.4449	-46.6328	35.9227	-2.07436	12.1813	35.1566	-27.5758
0.8215	24.3558	-8.27044	14.3364	34.4369	0	49.6426	18.5159	62.0628	65.5435	11.8455	5.91875	28.2429	7.69512
0.822	3.56864	-15.0787	-13.3798	-0.99389	0	6.4398	11.5868	21.302	35.9227	11.8455	-0.34377	7.50173	14.7493
0.8225	17.4267	18.9627	-27.2379	-0.99389	0	6.4398	-23.0584	-5.87195	-15.9138	11.8455	24.7063	-33.9806	0.640941
0.823	31.2848	32.5792	35.1236	27.3508	0	35.2416	25.4449	-5.87195	21.1122	39.6851	-19.1313	-6.3257	21.8035
0.8235	3.56864	25.771	-6.45072	-29.3386	0	-7.96113	-2.27126	48.4759	-23.319	-36.8739	-0.34377	-20.1531	42.966
0.824	-3.36041	-8.27044	-20.3088	34.4369	0	-7.96113	-2.27126	-12.6654	-8.50862	11.8455	5.91875	7.50173	-34.6299
0.8245	-31.0766	5.34612	-13.3798	-36.4247	0	-7.96113	-43.8455	-5.87195	-1.10341	18.8054	12.1813	55.8978	7.69512
0.825	45.1429	5.34612	0.478326	20.2646	0	6.4398	-29.9874	-19.4589	6.30181	18.8054	5.91875	21.3292	28.8576
0.8255	-17.2185	5.34612	-20.3088	-15.1662	0	13.6403	18.5159	7.71501	-23.319	-15.9942	-6.6063	-6.3257	50.0202
0.826	10.4977	18.9627	14.3364	34.4369	0	13.6403	18.5159	0.92153	35.9227	11.8455	-0.34377	7.50173	14.7493
0.8265	31.2848	32.5792	14.3364	41.5231	0	-0.760664	46.2321	-39.8393	-8.50862	18.8054	5.91875	0.588018	-13.4674
0.827	10.4977	5.34612	-6.45072	41.5231	0	-7.96113	4.65779	-5.87195	43.3279	-2.07436	-12.8688	7.50173	-133.388
0.8275	-3.36041	-8.27044	-6.45072	-8.08006	0	-7.96113	11.5868	7.71501	65.5435	-22.9541	-19.1313	-6.3257	-13.4674
0.828	-17.2185	25.771	0.478326	6.09228	0	-15.1616	11.5868	7.71501	-8.50862	11.8455	5.91875	14.4155	50.0202
0.8285	3.56864	18.9627	-27.2379	-15.1662	0	-22.362	-29.9874	7.71501	-8.50862	11.8455	5.91875	14.4155	78.2369
0.829	17.4267	25.771	-6.45072	-29.3386	0	6.4398	-2.27126	-12.6654	-8.50862	4.88555	12.1813	-6.3257	50.0202
0.8295	17.4267	39.3875	-6.45072	27.3508	0	56.843	-2.27126	34.8889	35.9227	-2.07436	-6.6063	0.588018	-6.41324
0.83	-3.36041	-8.27044	-6.45072	27.3508	0	6.4398	46.2321	14.5085	-30.7243	11.8455	-0.34377	-27.0668	-91.0633
0.8305	-17.2185	5.34612	0.478326	-0.99389	0	-29.5625	-2.27126	21.302	6.30181	-15.9942	-19.1313	14.4155	14.7493
0.831	-10.2895	-21.887	-20.3088	-0.99389	0	-29.5625	-29.9874	-33.0459	-1.10341	-50.7937	5.91875	0.588018	-6.41324
0.8315	-10.2895	-1.46216	-6.45072	-0.99389	0	-43.9634	-23.0584	7.71501	6.30181	-2.07436	-12.8688	0.588018	7.69512
0.832	-3.36041	-1.46216	-27.2379	-0.99389	0	-15.1616	-71.5617	0.92153	-1.10341	11.8455	-12.8688	28.2429	21.8035
0.8325	3.56864	-8.27044	0.478326	-22.2524	0	-7.96113	53.1611	0.92153	-30.7243	-9.03427	12.1813	14.4155	14.7493
0.833	10.4977	32.5792	-6.45072	-0.99389	0	28.0412	-29.9874	7.71501	-30.7243	-29.914	-19.1313	14.4155	0.640941
0.8335	-17.2185	-8.27044	7.40737	-15.1662	0	-15.1616	18.5159	7.71501	28.5174	-2.07436	18.4438	0.588018	-13.4674
0.834	-10.2895	-1.46216	-13.3798	-8.08006	0	-15.1616	11.5868	-39.8393	50.7331	-15.9942	-31.6564	-13.2394	7.69512
0.8345	-10.2895	-1.46216	0.478326	-22.2524	0	-22.362	-16.1293	-19.4589	21.1122	-9.03427	-0.34377	-6.3257	-13.4674
0.835	-24.1475	-1.46216	0.478326	-15.1662	0	64.0435	11.5868	-53.4263	-1.10341	-9.03427	5.91875	7.50173	14.7493
0.8355	-17.2185	-15.0787	-20.3088	-15.1662	0	-29.5625	-9.2003	-26.2524	-1.10341	-15.9942	-6.6063	21.3292	92.3452
0.836	10.4977	25.771	-13.3798	20.2646	0	6.4398	-43.8455	7.71501	28.5174	4.88555	5.91875	35.1566	7.69512
0.8365	17.4267	-8.27044	-13.3798	-15.1662	0	28.0412	-2.27126	-12.6654	6.30181	-15.9942	12.1813	-13.2394	0.640941
0.837	10.4977	5.34612	-27.2379	-15.1662	0	-7.96113	11.5868	-19.4589	35.9227	-9.03427	-0.34377	28.2429	7.69512
0.8375	31.2848	-15.0787	28.1945	-0.99389	0	20.8407	32.374	-19.4589	6.30181	-22.9541	12.1813	-40.8943	-27.5758
0.838	3.56864	32.5792	-20.3088	6.09228	0	-7.96113	-2.27126	-5.87195	-15.9138	-2.07436	12.1813	0.588018	21.8035
0.8385	10.4977	5.34612	-6.45072	6.09228	0	6.4398	-29.9874	-26.2524	-8.50862	-29.914	-12.8688	-20.1531	7.69512
0.839	-10.2895	-15.0787	-6.45072	-8.08006	0	35.2416	-9.2003	7.71501	21.1122	39.6851	12.1813	0.588018	28.8576
0.8395	-10.2895	18.9627	14.3364	-22.2524	0	35.2416	11.5868	-12.6654	-30.7243	-9.03427	5.91875	-6.3257	0.640941
0.84	-3.36041	-15.0787	-41.096	-29.3386	0	6.4398	11.5868	7.71501	-23.319	-9.03427	18.4438	35.1566	0.640941
0.8405	31.2848	32.5792	-27.2379	-8.08006	0	35.2416	-9.2003	7.71501	-60.3451	-9.03427	-19.1313	-33.9806	64.1285
0.841	-17.2185	5.34612	-6.45072	-29.3386	0	6.4398	25.4449	-26.2524	21.1122	39.6851	30.9689	7.50173	7.69512
0.8415	3.56864	5.34612	-20.3088	-0.99389	0	-15.1616	32.374	-5.87195	-1.10341	-9.03427	12.1813	-13.2394	7.69512
0.842	-3.36041	18.9627	7.40737	6.09228	0	-0.760664	18.5159	14.5085	-1.10341	11.8455	12.1813	-6.3257	14.7493
0.8425	45.1429	-8.27044	-13.3798	6.09228	0	20.8407	-29.9874	0.92153	-1.10341	-22.9541	-44.1814	-20.1531	35.9118
0.843	24.3558	-15.0787	-6.45072	-0.99389	0	6.4398	-16.1293	21.302	-30.7243	-9.03427	-0.34377	-6.3257	-13.4674
0.8435	-17.2185	25.771	28.1945	-29.3386	0	-7.96113	4.65779	-26.2524	-8.50862	-22.9541	12.1813	-6.3257	-6.41324
0.844	-3.36041	5.34612	28.1945	-0.99389	0	-7.96113	-29.9874	0.92153	43.3279	46.645	5.91875	-47.808	-6.41324
0.8445	17.4267	25.771	-13.3798	-22.2524	0	28.0412	39.303	14.5085	-38.1295	-15.9942	18.4438	-6.3257	21.8035
0.845	-10.2895	-8.27044	-20.3088	-0.99389	0	20.8407	-23.0584	7.71501	28.5174	-2.07436	-19.1313	14.4155	-13.4674
0.8455	17.4267	-1.46216	-6.45072	-0.99389	0	56.843	25.4449	48.4759	-30.7243	-64.7136	-6.6063	-54.7217	0.640941
0.846	10.4977	53.0041	-13.3798	-29.3386	0	-36.763	-9.2003	14.5085	-38.1295	-2.07436	30.9689	-13.2394	14.7493
0.8465	-24.1475	-1.46216	7.40737	20.2646	0	6.4398	32.374	-19.4589	6.30181	25.7653	-0.34377	7.50173	-34.6299
0.847	3.56864	25.771	21.2655	27.3508	0	6.4398	18.5159	21.302	6.30181	-9.03427	-6.6063	0.588018	7.69512
0.8475	3.56864	59.8124	7.40737	-8.08006	0	6.4398	4.65779	-26.2524	35.9227	25.7653	-6.6063	28.2429	-6.41324
0.848	-10.2895	18.9627	0.478326	13.1784	0	13.6403	4.65779	0.92153	-8.50862	-15.9942	-25.3939	-27.0668	-13.4674
0.8485	24.3558	-1.46216	14.3364	-15.1662	0	-7.96113	-9.2003	0.92153	-1.10341	-29.914	12.1813	0.588018	-55.7925
0.849	38.2139	-15.0787	21.2655	6.09228	0	-7.96113	-9.2003	0.92153	6.30181	4.88555	-25.3939	28.2429	35.9118
0.8495	-24.1475	-1.46216	21.2655	-43.5109	0	-7.96113	11.5868	0.92153	-15.9138	-9.03427	18.4438	-13.2394	28.8576
0.85	-10.2895	-8.27044	-27.2379	-8.08006	0	-7.96113	53.1611	21.302	6.30181	25.7653	12.1813	14.4155	0.640941
0.8505	17.4267	5.34612	-27.2379	6.09228	0	-7.96113	-16.1293	-12.6654	-1.10341	4.88555	24.7063	-47.808	-34.6299
0.851	3.56864	-8.27044	-13.3798	-22.2524	0	-7.96113	-2.27126	0.92153	-30.7243	18.8054	-0.34377	0.588018	-20.5216
0.8515	-10.2895	32.5792	-6.45072	6.09228	0	-0.760664	-9.2003	-12.6654	-30.7243	-43.8338	-19.1313	0.588018	-41.6841
0.852	24.3558	18.9627	-13.3798	13.1784	0	35.2416	25.4449	-5.87195	-15.9138	-9.03427	12.1813	-33.9806	-6.41324
0.8525	-3.36041	18.9627	0.478326	-0.99389	0	-7.96113	25.4449	34.8889	-1.10341	-22.9541	-25.3939	-54.7217	28.8576
0.853	10.4977	5.34612	-27.2379	-43.5109	0	-7.96113	11.5868	34.8889	-45.5347	4.88555	49.7564	-20.1531	14.7493
0.8535	-3.36041	5.34612	-13.3798	6.09228	0	13.6403	-29.9874	0.92153	-8.50862	4.88555	5.91875	42.0703	35.9118
0.854	3.56864	18.9627	35.1236	-8.08006	0	-7.96113	4.65779	-12.6654	-15.9138	-36.8739	-0.34377	-13.2394	-41.6841
0.8545	3.56864	-8.27044	0.478326	-8.08006	0	-0.760664	11.5868	0.92153	-15.9138	18.8054	24.7063	-6.3257	-6.41324
0.855	24.3558	5.34612	-20.3088	-43.5109	0	-29.5625	25.4449	-5.87195	28.5174	-9.03427	-37.9189	-6.3257	14.7493
0.8555	24.3558	-15.0787	21.2655	6.09228	0	28.0412	-9.2003	14.5085	-23.319	-2.07436	-19.1313	7.50173	-20.5216
0.856	31.2848	5.34612	-20.3088	-29.3386	0	-0.760664	18.5159	28.0954	-1.10341	-22.9541	12.1813	-40.8943	14.7493
0.8565	24.3558	-15.0787	-13.3798	-22.2524	0	13.6403	-2.27126	7.71501	-8.50862	18.8054	-12.8688	48.984	21.8035
0.857	10.4977	-28.6953	-6.45072	20.2646	0	-15.1616	-16.1293	-19.4589	-8.50862	-43.8338	12.1813	14.4155	-34.6299
0.8575	-24.1475	-1.46216	0.478326	13.1784	0	-0.760664	18.5159	0.92153	21.1122	-15.9942	12.1813	-6.3257	28.8576
0.858	-31.0766	-28.6953	0.478326	-22.2524	0	-7.96113	32.374	21.302	-1.10341	-2.07436	-37.9189	-13.2394	14.7493
0.8585	31.2848	18.9627	-13.3798	34.4369	0	-7.96113	-16.1293	-12.6654	21.1122	-9.03427	-12.8688	14.4155	21.8035
0.859	10.4977	-28.6953	-13.3798	-8.08006	0	20.8407	-2.27126	-26.2524	43.3279	4.88555	30.9689	-20.1531	-34.6299
0.8595	-10.2895	-15.0787	14.3364	13.1784	0	13.6403	-23.0584	14.5085	28.5174	-2.07436	5.91875	7.50173	-20.5216
0.86	-3.36041	-35.5036	-27.2379	6.09228	0	-15.1616	-23.0584	34.8889	21.1122	-9.03427	5.91875	-20.1531	28.8576
0.8605	-3.36041	-35.5036	-6.45072	13.1784	0	20.8407	4.65779	-19.4589	-30.7243	-15.9942	-0.34377	7.50173	-27.5758
0.861	31.2848	32.5792	21.2655	41.5231	0	42.4421	-9.2003	0.92153	-1.10341	11.8455	-19.1313	14.4155	-13.4674
0.8615	-3.36041	-15.0787	35.1236	20.2646	0	-22.362	25.4449	14.5085	21.1122	-2.07436	12.1813	28.2429	-6.41324
0.862	24.3558	-1.46216	21.2655	-8.08006	0	-0.760664	18.5159	-19.4589	-1.10341	-9.03427	-0.34377	14.4155	28.8576
0.8625	-38.0056	32.5792	-6.45072	-0.99389	0	28.0412	39.303	34.8889	6.30181	18.8054	12.1813	-47.808	-6.41324
0.863	-31.0766	5.34612	-20.3088	6.09228	0	6.4398	4.65779	7.71501	-15.9138	-29.914	24.7063	0.588018	0.640941
0.8635	-3.36041	-1.46216	-6.45072	-15.1662	0	-22.362	11.5868	21.302	-38.1295	-15.9942	12.1813	-6.3257	-6.41324
0.864	31.2848	5.34612	0.478326	-22.2524	0	6.4398	39.303	14.5085	21.1122	4.88555	5.91875	-6.3257	-20.5216
0.8645	-17.2185	-76.3532	-27.2379	-71.8556	0	-58.3644	-29.9874	-67.0133	-38.1295	11.8455	-0.34377	-27.0668	35.9118
0.865	10.4977	-21.887	-13.3798	-15.1662	0	6.4398	11.5868	-12.6654	-15.9138	4.88555	-12.8688	7.50173	21.8035
0.8655	3.56864	-8.27044	0.478326	-0.99389	0	13.6403	25.4449	-5.87195	6.30181	4.88555	-0.34377	21.3292	7.69512
0.866	-3.36041	5.34612	-20.3088	-0.99389	0	-0.760664	-16.1293	-12.6654	-1.10341	11.8455	-50.444	-13.2394	0.640941
0.8665	24.3558	-8.27044	14.3364	-0.99389	0	-7.96113	11.5868	14.5085	21.1122	18.8054	-25.3939	-27.0668	-27.5758
0.867	-24.1475	-15.0787	-27.2379	20.2646	0	-22.362	18.5159	-19.4589	-8.50862	25.7653	24.7063	7.50173	21.8035
0.8675	17.4267	18.9627	14.3364	-22.2524	0	6.4398	4.65779	-5.87195	43.3279	25.7653	5.91875	21.3292	7.69512
0.868	10.4977	-8.27044	-6.45072	-8.08006	0	-15.1616	4.65779	41.6824	-15.9138	-9.03427	12.1813	0.588018	7.69512
0.8685	3.56864	25.771	-6.45072	-29.3386	0	6.4398	-29.9874	0.92153	21.1122	-2.07436	-25.3939	7.50173	28.8576
0.869	-3.36041	-1.46216	-13.3798	-8.08006	0	6.4398	-16.1293	-5.87195	-8.50862	18.8054	-0.34377	-13.2394	7.69512
0.8695	65.9301	18.9627	7.40737	-8.08006	0	35.2416	-23.0584	7.71501	-8.50862	-9.03427	24.7063	21.3292	-6.41324
0.87	10.4977	-8.27044	-6.45072	-22.2524	0	-51.1639	-16.1293	-33.0459	28.5174	-15.9942	-0.34377	0.588018	7.69512
0.8705	10.4977	39.3875	-20.3088	13.1784	0	20.8407	4.65779	14.5085	-1.10341	-2.07436	12.1813	7.50173	-6.41324
0.871	10.4977	-8.27044	-6.45072	-29.3386	0	-15.1616	11.5868	0.92153	-1.10341	-9.03427	12.1813	7.50173	21.8035
0.8715	-17.2185	25.771	28.1945	-15.1662	0	-7.96113	11.5868	0.92153	-23.319	-15.9942	-0.34377	21.3292	-6.41324
0.872	-17.2185	18.9627	-6.45072	-8.08006	0	6.4398	-29.9874	-39.8393	-30.7243	-22.9541	-37.9189	-6.3257	-6.41324
0.8725	-24.1475	-28.6953	0.478326	41.5231	0	20.8407	39.303	21.302	-1.10341	-2.07436	-19.1313	14.4155	0.640941
0.873	-24.1475	-28.6953	28.1945	13.1784	0	-7.96113	4.65779	-12.6654	-45.5347	4.88555	-12.8688	-20.1531	-13.4674
0.8735	-3.36041	-1.46216	21.2655	34.4369	0	20.8407	-2.27126	-26.2524	-15.9138	-15.9942	30.9689	-20.1531	-13.4674
0.874	24.3558	-8.27044	28.1945	-0.99389	0	49.6426	-2.27126	7.71501	6.30181	25.7653	24.7063	7.50173	35.9118
0.8745	-10.2895	-8.27044	-20.3088	-22.2524	0	-15.1616	32.374	-5.87195	-1.10341	25.7653	-0.34377	-6.3257	-13.4674
0.875	-3.36041	-15.0787	-6.45072	-29.3386	0	13.6403	-9.2003	34.8889	28.5174	-29.914	-0.34377	7.50173	0.640941
0.8755	-31.0766	-8.27044	7.40737	13.1784	0	-7.96113	-2.27126	-19.4589	58.1383	-2.07436	-0.34377	0.588018	-6.41324
0.876	45.1429	-8.27044	0.478326	-0.99389	0	-7.96113	-16.1293	41.6824	-15.9138	-22.9541	5.91875	21.3292	21.8035
0.8765	-3.36041	-15.0787	14.3364	-0.99389	0	6.4398	11.5868	14.5085	-15.9138	4.88555	24.7063	7.50173	-69.9008
0.877	10.4977	5.34612	-6.45072	20.2646	0	-7.96113	32.374	7.71501	-45.5347	25.7653	-0.34377	-20.1531	14.7493
0.8775	10.4977	-49.1201	7.40737	-0.99389	0	-0.760664	-9.2003	34.8889	28.5174	-15.9942	37.2314	14.4155	-41.6841
0.878	-51.8637	-49.1201	-13.3798	-0.99389	0	6.4398	-2.27126	28.0954	-45.5347	11.8455	-6.6063	14.4155	0.640941
0.8785	-17.2185	18.9627	-13.3798	-8.08006	0	-0.760664	-9.2003	7.71501	-30.7243	-2.07436	24.7063	0.588018	28.8576
0.879	-3.36041	-8.27044	-6.45072	-8.08006	0	6.4398	25.4449	-33.0459	-45.5347	4.88555	-37.9189	-13.2394	-27.5758
0.8795	24.3558	25.771	-13.3798	13.1784	0	-15.1616	-16.1293	28.0954	-8.50862	-22.9541	5.91875	42.0703	28.8576
0.88	31.2848	25.771	0.478326	-0.99389	0	-43.9634	18.5159	0.92153	21.1122	-2.07436	-12.8688	7.50173	28.8576
0.8805	17.4267	-1.46216	-20.3088	-8.08006	0	13.6403	-9.2003	0.92153	35.9227	-2.07436	30.9689	-33.9806	42.966
0.881	-3.36041	-1.46216	-13.3798	-15.1662	0	-0.760664	-2.27126	7.71501	28.5174	25.7653	-12.8688	-27.0668	-6.41324
0.8815	3.56864	5.34612	-27.2379	20.2646	0	-22.362	-2.27126	-46.6328	-1.10341	-9.03427	-0.34377	21.3292	7.69512
0.882	24.3558	32.5792	-6.45072	-0.99389	0	13.6403	25.4449	0.92153	28.5174	-22.9541	-12.8688	-27.0668	-27.5758
0.8825	31.2848	32.5792	-20.3088	13.1784	0	-7.96113	4.65779	28.0954	-8.50862	-29.914	-0.34377	-33.9806	28.8576
0.883	-10.2895	-21.887	-27.2379	-0.99389	0	-15.1616	18.5159	-33.0459	-8.50862	-9.03427	49.7564	-6.3257	0.640941
0.8835	3.56864	25.771	7.40737	-36.4247	0	-7.96113	-36.9165	34.8889	-1.10341	-22.9541	24.7063	-6.3257	28.8576
0.884	-31.0766	5.34612	7.40737	-15.1662	0	-22.362	-2.27126	0.92153	-15.9138	-15.9942	-12.8688	7.50173	-27.5758
0.8845	-17.2185	-8.27044	-20.3088	-0.99389	0	42.4421	11.5868	55.2694	21.1122	4.88555	-6.6063	0.588018	21.8035
0.885	3.56864	59.8124	-6.45072	13.1784	0	13.6403	18.5159	0.92153	-8.50862	-36.8739	5.91875	7.50173	14.7493
0.8855	10.4977	-1.46216	21.2655	-15.1662	0	-0.760664	11.5868	0.92153	-23.319	-9.03427	-12.8688	-6.3257	-27.5758
0.886	3.56864	18.9627	0.478326	20.2646	0	-29.5625	25.4449	-26.2524	-30.7243	-22.9541	-12.8688	7.50173	21.8035
0.8865	31.2848	-15.0787	-6.45072	-22.2524	0	35.2416	-16.1293	0.92153	6.30181	-2.07436	-6.6063	7.50173	14.7493
0.887	3.56864	-8.27044	0.478326	13.1784	0	20.8407	-2.27126	0.92153	-38.1295	-9.03427	-12.8688	-47.808	0.640941
0.8875	-17.2185	-8.27044	-27.2379	-8.08006	0	6.4398	-16.1293	0.92153	-1.10341	25.7653	-19.1313	-6.3257	14.7493
0.888	-17.2185	-21.887	-13.3798	13.1784	0	20.8407	18.5159	-12.6654	-8.50862	-43.8338	-19.1313	-33.9806	0.640941
0.8885	10.4977	-21.887	7.40737	-29.3386	0	-7.96113	32.374	0.92153	21.1122	-15.9942	-0.34377	14.4155	-20.5216
0.889	3.56864	25.771	-6.45072	-8.08006	0	-7.96113	25.4449	-33.0459	-38.1295	-22.9541	12.1813	-6.3257	21.8035
0.8895	31.2848	-28.6953	21.2655	-8.08006	0	-7.96113	-9.2003	7.71501	35.9227	-15.9942	24.7063	0.588018	-6.41324
0.89	31.2848	-1.46216	0.478326	13.1784	0	20.8407	-9.2003	-12.6654	21.1122	4.88555	5.91875	-54.7217	7.69512
0.8905	-17.2185	18.9627	-20.3088	-29.3386	0	-15.1616	-23.0584	14.5085	6.30181	-9.03427	12.1813	7.50173	-27.5758
0.891	3.56864	-21.887	0.478326	20.2646	0	-0.760664	-57.7036	-26.2524	-1.10341	4.88555	5.91875	35.1566	14.7493
0.8915	-10.2895	-21.887	7.40737	-15.1662	0	-0.760664	-29.9874	-26.2524	-8.50862	32.7252	-0.34377	21.3292	-20.5216
0.892	-31.0766	-8.27044	0.478326	-0.99389	0	20.8407	32.374	0.92153	21.1122	11.8455	12.1813	42.0703	-13.4674
0.8925	-3.36041	25.771	14.3364	-22.2524	0	-22.362	11.5868	7.71501	-15.9138	-9.03427	12.1813	-13.2394	14.7493
0.893	17.4267	-8.27044	-13.3798	-43.5109	0	-0.760664	-36.9165	-12.6654	6.30181	-9.03427	-25.3939	35.1566	35.9118
0.8935	17.4267	-1.46216	0.478326	13.1784	0	-0.760664	25.4449	-12.6654	6.30181	-15.9942	12.1813	35.1566	-6.41324
0.894	3.56864	-8.27044	-27.2379	-0.99389	0	20.8407	-9.2003	21.302	-38.1295	-22.9541	-19.1313	0.588018	28.8576
0.8945	-31.0766	5.34612	0.478326	13.1784	0	20.8407	-16.1293	-26.2524	-15.9138	-22.9541	5.91875	7.50173	21.8035
0.895	3.56864	18.9627	0.478326	20.2646	0	-0.760664	-16.1293	-12.6654	-23.319	-36.8739	-31.6564	7.50173	14.7493
0.8955	-3.36041	-1.46216	7.40737	-0.99389	0	13.6403	18.5159	0.92153	21.1122	-2.07436	5.91875	42.0703	-20.5216
0.896	-3.36041	-8.27044	0.478326	-8.08006	0	-29.5625	11.5868	-19.4589	43.3279	18.8054	-19.1313	35.1566	14.7493
0.8965	-17.2185	18.9627	28.1945	-8.08006	0	6.4398	11.5868	-33.0459	-23.319	-2.07436	-12.8688	-13.2394	0.640941
0.897	31.2848	5.34612	7.40737	27.3508	0	6.4398	11.5868	21.302	6.30181	4.88555	-25.3939	-20.1531	42.966
0.8975	-3.36041	39.3875	21.2655	-22.2524	0	13.6403	-9.2003	-5.87195	6.30181	-9.03427	-12.8688	14.4155	21.8035
0.898	3.56864	-42.3118	0.478326	6.09228	0	13.6403	-29.9874	-12.6654	-23.319	-15.9942	5.91875	21.3292	14.7493
0.8985	-3.36041	25.771	-6.45072	-29.3386	0	13.6403	39.303	-12.6654	6.30181	46.645	18.4438	35.1566	-13.4674
0.899	-3.36041	-8.27044	7.40737	27.3508	0	-15.1616	4.65779	-5.87195	-15.9138	18.8054	5.91875	-6.3257	28.8576
0.8995	-3.36041	5.34612	7.40737	-15.1662	0	-15.1616	4.65779	-26.2524	-8.50862	-36.8739	-25.3939	-13.2394	0.640941
0.9	17.4267	-21.887	7.40737	-8.08006	0	49.6426	18.5159	0.92153	-8.50862	-15.9942	12.1813	-20.1531	14.7493
0.9005	-10.2895	-35.5036	-6.45072	-15.1662	0	-22.362	-2.27126	7.71501	21.1122	25.7653	18.4438	7.50173	14.7493
0.901	-3.36041	-15.0787	-41.096	-15.1662	0	42.4421	46.2321	-12.6654	-1.10341	-9.03427	5.91875	0.588018	0.640941
0.9015	3.56864	25.771	-6.45072	13.1784	0	-15.1616	32.374	14.5085	-15.9138	4.88555	30.9689	7.50173	-13.4674
0.902	24.3558	-8.27044	-27.2379	-22.2524	0	-7.96113	-2.27126	-5.87195	-15.9138	-36.8739	-25.3939	21.3292	-20.5216
0.9025	31.2848	46.1958	-20.3088	34.4369	0	42.4421	-2.27126	-19.4589	-8.50862	18.8054	12.1813	48.984	7.69512
0.903	-31.0766	32.5792	7.40737	13.1784	0	-7.96113	-2.27126	21.302	28.5174	25.7653	5.91875	0.588018	21.8035
0.9035	-17.2185	-8.27044	0.478326	-0.99389	0	6.4398	11.5868	-5.87195	35.9227	-2.07436	-12.8688	-27.0668	-41.6841
0.904	10.4977	-15.0787	14.3364	-29.3386	0	-36.763	11.5868	7.71501	-8.50862	-9.03427	-31.6564	7.50173	-27.5758
0.9045	-31.0766	5.34612	-27.2379	-29.3386	0	-0.760664	-16.1293	21.302	6.30181	-22.9541	-19.1313	21.3292	-6.41324
0.905	10.4977	5.34612	-6.45072	20.2646	0	-36.763	-23.0584	7.71501	28.5174	-43.8338	-25.3939	-13.2394	-13.4674
0.9055	31.2848	18.9627	-6.45072	-15.1662	0	-7.96113	11.5868	14.5085	-15.9138	-9.03427	-12.8688	-13.2394	-6.41324
0.906	3.56864	-8.27044	35.1236	-8.08006	0	20.8407	-43.8455	0.92153	6.30181	-2.07436	-0.34377	7.50173	-13.4674
0.9065	3.56864	-28.6953	7.40737	20.2646	0	-7.96113	-9.2003	28.0954	6.30181	-36.8739	-25.3939	-13.2394	14.7493
0.907	-10.2895	25.771	-6.45072	-0.99389	0	6.4398	25.4449	-46.6328	35.9227	39.6851	-0.34377	0.588018	-27.5758
0.9075	24.3558	32.5792	28.1945	34.4369	0	6.4398	25.4449	41.6824	-15.9138	11.8455	-6.6063	-20.1531	0.640941
0.908	38.2139	-21.887	0.478326	6.09228	0	6.4398	4.65779	-19.4589	-1.10341	4.88555	-6.6063	-6.3257	21.8035
0.9085	3.56864	-21.887	14.3364	13.1784	0	6.4398	-9.2003	21.302	6.30181	-22.9541	18.4438	7.50173	28.8576
0.909	3.56864	-15.0787	-6.45072	-0.99389	0	-15.1616	-9.2003	-5.87195	21.1122	-15.9942	5.91875	-13.2394	-6.41324
0.9095	-24.1475	-1.46216	-20.3088	6.09228	0	64.0435	-16.1293	41.6824	-23.319	-2.07436	12.1813	0.588018	-20.5216
0.91	-17.2185	18.9627	0.478326	-15.1662	0	-0.760664	-2.27126	34.8889	-1.10341	18.8054	12.1813	-6.3257	21.8035
0.9105	17.4267	18.9627	-13.3798	-8.08006	0	-0.760664	-16.1293	-19.4589	21.1122	-43.8338	-19.1313	35.1566	42.966
0.911	10.4977	5.34612	21.2655	-0.99389	0	20.8407	18.5159	-12.6654	-8.50862	4.88555	-6.6063	0.588018	7.69512
0.9115	10.4977	18.9627	14.3364	20.2646	0	-22.362	-9.2003	7.71501	35.9227	-2.07436	24.7063	-20.1531	-6.41324
0.912	24.3558	18.9627	-20.3088	6.09228	0	-15.1616	18.5159	7.71501	21.1122	-9.03427	24.7063	28.2429	21.8035
0.9125	10.4977	5.34612	-48.025	-0.99389	0	28.0412	-9.2003	0.92153	28.5174	-15.9942	-12.8688	-27.0668	28.8576
0.913	-3.36041	-1.46216	7.40737	6.09228	0	56.843	73.9483	21.302	21.1122	-9.03427	-19.1313	-6.3257	0.640941
0.9135	-3.36041	-1.46216	-6.45072	-8.08006	0	-29.5625	11.5868	-19.4589	-15.9138	-15.9942	5.91875	-6.3257	-34.6299
0.914	17.4267	-15.0787	-27.2379	-0.99389	0	-7.96113	-2.27126	0.92153	28.5174	4.88555	-12.8688	-13.2394	-13.4674
0.9145	-24.1475	5.34612	-13.3798	-22.2524	0	-36.763	32.374	7.71501	-1.10341	-15.9942	-25.3939	-13.2394	7.69512
0.915	-3.36041	-1.46216	21.2655	-0.99389	0	6.4398	4.65779	0.92153	6.30181	18.8054	-0.34377	-27.0668	21.8035
0.9155	-24.1475	-1.46216	-6.45072	55.6955	0	13.6403	4.65779	14.5085	-30.7243	-2.07436	-0.34377	7.50173	50.0202
0.916	-24.1475	-21.887	-6.45072	-15.1662	0	-0.760664	11.5868	-26.2524	-23.319	11.8455	-12.8688	0.588018	-6.41324
0.9165	24.3558	18.9627	0.478326	34.4369	0	6.4398	-29.9874	-33.0459	28.5174	4.88555	18.4438	7.50173	57.0743
0.917	-17.2185	18.9627	-6.45072	-15.1662	0	13.6403	4.65779	-12.6654	-23.319	25.7653	12.1813	-27.0668	28.8576
0.9175	-17.2185	-35.5036	-6.45072	-22.2524	0	20.8407	-9.2003	0.92153	21.1122	-22.9541	18.4438	14.4155	-13.4674
0.918	-10.2895	18.9627	-6.45072	13.1784	0	49.6426	18.5159	7.71501	28.5174	-2.07436	18.4438	28.2429	7.69512
0.9185	-3.36041	-28.6953	-20.3088	27.3508	0	6.4398	4.65779	7.71501	-23.319	-29.914	-6.6063	-27.0668	-41.6841
0.919	-24.1475	5.34612	-20.3088	13.1784	0	-22.362	25.4449	7.71501	28.5174	11.8455	12.1813	-20.1531	0.640941
0.9195	10.4977	5.34612	0.478326	-36.4247	0	13.6403	4.65779	28.0954	21.1122	-2.07436	37.2314	-20.1531	21.8035
0.92	-10.2895	-1.46216	-20.3088	6.09228	0	6.4398	4.65779	48.4759	-38.1295	-43.8338	-25.3939	-6.3257	-20.5216
0.9205	3.56864	-15.0787	14.3364	6.09228	0	-0.760664	32.374	-26.2524	-8.50862	-2.07436	37.2314	28.2429	14.7493
0.921	-10.2895	-1.46216	-6.45072	-15.1662	0	-7.96113	4.65779	-5.87195	-8.50862	18.8054	-12.8688	0.588018	0.640941
0.9215	-10.2895	-8.27044	-13.3798	6.09228	0	6.4398	-36.9165	-5.87195	-8.50862	11.8455	-12.8688	-54.7217	0.640941
0.922	17.4267	25.771	-13.3798	-0.99389	0	35.2416	46.2321	-5.87195	21.1122	-2.07436	-25.3939	0.588018	-6.41324
0.9225	24.3558	18.9627	-34.1669	-36.4247	0	-0.760664	18.5159	-26.2524	6.30181	-2.07436	5.91875	-33.9806	-6.41324
0.923	17.4267	18.9627	21.2655	-8.08006	0	-22.362	-50.7746	7.71501	-15.9138	-2.07436	-6.6063	7.50173	78.2369
0.9235	3.56864	-21.887	21.2655	41.5231	0	6.4398	11.5868	7.71501	-15.9138	18.8054	-12.8688	35.1566	28.8576
0.924	3.56864	-8.27044	-6.45072	-36.4247	0	35.2416	4.65779	-19.4589	28.5174	25.7653	5.91875	-6.3257	14.7493
0.9245	-24.1475	25.771	-20.3088	-0.99389	0	-7.96113	-16.1293	14.5085	-30.7243	-2.07436	37.2314	7.50173	-6.41324
0.925	-10.2895	18.9627	7.40737	-8.08006	0	49.6426	18.5159	0.92153	6.30181	18.8054	18.4438	28.2429	-13.4674
0.9255	3.56864	-28.6953	-6.45072	-22.2524	0	6.4398	4.65779	-19.4589	6.30181	11.8455	18.4438	0.588018	21.8035
0.926	-17.2185	18.9627	-6.45072	-22.2524	0	-7.96113	11.5868	14.5085	-30.7243	11.8455	-19.1313	14.4155	14.7493
0.9265	-3.36041	-1.46216	-13.3798	-15.1662	0	-15.1616	-2.27126	-19.4589	-15.9138	11.8455	-0.34377	-27.0668	-13.4674
0.927	-10.2895	18.9627	0.478326	20.2646	0	-0.760664	4.65779	21.302	-15.9138	-22.9541	12.1813	7.50173	-41.6841
0.9275	17.4267	25.771	7.40737	13.1784	0	28.0412	-2.27126	55.2694	6.30181	18.8054	24.7063	14.4155	-13.4674
0.928	-24.1475	18.9627	-13.3798	-29.3386	0	13.6403	-2.27126	28.0954	-23.319	32.7252	5.91875	0.588018	7.69512
0.9285	10.4977	-15.0787	0.478326	-8.08006	0	20.8407	32.374	28.0954	-8.50862	-29.914	5.91875	14.4155	14.7493
0.929	3.56864	-1.46216	-13.3798	13.1784	0	-0.760664	4.65779	-5.87195	-23.319	18.8054	24.7063	7.50173	7.69512
0.9295	-3.36041	-15.0787	-6.45072	6.09228	0	-15.1616	18.5159	-5.87195	-15.9138	4.88555	-19.1313	21.3292	21.8035
0.93	38.2139	18.9627	7.40737	27.3508	0	6.4398	32.374	-12.6654	-15.9138	-2.07436	-0.34377	55.8978	-27.5758
0.9305	38.2139	5.34612	28.1945	-8.08006	0	6.4398	-36.9165	-5.87195	-23.319	-9.03427	5.91875	-47.808	-27.5758
0.931	-10.2895	-21.887	28.1945	-8.08006	0	28.0412	18.5159	7.71501	-1.10341	-43.8338	-12.8688	35.1566	-27.5758
0.9315	24.3558	5.34612	-20.3088	-0.99389	0	20.8407	-36.9165	7.71501	6.30181	-9.03427	-0.34377	35.1566	21.8035
0.932	10.4977	-21.887	0.478326	-15.1662	0	13.6403	11.5868	-12.6654	-1.10341	18.8054	37.2314	-27.0668	14.7493
0.9325	24.3558	18.9627	0.478326	-29.3386	0	-22.362	-23.0584	-19.4589	-8.50862	25.7653	37.2314	-6.3257	-6.41324
0.933	-31.0766	-8.27044	-6.45072	-36.4247	0	-15.1616	-9.2003	14.5085	-23.319	18.8054	5.91875	-20.1531	-20.5216
0.9335	3.56864	32.5792	7.40737	27.3508	0	-15.1616	39.303	0.92153	50.7331	-15.9942	-19.1313	35.1566	0.640941
0.934	17.4267	25.771	14.3364	-0.99389	0	-29.5625	4.65779	28.0954	-38.1295	-22.9541	-6.6063	-13.2394	7.69512
0.9345	17.4267	5.34612	14.3364	-8.08006	0	13.6403	-2.27126	-12.6654	-23.319	-15.9942	-6.6063	14.4155	50.0202
0.935	-10.2895	5.34612	-6.45072	20.2646	0	-7.96113	11.5868	-19.4589	28.5174	-2.07436	5.91875	-6.3257	28.8576
0.9355	10.4977	25.771	-20.3088	-22.2524	0	-0.760664	32.374	-26.2524	-1.10341	25.7653	-0.34377	-6.3257	14.7493
0.936	3.56864	-8.27044	7.40737	-15.1662	0	-15.1616	-9.2003	14.5085	-30.7243	-9.03427	12.1813	-6.3257	7.69512
0.9365	31.2848	-8.27044	14.3364	-22.2524	0	6.4398	11.5868	-19.4589	-23.319	-2.07436	5.91875	-6.3257	-34.6299
0.937	10.4977	-15.0787	0.478326	-22.2524	0	-0.760664	-16.1293	-19.4589	35.9227	-15.9942	-25.3939	-13.2394	14.7493
0.9375	-17.2185	5.34612	-20.3088	-29.3386	0	-0.760664	-29.9874	0.92153	6.30181	-9.03427	30.9689	28.2429	7.69512
0.938	-3.36041	-8.27044	14.3364	-22.2524	0	28.0412	11.5868	7.71501	28.5174	4.88555	-0.34377	28.2429	50.0202
0.9385	10.4977	-1.46216	-6.45072	-0.99389	0	6.4398	-2.27126	7.71501	35.9227	-2.07436	-0.34377	21.3292	14.7493
0.939	-24.1475	18.9627	-6.45072	-0.99389	0	-29.5625	-2.27126	-12.6654	-23.319	-29.914	-12.8688	-6.3257	-34.6299
0.9395	-10.2895	-35.5036	7.40737	-22.2524	0	-58.3644	18.5159	7.71501	-30.7243	-22.9541	-6.6063	-6.3257	-34.6299
0.94	24.3558	32.5792	21.2655	13.1784	0	6.4398	4.65779	-12.6654	28.5174	-9.03427	5.91875	-33.9806	-20.5216
0.9405	-72.6509	-1.46216	7.40737	-8.08006	0	-0.760664	-2.27126	7.71501	-23.319	-29.914	18.4438	-20.1531	0.640941
0.941	10.4977	18.9627	-27.2379	-0.99389	0	6.4398	-2.27126	-12.6654	-23.319	-15.9942	-0.34377	-13.2394	21.8035
0.9415	-17.2185	-21.887	-13.3798	-29.3386	0	-15.1616	4.65779	14.5085	35.9227	-29.914	-19.1313	-27.0668	-48.7383
0.942	45.1429	32.5792	0.478326	34.4369	0	-0.760664	-2.27126	-5.87195	21.1122	25.7653	18.4438	0.588018	0.640941
0.9425	10.4977	5.34612	28.1945	34.4369	0	-15.1616	-2.27126	-26.2524	-1.10341	-22.9541	-31.6564	28.2429	0.640941
0.943	17.4267	-28.6953	-20.3088	20.2646	0	35.2416	4.65779	-12.6654	-30.7243	-15.9942	5.91875	0.588018	-6.41324
0.9435	10.4977	-35.5036	7.40737	-8.08006	0	13.6403	32.374	-5.87195	-23.319	4.88555	30.9689	0.588018	28.8576
0.944	3.56864	25.771	7.40737	20.2646	0	20.8407	11.5868	-5.87195	6.30181	-9.03427	24.7063	0.588018	-20.5216
0.9445	17.4267	32.5792	14.3364	-8.08006	0	-15.1616	18.5159	0.92153	-8.50862	18.8054	5.91875	14.4155	7.69512
0.945	-3.36041	-8.27044	-6.45072	-29.3386	0	49.6426	-2.27126	-5.87195	-8.50862	11.8455	12.1813	-33.9806	14.7493
0.9455	-10.2895	5.34612	0.478326	13.1784	0	-7.96113	-9.2003	21.302	-1.10341	18.8054	-19.1313	21.3292	28.8576
0.946	38.2139	-1.46216	0.478326	-15.1662	0	-0.760664	11.5868	14.5085	-45.5347	-29.914	-19.1313	21.3292	35.9118
0.9465	10.4977	25.771	0.478326	-0.99389	0	13.6403	11.5868	-12.6654	50.7331	-15.9942	5.91875	14.4155	14.7493
0.947	-17.2185	-1.46216	-6.45072	-8.08006	0	28.0412	4.65779	21.302	28.5174	4.88555	-25.3939	35.1566	0.640941
0.9475	-24.1475	-8.27044	-6.45072	-8.08006	0	-0.760664	-16.1293	-26.2524	21.1122	4.88555	37.2314	-6.3257	35.9118
0.948	17.4267	5.34612	-13.3798	-0.99389	0	28.0412	11.5868	21.302	-30.7243	-9.03427	-6.6063	7.50173	0.640941
0.9485	-10.2895	-8.27044	0.478326	-8.08006	0	13.6403	11.5868	7.71501	21.1122	-9.03427	12.1813	-6.3257	-20.5216
0.949	-10.2895	-28.6953	0.478326	-36.4247	0	-7.96113	-2.27126	14.5085	-15.9138	25.7653	-0.34377	0.588018	-6.41324
0.9495	10.4977	5.34612	28.1945	13.1784	0	6.4398	11.5868	0.92153	6.30181	11.8455	5.91875	-20.1531	21.8035
0.95	-31.0766	18.9627	-6.45072	-0.99389	0	20.8407	-29.9874	21.302	35.9227	4.88555	18.4438	21.3292	-27.5758
0.9505	10.4977	32.5792	0.478326	-0.99389	0	71.2439	32.374	48.4759	6.30181	-15.9942	5.91875	28.2429	35.9118
0.951	-3.36041	-8.27044	14.3364	6.09228	0	-22.362	-23.0584	-26.2524	-1.10341	4.88555	-0.34377	-33.9806	-13.4674
0.9515	-31.0766	25.771	0.478326	-15.1662	0	-7.96113	4.65779	0.92153	-38.1295	11.8455	-12.8688	7.50173	21.8035
0.952	24.3558	25.771	14.3364	-29.3386	0	49.6426	-2.27126	-33.0459	6.30181	-9.03427	12.1813	21.3292	0.640941
0.9525	-31.0766	5.34612	14.3364	-8.08006	0	-15.1616	-2.27126	0.92153	6.30181	-22.9541	5.91875	14.4155	35.9118
0.953	3.56864	5.34612	-13.3798	-22.2524	0	-15.1616	4.65779	7.71501	43.3279	32.7252	56.019	90.4663	-20.5216
0.9535	17.4267	5.34612	7.40737	-0.99389	0	-7.96113	-9.2003	21.302	21.1122	-36.8739	5.91875	-27.0668	35.9118
0.954	-24.1475	32.5792	-20.3088	-0.99389	0	35.2416	18.5159	-5.87195	-52.9399	25.7653	-6.6063	-40.8943	28.8576
0.9545	17.4267	-8.27044	-34.1669	-50.5971	0	-15.1616	-36.9165	14.5085	-1.10341	-9.03427	-6.6063	42.0703	-13.4674
0.955	-10.2895	-15.0787	7.40737	-22.2524	0	20.8407	32.374	7.71501	65.5435	60.5648	24.7063	42.0703	28.8576
0.9555	10.4977	18.9627	-6.45072	-0.99389	0	42.4421	-9.2003	0.92153	21.1122	4.88555	12.1813	0.588018	21.8035
0.956	3.56864	5.34612	7.40737	-0.99389	0	20.8407	4.65779	14.5085	21.1122	-15.9942	18.4438	-33.9806	-13.4674
0.9565	-3.36041	5.34612	-13.3798	-36.4247	0	28.0412	4.65779	21.302	6.30181	4.88555	-31.6564	42.0703	-27.5758
0.957	17.4267	25.771	-13.3798	20.2646	0	6.4398	-9.2003	14.5085	-8.50862	18.8054	5.91875	-20.1531	7.69512
0.9575	-31.0766	5.34612	-13.3798	-0.99389	0	-22.362	-23.0584	-5.87195	-8.50862	-22.9541	-19.1313	21.3292	7.69512
0.958	-3.36041	25.771	-13.3798	-15.1662	0	28.0412	-16.1293	14.5085	43.3279	-15.9942	24.7063	-20.1531	35.9118
0.9585	-10.2895	-21.887	0.478326	13.1784	0	6.4398	-9.2003	0.92153	-30.7243	-9.03427	24.7063	21.3292	-13.4674
0.959	-3.36041	-15.0787	-13.3798	-0.99389	0	-7.96113	25.4449	-26.2524	-8.50862	39.6851	-6.6063	-13.2394	50.0202
0.9595	-3.36041	-49.1201	-13.3798	-29.3386	0	-0.760664	-43.8455	0.92153	-1.10341	25.7653	18.4438	7.50173	7.69512
0.96	-31.0766	-21.887	14.3364	-0.99389	0	20.8407	18.5159	-5.87195	6.30181	-36.8739	-6.6063	-68.5492	7.69512
0.9605	-38.0056	32.5792	21.2655	20.2646	0	28.0412	-9.2003	28.0954	6.30181	-2.07436	5.91875	7.50173	28.8576
0.961	-44.9347	18.9627	-6.45072	-15.1662	0	-29.5625	4.65779	7.71501	-8.50862	11.8455	18.4438	35.1566	28.8576
0.9615	-17.2185	25.771	-6.45072	-22.2524	0	-15.1616	-23.0584	-33.0459	-23.319	-15.9942	-25.3939	28.2429	35.9118
0.962	-10.2895	-21.887	-13.3798	6.09228	0	-51.1639	4.65779	-12.6654	21.1122	-57.7536	5.91875	28.2429	28.8576
0.9625	-17.2185	32.5792	-27.2379	-0.99389	0	28.0412	-23.0584	0.92153	-15.9138	11.8455	-25.3939	7.50173	7.69512
0.963	10.4977	25.771	-27.2379	-22.2524	0	6.4398	11.5868	7.71501	-1.10341	-29.914	-25.3939	-27.0668	35.9118
0.9635	-10.2895	25.771	28.1945	13.1784	0	-15.1616	-2.27126	-26.2524	-15.9138	-50.7937	-19.1313	-40.8943	35.9118
0.964	-10.2895	32.5792	28.1945	-36.4247	0	-0.760664	-2.27126	14.5085	6.30181	-2.07436	12.1813	0.588018	0.640941
0.9645	17.4267	39.3875	7.40737	6.09228	0	-43.9634	-29.9874	-19.4589	35.9227	-2.07436	-19.1313	42.0703	-20.5216
0.965	3.56864	-15.0787	0.478326	-22.2524	0	-29.5625	-23.0584	-26.2524	28.5174	-9.03427	-12.8688	28.2429	14.7493
0.9655	3.56864	-15.0787	14.3364	-0.99389	0	6.4398	-2.27126	14.5085	21.1122	-2.07436	-6.6063	-33.9806	7.69512
0.966	-3.36041	-1.46216	7.40737	34.4369	0	13.6403	-9.2003	-5.87195	-23.319	-36.8739	-6.6063	-6.3257	7.69512
0.9665	-24.1475	-8.27044	14.3364	6.09228	0	13.6403	25.4449	34.8889	21.1122	-22.9541	-12.8688	21.3292	-13.4674
0.967	-17.2185	-8.27044	-6.45072	-29.3386	0	42.4421	-9.2003	-39.8393	-38.1295	18.8054	-12.8688	0.588018	42.966
0.9675	10.4977	-21.887	0.478326	20.2646	0	6.4398	-16.1293	0.92153	-30.7243	11.8455	12.1813	-20.1531	14.7493
0.968	17.4267	-42.3118	-6.45072	-0.99389	0	20.8407	-2.27126	7.71501	-38.1295	-29.914	18.4438	7.50173	-41.6841
0.9685	3.56864	25.771	-6.45072	-22.2524	0	-15.1616	18.5159	14.5085	-30.7243	-15.9942	-25.3939	14.4155	7.69512
0.969	31.2848	-15.0787	28.1945	-15.1662	0	13.6403	-2.27126	0.92153	-30.7243	32.7252	37.2314	-13.2394	0.640941
0.9695	24.3558	-1.46216	0.478326	6.09228	0	13.6403	-23.0584	-12.6654	-8.50862	-43.8338	30.9689	14.4155	-41.6841
0.97	24.3558	-1.46216	28.1945	-50.5971	0	-0.760664	-23.0584	-39.8393	-15.9138	-22.9541	-12.8688	14.4155	7.69512
0.9705	-10.2895	-35.5036	7.40737	13.1784	0	-22.362	-16.1293	14.5085	-1.10341	4.88555	5.91875	-6.3257	14.7493
0.971	-31.0766	-21.887	-6.45072	-0.99389	0	13.6403	-9.2003	-5.87195	-15.9138	-2.07436	-0.34377	-13.2394	7.69512
0.9715	31.2848	-21.887	-20.3088	13.1784	0	13.6403	-36.9165	14.5085	28.5174	-50.7937	43.4939	0.588018	7.69512
0.972	3.56864	5.34612	-13.3798	6.09228	0	-29.5625	-36.9165	0.92153	35.9227	11.8455	-0.34377	42.0703	-20.5216
0.9725	-17.2185	-1.46216	-20.3088	-0.99389	0	-0.760664	-9.2003	-26.2524	-8.50862	-22.9541	-6.6063	-20.1531	35.9118
0.973	-10.2895	-28.6953	7.40737	-15.1662	0	6.4398	11.5868	0.92153	35.9227	-2.07436	-19.1313	21.3292	0.640941
0.9735	24.3558	-8.27044	14.3364	-0.99389	0	28.0412	32.374	-5.87195	-8.50862	-2.07436	12.1813	0.588018	99.3994
0.974	10.4977	32.5792	14.3364	-36.4247	0	6.4398	-2.27126	-39.8393	-8.50862	-2.07436	-12.8688	0.588018	-13.4674
0.9745	-3.36041	18.9627	0.478326	6.09228	0	-0.760664	-2.27126	41.6824	-15.9138	-2.07436	-25.3939	21.3292	-20.5216
0.975	3.56864	46.1958	14.3364	-0.99389	0	13.6403	18.5159	0.92153	21.1122	-9.03427	-0.34377	-6.3257	-6.41324
0.9755	-17.2185	-15.0787	21.2655	6.09228	0	-7.96113	4.65779	14.5085	-23.319	-9.03427	30.9689	-13.2394	57.0743
0.976	10.4977	-1.46216	7.40737	-15.1662	0	13.6403	25.4449	-19.4589	-45.5347	32.7252	5.91875	0.588018	50.0202
0.9765	-24.1475	-21.887	-13.3798	20.2646	0	20.8407	53.1611	28.0954	58.1383	4.88555	5.91875	0.588018	28.8576
0.977	10.4977	5.34612	35.1236	-0.99389	0	-7.96113	39.303	-5.87195	21.1122	-29.914	-25.3939	28.2429	-20.5216
0.9775	-3.36041	-21.887	-13.3798	-15.1662	0	-15.1616	18.5159	0.92153	6.30181	32.7252	12.1813	21.3292	42.966
0.978	17.4267	-21.887	28.1945	-15.1662	0	-7.96113	-16.1293	-5.87195	28.5174	46.645	12.1813	-27.0668	0.640941
0.9785	-3.36041	5.34612	7.40737	6.09228	0	-0.760664	-2.27126	7.71501	-30.7243	-9.03427	-37.9189	7.50173	57.0743
0.979	-10.2895	32.5792	7.40737	27.3508	0	20.8407	39.303	14.5085	-23.319	-2.07436	-31.6564	21.3292	14.7493
0.9795	-24.1475	-8.27044	0.478326	-29.3386	0	28.0412	-23.0584	0.92153	-8.50862	25.7653	-25.3939	-6.3257	-34.6299
0.98	-10.2895	-21.887	0.478326	6.09228	0	13.6403	-2.27126	14.5085	-15.9138	-36.8739	-31.6564	14.4155	-20.5216
0.9805	-17.2185	-15.0787	-20.3088	-15.1662	0	35.2416	-2.27126	7.71501	-38.1295	4.88555	5.91875	14.4155	28.8576
0.981	24.3558	25.771	-20.3088	-29.3386	0	-15.1616	-2.27126	-5.87195	102.57	74.4847	24.7063	48.984	-27.5758
0.9815	24.3558	-1.46216	-27.2379	-15.1662	0	-7.96113	-9.2003	14.5085	-23.319	46.645	-0.34377	-6.3257	21.8035
0.982	-3.36041	18.9627	28.1945	6.09228	0	-22.362	25.4449	0.92153	-30.7243	-2.07436	-12.8688	-33.9806	-69.9008
0.9825	3.56864	-1.46216	14.3364	-15.1662	0	6.4398	-2.27126	14.5085	21.1122	-9.03427	-0.34377	0.588018	21.8035
0.983	-10.2895	39.3875	-13.3798	13.1784	0	13.6403	-16.1293	-12.6654	-38.1295	18.8054	12.1813	0.588018	-48.7383
0.9835	31.2848	-8.27044	0.478326	-8.08006	0	56.843	11.5868	28.0954	-8.50862	11.8455	12.1813	-54.7217	-6.41324
0.984	-44.9347	18.9627	-27.2379	13.1784	0	13.6403	-9.2003	-19.4589	21.1122	32.7252	-12.8688	21.3292	-6.41324
0.9845	38.2139	-15.0787	28.1945	34.4369	0	6.4398	-29.9874	0.92153	35.9227	-22.9541	-12.8688	0.588018	7.69512
0.985	-38.0056	-42.3118	28.1945	13.1784	0	-0.760664	-16.1293	-12.6654	-8.50862	4.88555	24.7063	14.4155	7.69512
0.9855	-10.2895	-35.5036	-6.45072	6.09228	0	-22.362	-36.9165	-5.87195	21.1122	-22.9541	-19.1313	-20.1531	50.0202
0.986	3.56864	-8.27044	28.1945	-8.08006	0	35.2416	4.65779	0.92153	35.9227	-9.03427	5.91875	28.2429	28.8576
0.9865	-10.2895	5.34612	0.478326	-8.08006	0	13.6403	-16.1293	41.6824	-8.50862	25.7653	-0.34377	14.4155	21.8035
0.987	-24.1475	-15.0787	-34.1669	27.3508	0	-29.5625	4.65779	14.5085	28.5174	-15.9942	-25.3939	-33.9806	-27.5758
0.9875	-31.0766	18.9627	-6.45072	20.2646	0	-0.760664	32.374	0.92153	6.30181	4.88555	-19.1313	-6.3257	-13.4674
0.988	3.56864	18.9627	0.478326	-15.1662	0	42.4421	25.4449	21.302	72.9487	25.7653	-12.8688	69.7252	14.7493
0.9885	-3.36041	5.34612	14.3364	-15.1662	0	-0.760664	-2.27126	21.302	-1.10341	-2.07436	5.91875	0.588018	28.8576
0.989	-38.0056	32.5792	-20.3088	-36.4247	0	-0.760664	4.65779	-5.87195	35.9227	-43.8338	5.91875	0.588018	7.69512
0.9895	10.4977	-1.46216	-20.3088	13.1784	0	6.4398	-2.27126	28.0954	-1.10341	11.8455	-0.34377	7.50173	0.640941
0.99	3.56864	-15.0787	-27.2379	6.09228	0	20.8407	32.374	0.92153	21.1122	-15.9942	18.4438	-6.3257	0.640941
0.9905	3.56864	25.771	0.478326	13.1784	0	-15.1616	4.65779	-5.87195	-15.9138	4.88555	-6.6063	0.588018	57.0743
0.991	-10.2895	18.9627	21.2655	-29.3386	0	13.6403	11.5868	7.71501	-38.1295	46.645	-12.8688	-33.9806	35.9118
0.9915	-38.0056	39.3875	35.1236	-15.1662	0	42.4421	-16.1293	-5.87195	58.1383	-9.03427	-6.6063	28.2429	-27.5758
0.992	17.4267	-1.46216	21.2655	6.09228	0	28.0412	25.4449	14.5085	-1.10341	-15.9942	12.1813	-13.2394	-34.6299
0.9925	-3.36041	-28.6953	-13.3798	-22.2524	0	-7.96113	-9.2003	41.6824	-15.9138	-15.9942	-12.8688	-13.2394	-62.8466
0.993	10.4977	25.771	0.478326	27.3508	0	20.8407	-23.0584	-12.6654	-1.10341	-15.9942	-6.6063	42.0703	14.7493
0.9935	10.4977	-35.5036	7.40737	-0.99389	0	-43.9634	18.5159	-12.6654	28.5174	-2.07436	5.91875	-13.2394	-34.6299
0.994	-17.2185	5.34612	21.2655	27.3508	0	20.8407	18.5159	-12.6654	-1.10341	-15.9942	-6.6063	-6.3257	-13.4674
0.9945	-10.2895	-8.27044	7.40737	-8.08006	0	-7.96113	4.65779	48.4759	-1.10341	-22.9541	-0.34377	-6.3257	7.69512
0.995	-17.2185	5.34612	-13.3798	13.1784	0	20.8407	18.5159	0.92153	-15.9138	-9.03427	-19.1313	0.588018	21.8035
0.9955	-17.2185	-15.0787	-6.45072	-8.08006	0	-0.760664	-29.9874	-19.4589	-8.50862	-9.03427	-6.6063	-27.0668	0.640941
0.996	3.56864	-1.46216	7.40737	6.09228	0	-29.5625	4.65779	0.92153	6.30181	-29.914	-37.9189	14.4155	-20.5216
0.9965	3.56864	5.34612	-20.3088	-15.1662	0	-0.760664	25.4449	7.71501	-30.7243	-9.03427	-19.1313	-6.3257	7.69512
0.997	38.2139	32.5792	-13.3798	20.2646	0	28.0412	-16.1293	34.8889	-8.50862	11.8455	-6.6063	0.588018	7.69512
0.9975	-31.0766	32.5792	-6.45072	-15.1662	0	-29.5625	-16.1293	28.0954	-8.50862	-9.03427	12.1813	35.1566	-6.41324
0.998	24.3558	18.9627	0.478326	-22.2524	0	20.8407	-9.2003	-19.4589	35.9227	-22.9541	-6.6063	-6.3257	0.640941
0.9985	3.56864	39.3875	14.3364	-36.4247	0	-22.362	-23.0584	-33.0459	21.1122	-36.8739	-0.34377	-6.3257	-6.41324
0.999	10.4977	32.5792	-27.2379	34.4369	0	28.0412	18.5159	7.71501	21.1122	-43.8338	-6.6063	35.1566	-27.5758
0.9995	-24.1475	-15.0787	-20.3088	-8.08006	0	-15.1616	4.65779	-26.2524	21.1122	25.7653	-6.6063	-20.1531	14.7493
[truncated: 48,001 more rows]
