# Supplementary material for: Foreshock-induced slip transients set mainshock nucleation timing
Source: Nature. 2026 May 6;653(8115):752–7. doi: 10.1038/s41586-026-10497-5 (PMC13190238; doi:10.1038/s41586-026-10497-5)
Supplement: Supplementary file 9 — Source Data Extended Data Fig. 4 [file 41586_2026_10497_MOESM9_ESM.xlsx]

## Sheet: Fig. S4
Afs (m/sec^2)	dtc (msec)	delta_a (microns)
338.428	22.6745	0.417217
1731.06	14.8038	0.55793
1252.35	53.8326	0.4893
114.375	51.5833	0.0818155
2518.82	16.5718	0.826223
895.666	40.8419	0.30372
957.389	34.6198	0.651832
2278.75	5.00339	0.162253
1308.24	21.3237	0.159814
1738.97	26.7544	0.41124
3992.66	1.13321	1.51552
661.58	7.24358	0.227586
1658.5	20.1295	0.657642
616.445	17.2261	0.124737
2455.05	6.83216	0.78728
1835.55	15.2882	0.454135
0	0	0
411.947	27.8805	0.0442836
0	0	0
1256.86	43.425	0.374128
2234.71	13.6792	0.44451
3874.77	3.31287	0.85967
0	0	0
3693.77	3.77692	0.993588
1899.47	8.0112	0.687922
3756.65	5.46359	1.0126
2308.31	13.0569	0.718753
0	0	0
5272.53	0.640058	2.70718
2102.33	29.8934	0.492998
1216.37	42.9943	0.186042
1573.56	46.9508	0.0636117
2840.55	27.1964	0.660882
3082.23	8.04005	0.539715
0	0	0
4731.96	2.1915	1.49787
4031.16	2.19905	1.09417
4213.28	5.85616	0.854547
0	0	0
443.539	10.8555	0.166544
4029.55	8.39795	1.05731
3862.26	12.8961	1.2028
0	0	0
3176.6	33.482	0.814217
2883.04	29.1326	0.490916
3134.14	40.1898	0.552152
3706.49	10.9305	1.09309
2311.76	30.9918	1.22422
4645.58	2.51185	1.19378
4196.43	9.35894	0.920933
2522.07	17.4301	0.366128
4133.3	13.6897	1.00637
2458.68	21.4071	0.175215
0	0	0
2241.82	15.9362	0.529841
4248.21	2.02812	0.148762
2671.45	6.48927	0.615202
3217.95	2.81886	1.27809
0	0	0
4982.59	3.1587	1.72779
3007.3	68.3023	0.912535
3204.85	16.2485	1.21124
0	0	0
1640.2	74.1213	0.2145
