# Supplementary material for: Foreshock-induced slip transients set mainshock nucleation timing
Source: Nature. 2026 May 6;653(8115):752–7. doi: 10.1038/s41586-026-10497-5 (PMC13190238; doi:10.1038/s41586-026-10497-5)
Supplement: Supplementary file 10 — Source Data Extended Data Fig. 5 [file 41586_2026_10497_MOESM10_ESM.xlsx]

## Sheet: Fig. S5
t d=0.25microns (msec)	t d=0.5microns (msec)	t d=0.75microns (msec)	t d=1.0microns (msec)	t d=1.25microns (msec)	t d=1.5microns (msec)	t d=1.75microns (msec)	t d=2microns (msec)	t d=2.25microns (msec)	t d=2.5microns (msec)	vr d=0.25microns (m/sec)	vr d=0.5microns (m/sec)	vr d=0.75microns (m/sec)	vr d=1.00microns (m/sec)	vr d=1.25microns (m/sec)	vr d=1.5microns (m/sec)	vr d=1.75microns (m/sec)	vr d=2.00microns (m/sec)	vr d=2.25microns (m/sec)	vr d=2.5microns (m/sec)
-1.8005e-22	-1.74444e-22	-1.73946e-22	-1.73858e-22	-1.73831e-22	-1.7382e-22	-1.73815e-22	-1.73812e-22	-1.73811e-22	-1.7381e-22	1298.42	1340.61	1343.94	1344.61	1344.82	1344.91	1344.95	1344.97	1344.98	1344.99
1.38667e-08	1.34085e-08	1.33735e-08	1.33664e-08	1.33642e-08	1.33633e-08	1.33629e-08	1.33627e-08	1.33626e-08	1.33625e-08	1293.71	1340.13	1343.82	1344.57	1344.81	1344.9	1344.94	1344.96	1344.98	1344.98
2.86324e-08	2.76372e-08	2.75611e-08	2.75456e-08	2.75408e-08	2.75389e-08	2.7538e-08	2.75376e-08	2.75373e-08	2.75372e-08	1288.56	1339.61	1343.69	1344.53	1344.78	1344.89	1344.93	1344.96	1344.97	1344.98
4.43611e-08	4.2737e-08	4.26125e-08	4.25872e-08	4.25793e-08	4.25762e-08	4.25748e-08	4.2574e-08	4.25736e-08	4.25734e-08	1282.94	1339.03	1343.55	1344.47	1344.76	1344.87	1344.93	1344.95	1344.97	1344.98
6.11226e-08	5.87618e-08	5.85805e-08	5.85437e-08	5.85322e-08	5.85277e-08	5.85255e-08	5.85245e-08	5.85238e-08	5.85235e-08	1276.79	1338.39	1343.39	1344.42	1344.73	1344.86	1344.92	1344.95	1344.97	1344.98
7.89923e-08	7.57691e-08	7.55211e-08	7.54707e-08	7.5455e-08	7.54488e-08	7.54459e-08	7.54444e-08	7.54435e-08	7.5443e-08	1270.1	1337.68	1343.22	1344.35	1344.7	1344.85	1344.91	1344.94	1344.96	1344.97
9.80529e-08	9.38203e-08	9.34938e-08	9.34274e-08	9.34067e-08	9.33985e-08	9.33947e-08	9.33927e-08	9.33916e-08	9.3391e-08	1262.81	1336.89	1343.02	1344.28	1344.67	1344.83	1344.9	1344.94	1344.96	1344.97
1.18394e-07	1.1298e-07	1.12562e-07	1.12477e-07	1.1245e-07	1.12439e-07	1.12435e-07	1.12432e-07	1.12431e-07	1.1243e-07	1254.88	1336.02	1342.81	1344.2	1344.64	1344.81	1344.89	1344.93	1344.95	1344.97
1.40114e-07	1.33319e-07	1.32792e-07	1.32685e-07	1.32651e-07	1.32638e-07	1.32632e-07	1.32629e-07	1.32627e-07	1.32626e-07	1246.28	1335.06	1342.57	1344.11	1344.6	1344.79	1344.88	1344.92	1344.95	1344.97
1.63321e-07	1.5491e-07	1.54256e-07	1.54123e-07	1.54081e-07	1.54065e-07	1.54057e-07	1.54053e-07	1.54051e-07	1.54049e-07	1236.95	1334	1342.31	1344.02	1344.55	1344.77	1344.86	1344.92	1344.94	1344.96
1.88132e-07	1.77832e-07	1.77029e-07	1.76865e-07	1.76814e-07	1.76794e-07	1.76784e-07	1.7678e-07	1.76777e-07	1.76775e-07	1226.87	1332.83	1342.01	1343.91	1344.5	1344.74	1344.85	1344.91	1344.94	1344.96
2.14677e-07	2.0217e-07	2.01192e-07	2.00992e-07	2.0093e-07	2.00905e-07	2.00894e-07	2.00888e-07	2.00884e-07	2.00882e-07	1215.98	1331.54	1341.69	1343.79	1344.45	1344.71	1344.83	1344.9	1344.93	1344.95
2.43099e-07	2.28014e-07	2.2683e-07	2.26588e-07	2.26512e-07	2.26482e-07	2.26468e-07	2.26461e-07	2.26457e-07	2.26455e-07	1204.24	1330.12	1341.33	1343.66	1344.39	1344.68	1344.81	1344.88	1344.92	1344.95
2.73555e-07	2.55459e-07	2.54033e-07	2.53742e-07	2.53651e-07	2.53615e-07	2.53598e-07	2.53589e-07	2.53584e-07	2.53581e-07	1191.61	1328.54	1340.94	1343.51	1344.32	1344.64	1344.79	1344.87	1344.92	1344.94
3.06219e-07	2.84608e-07	2.82899e-07	2.8255e-07	2.8244e-07	2.82397e-07	2.82377e-07	2.82366e-07	2.8236e-07	2.82357e-07	1178.05	1326.81	1340.5	1343.35	1344.25	1344.6	1344.77	1344.86	1344.91	1344.94
3.41284e-07	3.15572e-07	3.13531e-07	3.13112e-07	3.12981e-07	3.12929e-07	3.12905e-07	3.12893e-07	3.12886e-07	3.12881e-07	1163.52	1324.9	1340.01	1343.17	1344.17	1344.56	1344.75	1344.84	1344.9	1344.93
3.78964e-07	3.48468e-07	3.46036e-07	3.45537e-07	3.45381e-07	3.45319e-07	3.4529e-07	3.45275e-07	3.45266e-07	3.45261e-07	1147.99	1322.79	1339.48	1342.97	1344.07	1344.51	1344.72	1344.82	1344.88	1344.92
4.19497e-07	3.83421e-07	3.80531e-07	3.79937e-07	3.79752e-07	3.79678e-07	3.79644e-07	3.79626e-07	3.79616e-07	3.7961e-07	1131.44	1320.47	1338.88	1342.75	1343.97	1344.46	1344.69	1344.8	1344.87	1344.91
4.63148e-07	4.20567e-07	4.1714e-07	4.16435e-07	4.16215e-07	4.16127e-07	4.16086e-07	4.16065e-07	4.16053e-07	4.16046e-07	1113.81	1317.92	1338.23	1342.51	1343.86	1344.4	1344.65	1344.78	1344.86	1344.9
5.10215e-07	4.60051e-07	4.55994e-07	4.55159e-07	4.54897e-07	4.54793e-07	4.54745e-07	4.5472e-07	4.54705e-07	4.54697e-07	1095.11	1315.12	1337.5	1342.24	1343.74	1344.33	1344.61	1344.76	1344.84	1344.89
5.61028e-07	5.02028e-07	4.97233e-07	4.96245e-07	4.95935e-07	4.95812e-07	4.95754e-07	4.95724e-07	4.95707e-07	4.95697e-07	1075.3	1312.04	1336.7	1341.94	1343.6	1344.26	1344.57	1344.73	1344.82	1344.88
6.15961e-07	5.46666e-07	5.41007e-07	5.39838e-07	5.39471e-07	5.39325e-07	5.39257e-07	5.39222e-07	5.39202e-07	5.3919e-07	1054.37	1308.65	1335.81	1341.61	1343.45	1344.18	1344.52	1344.7	1344.8	1344.87
6.75433e-07	5.94147e-07	5.87473e-07	5.86093e-07	5.8566e-07	5.85487e-07	5.85407e-07	5.85365e-07	5.85341e-07	5.85327e-07	1032.32	1304.94	1334.83	1341.24	1343.28	1344.09	1344.47	1344.67	1344.78	1344.85
7.39919e-07	6.44663e-07	6.36801e-07	6.35173e-07	6.34661e-07	6.34458e-07	6.34363e-07	6.34313e-07	6.34285e-07	6.34268e-07	1009.13	1300.87	1333.75	1340.84	1343.09	1343.99	1344.41	1344.63	1344.76	1344.83
8.09955e-07	6.98426e-07	6.89172e-07	6.87252e-07	6.86649e-07	6.86409e-07	6.86296e-07	6.86238e-07	6.86205e-07	6.86185e-07	984.818	1296.41	1332.55	1340.39	1342.88	1343.88	1344.35	1344.59	1344.73	1344.82
8.8615e-07	7.55662e-07	7.44779e-07	7.42517e-07	7.41806e-07	7.41522e-07	7.41389e-07	7.4132e-07	7.41281e-07	7.41258e-07	959.378	1291.53	1331.23	1339.89	1342.65	1343.76	1344.28	1344.55	1344.7	1344.8
9.69198e-07	8.16617e-07	8.03827e-07	8.01163e-07	8.00325e-07	7.9999e-07	7.99834e-07	7.99753e-07	7.99707e-07	7.99679e-07	932.824	1286.2	1329.78	1339.35	1342.4	1343.63	1344.2	1344.5	1344.67	1344.77
1.05989e-06	8.81557e-07	8.66535e-07	8.63401e-07	8.62413e-07	8.62019e-07	8.61835e-07	8.61739e-07	8.61685e-07	8.61652e-07	905.174	1280.39	1328.18	1338.74	1342.12	1343.48	1344.11	1344.45	1344.63	1344.75
1.15915e-06	9.50773e-07	9.3314e-07	9.29452e-07	9.2829e-07	9.27825e-07	9.27608e-07	9.27495e-07	9.27431e-07	9.27393e-07	876.448	1274.04	1326.41	1338.07	1341.81	1343.31	1344.02	1344.39	1344.59	1344.72
1.26801e-06	1.02458e-06	1.00389e-06	9.99555e-07	9.98188e-07	9.9764e-07	9.97385e-07	9.97251e-07	9.97176e-07	9.97131e-07	846.672	1267.14	1324.46	1337.33	1341.46	1343.13	1343.91	1344.32	1344.55	1344.69
1.3877e-06	1.10332e-06	1.07906e-06	1.07396e-06	1.07235e-06	1.07171e-06	1.07141e-06	1.07125e-06	1.07116e-06	1.07111e-06	815.874	1259.63	1322.32	1336.51	1341.08	1342.92	1343.79	1344.24	1344.5	1344.66
1.51964e-06	1.18736e-06	1.15893e-06	1.15294e-06	1.15105e-06	1.15029e-06	1.14994e-06	1.14975e-06	1.14965e-06	1.14959e-06	784.087	1251.47	1319.96	1335.6	1340.66	1342.7	1343.66	1344.16	1344.45	1344.62
1.66548e-06	1.27712e-06	1.24382e-06	1.23678e-06	1.23456e-06	1.23367e-06	1.23325e-06	1.23303e-06	1.23291e-06	1.23283e-06	751.348	1242.63	1317.36	1334.6	1340.19	1342.45	1343.51	1344.07	1344.39	1344.58
1.82718e-06	1.37304e-06	1.33405e-06	1.32579e-06	1.32317e-06	1.32213e-06	1.32163e-06	1.32138e-06	1.32123e-06	1.32115e-06	717.697	1233.07	1314.51	1333.5	1339.67	1342.17	1343.35	1343.97	1344.32	1344.53
2.00707e-06	1.47562e-06	1.42998e-06	1.42029e-06	1.41722e-06	1.41598e-06	1.4154e-06	1.4151e-06	1.41493e-06	1.41483e-06	683.176	1222.74	1311.38	1332.28	1339.1	1341.87	1343.17	1343.86	1344.24	1344.48
2.20792e-06	1.58539e-06	1.532e-06	1.52063e-06	1.51702e-06	1.51557e-06	1.51489e-06	1.51453e-06	1.51433e-06	1.51421e-06	647.834	1211.6	1307.94	1330.93	1338.47	1341.53	1342.97	1343.73	1344.16	1344.42
2.43307e-06	1.70295e-06	1.64052e-06	1.62718e-06	1.62293e-06	1.62123e-06	1.62043e-06	1.62001e-06	1.61978e-06	1.61963e-06	611.724	1199.61	1304.17	1329.45	1337.77	1341.16	1342.75	1343.59	1344.07	1344.36
2.68661e-06	1.82896e-06	1.75598e-06	1.74034e-06	1.73535e-06	1.73335e-06	1.73241e-06	1.73192e-06	1.73164e-06	1.73147e-06	574.904	1186.74	1300.04	1327.81	1337	1340.74	1342.51	1343.44	1343.97	1344.29
2.97354e-06	1.96413e-06	1.87887e-06	1.86053e-06	1.85468e-06	1.85232e-06	1.85122e-06	1.85064e-06	1.85031e-06	1.85011e-06	537.444	1172.94	1295.52	1326.01	1336.14	1340.28	1342.24	1343.27	1343.86	1344.21
3.3001e-06	2.10928e-06	2.00971e-06	1.98821e-06	1.98134e-06	1.97857e-06	1.97727e-06	1.97659e-06	1.97621e-06	1.97597e-06	499.426	1158.19	1290.58	1324.03	1335.2	1339.78	1341.94	1343.08	1343.73	1344.12
3.67415e-06	2.26529e-06	2.14905e-06	2.12386e-06	2.1158e-06	2.11255e-06	2.11102e-06	2.11022e-06	2.10977e-06	2.10949e-06	460.953	1142.45	1285.18	1321.85	1334.16	1339.22	1341.61	1342.87	1343.59	1344.03
4.10572e-06	2.43316e-06	2.29752e-06	2.26801e-06	2.25854e-06	2.25473e-06	2.25293e-06	2.25199e-06	2.25146e-06	2.25114e-06	422.156	1125.69	1279.3	1319.45	1333.01	1338.6	1341.25	1342.64	1343.44	1343.92
4.60783e-06	2.61398e-06	2.45576e-06	2.4212e-06	2.41011e-06	2.40562e-06	2.40352e-06	2.40241e-06	2.40178e-06	2.4014e-06	383.209	1107.89	1272.89	1316.81	1331.75	1337.91	1340.85	1342.39	1343.27	1343.81
5.19759e-06	2.809e-06	2.62451e-06	2.58406e-06	2.57104e-06	2.56578e-06	2.5633e-06	2.562e-06	2.56127e-06	2.56082e-06	344.343	1089.03	1265.91	1313.91	1330.35	1337.16	1340.4	1342.11	1343.08	1343.68
5.89786e-06	3.01958e-06	2.80455e-06	2.75721e-06	2.74194e-06	2.73576e-06	2.73286e-06	2.73133e-06	2.73046e-06	2.72994e-06	305.866	1069.1	1258.34	1310.73	1328.81	1336.32	1339.91	1341.8	1342.88	1343.53
6.73965e-06	3.2473e-06	2.99673e-06	2.94135e-06	2.92345e-06	2.9162e-06	2.91279e-06	2.91099e-06	2.90998e-06	2.90936e-06	268.189	1048.08	1250.12	1307.24	1327.11	1335.4	1339.36	1341.45	1342.65	1343.37
7.76547e-06	3.49387e-06	3.20199e-06	3.13723e-06	3.11626e-06	3.10775e-06	3.10373e-06	3.10163e-06	3.10043e-06	3.09971e-06	231.832	1025.97	1241.22	1303.41	1325.25	1334.38	1338.76	1341.07	1342.39	1343.2
9.03407e-06	3.76128e-06	3.42136e-06	3.34566e-06	3.32108e-06	3.3111e-06	3.30638e-06	3.30391e-06	3.3025e-06	3.30165e-06	197.416	1002.78	1231.6	1299.23	1323.19	1333.26	1338.09	1340.65	1342.11	1343
1.06268e-05	4.05173e-06	3.65596e-06	3.5675e-06	3.53871e-06	3.52699e-06	3.52146e-06	3.51856e-06	3.51691e-06	3.5159e-06	165.611	978.502	1221.22	1294.65	1320.93	1332.02	1337.35	1340.18	1341.8	1342.78
1.26555e-05	4.36777e-06	3.90702e-06	3.8037e-06	3.76998e-06	3.75624e-06	3.74975e-06	3.74634e-06	3.74439e-06	3.74322e-06	137.027	953.151	1210.04	1289.65	1318.44	1330.66	1336.54	1339.66	1341.45	1342.54
1.52727e-05	4.71224e-06	4.17592e-06	4.05527e-06	4.01579e-06	3.99968e-06	3.99206e-06	3.98806e-06	3.98577e-06	3.98439e-06	112.089	926.743	1198.03	1284.19	1315.71	1329.15	1335.64	1339.09	1341.07	1342.28
1.86821e-05	5.08844e-06	4.46413e-06	4.32332e-06	4.27711e-06	4.25822e-06	4.24929e-06	4.24458e-06	4.2419e-06	4.24027e-06	90.9406	899.298	1185.13	1278.24	1312.71	1327.49	1334.65	1338.46	1340.65	1341.99
2.31522e-05	5.50011e-06	4.77333e-06	4.60904e-06	4.55497e-06	4.53284e-06	4.52236e-06	4.51683e-06	4.51368e-06	4.51177e-06	73.4339	870.84	1171.34	1271.77	1309.43	1325.67	1333.55	1337.76	1340.18	1341.66
2.90305e-05	5.95158e-06	5.10534e-06	4.91375e-06	4.8505e-06	4.82457e-06	4.81227e-06	4.80579e-06	4.80209e-06	4.79985e-06	59.2047	841.398	1156.6	1264.73	1305.82	1323.66	1332.35	1336.99	1339.67	1341.3
3.67623e-05	6.44785e-06	5.46219e-06	5.23886e-06	5.1649e-06	5.13453e-06	5.1201e-06	5.11249e-06	5.10815e-06	5.10551e-06	47.7795	811.004	1140.89	1257.09	1301.88	1321.45	1331.02	1336.15	1339.1	1340.9
4.69114e-05	6.99471e-06	5.84616e-06	5.58591e-06	5.49947e-06	5.4639e-06	5.44699e-06	5.43806e-06	5.43296e-06	5.42986e-06	38.6682	779.694	1124.19	1248.82	1297.56	1319.02	1329.55	1335.21	1338.47	1340.47
6.01871e-05	7.59896e-06	6.25974e-06	5.95661e-06	5.85561e-06	5.81396e-06	5.79414e-06	5.78366e-06	5.77768e-06	5.77404e-06	31.4218	747.507	1106.48	1239.86	1292.85	1316.35	1327.94	1334.17	1337.77	1339.98
7.74743e-05	8.26854e-06	6.70576e-06	6.3528e-06	6.23484e-06	6.1861e-06	6.16286e-06	6.15058e-06	6.14355e-06	6.13928e-06	25.6575	714.484	1087.74	1230.2	1287.7	1313.43	1326.16	1333.03	1337.01	1339.44
9.98707e-05	9.01287e-06	7.18734e-06	6.77652e-06	6.63881e-06	6.58177e-06	6.55454e-06	6.54014e-06	6.5319e-06	6.52688e-06	21.0619	680.671	1067.96	1219.77	1282.09	1310.22	1324.21	1331.77	1336.16	1338.85
0.000128729	9.84318e-06	7.70801e-06	7.23e-06	7.06928e-06	7.00257e-06	6.97068e-06	6.95379e-06	6.94412e-06	6.93823e-06	17.3854	646.116	1047.12	1208.56	1275.98	1306.7	1322.06	1330.39	1335.22	1338.2
0.000165707	1.07729e-05	8.27171e-06	7.7157e-06	7.52821e-06	7.4502e-06	7.41286e-06	7.39306e-06	7.38171e-06	7.3748e-06	14.4317	610.874	1025.24	1196.52	1269.34	1302.85	1319.69	1328.86	1334.19	1337.47
0.000212822	1.18184e-05	8.8829e-06	8.23631e-06	8.0177e-06	7.92651e-06	7.88279e-06	7.85959e-06	7.84628e-06	7.83817e-06	12.0475	575.001	1002.31	1183.62	1262.13	1298.64	1317.1	1327.18	1333.06	1336.68
0.000272517	1.29994e-05	9.54659e-06	8.79483e-06	8.54003e-06	8.43349e-06	8.38232e-06	8.35513e-06	8.33953e-06	8.33002e-06	10.1134	538.567	978.344	1169.83	1254.32	1294.04	1314.25	1325.33	1331.8	1335.8
0.000347736	1.43408e-05	1.02685e-05	9.39456e-06	9.09772e-06	8.97328e-06	8.91341e-06	8.88156e-06	8.86328e-06	8.85211e-06	8.53656	501.649	953.351	1155.12	1245.86	1289.02	1311.13	1323.3	1330.42	1334.83
0.000442	1.58732e-05	1.1055e-05	1.00392e-05	9.6935e-06	9.54822e-06	9.47819e-06	9.44089e-06	9.41946e-06	9.40637e-06	7.2445	464.342	927.351	1139.46	1236.72	1283.55	1307.71	1321.06	1328.9	1333.75
0.000559504	1.76356e-05	1.19136e-05	1.07327e-05	1.03304e-05	1.01608e-05	1.00789e-05	1.00353e-05	1.00102e-05	9.99481e-06	6.18046	426.765	900.366	1122.83	1226.87	1277.6	1303.97	1318.61	1327.23	1332.57
0.000705219	1.9678e-05	1.28525e-05	1.14797e-05	1.10116e-05	1.08138e-05	1.07181e-05	1.0667e-05	1.06376e-05	1.06196e-05	5.29989	389.071	872.424	1105.21	1216.26	1271.13	1299.88	1315.91	1325.39	1331.27
0.000885004	2.20655e-05	1.38815e-05	1.22852e-05	1.17408e-05	1.15102e-05	1.13984e-05	1.13386e-05	1.13041e-05	1.1283e-05	4.56763	351.459	843.555	1086.59	1204.87	1264.11	1295.41	1312.96	1323.36	1329.84
0.00110573	2.48838e-05	1.50118e-05	1.31549e-05	1.25219e-05	1.22532e-05	1.21226e-05	1.20526e-05	1.20123e-05	1.19876e-05	3.95583	314.191	813.794	1066.97	1192.65	1256.5	1290.54	1309.73	1321.14	1328.27
0.00137541	2.82478e-05	1.6256e-05	1.4095e-05	1.33594e-05	1.30463e-05	1.28939e-05	1.28121e-05	1.27648e-05	1.27359e-05	3.44234	277.612	783.177	1046.33	1179.58	1248.26	1285.22	1306.19	1318.7	1326.53
0.00170337	3.23131e-05	1.76293e-05	1.51126e-05	1.42579e-05	1.38934e-05	1.37155e-05	1.362e-05	1.35647e-05	1.35308e-05	3.00942	242.157	751.746	1024.68	1165.63	1239.37	1279.44	1302.31	1316.02	1324.63
0.00210038	3.72917e-05	1.91491e-05	1.62157e-05	1.5223e-05	1.47988e-05	1.45913e-05	1.44796e-05	1.44149e-05	1.43752e-05	2.64287	208.354	719.544	1002.02	1150.77	1229.78	1273.16	1298.08	1313.09	1322.53
0.00257883	4.34743e-05	2.08361e-05	1.74132e-05	1.62604e-05	1.5767e-05	1.5525e-05	1.53946e-05	1.5319e-05	1.52725e-05	2.33119	176.789	686.616	978.367	1134.99	1219.46	1266.34	1293.47	1309.88	1320.24
0.00315295	5.12577e-05	2.27145e-05	1.87152e-05	1.73768e-05	1.6803e-05	1.65211e-05	1.63689e-05	1.62805e-05	1.62261e-05	2.06511	148.033	653.011	953.735	1118.25	1208.38	1258.95	1288.44	1306.36	1317.71
0.00383895	6.11791e-05	2.48135e-05	2.01333e-05	1.85795e-05	1.79126e-05	1.75842e-05	1.74065e-05	1.73032e-05	1.72396e-05	1.83705	122.537	618.782	928.146	1100.55	1196.5	1250.96	1282.96	1302.52	1314.95
0.00465526	7.39553e-05	2.71679e-05	2.16804e-05	1.98765e-05	1.91017e-05	1.87195e-05	1.85122e-05	1.83915e-05	1.83171e-05	1.64083	100.536	583.986	901.623	1081.87	1183.79	1242.33	1277.01	1298.32	1311.92
0.00562276	9.0528e-05	2.98202e-05	2.33714e-05	2.12769e-05	2.03772e-05	1.99324e-05	1.96908e-05	1.95499e-05	1.94629e-05	1.47139	82.0114	548.687	874.197	1062.22	1170.23	1233.03	1270.55	1293.74	1308.61
0.00676496	0.000112115	3.28223e-05	2.52234e-05	2.27909e-05	2.17465e-05	2.12292e-05	2.09476e-05	2.07832e-05	2.06815e-05	1.32455	66.7184	512.956	845.899	1041.59	1155.79	1223.02	1263.55	1288.76	1304.98
0.00810831	0.000140269	3.62381e-05	2.72558e-05	2.44298e-05	2.32179e-05	2.26166e-05	2.22886e-05	2.20967e-05	2.1978e-05	1.19686	54.2717	476.878	816.766	1019.99	1140.45	1212.27	1255.97	1283.33	1301.03
0.00968235	0.000176952	4.01481e-05	2.94912e-05	2.62065e-05	2.48005e-05	2.41018e-05	2.372e-05	2.34963e-05	2.33576e-05	1.08545	44.2318	440.554	786.838	997.426	1124.19	1200.74	1247.78	1277.44	1296.71
0.0115201	0.000224619	4.46536e-05	3.19557e-05	2.81351e-05	2.65045e-05	2.56931e-05	2.52488e-05	2.4988e-05	2.48262e-05	0.987926	36.1701	404.112	756.155	973.912	1107	1188.42	1238.95	1271.04	1292.01
0.0136581	0.000286319	4.98852e-05	3.46797e-05	3.02321e-05	2.83411e-05	2.73993e-05	2.68826e-05	2.65788e-05	2.63899e-05	0.9023	29.705	367.714	724.762	949.469	1088.86	1175.27	1229.45	1264.12	1286.89
0.0161369	0.000365813	5.60119e-05	3.76987e-05	3.25156e-05	3.0323e-05	2.92302e-05	2.86296e-05	2.82759e-05	2.80556e-05	0.826895	24.515	331.567	692.706	924.12	1069.79	1161.27	1219.24	1256.62	1281.33
0.0190013	0.000467715	6.32567e-05	4.10545e-05	3.50066e-05	3.24641e-05	3.11967e-05	3.0499e-05	3.00873e-05	2.98306e-05	0.760297	20.3377	295.942	660.037	897.895	1049.77	1146.4	1208.29	1248.53	1275.29
0.0223006	0.000597651	7.19164e-05	4.47968e-05	3.77286e-05	3.47801e-05	3.33107e-05	3.25007e-05	3.20218e-05	3.17228e-05	0.701317	16.9632	261.181	626.806	870.824	1028.81	1130.64	1196.57	1239.81	1268.74
0.0260885	0.000762436	8.23901e-05	4.89847e-05	4.07087e-05	3.72886e-05	3.55857e-05	3.46457e-05	3.40889e-05	3.37408e-05	0.648942	14.2259	227.707	593.068	842.943	1006.92	1113.98	1184.06	1230.43	1261.66
0.0304242	0.000970284	9.52176e-05	5.36893e-05	4.39779e-05	4.00094e-05	3.80363e-05	3.6946e-05	3.62991e-05	3.58939e-05	0.602314	11.9951	196.009	558.886	814.29	984.117	1096.41	1170.73	1220.35	1254.01
0.0353719	0.00123104	0.00011113	5.8997e-05	4.75716e-05	4.29645e-05	4.0679e-05	3.94149e-05	3.86638e-05	3.81925e-05	0.560699	10.1686	166.605	524.324	784.907	960.422	1077.93	1156.57	1209.56	1245.76
0.0410015	0.00155644	0.000131111	6.50134e-05	5.15312e-05	4.61791e-05	4.35321e-05	4.20672e-05	4.11954e-05	4.06476e-05	0.523471	8.66573	139.967	489.46	754.838	935.857	1058.53	1141.55	1198.01	1236.88
0.0473887	0.00196039	0.000156475	7.18692e-05	5.59041e-05	4.96815e-05	4.66159e-05	4.4919e-05	4.39079e-05	4.32714e-05	0.490092	7.42323	116.437	454.383	724.127	910.451	1038.23	1125.66	1185.7	1227.34
0.0546155	0.0024593	0.000188947	7.97275e-05	6.07459e-05	5.35036e-05	4.99532e-05	4.79884e-05	4.68162e-05	4.60771e-05	0.460099	6.39108	96.1582	419.199	692.824	884.237	1017.03	1108.9	1172.58	1217.11
0.0627701	0.00307243	0.000230766	8.8795e-05	6.61219e-05	5.7682e-05	5.35695e-05	5.12953e-05	4.9937e-05	4.90795e-05	0.433091	5.52962	79.0545	384.041	660.978	857.25	994.948	1091.25	1158.65	1206.16
0.0719476	0.00382229	0.000284787	9.93358e-05	7.21086e-05	6.22581e-05	5.74934e-05	5.48619e-05	5.32889e-05	5.22943e-05	0.408723	4.80733	64.8749	349.074	628.642	829.53	972.007	1072.71	1143.89	1194.47
0.08225	0.00473501	0.00035461	0.000111692	7.87973e-05	6.72797e-05	6.17572e-05	5.87127e-05	5.6892e-05	5.57392e-05	0.386696	4.199	53.2624	314.51	595.871	801.117	948.229	1053.3	1128.28	1182.02
0.0937868	0.00584086	0.000444735	0.000126312	8.62965e-05	7.28011e-05	6.63971e-05	6.28754e-05	6.07688e-05	5.94334e-05	0.366747	3.68442	43.824	280.615	562.724	772.056	923.645	1033.02	1111.83	1168.78
0.106675	0.00717468	0.00056073	0.000143788	9.47374e-05	7.88855e-05	7.1454e-05	6.73806e-05	6.49442e-05	6.33981e-05	0.34865	3.24729	36.1816	247.717	529.265	742.393	898.285	1011.89	1094.51	1154.75
0.121039	0.00877644	0.000709445	0.00016491	0.000104279	8.56055e-05	7.69742e-05	7.22625e-05	6.94458e-05	6.76568e-05	0.332205	2.87442	29.999	216.211	495.565	712.176	872.186	989.918	1076.35	1139.9
0.137012	0.0106918	0.000899245	0.000190735	0.000115115	9.30459e-05	8.30104e-05	7.75597e-05	7.43042e-05	7.22352e-05	0.317237	2.5551	24.9916	186.533	461.706	681.455	845.387	967.134	1057.34	1124.22
0.154736	0.0129726	0.00114029	0.000222677	0.000127488	0.000101306	8.96225e-05	8.33152e-05	7.95535e-05	7.71619e-05	0.303594	2.28058	20.9256	159.126	427.783	650.281	817.931	943.566	1037.49	1107.72
0.174362	0.0156778	0.00144485	0.00026261	0.000141698	0.000110501	9.68788e-05	8.95776e-05	8.52318e-05	8.24685e-05	0.29114	2.04369	17.6127	134.371	393.908	618.707	789.861	919.244	1016.82	1090.4
0.196049	0.0188735	0.00182764	0.000313002	0.000158124	0.00012077	0.000104858	9.64015e-05	9.13815e-05	8.81901e-05	0.279756	1.83854	14.9024	112.523	360.221	586.791	761.224	894.203	995.348	1072.25
0.219966	0.0226344	0.00230624	0.00037705	0.000177252	0.000132275	0.000113649	0.000103849	9.80498e-05	9.43653e-05	0.269337	1.66024	12.6754	93.6609	326.895	554.591	732.068	868.483	973.101	1053.29
0.246293	0.027044	0.00290152	0.000458839	0.000199707	0.000145213	0.000123358	0.000111989	0.00010529	0.000101038	0.259789	1.50477	10.8373	77.6859	294.142	522.17	702.443	842.125	950.105	1033.53
0.275221	0.0321953	0.00363813	0.000563524	0.000226305	0.000159819	0.000134104	0.000120902	0.000113161	0.000108255	0.251029	1.36875	9.31315	64.3594	262.225	489.598	672.399	815.172	926.393	1013
0.306949	0.038192	0.00454502	0.000697531	0.000258114	0.000176383	0.000146028	0.000130679	0.000121731	0.00011607	0.242983	1.24937	8.04348	53.3609	231.458	456.954	641.99	787.671	902.003	991.699
0.341691	0.0451487	0.00565607	0.000868794	0.000296546	0.000195256	0.000159294	0.000141422	0.000131074	0.000124544	0.235586	1.14429	6.98097	44.3442	202.199	424.327	611.269	759.67	876.972	969.673
0.379671	0.0531923	0.00701067	0.00108704	0.000343463	0.000216877	0.000174095	0.000153249	0.000141276	0.000133743	0.228777	1.05152	6.08783	36.9768	174.826	391.82	580.294	731.218	851.344	946.948
0.421125	0.0624622	0.00865443	0.00136408	0.000401318	0.000241793	0.000190661	0.000166298	0.000152433	0.000143742	0.222506	0.969382	5.33377	30.9615	149.699	359.56	549.123	702.365	825.164	923.56
0.466305	0.0731115	0.0106399	0.00171424	0.000473317	0.000270694	0.000209264	0.000180724	0.000164653	0.000154624	0.216723	0.896465	4.69439	26.0448	127.1	327.698	517.818	673.165	798.477	899.546
0.515474	0.0853078	0.0130275	0.00215468	0.000563598	0.000304461	0.00023023	0.000196709	0.00017806	0.000166484	0.211388	0.831565	4.14999	22.0165	107.194	296.416	486.446	643.669	771.333	874.949
0.568912	0.0992339	0.015886	0.00270593	0.000677442	0.000344226	0.000253955	0.000214465	0.000192797	0.000179428	0.206461	0.773655	3.6846	18.7054	89.9927	265.936	455.083	613.933	743.783	849.813
0.626912	0.115089	0.0192939	0.00339238	0.000821491	0.000391451	0.000280918	0.00023424	0.000209023	0.000193576	0.201908	0.721858	3.28517	15.9735	75.3716	236.519	423.809	584.011	715.876	824.184
0.689785	0.133088	0.0233398	0.00424285	0.001004	0.00044804	0.000311707	0.000256322	0.000226924	0.000209061	0.197699	0.675424	2.94105	13.7101	63.1011	208.457	392.721	553.963	687.665	798.11
0.757858	0.153465	0.028124	0.00529119	0.00123513	0.00051647	0.00034705	0.000281056	0.000246713	0.000226039	0.193805	0.633705	2.64351	11.827	52.8952	182.064	361.928	523.847	659.204	771.642
0.831478	0.176473	0.0337588	0.006577	0.00152725	0.000599959	0.000387854	0.000308848	0.000268634	0.000244681	0.1902	0.596144	2.38531	10.2534	44.4534	157.643	331.559	493.727	630.547	744.831
0.911008	0.202382	0.0403702	0.00814631	0.00189534	0.000702661	0.000435259	0.000340184	0.000292974	0.000265185	0.186862	0.56226	2.16049	8.93262	37.4892	135.448	301.767	463.672	601.747	717.728
0.996835	0.231485	0.0480986	0.0100524	0.00235735	0.00082989	0.000490706	0.000375648	0.000320061	0.000287778	0.183771	0.531633	1.96409	7.8193	31.7466	115.645	272.734	433.756	572.863	690.387
1.08936	0.264094	0.0570998	0.0123567	0.00293475	0.000988361	0.000556031	0.000415948	0.000350284	0.000312716	0.180906	0.503903	1.79196	6.87683	27.006	98.2882	244.666	404.059	543.95	662.861
1.18902	0.300545	0.0675464	0.0151294	0.00365299	0.00118646	0.000633583	0.000461946	0.000384094	0.000340295	0.178252	0.478751	1.64065	6.07566	23.0836	83.3129	217.798	374.676	515.068	635.206
1.29627	0.341195	0.0796288	0.0184508	0.00454208	0.00143451	0.000726368	0.000514698	0.000422027	0.000370855	0.175792	0.455902	1.50725	5.39186	19.8283	70.5587	192.379	345.71	486.279	607.474
1.41157	0.386424	0.0935561	0.022412	0.00563723	0.00174512	0.000838233	0.000575508	0.000464715	0.000404788	0.173513	0.435114	1.3893	4.80592	17.1171	59.801	168.657	317.283	457.649	579.723
1.53543	0.43664	0.109557	0.0271159	0.00697948	0.0021335	0.000974076	0.000645999	0.000512914	0.00044255	0.171401	0.416175	1.28474	4.30193	14.8503	50.7869	146.851	289.532	429.246	552.008
1.6684	0.492271	0.127883	0.0326784	0.00861644	0.00261789	0.00114009	0.000728193	0.000567525	0.000484668	0.169445	0.398899	1.1918	3.86681	12.9476	43.2623	127.124	262.614	401.148	524.386
1.81101	0.553776	0.148805	0.0392292	0.0106031	0.00321995	0.00134401	0.00082463	0.000629634	0.000531757	0.167634	0.38312	1.109	3.48983	11.344	36.9911	109.559	236.704	373.435	496.916
1.96388	0.621637	0.172619	0.046913	0.0130023	0.00396525	0.00159542	0.000938499	0.000700556	0.00058454	0.165959	0.368694	1.03506	3.1621	9.98691	31.7635	94.1476	211.991	346.199	469.66
2.12762	0.696366	0.199645	0.0558908	0.0158862	0.00488382	0.00190601	0.00107381	0.000781889	0.000643862	0.164411	0.355493	0.968878	2.87624	8.83384	27.3998	80.7989	188.668	319.541	442.68
2.30288	0.778502	0.230226	0.0663404	0.0193364	0.00601062	0.00228992	0.00123559	0.000875582	0.000710723	0.162981	0.343403	0.909525	2.62614	7.85024	23.7488	69.3554	166.918	293.574	416.042
2.49038	0.868615	0.264734	0.0784578	0.0234453	0.00738619	0.00276404	0.0014301	0.000984027	0.000786305	0.161664	0.332323	0.856194	2.40665	7.00798	20.6852	59.6201	146.898	268.42	389.818
2.69082	0.967304	0.303565	0.0924579	0.0283164	0.00905721	0.00334839	0.0016651	0.00111016	0.000872014	0.160452	0.322164	0.808188	2.21348	6.28406	18.1061	51.3804	128.718	244.212	364.081
2.905	1.0752	0.347144	0.108576	0.0340659	0.0110771	0.00406646	0.0019501	0.0012576	0.000969523	0.159339	0.312845	0.764904	2.04303	5.65962	15.9271	44.4269	112.428	221.092	338.913
3.13371	1.19296	0.395922	0.127067	0.0408228	0.0135068	0.00494565	0.00229659	0.00143078	0.00108083	0.15832	0.304297	0.725823	1.89223	5.11915	14.0795	38.5654	98.0122	199.199	314.398
3.37782	1.32129	0.45038	0.148208	0.04873	0.016415	0.00601765	0.00271839	0.00163517	0.00120835	0.157391	0.296455	0.69049	1.75852	4.64981	12.5071	33.6232	85.3934	178.667	290.628
3.63823	1.4609	0.511028	0.172298	0.0579448	0.0198791	0.00731885	0.00323182	0.00187739	0.00135494	0.156547	0.289264	0.658511	1.63969	4.24099	11.1642	29.4508	74.4472	159.613	267.698
3.91589	1.61257	0.578401	0.199659	0.0686396	0.0239857	0.00889078	0.00385603	0.00216552	0.00152407	0.155785	0.282672	0.629541	1.53388	3.88384	10.0132	25.9213	65.0173	142.124	245.708
4.21179	1.77708	0.653068	0.230634	0.0810024	0.0288309	0.0107805	0.00461321	0.00250922	0.00171988	0.155101	0.276636	0.603281	1.4395	3.57099	9.02336	22.9282	56.9336	126.246	224.758
4.52698	1.95527	0.735622	0.26559	0.0952367	0.0345206	0.0130408	0.0055289	0.00292	0.00194733	0.154492	0.271116	0.579468	1.35518	3.29626	8.16932	20.3831	50.0255	111.986	204.942
4.86258	2.148	0.826686	0.304914	0.111562	0.0411714	0.0157309	0.00663215	0.00341137	0.00221232	0.153956	0.266075	0.557871	1.27977	3.05447	7.43024	18.2126	44.1316	99.3017	186.348
5.21972	2.35618	0.926909	0.349019	0.130214	0.0489101	0.0189163	0.00795576	0.00399901	0.00252186	0.153492	0.261483	0.538291	1.21224	2.84125	6.78886	16.3562	39.1053	88.1171	169.047
5.59963	2.58073	1.03697	0.398334	0.151444	0.057874	0.022669	0.00953644	0.00470093	0.00288414	0.153097	0.257313	0.520549	1.15175	2.65291	6.23087	14.7639	34.8171	78.3251	153.09
6.00358	2.82264	1.15756	0.45331	0.175516	0.0682104	0.0270676	0.0114149	0.00553754	0.00330874	0.152771	0.253539	0.504494	1.09754	2.48634	5.74435	13.3945	31.1548	69.8014	138.503
6.43291	3.08289	1.28941	0.514416	0.202711	0.0800768	0.0321971	0.0136358	0.00653172	0.00380667	0.152512	0.25014	0.48999	1.04898	2.33888	5.31938	12.214	28.023	62.4137	125.285
6.889	3.36254	1.43325	0.582135	0.23332	0.0936393	0.0381489	0.0162479	0.00770879	0.00439042	0.152321	0.247099	0.476921	1.00551	2.2083	4.94765	11.1941	25.3408	56.031	113.406
7.3733	3.66264	1.58985	0.656965	0.267644	0.109072	0.0450197	0.0193035	0.00909647	0.00507401	0.152197	0.244401	0.465187	0.966665	2.09268	4.62222	10.3117	23.0404	50.5289	102.813
7.88735	3.9843	1.75997	0.73941	0.305995	0.126557	0.0529113	0.0228584	0.0107247	0.00587294	0.152142	0.242032	0.454699	0.93203	1.99042	4.33726	9.54725	21.0652	45.7934	93.4321
8.43271	4.32863	1.94441	0.829982	0.348687	0.146278	0.0619292	0.0269711	0.0126253	0.00680407	0.152156	0.239983	0.445386	0.901262	1.90014	4.08789	8.88479	19.3678	41.723	85.1772
9.01102	4.69677	2.14392	0.929191	0.396036	0.168423	0.0721815	0.0317022	0.0148319	0.0078854	0.152242	0.238246	0.437186	0.874067	1.82068	3.87002	8.31098	17.9091	38.2287	77.9551
9.624	5.08989	2.35931	1.03754	0.448355	0.193181	0.083777	0.0371137	0.0173788	0.00913588	0.1524	0.236817	0.430051	0.850202	1.75107	3.68023	7.81479	16.6567	35.2339	71.6709
10.2734	5.50915	2.59132	1.15553	0.50595	0.220734	0.0968232	0.0432672	0.0203011	0.0105749	0.152635	0.235694	0.423943	0.829466	1.69051	3.5157	7.38708	15.5836	32.6735	66.2329
10.961	5.95573	2.8407	1.28361	0.569111	0.251257	0.111424	0.0502228	0.0236331	0.0122221	0.15295	0.234879	0.418835	0.811702	1.63834	3.3741	7.02038	14.6678	30.4927	61.5557
11.6887	6.43077	3.10817	1.42224	0.638107	0.284914	0.127675	0.0580373	0.0274078	0.0140963	0.15335	0.234375	0.414713	0.796794	1.59405	3.25355	6.7086	13.8915	28.6459	57.5622
12.4584	6.93543	3.39438	1.5718	0.713177	0.321849	0.145665	0.0667618	0.0316552	0.0162152	0.15384	0.234191	0.411575	0.784663	1.55725	3.1526	6.44691	13.2401	27.096	54.1851
13.272	7.4708	3.69994	1.73264	0.794519	0.362181	0.165464	0.0764397	0.0364014	0.0185945	0.154426	0.234339	0.40943	0.775274	1.52767	3.07014	6.23159	12.7023	25.8132	51.3676
14.1316	8.03792	4.02536	1.90502	0.882284	0.405998	0.187126	0.0871038	0.0416665	0.0212468	0.155117	0.234835	0.408304	0.768635	1.50518	3.00546	6.05995	12.2698	24.7746	49.0635
15.039	8.63778	4.37106	2.08913	0.976559	0.453349	0.21068	0.0987728	0.0474629	0.0241807	0.155922	0.2357	0.408238	0.7648	1.48978	2.95822	5.93032	11.9366	23.9633	47.2373
15.9962	9.27123	4.73734	2.28503	1.07736	0.504234	0.236127	0.111449	0.0537937	0.0273995	0.156853	0.236964	0.409293	0.76388	1.48162	2.92844	5.84203	11.6994	23.3689	45.865
17.0051	9.939	5.12431	2.49267	1.18459	0.558595	0.263434	0.125114	0.0606503	0.0309003	0.157923	0.238661	0.411551	0.766046	1.48101	2.9166	5.7955	11.5578	22.9869	44.9341
18.0676	10.6416	5.53191	2.71184	1.29809	0.616307	0.292523	0.139726	0.0680107	0.0346727	0.15915	0.240838	0.415124	0.771547	1.48846	2.92366	5.79238	11.5141	22.8197	44.4446
19.1854	11.3795	5.95983	2.94213	1.41753	0.677168	0.323275	0.155215	0.0758371	0.0386979	0.160553	0.243551	0.420159	0.780725	1.50472	2.95118	5.83576	11.5739	22.877	44.4111
20.3601	12.1525	6.4075	3.18294	1.54247	0.740887	0.355514	0.171482	0.0840751	0.0429477	0.162157	0.246873	0.426844	0.794043	1.53085	3.00149	5.93051	11.7473	23.1777	44.8647
21.5931	12.9605	6.87398	3.43341	1.67229	0.807076	0.389009	0.188395	0.0926516	0.0473843	0.163992	0.250895	0.43543	0.812121	1.5683	3.07785	6.08381	12.0494	23.7519	45.8568
22.8854	13.8026	7.35795	3.69238	1.80621	0.875239	0.423469	0.205786	0.101475	0.0519601	0.166096	0.255733	0.44624	0.835785	1.61907	3.18488	6.30596	12.5024	24.6446	47.4646
24.2378	14.6776	7.85762	3.95841	1.94323	0.944771	0.458536	0.223455	0.110435	0.0566183	0.168515	0.261539	0.459702	0.866146	1.68587	3.32896	6.6115	13.1383	25.921	49.7977
25.6504	15.5834	8.37065	4.22967	2.08216	1.01495	0.493794	0.241168	0.119406	0.0612944	0.17131	0.268507	0.476384	0.904708	1.77245	3.51903	7.0211	14.0029	27.6744	53.008
27.1227	16.5173	8.89405	4.50393	2.22158	1.08493	0.528765	0.258661	0.128247	0.0659189	0.174556	0.276897	0.497053	0.953537	1.88403	3.76775	7.56438	15.1624	30.0382	57.3012
28.6534	17.4754	9.42411	4.77857	2.35987	1.15377	0.562924	0.275649	0.136811	0.0704209	0.178353	0.287055	0.522761	1.01551	2.02802	4.09334	8.28446	16.7136	33.2037	62.9486
30.24	18.4529	9.95631	5.05051	2.49518	1.22044	0.595709	0.291838	0.144949	0.0747328	0.182832	0.299457	0.55498	1.09475	2.21515	4.52259	9.2455	18.8006	37.4452	70.2959
31.8787	19.4432	10.4852	5.31625	2.62551	1.28385	0.626545	0.306935	0.152523	0.0787963	0.188172	0.314768	0.595819	1.19724	2.46137	5.09595	10.5454	21.6418	43.1542	79.7578
33.5636	20.4381	11.0044	5.57188	2.74872	1.34289	0.654876	0.320673	0.159417	0.0825682	0.19462	0.333942	0.648383	1.33201	2.79115	5.87643	12.3381	25.5746	50.8778	91.7834
35.2866	21.4274	11.5065	5.8132	2.86264	1.39648	0.680198	0.332831	0.165552	0.0860253	0.202525	0.358391	0.717391	1.51311	3.24333	6.9659	14.8738	31.1266	61.3393	106.778
37.0364	22.3984	11.9831	6.03583	2.96518	1.4437	0.702111	0.343265	0.170898	0.0891667	0.212404	0.390281	0.810294	1.76325	3.88225	8.53603	18.5727	39.117	75.3849	124.988
38.7977	23.3359	12.4253	6.23547	3.0545	1.4838	0.720369	0.351935	0.175481	0.0920112	0.225043	0.433073	0.939394	2.12104	4.81995	10.8905	24.1623	50.7542	93.7767	146.402
40.5497	24.2217	12.8235	6.40825	3.12922	1.51639	0.734935	0.35893	0.179382	0.0945919	0.241698	0.492588	1.12611	2.65581	6.2632	14.595	32.9098	67.5683	116.838	170.73
42.265	25.035	13.1689	6.55118	3.18861	1.54148	0.746031	0.364467	0.182716	0.0969482	0.264495	0.579221	1.41023	3.501	8.62073	20.7554	46.8995	90.8483	144.194	197.492
43.9072	25.7534	13.4537	6.66273	3.23289	1.55962	0.754158	0.368854	0.185605	0.0991196	0.297285	0.712972	1.87171	4.93552	12.7653	31.5709	68.8306	120.63	174.911	226.148
45.429	26.3546	13.6733	6.74338	3.26333	1.5719	0.760033	0.372407	0.188156	0.101142	0.347702	0.936066	2.68801	7.60454	20.7008	50.9659	100.202	155.39	207.908	256.2
46.7711	26.8206	13.8279	6.79609	3.28235	1.57988	0.764401	0.375385	0.190456	0.103045	0.43272	1.34886	4.30546	13.1856	37.0295	83.0538	139.136	193.058	242.282	287.241
47.865	27.1436	13.9238	6.82631	3.2933	1.58522	0.767836	0.377969	0.192568	0.104855	0.596251	2.22991	8.04109	26.4638	69.2101	126.462	181.893	232.022	277.395	318.957
48.647	27.3337	13.9735	6.84142	3.29972	1.58911	0.770697	0.380283	0.194539	0.106591	0.977577	4.5328	18.546	58.6325	117.777	174.837	225.705	271.327	312.836	351.115
49.0947	27.4212	13.9944	6.84893	3.30402	1.59222	0.773194	0.382405	0.196406	0.108271	2.1634	12.5703	51.33	113.697	172.382	223.683	269.242	310.48	348.35	383.544
49.272	27.45	14.0028	6.85353	3.30732	1.59486	0.775447	0.384389	0.198194	0.109908	7.89903	47.7124	115.12	175.064	226.27	271.353	311.995	349.242	383.778	416.112
49.3125	27.4589	14.0075	6.85694	3.31007	1.59722	0.777533	0.386274	0.199923	0.111513	49.3517	123.191	183.318	233.689	277.785	317.467	353.81	387.505	419.017	448.719
49.321	27.4635	14.011	6.85976	3.31251	1.59939	0.779501	0.388086	0.20161	0.113096	138.787	197.329	245.971	288.545	326.886	362.044	394.672	425.217	453.997	481.283
49.3255	27.4669	14.0138	6.86225	3.31474	1.60143	0.781385	0.389846	0.203268	0.114666	216.86	262.936	303.482	340.142	373.85	405.205	434.61	462.358	488.666	513.736
49.3288	27.4698	14.0163	6.86452	3.31683	1.60337	0.783209	0.39157	0.204905	0.11623	284.179	322.311	357.008	389.055	418.958	447.076	473.662	498.913	522.981	546.015
49.3316	27.4723	14.0186	6.86665	3.31883	1.60525	0.784993	0.393271	0.206533	0.117793	344.636	377.181	407.407	435.729	462.439	487.762	511.862	534.874	556.904	578.067
49.3341	27.4746	14.0208	6.86868	3.32075	1.60709	0.78675	0.394958	0.208158	0.119363	400.298	428.61	455.26	480.486	504.466	527.345	549.234	570.226	590.398	609.837
49.3364	27.4768	14.0229	6.87065	3.32264	1.6089	0.788492	0.396641	0.209787	0.120944	452.333	477.269	500.962	523.557	545.165	565.885	585.793	604.955	623.426	641.276
49.3386	27.4789	14.0249	6.87258	3.3245	1.61069	0.79023	0.398327	0.211427	0.122541	501.455	523.601	544.786	565.104	584.626	603.422	621.544	639.04	655.952	672.334
49.3407	27.4809	14.0268	6.87448	3.32634	1.61248	0.791971	0.400024	0.213083	0.124159	548.124	567.904	586.923	605.243	622.913	639.981	656.485	672.46	687.937	702.962
49.3428	27.4829	14.0288	6.87637	3.32818	1.61428	0.793724	0.401737	0.214761	0.125803	592.65	610.386	627.507	644.056	660.066	675.574	690.605	705.188	719.344	733.111
49.3448	27.4849	14.0307	6.87826	3.33002	1.61608	0.795494	0.403473	0.216465	0.127477	635.249	651.192	666.632	681.597	696.112	710.203	723.891	737.194	750.132	762.735
49.3468	27.4869	14.0327	6.88016	3.33189	1.61791	0.797288	0.405237	0.2182	0.129185	676.071	690.426	704.363	717.903	731.064	743.866	756.322	768.45	780.262	791.786
49.3489	27.4889	14.0346	6.88207	3.33377	1.61976	0.799113	0.407035	0.219972	0.130933	715.224	728.16	740.746	752.997	764.927	776.55	787.879	798.924	809.696	820.219
49.3509	27.4909	14.0366	6.88402	3.33568	1.62165	0.800974	0.408872	0.221786	0.132725	752.784	764.444	775.81	786.892	797.699	808.244	818.536	828.583	838.394	847.99
49.353	27.4929	14.0386	6.88599	3.33763	1.62357	0.802876	0.410752	0.223646	0.134565	788.806	799.316	809.574	819.591	829.374	838.931	848.269	857.397	866.32	875.056
49.355	27.495	14.0406	6.888	3.33962	1.62554	0.804825	0.412682	0.225557	0.136458	823.333	832.799	842.052	851.098	859.942	868.593	877.056	885.335	893.438	901.378
49.3572	27.4971	14.0427	6.89006	3.34166	1.62756	0.806827	0.414667	0.227525	0.13841	856.392	864.912	873.249	881.408	889.395	897.214	904.871	912.37	919.715	926.919
49.3593	27.4992	14.0448	6.89217	3.34375	1.62964	0.808888	0.416711	0.229554	0.140424	888.009	895.668	903.17	910.52	917.721	924.778	931.694	938.474	945.12	951.645
49.3616	27.5014	14.047	6.89434	3.34591	1.63178	0.811013	0.418822	0.231651	0.142508	918.203	925.078	931.819	938.43	944.912	951.27	957.507	963.625	969.628	975.525
49.3638	27.5037	14.0493	6.89658	3.34813	1.63399	0.813208	0.421004	0.23382	0.144665	946.989	953.152	959.2	965.136	970.961	976.679	982.292	987.803	993.213	998.533
49.3662	27.506	14.0516	6.89889	3.35043	1.63627	0.81548	0.423264	0.236069	0.146902	974.387	979.902	985.318	990.638	995.863	1001	1006.04	1010.99	1015.86	1020.65
