# Supplementary material for: Foreshock-induced slip transients set mainshock nucleation timing
Source: Nature. 2026 May 6;653(8115):752–7. doi: 10.1038/s41586-026-10497-5 (PMC13190238; doi:10.1038/s41586-026-10497-5)
Supplement: Supplementary file 11 — Source Data Extended Data Fig. 6 [file 41586_2026_10497_MOESM11_ESM.xlsx]

## Sheet: Fig. S6a
t/ts; da = 0.25 microns	l/lb; da = 0.25 microns	vr/cs; da = 0.25 microns	t/ts; da = 0.5 microns	l/lb; da = 0.5 microns	vr/cs; da = 0.5 microns	t/ts; da = 0.6 microns	l/lb; da = 0.6 microns	vr/cs; da = 0.6 microns	t/ts; da = 0.65 microns	l/lb; da = 0.65 microns	vr/cs; da = 0.65 microns	t/ts; da = 0.7 microns	l/lb; da = 0.7 microns	vr/cs; da = 0.7 microns	t/ts; da = 0.75 microns	l/lb; da = 0.75 microns	vr/cs; da = 0.75 microns	t/ts; da = 1.0 microns	l/lb; da = 1.0 microns	vr/cs; da = 1.0 microns	t/ts; da = 1.25 microns	l/lb; da = 1.25 microns	vr/cs; da = 1.25 microns	t/ts; da = 1.5 microns	l/lb; da = 1.5 microns	vr/cs; da = 1.5 microns	t/ts; da = 1.75 microns	l/lb; da = 1.75 microns	vr/cs; da = 1.75 microns	t/ts; da = 2.0 microns	l/lb; da = 2.0 microns	vr/cs; da = 2.0 microns	t/ts; da = 2.25 microns	l/lb; da = 2.25 microns	vr/cs; da = 2.25 microns	t/ts; da = 2.5 microns	l/lb; da = 2.5 microns	vr/cs; da = 2.5 microns
1.04409e-20	3e-05	0.973516	1.01901e-20	3e-05	0.997475	1.01781e-20	3e-05	0.998657	1.01749e-20	3e-05	0.998972	1.01724e-20	3e-05	0.999215	1.01707e-20	3e-05	0.999382	1.01667e-20	3e-05	0.999774	1.01654e-20	3e-05	0.999897	1.01649e-20	3e-05	0.999946	1.01647e-20	3e-05	0.999969	1.01646e-20	3e-05	0.99998	1.01645e-20	3e-05	0.999987	1.01645e-20	3e-05	0.999991
6.11618e-07	3.05952e-05	0.972649	5.96688e-07	3.05952e-05	0.997388	5.9597e-07	3.05952e-05	0.998611	5.95778e-07	3.05952e-05	0.998937	5.95631e-07	3.05952e-05	0.999187	5.9553e-07	3.05952e-05	0.999361	5.95292e-07	3.05952e-05	0.999766	5.95218e-07	3.05952e-05	0.999893	5.95188e-07	3.05952e-05	0.999944	5.95175e-07	3.05952e-05	0.999967	5.95167e-07	3.05952e-05	0.99998	5.95163e-07	3.05952e-05	0.999987	5.95161e-07	3.05952e-05	0.999991
1.23593e-06	3.12021e-05	0.971756	1.20527e-06	3.12021e-05	0.997298	1.20379e-06	3.12021e-05	0.998563	1.2034e-06	3.12021e-05	0.9989	1.2031e-06	3.12021e-05	0.999159	1.20289e-06	3.12021e-05	0.999339	1.2024e-06	3.12021e-05	0.999758	1.20225e-06	3.12021e-05	0.99989	1.20219e-06	3.12021e-05	0.999942	1.20216e-06	3.12021e-05	0.999966	1.20214e-06	3.12021e-05	0.999979	1.20213e-06	3.12021e-05	0.999986	1.20213e-06	3.12021e-05	0.99999
1.87323e-06	3.18211e-05	0.970835	1.82598e-06	3.18211e-05	0.997205	1.8237e-06	3.18211e-05	0.998513	1.8231e-06	3.18211e-05	0.998862	1.82263e-06	3.18211e-05	0.99913	1.82231e-06	3.18211e-05	0.999316	1.82156e-06	3.18211e-05	0.99975	1.82132e-06	3.18211e-05	0.999886	1.82123e-06	3.18211e-05	0.99994	1.82118e-06	3.18211e-05	0.999965	1.82116e-06	3.18211e-05	0.999978	1.82115e-06	3.18211e-05	0.999986	1.82114e-06	3.18211e-05	0.99999
2.5238e-06	3.24524e-05	0.969886	2.45906e-06	3.24524e-05	0.997109	2.45594e-06	3.24524e-05	0.998461	2.45511e-06	3.24524e-05	0.998822	2.45447e-06	3.24524e-05	0.999099	2.45403e-06	3.24524e-05	0.999292	2.453e-06	3.24524e-05	0.999741	2.45268e-06	3.24524e-05	0.999882	2.45255e-06	3.24524e-05	0.999938	2.45249e-06	3.24524e-05	0.999964	2.45246e-06	3.24524e-05	0.999978	2.45244e-06	3.24524e-05	0.999985	2.45243e-06	3.24524e-05	0.99999
3.18793e-06	3.30962e-05	0.968907	3.10477e-06	3.30962e-05	0.997009	3.10076e-06	3.30962e-05	0.998408	3.09969e-06	3.30962e-05	0.998781	3.09887e-06	3.30962e-05	0.999068	3.0983e-06	3.30962e-05	0.999267	3.09698e-06	3.30962e-05	0.999732	3.09656e-06	3.30962e-05	0.999878	3.0964e-06	3.30962e-05	0.999936	3.09632e-06	3.30962e-05	0.999963	3.09628e-06	3.30962e-05	0.999977	3.09626e-06	3.30962e-05	0.999985	3.09624e-06	3.30962e-05	0.999989
3.86593e-06	3.37528e-05	0.967898	3.76335e-06	3.37528e-05	0.996906	3.7584e-06	3.37528e-05	0.998353	3.75709e-06	3.37528e-05	0.998739	3.75607e-06	3.37528e-05	0.999036	3.75537e-06	3.37528e-05	0.999242	3.75374e-06	3.37528e-05	0.999723	3.75322e-06	3.37528e-05	0.999873	3.75302e-06	3.37528e-05	0.999933	3.75292e-06	3.37528e-05	0.999961	3.75287e-06	3.37528e-05	0.999976	3.75285e-06	3.37528e-05	0.999984	3.75283e-06	3.37528e-05	0.999989
4.55812e-06	3.44224e-05	0.966859	4.43507e-06	3.44224e-05	0.9968	4.42913e-06	3.44224e-05	0.998296	4.42755e-06	3.44224e-05	0.998695	4.42634e-06	3.44224e-05	0.999002	4.42549e-06	3.44224e-05	0.999215	4.42353e-06	3.44224e-05	0.999713	4.42292e-06	3.44224e-05	0.999869	4.42267e-06	3.44224e-05	0.999931	4.42256e-06	3.44224e-05	0.99996	4.4225e-06	3.44224e-05	0.999975	4.42246e-06	3.44224e-05	0.999984	4.42244e-06	3.44224e-05	0.999989
5.2648e-06	3.51053e-05	0.965788	5.12019e-06	3.51053e-05	0.99669	5.11321e-06	3.51053e-05	0.998237	5.11135e-06	3.51053e-05	0.99865	5.10992e-06	3.51053e-05	0.998968	5.10893e-06	3.51053e-05	0.999188	5.10662e-06	3.51053e-05	0.999703	5.1059e-06	3.51053e-05	0.999864	5.10561e-06	3.51053e-05	0.999929	5.10547e-06	3.51053e-05	0.999959	5.1054e-06	3.51053e-05	0.999974	5.10536e-06	3.51053e-05	0.999983	5.10534e-06	3.51053e-05	0.999988
5.98632e-06	3.58017e-05	0.964684	5.81898e-06	3.58017e-05	0.996576	5.8109e-06	3.58017e-05	0.998176	5.80874e-06	3.58017e-05	0.998603	5.80709e-06	3.58017e-05	0.998932	5.80594e-06	3.58017e-05	0.99916	5.80327e-06	3.58017e-05	0.999692	5.80243e-06	3.58017e-05	0.999859	5.80209e-06	3.58017e-05	0.999926	5.80194e-06	3.58017e-05	0.999957	5.80186e-06	3.58017e-05	0.999973	5.80181e-06	3.58017e-05	0.999982	5.80179e-06	3.58017e-05	0.999988
6.72301e-06	3.6512e-05	0.963547	6.53171e-06	3.6512e-05	0.996458	6.52247e-06	3.6512e-05	0.998113	6.52001e-06	3.6512e-05	0.998555	6.51812e-06	3.6512e-05	0.998895	6.5168e-06	3.6512e-05	0.999131	6.51374e-06	3.6512e-05	0.999682	6.51278e-06	3.6512e-05	0.999854	6.5124e-06	3.6512e-05	0.999923	6.51222e-06	3.6512e-05	0.999956	6.51213e-06	3.6512e-05	0.999972	6.51208e-06	3.6512e-05	0.999982	6.51205e-06	3.6512e-05	0.999987
7.47521e-06	3.72363e-05	0.962376	7.25868e-06	3.72363e-05	0.996337	7.24821e-06	3.72363e-05	0.998048	7.24542e-06	3.72363e-05	0.998505	7.24327e-06	3.72363e-05	0.998856	7.24179e-06	3.72363e-05	0.9991	7.23832e-06	3.72363e-05	0.999671	7.23723e-06	3.72363e-05	0.999849	7.2368e-06	3.72363e-05	0.999921	7.2366e-06	3.72363e-05	0.999954	7.23649e-06	3.72363e-05	0.999971	7.23644e-06	3.72363e-05	0.999981	7.2364e-06	3.72363e-05	0.999987
8.24329e-06	3.7975e-05	0.961169	8.00015e-06	3.7975e-05	0.996211	7.98839e-06	3.7975e-05	0.99798	7.98526e-06	3.7975e-05	0.998453	7.98285e-06	3.7975e-05	0.998817	7.98118e-06	3.7975e-05	0.999069	7.97728e-06	3.7975e-05	0.999659	7.97606e-06	3.7975e-05	0.999844	7.97557e-06	3.7975e-05	0.999918	7.97535e-06	3.7975e-05	0.999952	7.97523e-06	3.7975e-05	0.99997	7.97516e-06	3.7975e-05	0.99998	7.97512e-06	3.7975e-05	0.999987
9.0276e-06	3.87284e-05	0.959927	8.75643e-06	3.87284e-05	0.996081	8.74331e-06	3.87284e-05	0.997911	8.73981e-06	3.87284e-05	0.998399	8.73712e-06	3.87284e-05	0.998776	8.73526e-06	3.87284e-05	0.999037	8.73091e-06	3.87284e-05	0.999647	8.72955e-06	3.87284e-05	0.999839	8.72901e-06	3.87284e-05	0.999915	8.72875e-06	3.87284e-05	0.999951	8.72862e-06	3.87284e-05	0.999969	8.72855e-06	3.87284e-05	0.99998	8.7285e-06	3.87284e-05	0.999986
9.82852e-06	3.94967e-05	0.958647	9.52782e-06	3.94967e-05	0.995947	9.51326e-06	3.94967e-05	0.997838	9.50938e-06	3.94967e-05	0.998344	9.5064e-06	3.94967e-05	0.998733	9.50433e-06	3.94967e-05	0.999003	9.4995e-06	3.94967e-05	0.999635	9.49799e-06	3.94967e-05	0.999833	9.49739e-06	3.94967e-05	0.999912	9.49711e-06	3.94967e-05	0.999949	9.49696e-06	3.94967e-05	0.999968	9.49688e-06	3.94967e-05	0.999979	9.49683e-06	3.94967e-05	0.999986
1.06464e-05	4.02803e-05	0.95733	1.03146e-05	4.02803e-05	0.995808	1.02985e-05	4.02803e-05	0.997764	1.02943e-05	4.02803e-05	0.998287	1.0291e-05	4.02803e-05	0.998689	1.02887e-05	4.02803e-05	0.998969	1.02833e-05	4.02803e-05	0.999622	1.02817e-05	4.02803e-05	0.999827	1.0281e-05	4.02803e-05	0.999909	1.02807e-05	4.02803e-05	0.999947	1.02805e-05	4.02803e-05	0.999967	1.02804e-05	4.02803e-05	0.999978	1.02804e-05	4.02803e-05	0.999985
1.14817e-05	4.10794e-05	0.955973	1.11171e-05	4.10794e-05	0.995664	1.10995e-05	4.10794e-05	0.997687	1.10948e-05	4.10794e-05	0.998227	1.10911e-05	4.10794e-05	0.998644	1.10886e-05	4.10794e-05	0.998933	1.10828e-05	4.10794e-05	0.999609	1.10809e-05	4.10794e-05	0.999821	1.10802e-05	4.10794e-05	0.999906	1.10798e-05	4.10794e-05	0.999945	1.10797e-05	4.10794e-05	0.999966	1.10796e-05	4.10794e-05	0.999977	1.10795e-05	4.10794e-05	0.999985
1.23349e-05	4.18943e-05	0.954577	1.19357e-05	4.18943e-05	0.995516	1.19163e-05	4.18943e-05	0.997607	1.19112e-05	4.18943e-05	0.998166	1.19072e-05	4.18943e-05	0.998597	1.19045e-05	4.18943e-05	0.998896	1.1898e-05	4.18943e-05	0.999595	1.1896e-05	4.18943e-05	0.999815	1.18952e-05	4.18943e-05	0.999902	1.18948e-05	4.18943e-05	0.999943	1.18947e-05	4.18943e-05	0.999965	1.18945e-05	4.18943e-05	0.999977	1.18945e-05	4.18943e-05	0.999984
1.32062e-05	4.27254e-05	0.95314	1.27706e-05	4.27254e-05	0.995362	1.27495e-05	4.27254e-05	0.997524	1.27439e-05	4.27254e-05	0.998103	1.27395e-05	4.27254e-05	0.998548	1.27365e-05	4.27254e-05	0.998857	1.27295e-05	4.27254e-05	0.999581	1.27273e-05	4.27254e-05	0.999808	1.27264e-05	4.27254e-05	0.999899	1.2726e-05	4.27254e-05	0.999941	1.27258e-05	4.27254e-05	0.999963	1.27257e-05	4.27254e-05	0.999976	1.27256e-05	4.27254e-05	0.999983
1.40962e-05	4.35731e-05	0.951661	1.36223e-05	4.35731e-05	0.995203	1.35992e-05	4.35731e-05	0.997439	1.35931e-05	4.35731e-05	0.998037	1.35884e-05	4.35731e-05	0.998498	1.35851e-05	4.35731e-05	0.998818	1.35775e-05	4.35731e-05	0.999566	1.35751e-05	4.35731e-05	0.999802	1.35741e-05	4.35731e-05	0.999895	1.35737e-05	4.35731e-05	0.999939	1.35734e-05	4.35731e-05	0.999962	1.35733e-05	4.35731e-05	0.999975	1.35732e-05	4.35731e-05	0.999983
1.50052e-05	4.44375e-05	0.950139	1.44909e-05	4.44375e-05	0.995039	1.44659e-05	4.44375e-05	0.997351	1.44593e-05	4.44375e-05	0.997969	1.44541e-05	4.44375e-05	0.998446	1.44506e-05	4.44375e-05	0.998777	1.44423e-05	4.44375e-05	0.999551	1.44397e-05	4.44375e-05	0.999795	1.44386e-05	4.44375e-05	0.999892	1.44382e-05	4.44375e-05	0.999937	1.44379e-05	4.44375e-05	0.999961	1.44378e-05	4.44375e-05	0.999974	1.44377e-05	4.44375e-05	0.999982
1.59338e-05	4.53191e-05	0.948574	1.5377e-05	4.53191e-05	0.99487	1.53499e-05	4.53191e-05	0.997259	1.53427e-05	4.53191e-05	0.997899	1.53371e-05	4.53191e-05	0.998392	1.53332e-05	4.53191e-05	0.998734	1.53243e-05	4.53191e-05	0.999536	1.53214e-05	4.53191e-05	0.999787	1.53203e-05	4.53191e-05	0.999888	1.53198e-05	4.53191e-05	0.999935	1.53195e-05	4.53191e-05	0.999959	1.53194e-05	4.53191e-05	0.999973	1.53193e-05	4.53191e-05	0.999982
1.68824e-05	4.62181e-05	0.946963	1.62808e-05	4.62181e-05	0.994694	1.62515e-05	4.62181e-05	0.997165	1.62436e-05	4.62181e-05	0.997827	1.62376e-05	4.62181e-05	0.998336	1.62335e-05	4.62181e-05	0.998691	1.62237e-05	4.62181e-05	0.999519	1.62207e-05	4.62181e-05	0.99978	1.62195e-05	4.62181e-05	0.999884	1.62189e-05	4.62181e-05	0.999933	1.62186e-05	4.62181e-05	0.999958	1.62184e-05	4.62181e-05	0.999972	1.62183e-05	4.62181e-05	0.999981
1.78515e-05	4.7135e-05	0.945307	1.72026e-05	4.7135e-05	0.994513	1.7171e-05	4.7135e-05	0.997068	1.71626e-05	4.7135e-05	0.997752	1.71561e-05	4.7135e-05	0.998279	1.71516e-05	4.7135e-05	0.998645	1.71411e-05	4.7135e-05	0.999503	1.71378e-05	4.7135e-05	0.999772	1.71365e-05	4.7135e-05	0.99988	1.71359e-05	4.7135e-05	0.99993	1.71355e-05	4.7135e-05	0.999956	1.71354e-05	4.7135e-05	0.999971	1.71353e-05	4.7135e-05	0.99998
1.88416e-05	4.80701e-05	0.943603	1.8143e-05	4.80701e-05	0.994326	1.81089e-05	4.80701e-05	0.996967	1.80998e-05	4.80701e-05	0.997674	1.80928e-05	4.80701e-05	0.998219	1.8088e-05	4.80701e-05	0.998598	1.80767e-05	4.80701e-05	0.999485	1.80731e-05	4.80701e-05	0.999764	1.80717e-05	4.80701e-05	0.999876	1.8071e-05	4.80701e-05	0.999928	1.80707e-05	4.80701e-05	0.999955	1.80705e-05	4.80701e-05	0.99997	1.80704e-05	4.80701e-05	0.99998
1.98532e-05	4.90237e-05	0.941852	1.91021e-05	4.90237e-05	0.994132	1.90655e-05	4.90237e-05	0.996862	1.90557e-05	4.90237e-05	0.997594	1.90482e-05	4.90237e-05	0.998158	1.9043e-05	4.90237e-05	0.99855	1.90308e-05	4.90237e-05	0.999467	1.9027e-05	4.90237e-05	0.999756	1.90254e-05	4.90237e-05	0.999871	1.90247e-05	4.90237e-05	0.999925	1.90244e-05	4.90237e-05	0.999953	1.90242e-05	4.90237e-05	0.999969	1.9024e-05	4.90237e-05	0.999979
2.08868e-05	4.99963e-05	0.940051	2.00805e-05	4.99963e-05	0.993932	2.00412e-05	4.99963e-05	0.996754	2.00307e-05	4.99963e-05	0.997511	2.00226e-05	4.99963e-05	0.998094	2.0017e-05	4.99963e-05	0.998499	2.00039e-05	4.99963e-05	0.999449	1.99998e-05	4.99963e-05	0.999747	1.99981e-05	4.99963e-05	0.999867	1.99974e-05	4.99963e-05	0.999923	1.9997e-05	4.99963e-05	0.999952	1.99967e-05	4.99963e-05	0.999968	1.99966e-05	4.99963e-05	0.999978
2.19429e-05	5.09882e-05	0.9382	2.10785e-05	5.09882e-05	0.993725	2.10363e-05	5.09882e-05	0.996643	2.1025e-05	5.09882e-05	0.997425	2.10164e-05	5.09882e-05	0.998028	2.10103e-05	5.09882e-05	0.998448	2.09963e-05	5.09882e-05	0.999429	2.09919e-05	5.09882e-05	0.999739	2.09901e-05	5.09882e-05	0.999862	2.09893e-05	5.09882e-05	0.99992	2.09889e-05	5.09882e-05	0.99995	2.09886e-05	5.09882e-05	0.999967	2.09885e-05	5.09882e-05	0.999977
2.30222e-05	5.19997e-05	0.936298	2.20966e-05	5.19997e-05	0.993512	2.20513e-05	5.19997e-05	0.996528	2.20392e-05	5.19997e-05	0.997337	2.20299e-05	5.19997e-05	0.99796	2.20235e-05	5.19997e-05	0.998394	2.20084e-05	5.19997e-05	0.99941	2.20037e-05	5.19997e-05	0.999729	2.20018e-05	5.19997e-05	0.999857	2.20009e-05	5.19997e-05	0.999917	2.20004e-05	5.19997e-05	0.999948	2.20002e-05	5.19997e-05	0.999966	2.2e-05	5.19997e-05	0.999976
2.41251e-05	5.30313e-05	0.934343	2.3135e-05	5.30313e-05	0.993291	2.30865e-05	5.30313e-05	0.996408	2.30736e-05	5.30313e-05	0.997245	2.30637e-05	5.30313e-05	0.99789	2.30568e-05	5.30313e-05	0.998338	2.30406e-05	5.30313e-05	0.999389	2.30356e-05	5.30313e-05	0.99972	2.30335e-05	5.30313e-05	0.999852	2.30326e-05	5.30313e-05	0.999914	2.30321e-05	5.30313e-05	0.999946	2.30318e-05	5.30313e-05	0.999965	2.30317e-05	5.30313e-05	0.999976
2.52523e-05	5.40833e-05	0.932335	2.41943e-05	5.40833e-05	0.993063	2.41425e-05	5.40833e-05	0.996285	2.41286e-05	5.40833e-05	0.99715	2.4118e-05	5.40833e-05	0.997817	2.41106e-05	5.40833e-05	0.998281	2.40933e-05	5.40833e-05	0.999368	2.40879e-05	5.40833e-05	0.99971	2.40858e-05	5.40833e-05	0.999847	2.40847e-05	5.40833e-05	0.999911	2.40842e-05	5.40833e-05	0.999945	2.40839e-05	5.40833e-05	0.999963	2.40837e-05	5.40833e-05	0.999975
2.64044e-05	5.51563e-05	0.930272	2.52749e-05	5.51563e-05	0.992827	2.52195e-05	5.51563e-05	0.996158	2.52047e-05	5.51563e-05	0.997052	2.51933e-05	5.51563e-05	0.997742	2.51854e-05	5.51563e-05	0.998221	2.5167e-05	5.51563e-05	0.999346	2.51612e-05	5.51563e-05	0.9997	2.51589e-05	5.51563e-05	0.999842	2.51578e-05	5.51563e-05	0.999908	2.51572e-05	5.51563e-05	0.999943	2.51569e-05	5.51563e-05	0.999962	2.51567e-05	5.51563e-05	0.999974
2.75819e-05	5.62505e-05	0.928153	2.63771e-05	5.62505e-05	0.992583	2.6318e-05	5.62505e-05	0.996026	2.63022e-05	5.62505e-05	0.996951	2.629e-05	5.62505e-05	0.997664	2.62816e-05	5.62505e-05	0.99816	2.62619e-05	5.62505e-05	0.999323	2.62557e-05	5.62505e-05	0.99969	2.62532e-05	5.62505e-05	0.999836	2.62521e-05	5.62505e-05	0.999905	2.62515e-05	5.62505e-05	0.999941	2.62512e-05	5.62505e-05	0.999961	2.6251e-05	5.62505e-05	0.999973
2.87857e-05	5.73664e-05	0.925977	2.75015e-05	5.73664e-05	0.992331	2.74384e-05	5.73664e-05	0.99589	2.74216e-05	5.73664e-05	0.996846	2.74086e-05	5.73664e-05	0.997583	2.73996e-05	5.73664e-05	0.998096	2.73786e-05	5.73664e-05	0.999299	2.7372e-05	5.73664e-05	0.999679	2.73694e-05	5.73664e-05	0.99983	2.73681e-05	5.73664e-05	0.999901	2.73675e-05	5.73664e-05	0.999938	2.73671e-05	5.73664e-05	0.999959	2.73669e-05	5.73664e-05	0.999972
3.00162e-05	5.85045e-05	0.923744	2.86485e-05	5.85045e-05	0.992071	2.85813e-05	5.85045e-05	0.995749	2.85633e-05	5.85045e-05	0.996738	2.85495e-05	5.85045e-05	0.9975	2.85399e-05	5.85045e-05	0.998031	2.85175e-05	5.85045e-05	0.999275	2.85104e-05	5.85045e-05	0.999667	2.85076e-05	5.85045e-05	0.999825	2.85063e-05	5.85045e-05	0.999898	2.85056e-05	5.85045e-05	0.999936	2.85052e-05	5.85045e-05	0.999958	2.8505e-05	5.85045e-05	0.999971
3.12742e-05	5.96651e-05	0.921451	2.98186e-05	5.96651e-05	0.991802	2.9747e-05	5.96651e-05	0.995603	2.97278e-05	5.96651e-05	0.996625	2.97131e-05	5.96651e-05	0.997414	2.97029e-05	5.96651e-05	0.997963	2.9679e-05	5.96651e-05	0.99925	2.96715e-05	5.96651e-05	0.999656	2.96685e-05	5.96651e-05	0.999818	2.96671e-05	5.96651e-05	0.999894	2.96663e-05	5.96651e-05	0.999934	2.96659e-05	5.96651e-05	0.999956	2.96657e-05	5.96651e-05	0.99997
3.25604e-05	6.08488e-05	0.919098	3.10122e-05	6.08488e-05	0.991524	3.09359e-05	6.08488e-05	0.995453	3.09156e-05	6.08488e-05	0.99651	3.08999e-05	6.08488e-05	0.997325	3.0889e-05	6.08488e-05	0.997892	3.08636e-05	6.08488e-05	0.999224	3.08556e-05	6.08488e-05	0.999644	3.08524e-05	6.08488e-05	0.999812	3.08509e-05	6.08488e-05	0.999891	3.08501e-05	6.08488e-05	0.999932	3.08497e-05	6.08488e-05	0.999955	3.08494e-05	6.08488e-05	0.999969
3.38755e-05	6.2056e-05	0.916683	3.22299e-05	6.2056e-05	0.991237	3.21487e-05	6.2056e-05	0.995297	3.2127e-05	6.2056e-05	0.99639	3.21103e-05	6.2056e-05	0.997233	3.20987e-05	6.2056e-05	0.997819	3.20717e-05	6.2056e-05	0.999197	3.20631e-05	6.2056e-05	0.999631	3.20597e-05	6.2056e-05	0.999805	3.20582e-05	6.2056e-05	0.999887	3.20573e-05	6.2056e-05	0.999929	3.20569e-05	6.2056e-05	0.999953	3.20566e-05	6.2056e-05	0.999968
3.52204e-05	6.3287e-05	0.914206	3.3472e-05	6.3287e-05	0.990941	3.33857e-05	6.3287e-05	0.995136	3.33626e-05	6.3287e-05	0.996266	3.33449e-05	6.3287e-05	0.997138	3.33326e-05	6.3287e-05	0.997744	3.33038e-05	6.3287e-05	0.999169	3.32947e-05	6.3287e-05	0.999619	3.32911e-05	6.3287e-05	0.999799	3.32894e-05	6.3287e-05	0.999883	3.32885e-05	6.3287e-05	0.999927	3.3288e-05	6.3287e-05	0.999952	3.32877e-05	6.3287e-05	0.999967
3.65956e-05	6.45426e-05	0.911665	3.47392e-05	6.45426e-05	0.990634	3.46475e-05	6.45426e-05	0.99497	3.4623e-05	6.45426e-05	0.996138	3.46041e-05	6.45426e-05	0.997039	3.4591e-05	6.45426e-05	0.997666	3.45603e-05	6.45426e-05	0.99914	3.45507e-05	6.45426e-05	0.999605	3.45469e-05	6.45426e-05	0.999792	3.45451e-05	6.45426e-05	0.999879	3.45441e-05	6.45426e-05	0.999924	3.45436e-05	6.45426e-05	0.99995	3.45433e-05	6.45426e-05	0.999966
3.80021e-05	6.5823e-05	0.90906	3.6032e-05	6.5823e-05	0.990318	3.59345e-05	6.5823e-05	0.994798	3.59084e-05	6.5823e-05	0.996005	3.58884e-05	6.5823e-05	0.996937	3.58745e-05	6.5823e-05	0.997586	3.58419e-05	6.5823e-05	0.99911	3.58317e-05	6.5823e-05	0.999591	3.58276e-05	6.5823e-05	0.999784	3.58256e-05	6.5823e-05	0.999874	3.58247e-05	6.5823e-05	0.999922	3.58241e-05	6.5823e-05	0.999948	3.58238e-05	6.5823e-05	0.999964
3.94407e-05	6.71288e-05	0.906388	3.73508e-05	6.71288e-05	0.989991	3.72473e-05	6.71288e-05	0.994621	3.72196e-05	6.71288e-05	0.995868	3.71983e-05	6.71288e-05	0.996832	3.71835e-05	6.71288e-05	0.997503	3.71489e-05	6.71288e-05	0.999079	3.7138e-05	6.71288e-05	0.999577	3.71337e-05	6.71288e-05	0.999777	3.71316e-05	6.71288e-05	0.99987	3.71306e-05	6.71288e-05	0.999919	3.713e-05	6.71288e-05	0.999946	3.71296e-05	6.71288e-05	0.999963
4.09122e-05	6.84606e-05	0.90365	3.86962e-05	6.84606e-05	0.989653	3.85863e-05	6.84606e-05	0.994437	3.85569e-05	6.84606e-05	0.995727	3.85343e-05	6.84606e-05	0.996723	3.85186e-05	6.84606e-05	0.997417	3.84819e-05	6.84606e-05	0.999047	3.84703e-05	6.84606e-05	0.999562	3.84657e-05	6.84606e-05	0.999769	3.84636e-05	6.84606e-05	0.999865	3.84624e-05	6.84606e-05	0.999916	3.84618e-05	6.84606e-05	0.999945	3.84614e-05	6.84606e-05	0.999962
4.24175e-05	6.98187e-05	0.900843	4.00688e-05	6.98187e-05	0.989305	3.99522e-05	6.98187e-05	0.994247	3.9921e-05	6.98187e-05	0.995581	3.9897e-05	6.98187e-05	0.996611	3.98804e-05	6.98187e-05	0.997328	3.98414e-05	6.98187e-05	0.999014	3.98291e-05	6.98187e-05	0.999547	3.98242e-05	6.98187e-05	0.999761	3.98219e-05	6.98187e-05	0.999861	3.98207e-05	6.98187e-05	0.999913	3.982e-05	6.98187e-05	0.999943	3.98196e-05	6.98187e-05	0.99996
4.39575e-05	7.12038e-05	0.897968	4.14692e-05	7.12038e-05	0.988944	4.13455e-05	7.12038e-05	0.994051	4.13124e-05	7.12038e-05	0.995429	4.12869e-05	7.12038e-05	0.996494	4.12692e-05	7.12038e-05	0.997236	4.12279e-05	7.12038e-05	0.99898	4.12148e-05	7.12038e-05	0.999531	4.12096e-05	7.12038e-05	0.999752	4.12072e-05	7.12038e-05	0.999856	4.12059e-05	7.12038e-05	0.99991	4.12052e-05	7.12038e-05	0.999941	4.12048e-05	7.12038e-05	0.999959
4.55332e-05	7.26164e-05	0.895022	4.28978e-05	7.26164e-05	0.988572	4.27666e-05	7.26164e-05	0.993849	4.27316e-05	7.26164e-05	0.995273	4.27046e-05	7.26164e-05	0.996374	4.26858e-05	7.26164e-05	0.997141	4.26419e-05	7.26164e-05	0.998944	4.26281e-05	7.26164e-05	0.999515	4.26226e-05	7.26164e-05	0.999744	4.262e-05	7.26164e-05	0.999851	4.26186e-05	7.26164e-05	0.999907	4.26179e-05	7.26164e-05	0.999938	4.26174e-05	7.26164e-05	0.999958
4.71455e-05	7.4057e-05	0.892005	4.43553e-05	7.4057e-05	0.988188	4.42163e-05	7.4057e-05	0.993639	4.41791e-05	7.4057e-05	0.995112	4.41505e-05	7.4057e-05	0.996249	4.41306e-05	7.4057e-05	0.997042	4.40841e-05	7.4057e-05	0.998908	4.40694e-05	7.4057e-05	0.999498	4.40635e-05	7.4057e-05	0.999735	4.40608e-05	7.4057e-05	0.999846	4.40594e-05	7.4057e-05	0.999903	4.40586e-05	7.4057e-05	0.999936	4.40581e-05	7.4057e-05	0.999956
4.87954e-05	7.55262e-05	0.888915	4.58424e-05	7.55262e-05	0.987791	4.56951e-05	7.55262e-05	0.993423	4.56556e-05	7.55262e-05	0.994945	4.56253e-05	7.55262e-05	0.996121	4.56042e-05	7.55262e-05	0.996941	4.55549e-05	7.55262e-05	0.99887	4.55393e-05	7.55262e-05	0.999481	4.55331e-05	7.55262e-05	0.999725	4.55302e-05	7.55262e-05	0.99984	4.55287e-05	7.55262e-05	0.9999	4.55278e-05	7.55262e-05	0.999934	4.55273e-05	7.55262e-05	0.999955
5.0484e-05	7.70245e-05	0.885752	4.73595e-05	7.70245e-05	0.987381	4.72035e-05	7.70245e-05	0.993199	4.71617e-05	7.70245e-05	0.994772	4.71296e-05	7.70245e-05	0.995988	4.71072e-05	7.70245e-05	0.996836	4.70549e-05	7.70245e-05	0.998831	4.70385e-05	7.70245e-05	0.999462	4.70319e-05	7.70245e-05	0.999716	4.70288e-05	7.70245e-05	0.999835	4.70272e-05	7.70245e-05	0.999897	4.70263e-05	7.70245e-05	0.999932	4.70257e-05	7.70245e-05	0.999953
5.22123e-05	7.85526e-05	0.882515	4.89074e-05	7.85526e-05	0.986958	4.87422e-05	7.85526e-05	0.992968	4.86979e-05	7.85526e-05	0.994593	4.86639e-05	7.85526e-05	0.995851	4.86402e-05	7.85526e-05	0.996727	4.85848e-05	7.85526e-05	0.99879	4.85673e-05	7.85526e-05	0.999444	4.85604e-05	7.85526e-05	0.999706	4.85571e-05	7.85526e-05	0.999829	4.85554e-05	7.85526e-05	0.999893	4.85544e-05	7.85526e-05	0.999929	4.85538e-05	7.85526e-05	0.999951
5.39814e-05	8.01109e-05	0.879202	5.04868e-05	8.01109e-05	0.986521	5.03118e-05	8.01109e-05	0.992729	5.02649e-05	8.01109e-05	0.994409	5.02289e-05	8.01109e-05	0.995708	5.02038e-05	8.01109e-05	0.996615	5.01451e-05	8.01109e-05	0.998748	5.01266e-05	8.01109e-05	0.999424	5.01192e-05	8.01109e-05	0.999696	5.01157e-05	8.01109e-05	0.999823	5.01139e-05	8.01109e-05	0.999889	5.01129e-05	8.01109e-05	0.999927	5.01123e-05	8.01109e-05	0.99995
5.57925e-05	8.17002e-05	0.875813	5.20981e-05	8.17002e-05	0.98607	5.19129e-05	8.17002e-05	0.992482	5.18633e-05	8.17002e-05	0.994218	5.18251e-05	8.17002e-05	0.995562	5.17986e-05	8.17002e-05	0.996498	5.17364e-05	8.17002e-05	0.998705	5.17168e-05	8.17002e-05	0.999404	5.1709e-05	8.17002e-05	0.999685	5.17053e-05	8.17002e-05	0.999817	5.17034e-05	8.17002e-05	0.999885	5.17023e-05	8.17002e-05	0.999924	5.17017e-05	8.17002e-05	0.999948
5.76468e-05	8.3321e-05	0.872347	5.37422e-05	8.3321e-05	0.985604	5.35462e-05	8.3321e-05	0.992227	5.34937e-05	8.3321e-05	0.994021	5.34533e-05	8.3321e-05	0.99541	5.34252e-05	8.3321e-05	0.996378	5.33593e-05	8.3321e-05	0.99866	5.33386e-05	8.3321e-05	0.999384	5.33303e-05	8.3321e-05	0.999674	5.33264e-05	8.3321e-05	0.99981	5.33244e-05	8.3321e-05	0.999881	5.33232e-05	8.3321e-05	0.999922	5.33226e-05	8.3321e-05	0.999946
5.95455e-05	8.4974e-05	0.868803	5.54197e-05	8.4974e-05	0.985123	5.52123e-05	8.4974e-05	0.991964	5.51568e-05	8.4974e-05	0.993818	5.5114e-05	8.4974e-05	0.995253	5.50842e-05	8.4974e-05	0.996254	5.50146e-05	8.4974e-05	0.998613	5.49926e-05	8.4974e-05	0.999362	5.49838e-05	8.4974e-05	0.999663	5.49797e-05	8.4974e-05	0.999803	5.49776e-05	8.4974e-05	0.999877	5.49763e-05	8.4974e-05	0.999919	5.49756e-05	8.4974e-05	0.999944
6.14899e-05	8.66597e-05	0.865179	5.71314e-05	8.66597e-05	0.984626	5.6912e-05	8.66597e-05	0.991691	5.68532e-05	8.66597e-05	0.993607	5.68079e-05	8.66597e-05	0.995091	5.67764e-05	8.66597e-05	0.996126	5.67027e-05	8.66597e-05	0.998565	5.66795e-05	8.66597e-05	0.99934	5.66701e-05	8.66597e-05	0.999651	5.66658e-05	8.66597e-05	0.999797	5.66635e-05	8.66597e-05	0.999873	5.66622e-05	8.66597e-05	0.999916	5.66615e-05	8.66597e-05	0.999942
6.34813e-05	8.83789e-05	0.861476	5.88779e-05	8.83789e-05	0.984114	5.86458e-05	8.83789e-05	0.99141	5.85836e-05	8.83789e-05	0.99339	5.85357e-05	8.83789e-05	0.994923	5.85024e-05	8.83789e-05	0.995993	5.84244e-05	8.83789e-05	0.998516	5.83998e-05	8.83789e-05	0.999317	5.839e-05	8.83789e-05	0.999639	5.83854e-05	8.83789e-05	0.999789	5.83829e-05	8.83789e-05	0.999868	5.83816e-05	8.83789e-05	0.999913	5.83808e-05	8.83789e-05	0.99994
6.5521e-05	9.01323e-05	0.857691	6.066e-05	9.01323e-05	0.983585	6.04146e-05	9.01323e-05	0.991119	6.03488e-05	9.01323e-05	0.993165	6.02982e-05	9.01323e-05	0.994749	6.02629e-05	9.01323e-05	0.995856	6.01804e-05	9.01323e-05	0.998465	6.01543e-05	9.01323e-05	0.999293	6.01439e-05	9.01323e-05	0.999626	6.0139e-05	9.01323e-05	0.999782	6.01365e-05	9.01323e-05	0.999864	6.01351e-05	9.01323e-05	0.99991	6.01342e-05	9.01323e-05	0.999938
6.76105e-05	9.19203e-05	0.853825	6.24784e-05	9.19203e-05	0.983038	6.22189e-05	9.19203e-05	0.990819	6.21494e-05	9.19203e-05	0.992933	6.20958e-05	9.19203e-05	0.99457	6.20586e-05	9.19203e-05	0.995714	6.19713e-05	9.19203e-05	0.998411	6.19437e-05	9.19203e-05	0.999269	6.19327e-05	9.19203e-05	0.999613	6.19275e-05	9.19203e-05	0.999774	6.19248e-05	9.19203e-05	0.999859	6.19233e-05	9.19203e-05	0.999907	6.19224e-05	9.19203e-05	0.999936
6.97512e-05	9.37439e-05	0.849877	6.4334e-05	9.37439e-05	0.982475	6.40597e-05	9.37439e-05	0.990509	6.39862e-05	9.37439e-05	0.992693	6.39295e-05	9.37439e-05	0.994385	6.38901e-05	9.37439e-05	0.995567	6.37978e-05	9.37439e-05	0.998356	6.37686e-05	9.37439e-05	0.999243	6.3757e-05	9.37439e-05	0.999599	6.37515e-05	9.37439e-05	0.999767	6.37487e-05	9.37439e-05	0.999854	6.3747e-05	9.37439e-05	0.999903	6.37461e-05	9.37439e-05	0.999933
7.19447e-05	9.56036e-05	0.845846	6.62274e-05	9.56036e-05	0.981893	6.59376e-05	9.56036e-05	0.990189	6.58598e-05	9.56036e-05	0.992445	6.58e-05	9.56036e-05	0.994194	6.57583e-05	9.56036e-05	0.995415	6.56606e-05	9.56036e-05	0.9983	6.56298e-05	9.56036e-05	0.999217	6.56175e-05	9.56036e-05	0.999585	6.56117e-05	9.56036e-05	0.999758	6.56087e-05	9.56036e-05	0.999849	6.5607e-05	9.56036e-05	0.9999	6.56059e-05	9.56036e-05	0.999931
7.41924e-05	9.75003e-05	0.84173	6.81596e-05	9.75003e-05	0.981293	6.78533e-05	9.75003e-05	0.989858	6.77712e-05	9.75003e-05	0.992189	6.77079e-05	9.75003e-05	0.993996	6.76638e-05	9.75003e-05	0.995259	6.75605e-05	9.75003e-05	0.998241	6.7528e-05	9.75003e-05	0.99919	6.75149e-05	9.75003e-05	0.999571	6.75088e-05	9.75003e-05	0.99975	6.75056e-05	9.75003e-05	0.999843	6.75038e-05	9.75003e-05	0.999897	6.75027e-05	9.75003e-05	0.999929
7.64961e-05	9.94345e-05	0.83753	7.01314e-05	9.94345e-05	0.980674	6.98077e-05	9.94345e-05	0.989516	6.97209e-05	9.94345e-05	0.991924	6.9654e-05	9.94345e-05	0.993792	6.96075e-05	9.94345e-05	0.995097	6.94983e-05	9.94345e-05	0.99818	6.94638e-05	9.94345e-05	0.999161	6.945e-05	9.94345e-05	0.999556	6.94435e-05	9.94345e-05	0.999741	6.94402e-05	9.94345e-05	0.999838	6.94383e-05	9.94345e-05	0.999893	6.94371e-05	9.94345e-05	0.999926
7.88575e-05	0.000101407	0.833245	7.21435e-05	0.000101407	0.980034	7.18016e-05	0.000101407	0.989163	7.17099e-05	0.000101407	0.99165	7.16392e-05	0.000101407	0.99358	7.159e-05	0.000101407	0.994929	7.14746e-05	0.000101407	0.998117	7.14381e-05	0.000101407	0.999132	7.14235e-05	0.000101407	0.999541	7.14167e-05	0.000101407	0.999732	7.14131e-05	0.000101407	0.999832	7.14111e-05	0.000101407	0.999889	7.14099e-05	0.000101407	0.999924
8.12782e-05	0.000103419	0.828874	7.4197e-05	0.000103419	0.979375	7.38358e-05	0.000103419	0.988798	7.37389e-05	0.000103419	0.991368	7.36642e-05	0.000103419	0.993362	7.36122e-05	0.000103419	0.994756	7.34902e-05	0.000103419	0.998052	7.34517e-05	0.000103419	0.999102	7.34362e-05	0.000103419	0.999524	7.3429e-05	0.000103419	0.999723	7.34252e-05	0.000103419	0.999826	7.34231e-05	0.000103419	0.999885	7.34218e-05	0.000103419	0.999921
8.37601e-05	0.000105471	0.824417	7.62926e-05	0.000105471	0.978695	7.59111e-05	0.000105471	0.988422	7.58087e-05	0.000105471	0.991076	7.57298e-05	0.000105471	0.993136	7.56749e-05	0.000105471	0.994577	7.55459e-05	0.000105471	0.997985	7.55052e-05	0.000105471	0.999071	7.54889e-05	0.000105471	0.999508	7.54813e-05	0.000105471	0.999713	7.54773e-05	0.000105471	0.99982	7.5475e-05	0.000105471	0.999881	7.54737e-05	0.000105471	0.999918
8.63052e-05	0.000107563	0.819873	7.84313e-05	0.000107563	0.977993	7.80284e-05	0.000107563	0.988033	7.79203e-05	0.000107563	0.990774	7.78369e-05	0.000107563	0.992903	7.77788e-05	0.000107563	0.994392	7.76426e-05	0.000107563	0.997916	7.75996e-05	0.000107563	0.999039	7.75823e-05	0.000107563	0.999491	7.75743e-05	0.000107563	0.999703	7.757e-05	0.000107563	0.999814	7.75677e-05	0.000107563	0.999877	7.75662e-05	0.000107563	0.999915
8.89153e-05	0.000109697	0.815241	8.0614e-05	0.000109697	0.977269	8.01886e-05	0.000109697	0.987631	8.00744e-05	0.000109697	0.990463	7.99863e-05	0.000109697	0.992662	7.9925e-05	0.000109697	0.994201	7.97811e-05	0.000109697	0.997844	7.97356e-05	0.000109697	0.999005	7.97173e-05	0.000109697	0.999473	7.97088e-05	0.000109697	0.999693	7.97043e-05	0.000109697	0.999807	7.97018e-05	0.000109697	0.999873	7.97003e-05	0.000109697	0.999912
9.15924e-05	0.000111873	0.810522	8.28417e-05	0.000111873	0.976523	8.23925e-05	0.000111873	0.987216	8.22719e-05	0.000111873	0.990141	8.21788e-05	0.000111873	0.992414	8.21141e-05	0.000111873	0.994004	8.19621e-05	0.000111873	0.997769	8.1914e-05	0.000111873	0.998971	8.18947e-05	0.000111873	0.999455	8.18857e-05	0.000111873	0.999682	8.1881e-05	0.000111873	0.999801	8.18783e-05	0.000111873	0.999868	8.18767e-05	0.000111873	0.999909
9.43388e-05	0.000114093	0.805715	8.51154e-05	0.000114093	0.975753	8.46412e-05	0.000114093	0.986788	8.45138e-05	0.000114093	0.989809	8.44155e-05	0.000114093	0.992156	8.43471e-05	0.000114093	0.9938	8.41865e-05	0.000114093	0.997693	8.41357e-05	0.000114093	0.998935	8.41154e-05	0.000114093	0.999436	8.41058e-05	0.000114093	0.999671	8.41008e-05	0.000114093	0.999794	8.4098e-05	0.000114093	0.999864	8.40963e-05	0.000114093	0.999906
9.71566e-05	0.000116356	0.800819	8.7436e-05	0.000116356	0.974959	8.69354e-05	0.000116356	0.986346	8.68009e-05	0.000116356	0.989465	8.66971e-05	0.000116356	0.991891	8.66249e-05	0.000116356	0.993589	8.64553e-05	0.000116356	0.997613	8.64016e-05	0.000116356	0.998898	8.63801e-05	0.000116356	0.999416	8.637e-05	0.000116356	0.999659	8.63647e-05	0.000116356	0.999787	8.63617e-05	0.000116356	0.999859	8.63599e-05	0.000116356	0.999903
0.000100048	0.000118664	0.795834	8.98046e-05	0.000118664	0.97414	8.92762e-05	0.000118664	0.985889	8.91342e-05	0.000118664	0.989111	8.90246e-05	0.000118664	0.991616	8.89484e-05	0.000118664	0.993371	8.87692e-05	0.000118664	0.997531	8.87125e-05	0.000118664	0.99886	8.86898e-05	0.000118664	0.999396	8.86791e-05	0.000118664	0.999647	8.86736e-05	0.000118664	0.999779	8.86704e-05	0.000118664	0.999854	8.86685e-05	0.000118664	0.999899
0.000103016	0.000121018	0.79076	9.22222e-05	0.000121018	0.973296	9.16646e-05	0.000121018	0.985418	9.15147e-05	0.000121018	0.988744	9.1399e-05	0.000121018	0.991333	9.13185e-05	0.000121018	0.993146	9.11293e-05	0.000121018	0.997446	9.10694e-05	0.000121018	0.99882	9.10454e-05	0.000121018	0.999375	9.10341e-05	0.000121018	0.999635	9.10282e-05	0.000121018	0.999771	9.10249e-05	0.000121018	0.999849	9.10229e-05	0.000121018	0.999896
0.000106062	0.000123419	0.785596	9.469e-05	0.000123419	0.972425	9.41016e-05	0.000123419	0.984932	9.39433e-05	0.000123419	0.988366	9.38212e-05	0.000123419	0.99104	9.37362e-05	0.000123419	0.992913	9.35363e-05	0.000123419	0.997358	9.34731e-05	0.000123419	0.99878	9.34477e-05	0.000123419	0.999353	9.34358e-05	0.000123419	0.999622	9.34296e-05	0.000123419	0.999763	9.34261e-05	0.000123419	0.999843	9.34239e-05	0.000123419	0.999892
0.000109189	0.000125868	0.780343	9.72091e-05	0.000125868	0.971528	9.65881e-05	0.000125868	0.984429	9.64211e-05	0.000125868	0.987976	9.62922e-05	0.000125868	0.990737	9.62024e-05	0.000125868	0.992672	9.59914e-05	0.000125868	0.997267	9.59246e-05	0.000125868	0.998737	9.58978e-05	0.000125868	0.99933	9.58852e-05	0.000125868	0.999609	9.58786e-05	0.000125868	0.999755	9.58749e-05	0.000125868	0.999838	9.58727e-05	0.000125868	0.999888
0.0001124	0.000128365	0.775001	9.97805e-05	0.000128365	0.970603	9.91253e-05	0.000128365	0.983911	9.8949e-05	0.000128365	0.987572	9.88129e-05	0.000128365	0.990424	9.87182e-05	0.000128365	0.992424	9.84954e-05	0.000128365	0.997173	9.84248e-05	0.000128365	0.998694	9.83965e-05	0.000128365	0.999307	9.83832e-05	0.000128365	0.999595	9.83763e-05	0.000128365	0.999746	9.83724e-05	0.000128365	0.999832	9.837e-05	0.000128365	0.999884
0.000115697	0.000130911	0.769569	0.000102405	0.000130911	0.96965	0.000101714	0.000130911	0.983376	0.000101528	0.000130911	0.987156	0.000101385	0.000130911	0.990101	0.000101285	0.000130911	0.992167	0.000101049	0.000130911	0.997076	0.000100975	0.000130911	0.998648	0.000100945	0.000130911	0.999283	0.000100931	0.000130911	0.999581	0.000100924	0.000130911	0.999738	0.000100919	0.000130911	0.999826	0.000100917	0.000130911	0.99988
0.000119084	0.000133508	0.764047	0.000105085	0.000133508	0.968667	0.000104356	0.000133508	0.982824	0.00010416	0.000133508	0.986726	0.000104008	0.000133508	0.989768	0.000103902	0.000133508	0.991902	0.000103654	0.000133508	0.996976	0.000103575	0.000133508	0.998602	0.000103544	0.000133508	0.999258	0.000103529	0.000133508	0.999567	0.000103521	0.000133508	0.999728	0.000103517	0.000133508	0.99982	0.000103514	0.000133508	0.999876
0.000122563	0.000136157	0.758435	0.000107821	0.000136157	0.967655	0.000107052	0.000136157	0.982254	0.000106844	0.000136157	0.986282	0.000106684	0.000136157	0.989423	0.000106573	0.000136157	0.991628	0.000106311	0.000136157	0.996872	0.000106228	0.000136157	0.998553	0.000106194	0.000136157	0.999232	0.000106179	0.000136157	0.999552	0.000106171	0.000136157	0.999719	0.000106166	0.000136157	0.999814	0.000106163	0.000136157	0.999872
0.000126138	0.000138858	0.752733	0.000110614	0.000138858	0.966612	0.000109802	0.000138858	0.981665	0.000109584	0.000138858	0.985823	0.000109415	0.000138858	0.989067	0.000109297	0.000138858	0.991345	0.000109021	0.000138858	0.996764	0.000108933	0.000138858	0.998503	0.000108898	0.000138858	0.999206	0.000108881	0.000138858	0.999536	0.000108873	0.000138858	0.999709	0.000108868	0.000138858	0.999808	0.000108865	0.000138858	0.999867
0.000129812	0.000141613	0.746942	0.000113465	0.000141613	0.965537	0.000112609	0.000141613	0.981059	0.000112379	0.000141613	0.98535	0.000112201	0.000141613	0.9887	0.000112077	0.000141613	0.991052	0.000111785	0.000141613	0.996653	0.000111692	0.000141613	0.998452	0.000111655	0.000141613	0.999178	0.000111637	0.000141613	0.99952	0.000111628	0.000141613	0.999699	0.000111623	0.000141613	0.999801	0.00011162	0.000141613	0.999862
0.000133588	0.000144422	0.741062	0.000116377	0.000144422	0.96443	0.000115474	0.000144422	0.980432	0.000115231	0.000144422	0.984862	0.000115043	0.000144422	0.98832	0.000114912	0.000144422	0.99075	0.000114603	0.000144422	0.996539	0.000114506	0.000144422	0.998398	0.000114466	0.000144422	0.999149	0.000114448	0.000144422	0.999503	0.000114438	0.000144422	0.999688	0.000114433	0.000144422	0.999794	0.00011443	0.000144422	0.999858
0.00013747	0.000147287	0.735092	0.000119349	0.000147287	0.96329	0.000118397	0.000147287	0.979786	0.000118141	0.000147287	0.984357	0.000117942	0.000147287	0.987928	0.000117804	0.000147287	0.990438	0.000117479	0.000147287	0.99642	0.000117376	0.000147287	0.998343	0.000117334	0.000147287	0.99912	0.000117315	0.000147287	0.999486	0.000117304	0.000147287	0.999678	0.000117299	0.000147287	0.999787	0.000117295	0.000147287	0.999853
0.000141462	0.000150209	0.729033	0.000122384	0.000150209	0.962115	0.000121381	0.000150209	0.97912	0.00012111	0.000150209	0.983837	0.000120901	0.000150209	0.987524	0.000120755	0.000150209	0.990115	0.000120411	0.000150209	0.996297	0.000120302	0.000150209	0.998285	0.000120259	0.000150209	0.999089	0.000120238	0.000150209	0.999468	0.000120227	0.000150209	0.999666	0.000120221	0.000150209	0.999779	0.000120218	0.000150209	0.999847
0.000145567	0.000153189	0.722886	0.000125484	0.000153189	0.960906	0.000124425	0.000153189	0.978432	0.00012414	0.000153189	0.9833	0.000123919	0.000153189	0.987106	0.000123765	0.000153189	0.989782	0.000123403	0.000153189	0.99617	0.000123288	0.000153189	0.998226	0.000123241	0.000153189	0.999058	0.00012322	0.000153189	0.999449	0.000123208	0.000153189	0.999655	0.000123202	0.000153189	0.999771	0.000123198	0.000153189	0.999842
0.000149789	0.000156228	0.71665	0.000128648	0.000156228	0.95966	0.000127532	0.000156228	0.977723	0.000127231	0.000156228	0.982745	0.000126998	0.000156228	0.986674	0.000126836	0.000156228	0.989439	0.000126453	0.000156228	0.996039	0.000126332	0.000156228	0.998165	0.000126283	0.000156228	0.999025	0.00012626	0.000156228	0.99943	0.000126248	0.000156228	0.999643	0.000126242	0.000156228	0.999763	0.000126237	0.000156228	0.999836
0.000154133	0.000159328	0.710326	0.00013188	0.000159328	0.958378	0.000130703	0.000159328	0.976992	0.000130386	0.000159328	0.982173	0.00013014	0.000159328	0.986229	0.000129969	0.000159328	0.989083	0.000129565	0.000159328	0.995904	0.000129437	0.000159328	0.998102	0.000129386	0.000159328	0.998991	0.000129361	0.000159328	0.99941	0.000129349	0.000159328	0.99963	0.000129342	0.000159328	0.999755	0.000129337	0.000159328	0.999831
0.000158603	0.000162488	0.703915	0.00013518	0.000162488	0.957059	0.00013394	0.000162488	0.976237	0.000133605	0.000162488	0.981583	0.000133346	0.000162488	0.985769	0.000133165	0.000162488	0.988716	0.000132739	0.000162488	0.995764	0.000132604	0.000162488	0.998036	0.00013255	0.000162488	0.998956	0.000132524	0.000162488	0.99939	0.000132511	0.000162488	0.999617	0.000132503	0.000162488	0.999747	0.000132499	0.000162488	0.999825
0.000163204	0.000165712	0.697417	0.000138551	0.000165712	0.9557	0.000137243	0.000165712	0.975459	0.00013689	0.000165712	0.980973	0.000136617	0.000165712	0.985294	0.000136426	0.000165712	0.988338	0.000135977	0.000165712	0.995619	0.000135834	0.000165712	0.997968	0.000135777	0.000165712	0.99892	0.00013575	0.000165712	0.999369	0.000135736	0.000165712	0.999604	0.000135728	0.000165712	0.999738	0.000135723	0.000165712	0.999819
0.00016794	0.000168999	0.690832	0.000141993	0.000168999	0.954302	0.000140615	0.000168999	0.974657	0.000140242	0.000168999	0.980345	0.000139954	0.000168999	0.984804	0.000139753	0.000168999	0.987946	0.000139279	0.000168999	0.995469	0.000139128	0.000168999	0.997898	0.000139068	0.000168999	0.998883	0.000139039	0.000168999	0.999347	0.000139024	0.000168999	0.99959	0.000139016	0.000168999	0.999728	0.000139011	0.000168999	0.999812
0.000172817	0.000172352	0.684161	0.000145509	0.000172352	0.952863	0.000144056	0.000172352	0.97383	0.000143663	0.000172352	0.979696	0.000143359	0.000172352	0.984298	0.000143147	0.000172352	0.987542	0.000142647	0.000172352	0.995314	0.000142488	0.000172352	0.997826	0.000142424	0.000172352	0.998844	0.000142394	0.000172352	0.999324	0.000142379	0.000172352	0.999576	0.00014237	0.000172352	0.999719	0.000142364	0.000172352	0.999806
0.000177839	0.000175771	0.677404	0.0001491	0.000175771	0.951383	0.000147569	0.000175771	0.972977	0.000147155	0.000175771	0.979027	0.000146834	0.000175771	0.983776	0.00014661	0.000175771	0.987125	0.000146083	0.000175771	0.995154	0.000145915	0.000175771	0.997751	0.000145848	0.000175771	0.998804	0.000145816	0.000175771	0.9993	0.000145799	0.000175771	0.999561	0.00014579	0.000175771	0.999709	0.000145784	0.000175771	0.999799
0.000183013	0.000179258	0.670563	0.000152769	0.000179258	0.94986	0.000151154	0.000179258	0.972098	0.000150718	0.000179258	0.978337	0.00015038	0.000179258	0.983237	0.000150144	0.000179258	0.986695	0.000149587	0.000179258	0.994989	0.00014941	0.000179258	0.997674	0.000149339	0.000179258	0.998763	0.000149305	0.000179258	0.999276	0.000149288	0.000179258	0.999546	0.000149278	0.000179258	0.999699	0.000149272	0.000179258	0.999792
0.000188344	0.000182815	0.663638	0.000156516	0.000182815	0.948294	0.000154814	0.000182815	0.971192	0.000154354	0.000182815	0.977625	0.000153997	0.000182815	0.982681	0.000153749	0.000182815	0.98625	0.000153162	0.000182815	0.994818	0.000152975	0.000182815	0.997594	0.0001529	0.000182815	0.99872	0.000152864	0.000182815	0.999251	0.000152846	0.000182815	0.99953	0.000152835	0.000182815	0.999688	0.000152829	0.000182815	0.999785
0.000193838	0.000186441	0.65663	0.000160343	0.000186441	0.946683	0.00015855	0.000186441	0.970258	0.000158065	0.000186441	0.976891	0.000157689	0.000186441	0.982107	0.000157427	0.000186441	0.985791	0.000156808	0.000186441	0.994642	0.00015661	0.000186441	0.997511	0.000156531	0.000186441	0.998675	0.000156494	0.000186441	0.999225	0.000156474	0.000186441	0.999513	0.000156463	0.000186441	0.999678	0.000156456	0.000186441	0.999777
0.000199502	0.00019014	0.649539	0.000164254	0.00019014	0.945027	0.000162364	0.00019014	0.969295	0.000161853	0.00019014	0.976134	0.000161456	0.00019014	0.981515	0.00016118	0.00019014	0.985317	0.000160527	0.00019014	0.994459	0.000160319	0.00019014	0.997425	0.000160235	0.00019014	0.99863	0.000160195	0.00019014	0.999198	0.000160175	0.00019014	0.999496	0.000160163	0.00019014	0.999666	0.000160156	0.00019014	0.999769
0.000205341	0.000193912	0.642366	0.000168249	0.000193912	0.943324	0.000166258	0.000193912	0.968303	0.000165719	0.000193912	0.975353	0.000165301	0.000193912	0.980904	0.000165009	0.000193912	0.984828	0.00016432	0.000193912	0.994271	0.000164101	0.000193912	0.997337	0.000164012	0.000193912	0.998582	0.000163971	0.000193912	0.99917	0.000163949	0.000193912	0.999479	0.000163936	0.000193912	0.999655	0.000163929	0.000193912	0.999761
0.000211364	0.000197759	0.635112	0.000172331	0.000197759	0.941573	0.000170233	0.000197759	0.967281	0.000169664	0.000197759	0.974548	0.000169224	0.000197759	0.980273	0.000168916	0.000197759	0.984323	0.00016819	0.000197759	0.994076	0.000167958	0.000197759	0.997245	0.000167865	0.000197759	0.998533	0.000167821	0.000197759	0.999141	0.000167798	0.000197759	0.999461	0.000167785	0.000197759	0.999643	0.000167777	0.000197759	0.999753
0.000217577	0.000201682	0.627778	0.000176502	0.000201682	0.939774	0.000174291	0.000201682	0.966228	0.000173692	0.000201682	0.973718	0.000173227	0.000201682	0.979623	0.000172903	0.000201682	0.983802	0.000172137	0.000201682	0.993874	0.000171892	0.000201682	0.997151	0.000171794	0.000201682	0.998483	0.000171747	0.000201682	0.999111	0.000171723	0.000201682	0.999442	0.000171709	0.000201682	0.99963	0.000171701	0.000201682	0.999744
0.000223989	0.000205683	0.620365	0.000180763	0.000205683	0.937925	0.000178434	0.000205683	0.965144	0.000177803	0.000205683	0.972863	0.000177313	0.000205683	0.978952	0.000176971	0.000205683	0.983264	0.000176163	0.000205683	0.993666	0.000175905	0.000205683	0.997053	0.000175801	0.000205683	0.99843	0.000175752	0.000205683	0.999081	0.000175727	0.000205683	0.999423	0.000175712	0.000205683	0.999617	0.000175703	0.000205683	0.999735
0.000230606	0.000209764	0.612874	0.000185118	0.000209764	0.936025	0.000182665	0.000209764	0.964026	0.000181999	0.000209764	0.97198	0.000181483	0.000209764	0.97826	0.000181122	0.000209764	0.982709	0.00018027	0.000209764	0.993451	0.000179998	0.000209764	0.996952	0.000179888	0.000209764	0.998376	0.000179836	0.000209764	0.999049	0.000179809	0.000209764	0.999402	0.000179794	0.000209764	0.999604	0.000179785	0.000209764	0.999726
0.000237439	0.000213925	0.605306	0.000189569	0.000213925	0.934074	0.000186984	0.000213925	0.962876	0.000186282	0.000213925	0.971071	0.000185738	0.000213925	0.977546	0.000185358	0.000213925	0.982136	0.000184459	0.000213925	0.993229	0.000184172	0.000213925	0.996847	0.000184056	0.000213925	0.99832	0.000184002	0.000213925	0.999016	0.000183973	0.000213925	0.999382	0.000183957	0.000213925	0.99959	0.000183947	0.000213925	0.999716
0.000244495	0.000218169	0.597661	0.000194117	0.000218169	0.932069	0.000191394	0.000218169	0.961691	0.000190655	0.000218169	0.970134	0.000190081	0.000218169	0.97681	0.000189681	0.000218169	0.981545	0.000188732	0.000218169	0.992999	0.00018843	0.000218169	0.996739	0.000188307	0.000218169	0.998262	0.00018825	0.000218169	0.998982	0.00018822	0.000218169	0.99936	0.000188203	0.000218169	0.999576	0.000188192	0.000218169	0.999707
0.000251784	0.000222497	0.589941	0.000198766	0.000222497	0.930011	0.000195898	0.000222497	0.960471	0.000195118	0.000222497	0.969168	0.000194514	0.000222497	0.97605	0.000194091	0.000222497	0.980936	0.000193092	0.000222497	0.992762	0.000192772	0.000222497	0.996627	0.000192643	0.000222497	0.998202	0.000192583	0.000222497	0.998946	0.000192551	0.000222497	0.999338	0.000192533	0.000222497	0.999561	0.000192522	0.000222497	0.999696
0.000259316	0.000226911	0.582147	0.000203517	0.000226911	0.927897	0.000200496	0.000226911	0.959214	0.000199675	0.000226911	0.968173	0.000199038	0.000226911	0.975268	0.000198593	0.000226911	0.980307	0.000197538	0.000226911	0.992517	0.000197201	0.000226911	0.996512	0.000197065	0.000226911	0.99814	0.000197001	0.000226911	0.99891	0.000196968	0.000226911	0.999315	0.000196949	0.000226911	0.999546	0.000196937	0.000226911	0.999686
0.000267101	0.000231413	0.57428	0.000208374	0.000231413	0.925727	0.000205192	0.000231413	0.957921	0.000204327	0.000231413	0.967148	0.000203656	0.000231413	0.97446	0.000203186	0.000231413	0.979658	0.000202074	0.000231413	0.992263	0.000201719	0.000231413	0.996392	0.000201576	0.000231413	0.998076	0.000201508	0.000231413	0.998872	0.000201473	0.000231413	0.999291	0.000201453	0.000231413	0.99953	0.00020144	0.000231413	0.999675
0.000275151	0.000236004	0.566341	0.00021334	0.000236004	0.9235	0.000209988	0.000236004	0.95659	0.000209076	0.000236004	0.966092	0.000208369	0.000236004	0.973628	0.000207874	0.000236004	0.978988	0.000206702	0.000236004	0.992002	0.000206327	0.000236004	0.996269	0.000206175	0.000236004	0.998009	0.000206104	0.000236004	0.998833	0.000206067	0.000236004	0.999266	0.000206046	0.000236004	0.999514	0.000206033	0.000236004	0.999663
0.000283477	0.000240686	0.558332	0.000218416	0.000240686	0.921215	0.000214886	0.000240686	0.95522	0.000213926	0.000240686	0.965004	0.00021318	0.000240686	0.97277	0.000212658	0.000240686	0.978298	0.000211422	0.000240686	0.991731	0.000211027	0.000240686	0.996141	0.000210867	0.000240686	0.997941	0.000210792	0.000240686	0.998793	0.000210752	0.000240686	0.999241	0.00021073	0.000240686	0.999497	0.000210716	0.000240686	0.999652
0.000292092	0.000245461	0.550253	0.000223605	0.000245461	0.91887	0.000219889	0.000245461	0.953811	0.000218876	0.000245461	0.963883	0.000218091	0.000245461	0.971886	0.000217541	0.000245461	0.977585	0.000216237	0.000245461	0.991452	0.00021582	0.000245461	0.996009	0.000215652	0.000245461	0.99787	0.000215572	0.000245461	0.998751	0.000215531	0.000245461	0.999215	0.000215507	0.000245461	0.999479	0.000215493	0.000245461	0.999639
0.000301008	0.00025033	0.542106	0.000228912	0.00025033	0.916464	0.000224998	0.00025033	0.95236	0.000223931	0.00025033	0.962729	0.000223103	0.00025033	0.970974	0.000222524	0.00025033	0.976851	0.00022115	0.00025033	0.991164	0.00022071	0.00025033	0.995873	0.000220532	0.00025033	0.997797	0.000220448	0.00025033	0.998708	0.000220404	0.00025033	0.999187	0.000220379	0.00025033	0.999461	0.000220364	0.00025033	0.999627
0.000310239	0.000255297	0.533893	0.000234338	0.000255297	0.913998	0.000230217	0.000255297	0.950868	0.000229093	0.000255297	0.961541	0.00022822	0.000255297	0.970035	0.00022761	0.000255297	0.976093	0.000226161	0.000255297	0.990866	0.000225697	0.000255297	0.995732	0.000225509	0.000255297	0.997721	0.000225421	0.000255297	0.998663	0.000225375	0.000255297	0.999159	0.000225348	0.000255297	0.999442	0.000225332	0.000255297	0.999614
0.0003198	0.000260361	0.525613	0.000239887	0.000260361	0.911468	0.000235547	0.000260361	0.949334	0.000234364	0.000260361	0.960317	0.000233444	0.000260361	0.969067	0.0002328	0.000260361	0.975312	0.000231273	0.000260361	0.990558	0.000230784	0.000260361	0.995586	0.000230586	0.000260361	0.997642	0.000230493	0.000260361	0.998617	0.000230444	0.000260361	0.99913	0.000230416	0.000260361	0.999423	0.000230399	0.000260361	0.9996
0.000329706	0.000265526	0.51727	0.000245562	0.000265526	0.908875	0.000240993	0.000265526	0.947755	0.000239746	0.000265526	0.959057	0.000238777	0.000265526	0.968069	0.000238099	0.000265526	0.974507	0.000236488	0.000265526	0.99024	0.000235972	0.000265526	0.995435	0.000235763	0.000265526	0.997561	0.000235665	0.000265526	0.998569	0.000235613	0.000265526	0.9991	0.000235584	0.000265526	0.999403	0.000235566	0.000265526	0.999586
0.000339973	0.000270794	0.508864	0.000251366	0.000270794	0.906216	0.000246555	0.000270794	0.946132	0.000245242	0.000270794	0.95776	0.000244221	0.000270794	0.967042	0.000243506	0.000270794	0.973676	0.000241809	0.000270794	0.989912	0.000241264	0.000270794	0.99528	0.000241044	0.000270794	0.997478	0.00024094	0.000270794	0.99852	0.000240886	0.000270794	0.999069	0.000240855	0.000270794	0.999382	0.000240836	0.000270794	0.999572
0.00035062	0.000276166	0.500397	0.000257303	0.000276166	0.903493	0.000252238	0.000276166	0.944464	0.000250855	0.000276166	0.956426	0.00024978	0.000276166	0.965983	0.000249026	0.000276166	0.972821	0.000247237	0.000276166	0.989573	0.000246662	0.000276166	0.995119	0.00024643	0.000276166	0.997391	0.000246321	0.000276166	0.998468	0.000246263	0.000276166	0.999036	0.00024623	0.000276166	0.99936	0.000246211	0.000276166	0.999557
0.000361663	0.000281645	0.49187	0.000263377	0.000281645	0.900702	0.000258045	0.000281645	0.942748	0.000256588	0.000281645	0.955052	0.000255454	0.000281645	0.964893	0.00025466	0.000281645	0.971938	0.000252774	0.000281645	0.989222	0.000252168	0.000281645	0.994952	0.000251923	0.000281645	0.997301	0.000251808	0.000281645	0.998416	0.000251747	0.000281645	0.999003	0.000251713	0.000281645	0.999338	0.000251692	0.000281645	0.999542
0.000373123	0.000287232	0.483285	0.00026959	0.000287232	0.897843	0.000263977	0.000287232	0.940985	0.000262442	0.000287232	0.953639	0.000261248	0.000287232	0.96377	0.000260412	0.000287232	0.971029	0.000258423	0.000287232	0.988861	0.000257785	0.000287232	0.994781	0.000257526	0.000287232	0.997209	0.000257404	0.000287232	0.998361	0.00025734	0.000287232	0.998968	0.000257304	0.000287232	0.999315	0.000257282	0.000287232	0.999526
0.000385021	0.000292931	0.474643	0.000275947	0.000292931	0.894915	0.000270038	0.000292931	0.939173	0.000268422	0.000292931	0.952185	0.000267165	0.000292931	0.962613	0.000266283	0.000292931	0.970092	0.000264187	0.000292931	0.988487	0.000263513	0.000292931	0.994603	0.000263241	0.000292931	0.997113	0.000263112	0.000292931	0.998304	0.000263045	0.000292931	0.998933	0.000263006	0.000292931	0.999291	0.000262983	0.000292931	0.999509
0.000397378	0.000298742	0.465947	0.000282451	0.000298742	0.891918	0.000276232	0.000298742	0.937312	0.00027453	0.000298742	0.950689	0.000273205	0.000298742	0.961422	0.000272276	0.000298742	0.969126	0.000270067	0.000298742	0.988102	0.000269357	0.000298742	0.994419	0.000269069	0.000298742	0.997014	0.000268933	0.000298742	0.998246	0.000268862	0.000298742	0.998896	0.000268822	0.000298742	0.999267	0.000268797	0.000298742	0.999492
0.000410219	0.000304669	0.457198	0.000289108	0.000304669	0.888849	0.000282562	0.000304669	0.935399	0.000280769	0.000304669	0.94915	0.000279374	0.000304669	0.960196	0.000278395	0.000304669	0.968131	0.000276066	0.000304669	0.987704	0.000275317	0.000304669	0.99423	0.000275014	0.000304669	0.996911	0.000274871	0.000304669	0.998185	0.000274795	0.000304669	0.998858	0.000274753	0.000304669	0.999241	0.000274727	0.000304669	0.999475
0.000423568	0.000310713	0.448398	0.00029592	0.000310713	0.885709	0.00028903	0.000310713	0.933435	0.000287142	0.000310713	0.947568	0.000285672	0.000310713	0.958934	0.000284641	0.000310713	0.967106	0.000282187	0.000310713	0.987293	0.000281397	0.000310713	0.994034	0.000281077	0.000310713	0.996806	0.000280926	0.000310713	0.998123	0.000280847	0.000310713	0.998818	0.000280802	0.000310713	0.999215	0.000280774	0.000310713	0.999456
0.000437452	0.000316877	0.439548	0.000302892	0.000316877	0.882496	0.000295641	0.000316877	0.931417	0.000293653	0.000316877	0.945941	0.000292105	0.000316877	0.957634	0.000291019	0.000316877	0.96605	0.000288432	0.000316877	0.986868	0.000287599	0.000316877	0.993831	0.000287261	0.000316877	0.996696	0.000287102	0.000316877	0.998058	0.000287018	0.000316877	0.998777	0.000286971	0.000316877	0.999188	0.000286942	0.000316877	0.999437
0.000451901	0.000323163	0.430652	0.000310029	0.000323163	0.879209	0.000302398	0.000323163	0.929346	0.000300305	0.000323163	0.944269	0.000298674	0.000323163	0.956297	0.00029753	0.000323163	0.964963	0.000294803	0.000323163	0.98643	0.000293925	0.000323163	0.993622	0.000293569	0.000323163	0.996583	0.000293401	0.000323163	0.997991	0.000293312	0.000323163	0.998735	0.000293262	0.000323163	0.99916	0.000293232	0.000323163	0.999418
0.000466945	0.000329574	0.42171	0.000317334	0.000329574	0.875847	0.000309304	0.000329574	0.927219	0.0003071	0.000329574	0.94255	0.000305383	0.000329574	0.954921	0.000304177	0.000329574	0.963842	0.000301304	0.000329574	0.985978	0.000300378	0.000329574	0.993406	0.000300002	0.000329574	0.996466	0.000299825	0.000329574	0.997922	0.000299732	0.000329574	0.998691	0.000299679	0.000329574	0.99913	0.000299646	0.000329574	0.999397
0.000482618	0.000336113	0.412726	0.000324814	0.000336113	0.87241	0.000316364	0.000336113	0.925037	0.000314043	0.000336113	0.940783	0.000312235	0.000336113	0.953505	0.000310965	0.000336113	0.962689	0.000307937	0.000336113	0.985511	0.00030696	0.000336113	0.993182	0.000306564	0.000336113	0.996345	0.000306377	0.000336113	0.997851	0.000306279	0.000336113	0.998646	0.000306223	0.000336113	0.9991	0.000306189	0.000336113	0.999377
0.000498953	0.000342781	0.403701	0.000332473	0.000342781	0.868896	0.000323581	0.000342781	0.922797	0.000321138	0.000342781	0.938967	0.000319233	0.000342781	0.952048	0.000317896	0.000342781	0.961501	0.000314704	0.000342781	0.985029	0.000313675	0.000342781	0.992951	0.000313257	0.000342781	0.99622	0.00031306	0.000342781	0.997777	0.000312956	0.000342781	0.998599	0.000312897	0.000342781	0.999069	0.000312861	0.000342781	0.999355
0.00051599	0.000349581	0.394639	0.000340315	0.000349581	0.865305	0.000330959	0.000349581	0.920498	0.000328387	0.000349581	0.937102	0.000326382	0.000349581	0.95055	0.000324973	0.000349581	0.960278	0.00032161	0.000349581	0.984532	0.000320524	0.000349581	0.992713	0.000320083	0.000349581	0.996091	0.000319875	0.000349581	0.9977	0.000319766	0.000349581	0.998551	0.000319703	0.000349581	0.999037	0.000319666	0.000349581	0.999332
0.00053377	0.000356516	0.385542	0.000348347	0.000356516	0.861636	0.000338503	0.000356516	0.918141	0.000335796	0.000356516	0.935185	0.000333684	0.000356516	0.949009	0.000332199	0.000356516	0.959019	0.000328656	0.000356516	0.984019	0.000327511	0.000356516	0.992466	0.000327046	0.000356516	0.995958	0.000326827	0.000356516	0.997621	0.000326711	0.000356516	0.998501	0.000326645	0.000356516	0.999004	0.000326606	0.000356516	0.999309
0.000552336	0.000363589	0.376412	0.000356573	0.000363589	0.857889	0.000346216	0.000363589	0.915723	0.000343367	0.000363589	0.933217	0.000341142	0.000363589	0.947425	0.000339579	0.000363589	0.957723	0.000335845	0.000363589	0.983489	0.000334638	0.000363589	0.992212	0.000334148	0.000363589	0.99582	0.000333917	0.000363589	0.99754	0.000333795	0.000363589	0.998449	0.000333725	0.000363589	0.998969	0.000333683	0.000363589	0.999285
0.000571737	0.000370802	0.367254	0.000365	0.000370802	0.854061	0.000354104	0.000370802	0.913243	0.000351104	0.000370802	0.931196	0.000348762	0.000370802	0.945795	0.000347116	0.000370802	0.95639	0.000343181	0.000370802	0.982943	0.000341909	0.000370802	0.991949	0.000341392	0.000370802	0.995677	0.000341148	0.000370802	0.997455	0.000341019	0.000370802	0.998395	0.000340946	0.000370802	0.998933	0.000340902	0.000370802	0.999261
0.000592022	0.000378158	0.35807	0.000373633	0.000378158	0.850154	0.00036217	0.000378158	0.910701	0.000359013	0.000378158	0.929121	0.000356547	0.000378158	0.94412	0.000354813	0.000378158	0.955018	0.000350667	0.000378158	0.982379	0.000349326	0.000378158	0.991677	0.000348781	0.000378158	0.99553	0.000348523	0.000378158	0.997368	0.000348387	0.000378158	0.99834	0.00034831	0.000378158	0.998896	0.000348263	0.000378158	0.999235
0.000613249	0.00038566	0.348863	0.000382478	0.00038566	0.846165	0.00037042	0.00038566	0.908095	0.000367096	0.00038566	0.926991	0.0003645	0.00038566	0.942399	0.000362674	0.00038566	0.953606	0.000358306	0.00038566	0.981797	0.000356892	0.00038566	0.991397	0.000356317	0.00038566	0.995377	0.000356045	0.00038566	0.997277	0.000355902	0.00038566	0.998283	0.000355821	0.00038566	0.998858	0.000355771	0.00038566	0.999208
0.000635476	0.000393311	0.339639	0.000391542	0.000393311	0.842095	0.000378857	0.000393311	0.905425	0.00037536	0.000393311	0.924804	0.000372627	0.000393311	0.940629	0.000370704	0.000393311	0.952153	0.000366101	0.000393311	0.981197	0.00036461	0.000393311	0.991107	0.000364004	0.000393311	0.99522	0.000363717	0.000393311	0.997184	0.000363567	0.000393311	0.998224	0.000363481	0.000393311	0.998819	0.000363428	0.000393311	0.999181
0.000658768	0.000401114	0.3304	0.000400831	0.000401114	0.837943	0.000387488	0.000401114	0.902689	0.000383807	0.000401114	0.922561	0.00038093	0.000401114	0.938811	0.000378905	0.000401114	0.950659	0.000374056	0.000401114	0.980578	0.000372484	0.000401114	0.990807	0.000371845	0.000401114	0.995057	0.000371542	0.000401114	0.997087	0.000371383	0.000401114	0.998163	0.000371293	0.000401114	0.998778	0.000371238	0.000401114	0.999152
0.000683197	0.000409071	0.321152	0.000410351	0.000409071	0.833708	0.000396317	0.000409071	0.899886	0.000392443	0.000409071	0.920259	0.000389414	0.000409071	0.936944	0.000387282	0.000409071	0.949123	0.000382174	0.000409071	0.979939	0.000380517	0.000409071	0.990498	0.000379843	0.000409071	0.994889	0.000379524	0.000409071	0.996988	0.000379356	0.000409071	0.998099	0.00037926	0.000409071	0.998736	0.000379202	0.000409071	0.999123
0.000708839	0.000417186	0.3119	0.000420111	0.000417186	0.829389	0.00040535	0.000417186	0.897015	0.000401273	0.000417186	0.917898	0.000398085	0.000417186	0.935025	0.00039584	0.000417186	0.947543	0.000390458	0.000417186	0.97928	0.000388711	0.000417186	0.990179	0.000388	0.000417186	0.994715	0.000387664	0.000417186	0.996885	0.000387487	0.000417186	0.998034	0.000387386	0.000417186	0.998692	0.000387325	0.000417186	0.999093
0.000735778	0.000425463	0.302648	0.000430116	0.000425463	0.824987	0.000414591	0.000425463	0.894076	0.000410302	0.000425463	0.915476	0.000406946	0.000425463	0.933055	0.000404582	0.000425463	0.945918	0.000398913	0.000425463	0.9786	0.000397071	0.000425463	0.989849	0.000396321	0.000425463	0.994536	0.000395967	0.000425463	0.996778	0.00039578	0.000425463	0.997966	0.000395673	0.000425463	0.998647	0.000395609	0.000425463	0.999061
0.000764103	0.000433903	0.293402	0.000440375	0.000433903	0.820501	0.000424048	0.000433903	0.891067	0.000419534	0.000433903	0.912994	0.000416002	0.000433903	0.931032	0.000413513	0.000433903	0.944249	0.000407541	0.000433903	0.977899	0.0004056	0.000433903	0.989509	0.000404809	0.000433903	0.99435	0.000404435	0.000433903	0.996668	0.000404238	0.000433903	0.997896	0.000404125	0.000433903	0.9986	0.000404057	0.000433903	0.999029
0.000793915	0.000442511	0.284169	0.000450895	0.000442511	0.81593	0.000433725	0.000442511	0.887988	0.000428975	0.000442511	0.910448	0.000425257	0.000442511	0.928954	0.000422637	0.000442511	0.942532	0.000416347	0.000442511	0.977177	0.000414301	0.000442511	0.989157	0.000413467	0.000442511	0.994158	0.000413072	0.000442511	0.996554	0.000412864	0.000442511	0.997824	0.000412746	0.000442511	0.998552	0.000412674	0.000442511	0.998995
0.000825321	0.00045129	0.274956	0.000461686	0.00045129	0.811273	0.000443629	0.00045129	0.884837	0.000438632	0.00045129	0.90784	0.000434719	0.00045129	0.926822	0.00043196	0.00045129	0.940768	0.000425334	0.00045129	0.976432	0.000423177	0.00045129	0.988794	0.000422298	0.00045129	0.99396	0.000421882	0.00045129	0.996436	0.000421663	0.00045129	0.997749	0.000421537	0.00045129	0.998502	0.000421461	0.00045129	0.99896
0.000858441	0.000460243	0.26577	0.000472754	0.000460243	0.806532	0.000453765	0.000460243	0.881614	0.000448508	0.000460243	0.905166	0.00044439	0.000460243	0.924634	0.000441486	0.000460243	0.938956	0.000434506	0.000460243	0.975663	0.000432233	0.000460243	0.988419	0.000431306	0.000460243	0.993755	0.000430867	0.000460243	0.996314	0.000430636	0.000460243	0.997672	0.000430504	0.000460243	0.99845	0.000430424	0.000460243	0.998924
0.000893404	0.000469374	0.256619	0.000484108	0.000469374	0.801704	0.000464141	0.000469374	0.878317	0.00045861	0.000469374	0.902427	0.000454276	0.000469374	0.922389	0.00045122	0.000469374	0.937094	0.000443868	0.000469374	0.974871	0.000441473	0.000469374	0.988032	0.000440495	0.000469374	0.993544	0.000440032	0.000469374	0.996188	0.000439788	0.000469374	0.997592	0.000439649	0.000469374	0.998397	0.000439564	0.000469374	0.998887
0.000930352	0.000478685	0.247511	0.000495759	0.000478685	0.796791	0.000474763	0.000478685	0.874946	0.000468945	0.000478685	0.899622	0.000464384	0.000478685	0.920085	0.000461166	0.000478685	0.935182	0.000453424	0.000478685	0.974055	0.000450899	0.000478685	0.987632	0.000449868	0.000478685	0.993325	0.00044938	0.000478685	0.996058	0.000449123	0.000478685	0.997509	0.000448976	0.000478685	0.998342	0.000448887	0.000478685	0.998849
0.000969443	0.000488182	0.238456	0.000507715	0.000488182	0.791792	0.000485639	0.000488182	0.8715	0.000479518	0.000488182	0.896749	0.000474719	0.000488182	0.917723	0.000471332	0.000488182	0.933217	0.000463178	0.000488182	0.973213	0.000460516	0.000488182	0.98722	0.00045943	0.000488182	0.993099	0.000458915	0.000488182	0.995924	0.000458643	0.000488182	0.997424	0.000458488	0.000488182	0.998284	0.000458394	0.000488182	0.998809
0.00101085	0.000497867	0.229465	0.000519986	0.000497867	0.786706	0.000496774	0.000497867	0.867978	0.000490335	0.000497867	0.893808	0.000485286	0.000497867	0.9153	0.000481721	0.000497867	0.931201	0.000473134	0.000497867	0.972345	0.000470329	0.000497867	0.986794	0.000469183	0.000497867	0.992866	0.00046864	0.000497867	0.995785	0.000468354	0.000497867	0.997335	0.00046819	0.000497867	0.998225	0.000468091	0.000497867	0.998768
0.00105475	0.000507743	0.220547	0.000532582	0.000507743	0.781534	0.000508177	0.000507743	0.864379	0.000501404	0.000507743	0.890797	0.000496091	0.000507743	0.912816	0.000492339	0.000507743	0.92913	0.000483296	0.000507743	0.971451	0.00048034	0.000507743	0.986354	0.000479132	0.000507743	0.992625	0.000478559	0.000507743	0.995641	0.000478257	0.000507743	0.997244	0.000478085	0.000507743	0.998164	0.00047798	0.000507743	0.998725
0.00110137	0.000517816	0.211715	0.000545514	0.000517816	0.776276	0.000519855	0.000517816	0.860703	0.000512732	0.000517816	0.887715	0.000507142	0.000517816	0.91027	0.000503193	0.000517816	0.927005	0.00049367	0.000517816	0.97053	0.000490555	0.000517816	0.985901	0.000489281	0.000517816	0.992376	0.000488677	0.000517816	0.995493	0.000488358	0.000517816	0.99715	0.000488177	0.000517816	0.998101	0.000488066	0.000517816	0.998681
0.00115093	0.000528089	0.202979	0.000558793	0.000528089	0.770931	0.000531816	0.000528089	0.856948	0.000524324	0.000528089	0.884563	0.000518443	0.000528089	0.90766	0.000514287	0.000528089	0.924824	0.00050426	0.000528089	0.969581	0.000500977	0.000528089	0.985432	0.000499634	0.000528089	0.992119	0.000498997	0.000528089	0.995339	0.000498661	0.000528089	0.997052	0.000498469	0.000528089	0.998036	0.000498352	0.000528089	0.998636
0.00120367	0.000538566	0.194354	0.000572431	0.000538566	0.7655	0.000544069	0.000538566	0.853115	0.00053619	0.000538566	0.881338	0.000530003	0.000538566	0.904986	0.000525629	0.000538566	0.922587	0.00051507	0.000538566	0.968603	0.000511611	0.000538566	0.984949	0.000510195	0.000538566	0.991853	0.000509523	0.000538566	0.995181	0.000509169	0.000538566	0.996951	0.000508967	0.000538566	0.997968	0.000508844	0.000538566	0.998589
0.00125989	0.00054925	0.185853	0.000586439	0.00054925	0.759982	0.000556622	0.00054925	0.849201	0.000548335	0.00054925	0.87804	0.000541827	0.00054925	0.902246	0.000537225	0.00054925	0.920291	0.000526107	0.00054925	0.967596	0.000522461	0.00054925	0.98445	0.000520969	0.00054925	0.991579	0.00052026	0.00054925	0.995017	0.000519887	0.00054925	0.996847	0.000519673	0.00054925	0.997898	0.000519543	0.00054925	0.99854
0.00131989	0.000560146	0.177489	0.00060083	0.000560146	0.754379	0.000569483	0.000560146	0.845208	0.000560769	0.000560146	0.874668	0.000553922	0.000560146	0.899441	0.00054908	0.000560146	0.917937	0.000537374	0.000560146	0.966558	0.000533532	0.000560146	0.983936	0.000531959	0.000560146	0.991296	0.000531212	0.000560146	0.994847	0.000530818	0.000560146	0.996739	0.000530593	0.000560146	0.997826	0.000530456	0.000560146	0.99849
0.001384	0.000571259	0.169277	0.000615616	0.000571259	0.748689	0.000582663	0.000571259	0.841134	0.000573499	0.000571259	0.871221	0.000566297	0.000571259	0.896568	0.000561202	0.000571259	0.915522	0.000548877	0.000571259	0.965489	0.000544829	0.000571259	0.983405	0.000543171	0.000571259	0.991003	0.000542383	0.000571259	0.994672	0.000541967	0.000571259	0.996628	0.00054173	0.000571259	0.997752	0.000541585	0.000571259	0.998438
0.00145261	0.000582592	0.16123	0.000630812	0.000582592	0.742913	0.000596169	0.000582592	0.836978	0.000586533	0.000582592	0.867698	0.000578958	0.000582592	0.893626	0.000573597	0.000582592	0.913047	0.000560622	0.000582592	0.964389	0.000556357	0.000582592	0.982857	0.000554608	0.000582592	0.990701	0.000553778	0.000582592	0.994492	0.000553339	0.000582592	0.996512	0.000553089	0.000582592	0.997674	0.000552936	0.000582592	0.998384
0.00152611	0.000594149	0.153364	0.000646431	0.000594149	0.737052	0.000610013	0.000594149	0.83274	0.000599881	0.000594149	0.864099	0.000591913	0.000594149	0.890616	0.000586273	0.000594149	0.910509	0.000572614	0.000594149	0.963256	0.000568119	0.000594149	0.982291	0.000566277	0.000594149	0.990389	0.000565401	0.000594149	0.994305	0.000564938	0.000594149	0.996393	0.000564674	0.000594149	0.997595	0.000564513	0.000594149	0.998328
0.00160498	0.000605936	0.145692	0.000662488	0.000605936	0.731105	0.000624205	0.000605936	0.82842	0.000613551	0.000605936	0.860423	0.000605171	0.000605936	0.887535	0.000599237	0.000605936	0.907909	0.000584858	0.000605936	0.962089	0.000580122	0.000605936	0.981708	0.00057818	0.000605936	0.990066	0.000577256	0.000605936	0.994112	0.000576769	0.000605936	0.99627	0.00057649	0.000605936	0.997512	0.00057632	0.000605936	0.998271
0.00168969	0.000617957	0.138227	0.000678998	0.000617957	0.725074	0.000638754	0.000617957	0.824017	0.000627552	0.000617957	0.856668	0.000618739	0.000617957	0.884383	0.000612497	0.000617957	0.905244	0.00059736	0.000617957	0.960888	0.000592371	0.000617957	0.981107	0.000590323	0.000617957	0.989733	0.00058935	0.000617957	0.993912	0.000588835	0.000617957	0.996143	0.000588541	0.000617957	0.997427	0.000588362	0.000617957	0.998211
0.00178081	0.000630217	0.130984	0.000695978	0.000630217	0.718958	0.000653672	0.000630217	0.81953	0.000641895	0.000630217	0.852835	0.000632627	0.000630217	0.881159	0.00062606	0.000630217	0.902515	0.000610126	0.000630217	0.959652	0.00060487	0.000630217	0.980486	0.000602712	0.000630217	0.98939	0.000601685	0.000630217	0.993706	0.000601143	0.000630217	0.996012	0.000600833	0.000630217	0.997339	0.000600644	0.000630217	0.99815
0.00187894	0.000642719	0.123973	0.000713443	0.000642719	0.712758	0.000668971	0.000642719	0.81496	0.000656589	0.000642719	0.848923	0.000646842	0.000642719	0.877862	0.000639934	0.000642719	0.89972	0.000623163	0.000642719	0.95838	0.000617626	0.000642719	0.979846	0.000615351	0.000642719	0.989035	0.000614269	0.000642719	0.993493	0.000613696	0.000642719	0.995876	0.000613369	0.000642719	0.997248	0.00061317	0.000642719	0.998086
0.00198473	0.00065547	0.117204	0.000731412	0.00065547	0.706475	0.000684661	0.00065547	0.810305	0.000671644	0.00065547	0.844931	0.000661394	0.00065547	0.874491	0.000654129	0.00065547	0.896857	0.000636477	0.00065547	0.957071	0.000630643	0.00065547	0.979186	0.000628245	0.00065547	0.988669	0.000627104	0.00065547	0.993274	0.000626501	0.00065547	0.995735	0.000626156	0.00065547	0.997153	0.000625946	0.00065547	0.99802
0.00209891	0.000668473	0.110688	0.000749901	0.000668473	0.700108	0.000700756	0.000668473	0.805567	0.000687071	0.000668473	0.840859	0.000676294	0.000668473	0.871046	0.000668651	0.000668473	0.893927	0.000650073	0.000668473	0.955724	0.000643928	0.000668473	0.978505	0.0006414	0.000668473	0.98829	0.000640197	0.000668473	0.993046	0.000639561	0.000668473	0.99559	0.000639197	0.000668473	0.997056	0.000638975	0.000668473	0.997952
0.00222228	0.000681735	0.10443	0.000768931	0.000681735	0.693659	0.000717268	0.000681735	0.800743	0.000702882	0.000681735	0.836705	0.000691549	0.000681735	0.867526	0.000683511	0.000681735	0.890927	0.000663959	0.000681735	0.954338	0.000657485	0.000681735	0.977803	0.000654822	0.000681735	0.9879	0.000653553	0.000681735	0.992812	0.000652882	0.000681735	0.99544	0.000652498	0.000681735	0.996955	0.000652265	0.000681735	0.997882
0.00235569	0.000695259	0.0984373	0.000788521	0.000695259	0.687128	0.00073421	0.000695259	0.795835	0.000719087	0.000695259	0.83247	0.000707172	0.000695259	0.863929	0.000698718	0.000695259	0.887858	0.000678141	0.000695259	0.952913	0.000671322	0.000695259	0.97708	0.000668515	0.000695259	0.987497	0.000667177	0.000695259	0.992569	0.00066647	0.000695259	0.995285	0.000666065	0.000695259	0.996851	0.000665818	0.000695259	0.997809
0.0025001	0.000709052	0.0927125	0.000808692	0.000709052	0.680516	0.000751596	0.000709052	0.790842	0.000735699	0.000709052	0.828152	0.000723171	0.000709052	0.860256	0.000714281	0.000709052	0.884718	0.000692627	0.000709052	0.951447	0.000685444	0.000709052	0.976334	0.000682485	0.000709052	0.987081	0.000681075	0.000709052	0.992319	0.000680329	0.000709052	0.995125	0.000679902	0.000709052	0.996744	0.000679642	0.000709052	0.997734
0.00265652	0.000723119	0.0872572	0.000829465	0.000723119	0.673823	0.00076944	0.000723119	0.785763	0.000752729	0.000723119	0.823752	0.000739558	0.000723119	0.856505	0.000730209	0.000723119	0.881507	0.000707423	0.000723119	0.949939	0.000699857	0.000723119	0.975564	0.000696739	0.000723119	0.986651	0.000695253	0.000723119	0.99206	0.000694466	0.000723119	0.994959	0.000694015	0.000723119	0.996632	0.000693741	0.000723119	0.997656
0.00282608	0.000737464	0.0820712	0.000850862	0.000737464	0.667051	0.000787757	0.000737464	0.7806	0.000770192	0.000737464	0.81927	0.000756345	0.000737464	0.852676	0.000746513	0.000737464	0.878223	0.000722537	0.000737464	0.948389	0.000714568	0.000737464	0.974772	0.000711282	0.000737464	0.986208	0.000709715	0.000737464	0.991793	0.000708885	0.000737464	0.994788	0.00070841	0.000737464	0.996517	0.000708121	0.000737464	0.997576
0.00300998	0.000752095	0.077152	0.000872909	0.000752095	0.660199	0.000806563	0.000752095	0.775351	0.0007881	0.000752095	0.814704	0.000773542	0.000752095	0.848768	0.000763204	0.000752095	0.874866	0.000737976	0.000752095	0.946796	0.000729583	0.000752095	0.973954	0.00072612	0.000752095	0.98575	0.000724468	0.000752095	0.991517	0.000723593	0.000752095	0.994612	0.000723092	0.000752095	0.996399	0.000722787	0.000752095	0.997493
0.00320953	0.000767015	0.0724957	0.000895628	0.000767015	0.653269	0.000825873	0.000767015	0.770017	0.000806466	0.000767015	0.810054	0.000791163	0.000767015	0.84478	0.000780292	0.000767015	0.871434	0.000753749	0.000767015	0.945158	0.000744909	0.000767015	0.973112	0.00074126	0.000767015	0.985278	0.000739518	0.000767015	0.991232	0.000738596	0.000767015	0.994429	0.000738068	0.000767015	0.996276	0.000737746	0.000767015	0.997407
0.00342615	0.000782232	0.0680967	0.000919047	0.000782232	0.646262	0.000845704	0.000782232	0.764599	0.000825306	0.000782232	0.80532	0.000809218	0.000782232	0.840712	0.000797789	0.000782232	0.867928	0.000769863	0.000782232	0.943475	0.000760553	0.000782232	0.972244	0.000756708	0.000782232	0.984791	0.000754872	0.000782232	0.990938	0.000753899	0.000782232	0.99424	0.000753342	0.000782232	0.996149	0.000753003	0.000782232	0.997318
0.00366137	0.00079775	0.0639481	0.000943192	0.00079775	0.639178	0.000866074	0.00079775	0.759095	0.000844633	0.00079775	0.800503	0.000827723	0.00079775	0.836564	0.000815705	0.00079775	0.864346	0.000786326	0.00079775	0.941746	0.000776522	0.00079775	0.97135	0.00077247	0.00079775	0.984288	0.000770534	0.00079775	0.990634	0.000769509	0.00079775	0.994046	0.000768921	0.00079775	0.996018	0.000768563	0.00079775	0.997226
0.00391684	0.000813576	0.0600419	0.000968092	0.000813576	0.632018	0.000887	0.000813576	0.753506	0.000864464	0.000813576	0.795601	0.000846689	0.000813576	0.832334	0.000834054	0.000813576	0.860688	0.000803147	0.000813576	0.939969	0.000792823	0.000813576	0.970429	0.000788553	0.000813576	0.98377	0.000786513	0.000813576	0.99032	0.000785432	0.000813576	0.993844	0.000784812	0.000813576	0.995882	0.000784434	0.000813576	0.997132
0.00419435	0.000829716	0.0563691	0.000993777	0.000829716	0.624784	0.000908501	0.000829716	0.747833	0.000884815	0.000829716	0.790614	0.000866131	0.000829716	0.828023	0.000852848	0.000829716	0.856952	0.000820334	0.000829716	0.938144	0.000809463	0.000829716	0.969479	0.000804963	0.000829716	0.983235	0.000802813	0.000829716	0.989996	0.000801673	0.000829716	0.993636	0.00080102	0.000829716	0.995742	0.000800622	0.000829716	0.997034
0.00449581	0.000846177	0.0529202	0.00102028	0.000846177	0.617476	0.000930597	0.000846177	0.742075	0.000905702	0.000846177	0.785543	0.000886063	0.000846177	0.82363	0.000872099	0.000846177	0.853139	0.000837897	0.000846177	0.936269	0.00082645	0.000846177	0.968502	0.000821709	0.000846177	0.982683	0.000819443	0.000846177	0.989662	0.000818241	0.000846177	0.993421	0.000817552	0.000846177	0.995598	0.000817132	0.000846177	0.996932
0.00482327	0.000862963	0.0496849	0.00104763	0.000862963	0.610096	0.000953308	0.000862963	0.736233	0.000927142	0.000862963	0.780388	0.0009065	0.000862963	0.819154	0.00089182	0.000862963	0.849247	0.000855845	0.000862963	0.934345	0.000843792	0.000862963	0.967495	0.000838797	0.000862963	0.982113	0.000836408	0.000862963	0.989316	0.000835141	0.000862963	0.993199	0.000834414	0.000862963	0.995448	0.000833971	0.000862963	0.996827
0.00517896	0.000880083	0.0466529	0.00107586	0.000880083	0.602643	0.000976655	0.000880083	0.730307	0.000949154	0.000880083	0.775148	0.000927458	0.000880083	0.814596	0.000912026	0.000880083	0.845277	0.000874188	0.000880083	0.932368	0.000861496	0.000880083	0.966458	0.000856234	0.000880083	0.981526	0.000853716	0.000880083	0.98896	0.00085238	0.000880083	0.99297	0.000851614	0.000880083	0.995293	0.000851147	0.000880083	0.996719
0.00556525	0.000897543	0.0438137	0.00110502	0.000897543	0.595121	0.00100066	0.000897543	0.724299	0.000971756	0.000897543	0.769823	0.000948952	0.000897543	0.809954	0.000932731	0.000897543	0.841226	0.000892934	0.000897543	0.93034	0.000879572	0.000897543	0.96539	0.000874027	0.000897543	0.98092	0.000871374	0.000897543	0.988591	0.000869965	0.000897543	0.992733	0.000869157	0.000897543	0.995134	0.000868665	0.000897543	0.996607
0.00598469	0.000915349	0.0411566	0.00113513	0.000915349	0.587528	0.00102535	0.000915349	0.718207	0.000994967	0.000915349	0.764414	0.000971001	0.000915349	0.805229	0.00095395	0.000915349	0.837096	0.000912095	0.000915349	0.928258	0.000898026	0.000915349	0.96429	0.000892185	0.000915349	0.980295	0.000889389	0.000915349	0.988211	0.000887904	0.000915349	0.992488	0.000887052	0.000915349	0.994969	0.000886532	0.000915349	0.996492
0.00644	0.000933508	0.0386713	0.00116624	0.000933508	0.579868	0.00105074	0.000933508	0.712033	0.00101881	0.000933508	0.758921	0.00099362	0.000933508	0.800421	0.000975698	0.000933508	0.832885	0.00093168	0.000933508	0.926122	0.000916869	0.000933508	0.963158	0.000910716	0.000933508	0.979651	0.000907768	0.000933508	0.987819	0.000906203	0.000933508	0.992236	0.000905304	0.000933508	0.994798	0.000904756	0.000933508	0.996372
0.00693411	0.000952027	0.0363475	0.00119839	0.000952027	0.57214	0.00107687	0.000952027	0.705776	0.0010433	0.000952027	0.753343	0.00101683	0.000952027	0.795529	0.000997991	0.000952027	0.828592	0.0009517	0.000952027	0.923931	0.000936108	0.000952027	0.961993	0.000929626	0.000952027	0.978986	0.00092652	0.000952027	0.987414	0.000924869	0.000952027	0.991975	0.000923922	0.000952027	0.994622	0.000923344	0.000952027	0.996248
0.00747014	0.000970914	0.0341755	0.00123163	0.000970914	0.564346	0.00110375	0.000970914	0.699439	0.00106847	0.000970914	0.747681	0.00104064	0.000970914	0.790553	0.00102084	0.000970914	0.824219	0.000972167	0.000970914	0.921683	0.000955754	0.000970914	0.960794	0.000948925	0.000970914	0.978301	0.000945651	0.000970914	0.986996	0.000943912	0.000970914	0.991705	0.000942913	0.000970914	0.99444	0.000942303	0.000970914	0.996121
0.00805143	0.000990176	0.0321456	0.001266	0.000990176	0.556487	0.00113141	0.000990176	0.693021	0.00109433	0.000990176	0.741936	0.00106509	0.000990176	0.785493	0.00104428	0.000990176	0.819763	0.000993091	0.000990176	0.919378	0.000975814	0.000990176	0.95956	0.000968621	0.000990176	0.977595	0.000965171	0.000990176	0.986565	0.000963337	0.000990176	0.991427	0.000962284	0.000990176	0.994252	0.000961641	0.000990176	0.995989
0.00868156	0.00100982	0.0302488	0.00130156	0.00100982	0.548565	0.00115989	0.00100982	0.686522	0.00112091	0.00100982	0.736107	0.00109018	0.00100982	0.78035	0.00106831	0.00100982	0.815225	0.00101448	0.00100982	0.917014	0.000996299	0.00100982	0.95829	0.000988722	0.00100982	0.976867	0.000985086	0.00100982	0.98612	0.000983153	0.00100982	0.991139	0.000982043	0.00100982	0.994057	0.000981365	0.00100982	0.995852
0.00936434	0.00102985	0.0284764	0.00133834	0.00102985	0.540581	0.00118921	0.00102985	0.679944	0.00114823	0.00102985	0.730196	0.00111594	0.00102985	0.775122	0.00109295	0.00102985	0.810605	0.00103636	0.00102985	0.914591	0.00101722	0.00102985	0.956983	0.00100924	0.00102985	0.976116	0.00100541	0.00102985	0.985661	0.00100337	0.00102985	0.990842	0.0010022	0.00102985	0.993857	0.00100148	0.00102985	0.995712
0.0101038	0.00105028	0.0268202	0.00137642	0.00105028	0.532536	0.00121941	0.00105028	0.673288	0.00117633	0.00105028	0.724201	0.00114238	0.00105028	0.76981	0.00111823	0.00105028	0.805902	0.00105873	0.00105028	0.912108	0.00103858	0.00105028	0.955639	0.00103018	0.00105028	0.975342	0.00102614	0.00105028	0.985187	0.00102399	0.00105028	0.990536	0.00102276	0.00105028	0.993649	0.001022	0.00105028	0.995566
0.0109044	0.00107112	0.0252723	0.00141585	0.00107112	0.524431	0.00125051	0.00107112	0.666553	0.00120522	0.00107112	0.718125	0.00116955	0.00107112	0.764415	0.00114416	0.00107112	0.801116	0.0010816	0.00107112	0.909563	0.0010604	0.00107112	0.954257	0.00105155	0.00107112	0.974545	0.00104729	0.00107112	0.984698	0.00104503	0.00107112	0.990219	0.00104373	0.00107112	0.993435	0.00104293	0.00107112	0.995415
0.0117706	0.00109237	0.0238254	0.00145669	0.00109237	0.516268	0.00128256	0.00109237	0.659741	0.00123494	0.00109237	0.711967	0.00119744	0.00109237	0.758936	0.00117077	0.00109237	0.796246	0.001105	0.00109237	0.906956	0.00108269	0.00109237	0.952835	0.00107336	0.00109237	0.973723	0.00106888	0.00109237	0.984193	0.00106649	0.00109237	0.989893	0.00106512	0.00109237	0.993214	0.00106428	0.00109237	0.99526
0.0127074	0.00111404	0.0224727	0.001499	0.00111404	0.508048	0.00131558	0.00111404	0.652853	0.00126551	0.00111404	0.705727	0.0012261	0.00111404	0.753373	0.00119807	0.00111404	0.791294	0.00112893	0.00111404	0.904286	0.00110545	0.00111404	0.951373	0.00109563	0.00111404	0.972877	0.0010909	0.00111404	0.983672	0.00108839	0.00111404	0.989555	0.00108694	0.00111404	0.992985	0.00108606	0.00111404	0.995099
0.0137201	0.00113614	0.0212077	0.00154286	0.00113614	0.499774	0.00134961	0.00113614	0.645889	0.00129697	0.00113614	0.699407	0.00125555	0.00113614	0.747727	0.00122609	0.00113614	0.786258	0.00115341	0.00113614	0.901552	0.0011287	0.00113614	0.94987	0.00111835	0.00113614	0.972004	0.00111338	0.00113614	0.983135	0.00111073	0.00113614	0.989207	0.0011092	0.00113614	0.992749	0.00110827	0.00113614	0.994933
0.0148141	0.00115868	0.0200244	0.00158834	0.00115868	0.491445	0.0013847	0.00115868	0.638851	0.00132934	0.00115868	0.693007	0.00128581	0.00115868	0.741998	0.00125485	0.00115868	0.781139	0.00117845	0.00115868	0.898752	0.00115244	0.00115868	0.948325	0.00114155	0.00115868	0.971106	0.00113631	0.00115868	0.982582	0.00113352	0.00115868	0.988848	0.00113191	0.00115868	0.992506	0.00113093	0.00115868	0.994762
0.0159955	0.00118167	0.0189172	0.00163552	0.00118167	0.483064	0.00142088	0.00118167	0.631739	0.00136267	0.00118167	0.686528	0.00131691	0.00118167	0.736187	0.00128437	0.00118167	0.775936	0.00120406	0.00118167	0.895887	0.0011767	0.00118167	0.946737	0.00116524	0.00118167	0.97018	0.00115971	0.00118167	0.98201	0.00115677	0.00118167	0.988477	0.00115507	0.00118167	0.992254	0.00115404	0.00118167	0.994585
0.0172704	0.00120511	0.0178807	0.00168448	0.00120511	0.474633	0.00145821	0.00120511	0.624554	0.00139698	0.00120511	0.67997	0.00134888	0.00120511	0.730293	0.00131469	0.00120511	0.77065	0.00123027	0.00120511	0.892954	0.00120149	0.00120511	0.945106	0.00118941	0.00120511	0.969226	0.00118359	0.00120511	0.981421	0.00118049	0.00120511	0.988094	0.0011787	0.00120511	0.991994	0.00117761	0.00120511	0.994402
0.0186457	0.00122902	0.0169102	0.00173531	0.00122902	0.466153	0.00149671	0.00122902	0.617298	0.00143231	0.00122902	0.673334	0.00138176	0.00122902	0.724318	0.00134582	0.00122902	0.765281	0.00125709	0.00122902	0.889954	0.00122681	0.00122902	0.943429	0.00121409	0.00122902	0.968244	0.00120796	0.00122902	0.980813	0.00120469	0.00122902	0.987698	0.0012028	0.00122902	0.991725	0.00120165	0.00122902	0.994212
0.0201283	0.0012534	0.016001	0.0017881	0.0012534	0.457626	0.00153644	0.0012534	0.609971	0.00146871	0.0012534	0.666621	0.00141556	0.0012534	0.718261	0.00137779	0.0012534	0.759829	0.00128454	0.0012534	0.886885	0.00125267	0.0012534	0.941706	0.00123928	0.0012534	0.967233	0.00123282	0.0012534	0.980187	0.00122938	0.0012534	0.98729	0.00122739	0.0012534	0.991448	0.00122618	0.0012534	0.994017
0.0217258	0.00127826	0.0151489	0.00184295	0.00127826	0.449053	0.00157746	0.00127826	0.602574	0.0015062	0.00127826	0.659832	0.00145033	0.00127826	0.712123	0.00141064	0.00127826	0.754294	0.00131262	0.00127826	0.883746	0.0012791	0.00127826	0.939937	0.00126501	0.00127826	0.966192	0.0012582	0.00127826	0.979541	0.00125457	0.00127826	0.986869	0.00125248	0.00127826	0.991162	0.0012512	0.00127826	0.993815
0.0234462	0.00130362	0.0143501	0.00189997	0.00130362	0.440437	0.00161981	0.00130362	0.595109	0.00154483	0.00130362	0.652967	0.00148609	0.00130362	0.705904	0.00144438	0.00130362	0.748677	0.00134137	0.00130362	0.880537	0.00130611	0.00130362	0.93812	0.00129127	0.00130362	0.96512	0.0012841	0.00130362	0.978875	0.00128027	0.00130362	0.986435	0.00127807	0.00130362	0.990866	0.00127672	0.00130362	0.993607
0.0252979	0.00132948	0.0136008	0.00195928	0.00132948	0.43178	0.00166354	0.00132948	0.587576	0.00158465	0.00132948	0.646028	0.0015229	0.00132948	0.699606	0.00147906	0.00132948	0.742977	0.0013708	0.00132948	0.877257	0.0013337	0.00132948	0.936255	0.00131808	0.00132948	0.964016	0.00131053	0.00132948	0.978188	0.00130649	0.00132948	0.985986	0.00130417	0.00132948	0.990561	0.00130275	0.00132948	0.993392
0.0272898	0.00135586	0.0128977	0.00202099	0.00135586	0.423083	0.00170872	0.00135586	0.579977	0.0016257	0.00135586	0.639015	0.00156077	0.00135586	0.693229	0.0015147	0.00135586	0.737195	0.00140092	0.00135586	0.873905	0.0013619	0.00135586	0.934339	0.00134545	0.00135586	0.96288	0.0013375	0.00135586	0.97748	0.00133325	0.00135586	0.985524	0.0013308	0.00135586	0.990246	0.0013293	0.00135586	0.993169
0.0294313	0.00138276	0.0122376	0.00208523	0.00138276	0.414349	0.00175541	0.00138276	0.572313	0.00166803	0.00138276	0.631929	0.00159975	0.00138276	0.686774	0.00155133	0.00138276	0.731331	0.00143176	0.00138276	0.87048	0.00139072	0.00138276	0.932374	0.00137341	0.00138276	0.961711	0.00136503	0.00138276	0.97675	0.00136055	0.00138276	0.985046	0.00135797	0.00138276	0.989921	0.00135639	0.00138276	0.99294
0.0317325	0.00141019	0.0116176	0.00215215	0.00141019	0.405579	0.00180367	0.00141019	0.564585	0.00171169	0.00141019	0.624771	0.00163989	0.00141019	0.68024	0.00158899	0.00141019	0.725387	0.00146333	0.00141019	0.866982	0.00142017	0.00141019	0.930356	0.00140195	0.00141019	0.960508	0.00139312	0.00141019	0.975998	0.00138841	0.00141019	0.984554	0.00138568	0.00141019	0.989585	0.00138402	0.00141019	0.992702
0.0342039	0.00143817	0.011035	0.00222189	0.00143817	0.396777	0.00185357	0.00143817	0.556795	0.00175673	0.00143817	0.617542	0.00168121	0.00143817	0.67363	0.00162772	0.00143817	0.719361	0.00149567	0.00143817	0.863409	0.00145028	0.00143817	0.928286	0.00143109	0.00143817	0.959271	0.0014218	0.00143817	0.975223	0.00141683	0.00143817	0.984046	0.00141396	0.00143817	0.989238	0.0014122	0.00143817	0.992457
0.0368567	0.0014667	0.0104872	0.00229461	0.0014667	0.387945	0.00190517	0.0014667	0.548943	0.0018032	0.0014667	0.610244	0.00172378	0.0014667	0.666943	0.00166755	0.0014667	0.713256	0.00152878	0.0014667	0.859762	0.00148105	0.0014667	0.926162	0.00146086	0.0014667	0.957997	0.00145107	0.0014667	0.974424	0.00144583	0.0014667	0.983522	0.00144281	0.0014667	0.98888	0.00144095	0.0014667	0.992204
0.0397027	0.00149579	0.00997206	0.00237048	0.00149579	0.379085	0.00195857	0.00149579	0.54103	0.00185118	0.00149579	0.602877	0.00176763	0.00149579	0.660181	0.00170853	0.00149579	0.70707	0.0015627	0.00149579	0.856039	0.0015125	0.00149579	0.923984	0.00149125	0.00149579	0.956688	0.00148094	0.00149579	0.973602	0.00147542	0.00149579	0.982982	0.00147224	0.00149579	0.988511	0.00147028	0.00149579	0.991943
0.0427542	0.00152547	0.00948726	0.0024497	0.00152547	0.3702	0.00201382	0.00152547	0.53306	0.0019007	0.00152547	0.595442	0.00181281	0.00152547	0.653344	0.00175068	0.00152547	0.700806	0.00159744	0.00152547	0.85224	0.00154466	0.00152547	0.921751	0.00152229	0.00152547	0.955341	0.00151143	0.00152547	0.972754	0.00150562	0.00152547	0.982424	0.00150226	0.00152547	0.98813	0.0015002	0.00152547	0.991673
0.0460244	0.00155573	0.00903084	0.00253245	0.00155573	0.361293	0.00207103	0.00155573	0.525031	0.00195185	0.00155573	0.587941	0.00185938	0.00155573	0.646433	0.00179406	0.00155573	0.694463	0.00163303	0.00155573	0.848365	0.00157753	0.00155573	0.919461	0.00155399	0.00155573	0.953955	0.00154256	0.00155573	0.97188	0.00153643	0.00155573	0.981849	0.00153289	0.00155573	0.987736	0.00153072	0.00155573	0.991395
0.0495271	0.0015866	0.00860093	0.00261895	0.0015866	0.352368	0.00213027	0.0015866	0.516947	0.00200469	0.0015866	0.580374	0.00190739	0.0015866	0.63945	0.00183871	0.0015866	0.688042	0.0016695	0.0015866	0.844413	0.00161114	0.0015866	0.917113	0.00158637	0.0015866	0.952531	0.00157433	0.0015866	0.970981	0.00156788	0.0015866	0.981256	0.00156415	0.0015866	0.98733	0.00156186	0.0015866	0.991107
0.0532769	0.00161807	0.00819579	0.00270943	0.00161807	0.343428	0.00219164	0.00161807	0.508808	0.00205928	0.00161807	0.572744	0.00195688	0.00161807	0.632395	0.00188467	0.00161807	0.681545	0.00170686	0.00161807	0.840383	0.00164551	0.00161807	0.914707	0.00161944	0.00161807	0.951067	0.00160676	0.00161807	0.970054	0.00159996	0.00161807	0.980645	0.00159603	0.00161807	0.986911	0.00159362	0.00161807	0.99081
0.057289	0.00165017	0.00781381	0.00280414	0.00165017	0.334476	0.00225525	0.00165017	0.500617	0.00211571	0.00165017	0.56505	0.00200793	0.00165017	0.625268	0.001932	0.00165017	0.67497	0.00174515	0.00165017	0.836274	0.00168065	0.00165017	0.912242	0.00165321	0.00165017	0.949562	0.00163987	0.00165017	0.9691	0.00163271	0.00165017	0.980015	0.00162857	0.00165017	0.986479	0.00162603	0.00165017	0.990504
0.0615796	0.00168291	0.00745351	0.00290336	0.00168291	0.325517	0.00232118	0.00168291	0.492373	0.00217405	0.00168291	0.557295	0.00206059	0.00168291	0.618072	0.00198075	0.00168291	0.668321	0.0017844	0.00168291	0.832088	0.00171658	0.00168291	0.909717	0.00168772	0.00168291	0.948015	0.00167367	0.00168291	0.968117	0.00166612	0.00168291	0.979365	0.00166176	0.00168291	0.986033	0.00165908	0.00168291	0.990187
0.0661657	0.00171629	0.00711348	0.00300737	0.00171629	0.316555	0.00238957	0.00171629	0.48408	0.00223438	0.00171629	0.549479	0.00211493	0.00171629	0.610808	0.00203095	0.00171629	0.661596	0.00182463	0.00171629	0.827822	0.00175333	0.00171629	0.90713	0.00172297	0.00171629	0.946426	0.00170817	0.00171629	0.967106	0.00170022	0.00171629	0.978695	0.00169563	0.00171629	0.985573	0.00169281	0.00171629	0.989861
0.071065	0.00175034	0.00679244	0.00311648	0.00175034	0.307594	0.00246052	0.00175034	0.475738	0.00229679	0.00175034	0.541604	0.00217101	0.00175034	0.603475	0.00208269	0.00175034	0.654798	0.00186586	0.00175034	0.823477	0.00179092	0.00175034	0.904481	0.00175897	0.00175034	0.944793	0.0017434	0.00175034	0.966064	0.00173503	0.00175034	0.978005	0.00173018	0.00175034	0.985098	0.00172721	0.00175034	0.989524
0.0762964	0.00178507	0.00648918	0.00323106	0.00178507	0.298639	0.00253417	0.00178507	0.467349	0.00236138	0.00178507	0.533671	0.00222891	0.00178507	0.596076	0.002136	0.00178507	0.647927	0.00190815	0.00178507	0.819053	0.00182937	0.00178507	0.90177	0.00179576	0.00178507	0.943116	0.00177936	0.00178507	0.964992	0.00177054	0.00178507	0.977293	0.00176544	0.00178507	0.984608	0.00176231	0.00178507	0.989176
0.0818794	0.00182048	0.00620259	0.00335146	0.00182048	0.289696	0.00261063	0.00182048	0.458915	0.00242824	0.00182048	0.525682	0.00228869	0.00182048	0.588611	0.00219095	0.00182048	0.640983	0.0019515	0.00182048	0.814549	0.0018687	0.00182048	0.898994	0.00183334	0.00182048	0.941393	0.00181608	0.00182048	0.963889	0.00180679	0.00182048	0.97656	0.00180142	0.00182048	0.984103	0.00179811	0.00182048	0.988816
0.0878347	0.0018566	0.00593163	0.00347809	0.0018566	0.280771	0.00269007	0.0018566	0.450438	0.00249748	0.0018566	0.517638	0.00235045	0.0018566	0.581082	0.0022476	0.0018566	0.633968	0.00199597	0.0018566	0.809965	0.00190894	0.0018566	0.896154	0.00187174	0.0018566	0.939624	0.00185357	0.0018566	0.962753	0.00184379	0.0018566	0.975804	0.00183812	0.0018566	0.983582	0.00183464	0.0018566	0.988446
0.0941841	0.00189343	0.00567531	0.00361141	0.00189343	0.271869	0.00277262	0.00189343	0.441919	0.0025692	0.00189343	0.50954	0.00241425	0.00189343	0.573489	0.00230603	0.00189343	0.626884	0.00204157	0.00189343	0.8053	0.00195011	0.00189343	0.893248	0.00191098	0.00189343	0.937808	0.00189185	0.00189343	0.961585	0.00188155	0.00189343	0.975025	0.00187558	0.00189343	0.983045	0.00187191	0.00189343	0.988063
0.10095	0.00193099	0.00543275	0.00375188	0.00193099	0.262998	0.00285846	0.00193099	0.433361	0.00264351	0.00193099	0.50139	0.00248019	0.00193099	0.565835	0.00236629	0.00193099	0.61973	0.00208835	0.00193099	0.800555	0.00199223	0.00193099	0.890276	0.00195107	0.00193099	0.935943	0.00193094	0.00193099	0.960383	0.00192009	0.00193099	0.974223	0.0019138	0.00193099	0.982491	0.00190994	0.00193099	0.987668
0.108157	0.0019693	0.0052031	0.00390006	0.0019693	0.254165	0.00294775	0.0019693	0.424765	0.00272055	0.0019693	0.49319	0.00254836	0.0019693	0.55812	0.00242847	0.0019693	0.612508	0.00213635	0.0019693	0.79573	0.00203533	0.0019693	0.887236	0.00199204	0.0019693	0.93403	0.00197085	0.0019693	0.959146	0.00195943	0.0019693	0.973396	0.00195281	0.0019693	0.981919	0.00194873	0.0019693	0.987261
0.115829	0.00200837	0.00498557	0.0040565	0.00200837	0.245377	0.00304067	0.00200837	0.416133	0.00280043	0.00200837	0.48494	0.00261885	0.00200837	0.550345	0.00249264	0.00200837	0.605219	0.0021856	0.00200837	0.790824	0.00207944	0.00200837	0.884129	0.00203392	0.00200837	0.932066	0.00201161	0.00200837	0.957874	0.00199958	0.00200837	0.972545	0.0019926	0.00200837	0.98133	0.00198831	0.00200837	0.986841
0.123993	0.00204821	0.00477943	0.00422185	0.00204821	0.236644	0.00313743	0.00204821	0.407468	0.00288331	0.00204821	0.476643	0.00269177	0.00204821	0.542512	0.00255887	0.00204821	0.597864	0.00223614	0.00204821	0.785838	0.00212459	0.00204821	0.880952	0.00207671	0.00204821	0.930051	0.00205323	0.00204821	0.956566	0.00204057	0.00204821	0.971668	0.00203322	0.00204821	0.980722	0.0020287	0.00204821	0.986407
0.132675	0.00208884	0.004584	0.00439679	0.00208884	0.227973	0.00323824	0.00208884	0.398772	0.00296931	0.00208884	0.468299	0.00276722	0.00208884	0.534623	0.00262726	0.00208884	0.590444	0.00228801	0.00208884	0.780772	0.0021708	0.00208884	0.877706	0.00212045	0.00208884	0.927984	0.00209574	0.00208884	0.955221	0.00208241	0.00208884	0.970765	0.00207466	0.00208884	0.980096	0.0020699	0.00208884	0.985959
0.141905	0.00213028	0.00439865	0.0045821	0.00213028	0.219375	0.00334331	0.00213028	0.390048	0.00305861	0.00213028	0.459912	0.00284532	0.00213028	0.526678	0.0026979	0.00213028	0.58296	0.00234127	0.00213028	0.775625	0.0022181	0.00213028	0.87439	0.00216515	0.00213028	0.925865	0.00213916	0.00213028	0.953838	0.00212511	0.00213028	0.969835	0.00211696	0.00213028	0.97945	0.00211194	0.00213028	0.985498
0.151713	0.00217254	0.00422276	0.0047786	0.00217254	0.210861	0.0034529	0.00217254	0.381297	0.00315135	0.00217254	0.451482	0.00292617	0.00217254	0.518679	0.00277087	0.00217254	0.575414	0.00239594	0.00217254	0.770397	0.00226653	0.00217254	0.871003	0.00221085	0.00217254	0.923691	0.0021835	0.00217254	0.952417	0.00216871	0.00217254	0.968877	0.00216012	0.00217254	0.978785	0.00215483	0.00217254	0.985022
0.162129	0.00221564	0.0040558	0.00498722	0.00221564	0.20244	0.00356726	0.00221564	0.372523	0.00324773	0.00221564	0.443011	0.00300992	0.00221564	0.510627	0.00284627	0.00221564	0.567807	0.00245208	0.00221564	0.76509	0.00231611	0.00221564	0.867544	0.00225757	0.00221564	0.921463	0.00222878	0.00221564	0.950956	0.00221322	0.00221564	0.967891	0.00220417	0.00221564	0.978099	0.0021986	0.00221564	0.984531
0.173187	0.0022596	0.00389724	0.00520896	0.0022596	0.194124	0.00368667	0.0022596	0.363728	0.00334791	0.0022596	0.434502	0.0030967	0.0022596	0.502524	0.00292421	0.0022596	0.56014	0.00250973	0.0022596	0.759703	0.00236688	0.0022596	0.864012	0.00230533	0.0022596	0.919179	0.00227504	0.0022596	0.949454	0.00225866	0.0022596	0.966876	0.00224913	0.0022596	0.977392	0.00224326	0.0022596	0.984024
0.18492	0.00230443	0.00374659	0.00544493	0.00230443	0.185925	0.00381144	0.00230443	0.354915	0.00345211	0.00230443	0.425956	0.00318663	0.00230443	0.494371	0.0030048	0.00230443	0.552414	0.00256895	0.00230443	0.754236	0.00241887	0.00230443	0.860408	0.00235416	0.00230443	0.916838	0.00232229	0.00230443	0.947911	0.00230504	0.00230443	0.965832	0.00229501	0.00230443	0.976664	0.00228882	0.00230443	0.983502
0.197365	0.00235014	0.00360339	0.00569634	0.00235014	0.177855	0.00394188	0.00235014	0.346089	0.00356054	0.00235014	0.417375	0.00327988	0.00235014	0.48617	0.00308814	0.00235014	0.544631	0.00262979	0.00235014	0.748691	0.00247212	0.00235014	0.85673	0.00240409	0.00235014	0.91444	0.00237056	0.00235014	0.946326	0.0023524	0.00235014	0.964757	0.00234183	0.00235014	0.975913	0.00233532	0.00235014	0.982963
0.210557	0.00239677	0.00346723	0.00596455	0.00239677	0.169926	0.00407835	0.00239677	0.337251	0.00367342	0.00239677	0.408762	0.00337661	0.00239677	0.477923	0.00317437	0.00239677	0.536791	0.0026923	0.00239677	0.743066	0.00252666	0.00239677	0.852978	0.00245514	0.00239677	0.911984	0.00241987	0.00239677	0.944698	0.00240076	0.00239677	0.96365	0.00238963	0.00239677	0.97514	0.00238276	0.00239677	0.982408
0.224536	0.00244431	0.00333771	0.00625101	0.00244431	0.162152	0.00422123	0.00244431	0.328406	0.00379099	0.00244431	0.400118	0.00347697	0.00244431	0.46963	0.00326361	0.00244431	0.528897	0.00275653	0.00244431	0.737362	0.00258253	0.00244431	0.849152	0.00250735	0.00244431	0.909468	0.00247025	0.00244431	0.943026	0.00245013	0.00244431	0.962512	0.00243841	0.00244431	0.974344	0.00243118	0.00244431	0.981835
0.239343	0.00249281	0.00321444	0.00655736	0.00249281	0.154545	0.00437092	0.00249281	0.319559	0.00391352	0.00249281	0.391446	0.00358116	0.00249281	0.461295	0.00335599	0.00249281	0.520949	0.00282255	0.00249281	0.731581	0.00263976	0.00249281	0.845251	0.00256075	0.00249281	0.906892	0.00252172	0.00249281	0.941309	0.00250054	0.00249281	0.961341	0.0024882	0.00249281	0.973523	0.00248058	0.00249281	0.981245
0.255019	0.00254226	0.00309709	0.00688536	0.00254226	0.147117	0.00452786	0.00254226	0.310712	0.00404128	0.00254226	0.382748	0.00368935	0.00254226	0.452917	0.00345166	0.00254226	0.51295	0.00289043	0.00254226	0.725722	0.00269841	0.00254226	0.841274	0.00261536	0.00254226	0.904255	0.0025743	0.00254226	0.939546	0.00255202	0.00254226	0.960136	0.00253902	0.00254226	0.972678	0.002531	0.00254226	0.980636
0.271608	0.00259269	0.00298532	0.00723697	0.00259269	0.139881	0.00469254	0.00259269	0.301871	0.00417458	0.00259269	0.374027	0.00380176	0.00259269	0.4445	0.00355076	0.00259269	0.5049	0.00296021	0.00259269	0.719786	0.0027585	0.00259269	0.837221	0.00267121	0.00259269	0.901556	0.00262804	0.00259269	0.937737	0.00260458	0.00259269	0.958897	0.00259089	0.00259269	0.971808	0.00258244	0.00259269	0.980009
0.289156	0.00264413	0.00287882	0.00761432	0.00264413	0.132847	0.00486548	0.00264413	0.293041	0.00431374	0.00264413	0.365287	0.00391859	0.00264413	0.436045	0.00365346	0.00264413	0.496801	0.00303197	0.00264413	0.713774	0.00282009	0.00264413	0.833092	0.00272835	0.00264413	0.898794	0.00268294	0.00264413	0.93588	0.00265825	0.00264413	0.957623	0.00264384	0.00264413	0.970911	0.00263494	0.00264413	0.979362
0.30771	0.00269659	0.00277731	0.00801976	0.00269659	0.126027	0.00504724	0.00269659	0.284228	0.00445909	0.00269659	0.356529	0.00404008	0.00269659	0.427554	0.00375993	0.00269659	0.488654	0.00310577	0.00269659	0.707685	0.00288322	0.00269659	0.828886	0.00278681	0.00269659	0.895969	0.00273905	0.00269659	0.933974	0.00271307	0.00269659	0.956313	0.0026979	0.00269659	0.969989	0.00268852	0.00269659	0.978696
0.32732	0.00275008	0.00268052	0.00845586	0.00275008	0.119431	0.00523844	0.00275008	0.275436	0.00461102	0.00275008	0.347757	0.00416647	0.00275008	0.419029	0.00387034	0.00275008	0.480461	0.0031817	0.00275008	0.701522	0.00294792	0.00275008	0.824603	0.00284661	0.00275008	0.893079	0.00279638	0.00275008	0.93202	0.00276905	0.00275008	0.954967	0.00275308	0.00275008	0.969039	0.0027432	0.00275008	0.978009
0.348036	0.00280464	0.00258819	0.00892542	0.00280464	0.113066	0.00543975	0.00280464	0.266672	0.00476993	0.00280464	0.338974	0.00429802	0.00280464	0.410472	0.00398488	0.00280464	0.472224	0.00325982	0.00280464	0.695283	0.00301426	0.00280464	0.820244	0.0029078	0.00280464	0.890124	0.00285498	0.00280464	0.930014	0.00282622	0.00280464	0.953582	0.0028094	0.00280464	0.968061	0.00279901	0.00280464	0.977301
0.369912	0.00286028	0.00250008	0.00943149	0.00286028	0.10694	0.0056519	0.00286028	0.257944	0.00493624	0.00286028	0.330185	0.00443501	0.00286028	0.401885	0.00410375	0.00286028	0.463945	0.00334021	0.00286028	0.688971	0.00308228	0.00286028	0.815807	0.00297042	0.00286028	0.887103	0.00291488	0.00286028	0.927958	0.00288461	0.00286028	0.95216	0.00286691	0.00286028	0.967054	0.00285596	0.00286028	0.976572
0.393004	0.00291702	0.00241597	0.00997742	0.00291702	0.101058	0.00587569	0.00291702	0.249258	0.00511043	0.00291702	0.321392	0.00457774	0.00291702	0.39327	0.00422717	0.00291702	0.455624	0.00342295	0.00291702	0.682586	0.00315203	0.00291702	0.811292	0.00303449	0.00291702	0.884015	0.0029761	0.00291702	0.925849	0.00294425	0.00291702	0.950698	0.00292562	0.00291702	0.966018	0.00291409	0.00291702	0.975821
0.417368	0.00297489	0.00233565	0.0105668	0.00297489	0.095424	0.00611199	0.00297489	0.240621	0.00529301	0.00297489	0.3126	0.00472654	0.00297489	0.384631	0.00435536	0.00297489	0.447264	0.00350814	0.00297489	0.676129	0.00322356	0.00297489	0.8067	0.00310007	0.00297489	0.88086	0.00303867	0.00297489	0.923687	0.00300517	0.00297489	0.949196	0.00298556	0.00297489	0.964952	0.00297342	0.00297489	0.975047
0.443065	0.00303391	0.00225891	0.0112036	0.00303391	0.0900403	0.00636176	0.00303391	0.232043	0.00548452	0.00303391	0.303814	0.00488174	0.00303391	0.375969	0.00448857	0.00303391	0.438866	0.00359585	0.00303391	0.6696	0.00329693	0.00303391	0.80203	0.0031672	0.00303391	0.877637	0.00310264	0.00303391	0.921472	0.0030674	0.00303391	0.947653	0.00304675	0.00303391	0.963856	0.00303397	0.00303391	0.97425
0.470157	0.0030941	0.00218558	0.0118921	0.0030941	0.0849072	0.00662605	0.0030941	0.223532	0.00568556	0.0030941	0.295037	0.00504371	0.0030941	0.367288	0.00462706	0.0030941	0.430433	0.00368618	0.0030941	0.663	0.0033722	0.0030941	0.797282	0.0032359	0.0030941	0.874345	0.00316804	0.0030941	0.919201	0.00313096	0.0030941	0.946068	0.00310923	0.0030941	0.962727	0.00309577	0.0030941	0.973429
0.498708	0.00315548	0.00211548	0.0126369	0.00315548	0.0800235	0.00690599	0.00315548	0.215098	0.00589677	0.00315548	0.286276	0.00521285	0.00315548	0.358589	0.00477109	0.00315548	0.421967	0.00377923	0.00315548	0.656331	0.00344942	0.00315548	0.792457	0.00330624	0.00315548	0.870984	0.0032349	0.00315548	0.916875	0.0031959	0.00315548	0.94444	0.00317303	0.00315548	0.961567	0.00315886	0.00315548	0.972584
0.528783	0.00321808	0.00204843	0.0134431	0.00321808	0.0753866	0.00720285	0.00321808	0.206751	0.00611886	0.00321808	0.277537	0.00538958	0.00321808	0.349877	0.00492096	0.00321808	0.413468	0.00387511	0.00321808	0.649593	0.00352866	0.00321808	0.787554	0.00337826	0.00321808	0.867552	0.00330327	0.00321808	0.914493	0.00326224	0.00321808	0.942769	0.00323817	0.00321808	0.960373	0.00322325	0.00321808	0.971713
0.560453	0.00328192	0.0019843	0.014316	0.00328192	0.0709923	0.007518	0.00328192	0.1985	0.00635259	0.00328192	0.268824	0.00557437	0.00328192	0.341154	0.00507698	0.00328192	0.404941	0.00397391	0.00328192	0.642787	0.00360999	0.00328192	0.782573	0.003452	0.00328192	0.86405	0.00337317	0.00328192	0.912052	0.00333002	0.00328192	0.941053	0.00330469	0.00328192	0.959146	0.00328898	0.00328192	0.970817
0.593789	0.00334703	0.00192291	0.0152614	0.00334703	0.0668351	0.00785296	0.00334703	0.190358	0.0065988	0.00334703	0.260144	0.00576771	0.00334703	0.332424	0.0052395	0.00334703	0.396386	0.00407574	0.00334703	0.635915	0.00369345	0.00334703	0.777514	0.0035275	0.00334703	0.860477	0.00344466	0.00334703	0.909554	0.00339927	0.00334703	0.939292	0.00337262	0.00334703	0.957884	0.00335608	0.00334703	0.969894
0.628864	0.00341343	0.00186415	0.0162857	0.00341343	0.0629084	0.00820938	0.00341343	0.182335	0.0068584	0.00341343	0.251505	0.00597014	0.00341343	0.323691	0.00540885	0.00341343	0.387806	0.00418073	0.00341343	0.628976	0.00377914	0.00341343	0.772379	0.00360483	0.00341343	0.856832	0.00351776	0.00341343	0.906996	0.00347003	0.00341343	0.937485	0.00344198	0.00341343	0.956586	0.00342457	0.00341343	0.968945
0.665756	0.00348115	0.00180788	0.0173955	0.00348115	0.0592049	0.0085891	0.00348115	0.174444	0.00713237	0.00348115	0.242914	0.00618222	0.00348115	0.314958	0.00558544	0.00348115	0.379204	0.004289	0.00348115	0.621973	0.00386711	0.00348115	0.767166	0.00368404	0.00348115	0.853115	0.00359253	0.00348115	0.904379	0.00354234	0.00348115	0.935631	0.00351282	0.00348115	0.955252	0.0034945	0.00348115	0.967967
0.704543	0.00355021	0.00175397	0.0185983	0.00355021	0.0557163	0.00899412	0.00355021	0.166695	0.00742181	0.00355021	0.234378	0.0064046	0.00355021	0.30623	0.00576967	0.00355021	0.370582	0.00440067	0.00355021	0.614906	0.00395744	0.00355021	0.761877	0.00376517	0.00355021	0.849325	0.00366901	0.00355021	0.901701	0.00361622	0.00355021	0.933729	0.00358517	0.00355021	0.953882	0.00356588	0.00355021	0.966961
0.745307	0.00362064	0.00170231	0.0199017	0.00362064	0.0524339	0.00942662	0.00362064	0.159102	0.0077279	0.00362064	0.225907	0.00663794	0.00362064	0.297512	0.00596198	0.00362064	0.361943	0.00451588	0.00362064	0.607777	0.00405021	0.00362064	0.756511	0.00384829	0.00362064	0.845462	0.00374724	0.00362064	0.898961	0.00369173	0.00362064	0.931778	0.00365906	0.00362064	0.952473	0.00363876	0.00362064	0.965926
0.788134	0.00369247	0.00165279	0.0213141	0.00369247	0.0493485	0.00988904	0.00369247	0.151676	0.00805195	0.00369247	0.217509	0.00688299	0.00369247	0.288808	0.00616285	0.00369247	0.35329	0.00463477	0.00369247	0.600586	0.0041455	0.00369247	0.751069	0.00393344	0.00369247	0.841526	0.00382726	0.00369247	0.896158	0.0037689	0.00369247	0.929777	0.00373453	0.00369247	0.951026	0.00371316	0.00369247	0.964862
0.833111	0.00376572	0.00160531	0.0228445	0.00376572	0.0464508	0.010384	0.00376572	0.144429	0.00839537	0.00376572	0.209195	0.00714053	0.00376572	0.280124	0.00637279	0.00376572	0.344626	0.00475748	0.00376572	0.593335	0.0042434	0.00376572	0.745551	0.0040207	0.00376572	0.837515	0.00390913	0.00376572	0.893293	0.00384777	0.00376572	0.927726	0.00381162	0.00376572	0.949539	0.00378912	0.00376572	0.963766
0.880328	0.00384043	0.00155976	0.0245025	0.00384043	0.0437312	0.0109144	0.00384043	0.137373	0.00875973	0.00384043	0.200973	0.00741145	0.00384043	0.271465	0.00659235	0.00384043	0.335954	0.00488418	0.00384043	0.586024	0.00434398	0.00384043	0.739958	0.00411012	0.00384043	0.833431	0.0039929	0.00384043	0.890364	0.00392839	0.00384043	0.925623	0.00389036	0.00384043	0.948012	0.00386668	0.00384043	0.962639
0.929878	0.00391662	0.00151606	0.0262983	0.00391662	0.0411803	0.0114835	0.00391662	0.130517	0.00914674	0.00391662	0.192855	0.00769668	0.00391662	0.262838	0.00682212	0.00391662	0.327278	0.00501501	0.00391662	0.578656	0.00444734	0.00391662	0.73429	0.00420176	0.00391662	0.829272	0.00407862	0.00391662	0.88737	0.0040108	0.00391662	0.923468	0.00397079	0.00391662	0.946444	0.00394588	0.00391662	0.961481
0.981859	0.00399432	0.00147411	0.028243	0.00399432	0.0387888	0.0120946	0.00399432	0.123872	0.00955828	0.00399432	0.184851	0.00799726	0.00399432	0.254249	0.00706275	0.00399432	0.318602	0.00515016	0.00399432	0.571231	0.00455357	0.00399432	0.728548	0.0042957	0.00399432	0.825039	0.00416633	0.00399432	0.884311	0.00409504	0.00399432	0.921259	0.00405296	0.00399432	0.944834	0.00402674	0.00399432	0.960289
1.03637	0.00407356	0.00143384	0.0303481	0.00407356	0.0365474	0.0127517	0.00407356	0.117446	0.00999642	0.00407356	0.176974	0.0083143	0.00407356	0.245706	0.00731492	0.00407356	0.30993	0.0052898	0.00407356	0.563751	0.00466277	0.00407356	0.722732	0.00439199	0.00407356	0.820731	0.0042561	0.00407356	0.881186	0.00418116	0.00407356	0.918997	0.0041369	0.00407356	0.943181	0.00410931	0.00407356	0.959064
1.09351	0.00415437	0.00139517	0.0326264	0.00415437	0.0344474	0.0134588	0.00415437	0.111248	0.0104634	0.00415437	0.169234	0.00864905	0.00415437	0.237215	0.0075794	0.00415437	0.301265	0.00543411	0.00415437	0.556217	0.00477505	0.00415437	0.716843	0.00449072	0.00415437	0.816348	0.00434797	0.00415437	0.877995	0.00426921	0.00415437	0.91668	0.00422266	0.00415437	0.941485	0.00419363	0.00415437	0.957804
1.1534	0.00423679	0.00135801	0.0350909	0.00423679	0.0324802	0.0142204	0.00423679	0.105283	0.0109617	0.00423679	0.161644	0.00900284	0.00423679	0.228785	0.00785698	0.00423679	0.292614	0.00558331	0.00423679	0.54863	0.0048905	0.00423679	0.710881	0.00459196	0.00423679	0.811889	0.00444202	0.00423679	0.874736	0.00435923	0.00423679	0.914307	0.00431028	0.00423679	0.939744	0.00427973	0.00423679	0.95651
1.21612	0.00432084	0.00132231	0.0377561	0.00432084	0.0306375	0.0150415	0.00432084	0.0995568	0.0114941	0.00432084	0.154214	0.00937713	0.00432084	0.220426	0.00814857	0.00432084	0.28398	0.00573759	0.00432084	0.540991	0.00500924	0.00432084	0.704848	0.00469577	0.00432084	0.807356	0.00453829	0.00432084	0.871409	0.00445128	0.00432084	0.911877	0.0043998	0.00432084	0.937957	0.00436767	0.00432084	0.955179
1.28181	0.00440656	0.00128799	0.0406371	0.00440656	0.0289115	0.0159274	0.00440656	0.0940716	0.0120636	0.00440656	0.146957	0.00977354	0.00440656	0.212145	0.0084551	0.00440656	0.27537	0.00589718	0.00440656	0.533302	0.00513138	0.00440656	0.698744	0.00480225	0.00440656	0.802747	0.00463685	0.00440656	0.868014	0.00454541	0.00440656	0.90939	0.00449128	0.00440656	0.936124	0.00445747	0.00440656	0.953812
1.35058	0.00449398	0.00125499	0.0437499	0.00449398	0.0272947	0.0168839	0.00449398	0.0888296	0.0126734	0.00449398	0.139884	0.0101938	0.00449398	0.203952	0.00877764	0.00449398	0.266788	0.0060623	0.00449398	0.525565	0.00525705	0.00449398	0.692569	0.00491147	0.00449398	0.798064	0.00473776	0.00449398	0.86455	0.00464168	0.00449398	0.906845	0.00458476	0.00449398	0.934245	0.00454919	0.00449398	0.952408
1.42254	0.00458313	0.00122326	0.0471117	0.00458313	0.0257801	0.0179172	0.00458313	0.0838306	0.013327	0.00458313	0.133006	0.0106399	0.00458313	0.195858	0.0091173	0.00458313	0.258242	0.00623321	0.00458313	0.51778	0.00538636	0.00458313	0.686325	0.00502352	0.00458313	0.793305	0.00484109	0.00458313	0.861017	0.00474013	0.00458313	0.904241	0.00468029	0.00458313	0.932317	0.00464287	0.00458313	0.950965
1.49782	0.00467405	0.00119272	0.0507408	0.00467405	0.024361	0.0190342	0.00467405	0.0790732	0.0140285	0.00467405	0.126331	0.0111139	0.00467405	0.187874	0.00947534	0.00467405	0.249738	0.00641016	0.00467405	0.509949	0.00551946	0.00467405	0.680012	0.00513848	0.00467405	0.788471	0.00494691	0.00467405	0.857414	0.00484083	0.00467405	0.901577	0.00477791	0.00467405	0.93034	0.00473856	0.00467405	0.949483
1.57655	0.00476678	0.00116334	0.0546565	0.00476678	0.0230311	0.0202421	0.00476678	0.0745546	0.0147821	0.00476678	0.11987	0.0116182	0.00476678	0.180009	0.00985309	0.00476678	0.241283	0.00659341	0.00476678	0.502073	0.00565646	0.00476678	0.673631	0.00525645	0.00476678	0.783562	0.00505529	0.00476678	0.85374	0.00494383	0.00476678	0.898853	0.00487769	0.00476678	0.928314	0.0048363	0.00476678	0.947961
1.65885	0.00486135	0.00113506	0.0588795	0.00486135	0.0217845	0.0215489	0.00486135	0.0702705	0.0155925	0.00486135	0.113631	0.0121552	0.00486135	0.172276	0.010252	0.00486135	0.232885	0.00678327	0.00486135	0.494155	0.00579752	0.00486135	0.667183	0.00537752	0.00486135	0.778579	0.0051663	0.00486135	0.849996	0.0050492	0.00486135	0.896068	0.00497967	0.00486135	0.926238	0.00493614	0.00486135	0.946399
1.74486	0.00495779	0.00110783	0.0634315	0.00495779	0.0206157	0.0229631	0.00495779	0.0662155	0.0164648	0.00495779	0.107619	0.0127278	0.00495779	0.164686	0.0106738	0.00495779	0.224552	0.00698003	0.00495779	0.486195	0.00594278	0.00495779	0.66067	0.0055018	0.00495779	0.773521	0.00528002	0.00495779	0.846181	0.005157	0.00495779	0.893221	0.00508392	0.00495779	0.92411	0.00503813	0.00495779	0.944795
1.83472	0.00505614	0.00108161	0.0683358	0.00505614	0.0195195	0.0244938	0.00505614	0.0623831	0.0174044	0.00505614	0.10184	0.013339	0.00505614	0.157249	0.0111201	0.00505614	0.216293	0.00718401	0.00505614	0.478195	0.0060924	0.00505614	0.654091	0.00562937	0.00505614	0.76839	0.00539652	0.00505614	0.842294	0.0052673	0.00505614	0.890311	0.00519047	0.00505614	0.92193	0.00514232	0.00505614	0.943149
1.92857	0.00515645	0.00105635	0.0736168	0.00515645	0.0184911	0.0261508	0.00515645	0.0587661	0.0184174	0.00515645	0.0962982	0.0139922	0.00515645	0.149978	0.0115929	0.00515645	0.208116	0.00739556	0.00515645	0.470156	0.00624654	0.00515645	0.647448	0.00576036	0.00515645	0.763184	0.00551589	0.00515645	0.838336	0.00538015	0.00515645	0.887338	0.00529941	0.00515645	0.919697	0.00524877	0.00515645	0.94146
2.02656	0.00525875	0.00103201	0.0793008	0.00525875	0.0175258	0.0279448	0.00525875	0.0553566	0.0195104	0.00525875	0.0909954	0.0146911	0.00525875	0.142884	0.0120943	0.00525875	0.200032	0.00761503	0.00525875	0.462081	0.00640536	0.00525875	0.640742	0.00589486	0.00525875	0.757905	0.00563821	0.00525875	0.834305	0.00549563	0.00525875	0.8843	0.00541077	0.00525875	0.91741	0.00535752	0.00525875	0.939726
2.12882	0.00536307	0.00100855	0.0854151	0.00536307	0.0166196	0.0298871	0.00536307	0.0521462	0.0206904	0.00536307	0.0859323	0.0154396	0.00536307	0.135976	0.0126266	0.00536307	0.19205	0.00784281	0.00536307	0.453971	0.00656905	0.00536307	0.633974	0.006033	0.00536307	0.752553	0.00576356	0.00536307	0.830202	0.00561381	0.00536307	0.881199	0.00552464	0.00536307	0.915069	0.00546865	0.00536307	0.937948
2.23553	0.00546947	0.00098593	0.091989	0.00546947	0.0157685	0.0319897	0.00546947	0.0491261	0.0219651	0.00546947	0.0811082	0.0162422	0.00546947	0.129266	0.0131923	0.00546947	0.184182	0.00807931	0.00546947	0.445827	0.00673779	0.00546947	0.627145	0.0061749	0.00546947	0.747128	0.00589204	0.00546947	0.826027	0.00573477	0.00546947	0.878032	0.00564106	0.00546947	0.912672	0.00558219	0.00546947	0.936124
2.34683	0.00557797	0.00096412	0.0990534	0.00557797	0.0149687	0.0342657	0.00557797	0.0462872	0.0233427	0.00557797	0.0765207	0.0171037	0.00557797	0.122762	0.0137942	0.00557797	0.176437	0.00832496	0.00557797	0.437652	0.00691176	0.00557797	0.620257	0.00632066	0.00557797	0.741631	0.00602374	0.00557797	0.82178	0.00585858	0.00557797	0.8748	0.00576011	0.00557797	0.910219	0.00569822	0.00557797	0.934254
2.46289	0.00568863	0.000943084	0.106641	0.00568863	0.0142169	0.0367291	0.00568863	0.0436205	0.0248321	0.00568863	0.0721662	0.0180292	0.00568863	0.116472	0.0144355	0.00568863	0.168827	0.00858021	0.00568863	0.429447	0.00709118	0.00568863	0.613309	0.00647044	0.00568863	0.736063	0.00615875	0.00568863	0.81746	0.00598531	0.00568863	0.871501	0.00588185	0.00568863	0.90771	0.00581678	0.00568863	0.932337
2.58387	0.00580149	0.000922789	0.114786	0.00580149	0.01351	0.0393945	0.00580149	0.0411171	0.026443	0.00580149	0.06804	0.0190246	0.00580149	0.110404	0.0151192	0.00580149	0.161362	0.00884556	0.00580149	0.421214	0.00727625	0.00580149	0.606304	0.00662435	0.00580149	0.730423	0.00629718	0.00580149	0.813067	0.00611506	0.00580149	0.868135	0.00600635	0.00580149	0.905143	0.00593796	0.00580149	0.930371
2.70995	0.00591658	0.000903204	0.123525	0.00591658	0.0128448	0.042278	0.00591658	0.0387678	0.0281857	0.00591658	0.0641363	0.0200959	0.00591658	0.104563	0.0158493	0.00591658	0.154055	0.00912152	0.00591658	0.412955	0.00746719	0.00591658	0.599243	0.00678254	0.00591658	0.724713	0.00643912	0.00591658	0.808601	0.0062479	0.00591658	0.864703	0.00613369	0.00591658	0.902517	0.0060618	0.00591658	0.928357
2.8413	0.00603395	0.000884301	0.132896	0.00603395	0.0122188	0.0453964	0.00603395	0.036564	0.0300712	0.00603395	0.0604482	0.02125	0.00603395	0.0989539	0.0166295	0.00603395	0.146916	0.00940866	0.00603395	0.404672	0.00766424	0.00603395	0.592126	0.00694515	0.00603395	0.718934	0.00658469	0.00603395	0.804063	0.00638391	0.00603395	0.861202	0.00626394	0.00603395	0.899832	0.00618837	0.00603395	0.926293
2.97809	0.00615366	0.000866052	0.14294	0.00615366	0.0116294	0.0487678	0.00615366	0.0344973	0.0321116	0.00615366	0.0569682	0.0224942	0.00615366	0.0935789	0.0174644	0.00615366	0.139955	0.00970755	0.00615366	0.396367	0.00786764	0.00615366	0.584956	0.00711234	0.00615366	0.713085	0.00673399	0.00615366	0.799452	0.0065232	0.00615366	0.857634	0.00639717	0.00615366	0.897088	0.00631775	0.00615366	0.924178
3.12052	0.00627574	0.000848429	0.1537	0.00627574	0.011074	0.0524114	0.00627574	0.0325593	0.0343195	0.00627574	0.0536885	0.0238363	0.00627574	0.0884396	0.0183587	0.00627574	0.133183	0.0100188	0.00627574	0.388043	0.00807764	0.00627574	0.577732	0.00728425	0.00627574	0.707168	0.00688715	0.00627574	0.794769	0.00666585	0.00627574	0.853996	0.00653347	0.00627574	0.894283	0.00645	0.00627574	0.922012
3.26877	0.00640024	0.000831407	0.165221	0.00640024	0.0105507	0.0563476	0.00640024	0.0307423	0.0367088	0.00640024	0.0506004	0.0252851	0.00640024	0.0835361	0.0193176	0.00640024	0.126608	0.0103432	0.00640024	0.379701	0.00829451	0.00640024	0.570458	0.00746106	0.00640024	0.701184	0.00704427	0.00640024	0.790013	0.00681195	0.00640024	0.85029	0.00667291	0.00640024	0.891417	0.00658519	0.00640024	0.919794
3.42303	0.00652721	0.000814963	0.17755	0.00652721	0.0100572	0.0605984	0.00652721	0.0290388	0.039294	0.00652721	0.0476954	0.0268497	0.00652721	0.0788667	0.0203468	0.00652721	0.12024	0.0106813	0.00652721	0.371344	0.00851853	0.00652721	0.563133	0.00764293	0.00652721	0.695132	0.00720548	0.00652721	0.785185	0.00696161	0.00652721	0.846515	0.00681558	0.00652721	0.888489	0.00672341	0.00652721	0.917524
3.58351	0.0066567	0.000799073	0.190737	0.0066567	0.00959166	0.0651867	0.0066567	0.0274415	0.0420909	0.0066567	0.0449645	0.0285402	0.0066567	0.0744286	0.0214525	0.0066567	0.114086	0.011034	0.0066567	0.362975	0.00875	0.0066567	0.555759	0.00783003	0.0066567	0.689015	0.00737092	0.0066567	0.780285	0.00711493	0.0066567	0.842671	0.00696157	0.0066567	0.885499	0.00686472	0.0066567	0.915199
3.7504	0.00678876	0.000783715	0.204834	0.00678876	0.00915232	0.0701374	0.00678876	0.0259436	0.0451162	0.00678876	0.0423988	0.0303673	0.00678876	0.0702178	0.0226415	0.00678876	0.108153	0.0114021	0.00678876	0.354596	0.00898922	0.00678876	0.548337	0.00802256	0.00678876	0.682833	0.0075407	0.00678876	0.775314	0.00727201	0.00678876	0.838756	0.00711097	0.00678876	0.882446	0.0070092	0.00678876	0.912821
3.92391	0.00692344	0.000768869	0.219898	0.00692344	0.00873749	0.0754765	0.00692344	0.0245389	0.0483879	0.00692344	0.0399897	0.0323426	0.00692344	0.0662291	0.0239212	0.00692344	0.102445	0.0117865	0.00692344	0.34621	0.00923653	0.00692344	0.540869	0.00822071	0.00692344	0.676586	0.00771498	0.00692344	0.770271	0.00743296	0.00692344	0.834772	0.00726386	0.00692344	0.87933	0.00715694	0.00692344	0.910387
4.10425	0.00706079	0.000754514	0.235986	0.00706079	0.00834563	0.0812318	0.00706079	0.0232213	0.0519249	0.00706079	0.0377283	0.0344787	0.00706079	0.0624562	0.0252995	0.00706079	0.0969664	0.0121882	0.00706079	0.33782	0.00949226	0.00706079	0.533357	0.00842467	0.00706079	0.670276	0.00789389	0.00706079	0.765157	0.0075979	0.00706079	0.830718	0.00742034	0.00706079	0.876149	0.00730802	0.00706079	0.907897
4.29165	0.00720087	0.000740631	0.253159	0.00720087	0.00797531	0.0874329	0.00720087	0.021985	0.0557477	0.00720087	0.0356062	0.0367889	0.00720087	0.0588923	0.0267851	0.00720087	0.0917191	0.0126081	0.00720087	0.329429	0.00975677	0.00720087	0.525801	0.00863465	0.00720087	0.663904	0.00807758	0.00720087	0.759973	0.00776694	0.00720087	0.826593	0.00758051	0.00720087	0.872904	0.00746252	0.00720087	0.905351
4.48631	0.00734372	0.000727203	0.271481	0.00734372	0.00762518	0.094111	0.00734372	0.0208247	0.0598779	0.00734372	0.0336154	0.0392876	0.00734372	0.0555297	0.0283873	0.00734372	0.0867041	0.0130473	0.00734372	0.321041	0.0100304	0.00734372	0.518202	0.00885088	0.00734372	0.657471	0.00826621	0.00734372	0.754719	0.0079402	0.00734372	0.822398	0.00774448	0.00734372	0.869594	0.00762053	0.00734372	0.902747
4.68848	0.00748941	0.00071421	0.29102	0.00748941	0.00729399	0.101299	0.00748941	0.0197356	0.0643387	0.00748941	0.0317479	0.0419901	0.00748941	0.0523606	0.0301163	0.00748941	0.0819207	0.0135072	0.00748941	0.312659	0.0103137	0.00748941	0.510564	0.00907357	0.00748941	0.650977	0.00845993	0.00748941	0.749395	0.00811781	0.00748941	0.818133	0.00791234	0.00748941	0.866218	0.00778216	0.00748941	0.900086
4.89838	0.00763799	0.000701638	0.311846	0.00763799	0.00698057	0.109033	0.00763799	0.0187127	0.0691546	0.00763799	0.0299961	0.0449129	0.00763799	0.0493764	0.0319829	0.00763799	0.0773671	0.0139889	0.00763799	0.304287	0.0106069	0.00763799	0.502885	0.00930297	0.00763799	0.644424	0.00865891	0.00763799	0.744002	0.0082999	0.00763799	0.813798	0.00808421	0.00763799	0.862777	0.00794748	0.00763799	0.897366
5.11626	0.00778951	0.00068947	0.334034	0.00778951	0.00668384	0.117348	0.00778951	0.0177519	0.0743519	0.00778951	0.0283529	0.0480737	0.00778951	0.0465687	0.0339991	0.00778951	0.07304	0.0144939	0.00778951	0.295929	0.0109106	0.00778951	0.49517	0.00953932	0.00778951	0.637813	0.00886333	0.00778951	0.73854	0.00848661	0.00778951	0.809392	0.00826019	0.00778951	0.859269	0.0081166	0.00778951	0.894587
5.34234	0.00794405	0.00067769	0.357661	0.00794405	0.00640278	0.126286	0.00794405	0.016849	0.0799581	0.00794405	0.0268114	0.0514912	0.00794405	0.0439286	0.0361773	0.00794405	0.068935	0.0150236	0.00794405	0.28759	0.0112251	0.00794405	0.487417	0.00978288	0.00794405	0.631145	0.00907336	0.00794405	0.733011	0.00867806	0.00794405	0.804916	0.00844041	0.00794405	0.855695	0.00828961	0.00794405	0.891748
5.57689	0.00810164	0.000666285	0.382808	0.00810164	0.00613645	0.135887	0.00810164	0.0160002	0.086003	0.00810164	0.0253651	0.0551855	0.00810164	0.0414477	0.0385314	0.00810164	0.0650467	0.0155797	0.00810164	0.279273	0.0115511	0.00810164	0.479631	0.0100339	0.00810164	0.624421	0.00928918	0.00810164	0.727414	0.00887441	0.00810164	0.80037	0.00862498	0.00810164	0.852054	0.00846663	0.00810164	0.888849
5.82015	0.00826237	0.00065524	0.409561	0.00826237	0.00588397	0.146195	0.00826237	0.0152019	0.0925177	0.00826237	0.0240081	0.0591782	0.00826237	0.0391173	0.0410758	0.00826237	0.0613689	0.0161639	0.00826237	0.270984	0.0118889	0.00826237	0.47181	0.0102927	0.00826237	0.617642	0.009511	0.00826237	0.721751	0.0090758	0.00826237	0.795754	0.00881402	0.00826237	0.848345	0.00864776	0.00826237	0.885889
6.07239	0.00842628	0.000644542	0.438008	0.00842628	0.00564451	0.157256	0.00842628	0.0144509	0.0995355	0.00842628	0.0227344	0.0634919	0.00842628	0.036929	0.0438264	0.00842628	0.0578946	0.0167783	0.00842628	0.262729	0.0122393	0.00842628	0.463959	0.0105596	0.00842628	0.610809	0.00973902	0.00842628	0.716022	0.0092824	0.00842628	0.791068	0.00900767	0.00842628	0.84457	0.0088331	0.00842628	0.882867
6.33387	0.00859345	0.000634178	0.468243	0.00859345	0.00541731	0.16912	0.00859345	0.013744	0.107092	0.00859345	0.0215386	0.0681512	0.00859345	0.0348748	0.0467999	0.00859345	0.0546162	0.0174247	0.00859345	0.254513	0.0126027	0.00859345	0.456077	0.0108348	0.00859345	0.603924	0.00997343	0.00859345	0.710228	0.00949435	0.00859345	0.786312	0.00920605	0.00859345	0.840726	0.00902277	0.00859345	0.879783
6.60487	0.00876393	0.000624135	0.500365	0.00876393	0.00520163	0.181839	0.00876393	0.0130784	0.115224	0.00876393	0.0204158	0.0731819	0.00876393	0.0329466	0.0500144	0.00876393	0.0515259	0.0181056	0.00876393	0.246342	0.0129798	0.00876393	0.448167	0.0111188	0.00876393	0.596988	0.0102145	0.00876393	0.70437	0.00971183	0.00876393	0.781488	0.0094093	0.00876393	0.836815	0.0092169	0.00876393	0.876637
6.88565	0.00893779	0.000614404	0.534473	0.00893779	0.00499682	0.195467	0.00893779	0.0124514	0.123971	0.00893779	0.0193611	0.0786116	0.00893779	0.0311371	0.053489	0.00893779	0.0486152	0.0188233	0.00893779	0.238222	0.0133712	0.00893779	0.44023	0.0114117	0.00893779	0.590002	0.0104623	0.00893779	0.698448	0.00993501	0.00893779	0.776594	0.00961756	0.00893779	0.832836	0.00941559	0.00893779	0.873427
7.1765	0.0091151	0.000604971	0.570676	0.0091151	0.00480224	0.210061	0.0091151	0.0118605	0.133375	0.0091151	0.0183701	0.0844696	0.0091151	0.0294388	0.0572446	0.0091151	0.0458759	0.0195806	0.0091151	0.23016	0.0137777	0.0091151	0.432269	0.0117141	0.0091151	0.582967	0.0107173	0.0091151	0.692464	0.0101641	0.0091151	0.771632	0.00983098	0.0091151	0.828788	0.00961898	0.0091151	0.870155
7.47771	0.00929593	0.000595826	0.609085	0.00929593	0.0046173	0.225682	0.00929593	0.0113033	0.143481	0.00929593	0.0174385	0.0907872	0.00929593	0.0278449	0.0613029	0.00929593	0.0432994	0.0203803	0.00929593	0.222164	0.0141999	0.00929593	0.424284	0.0120261	0.00929593	0.575884	0.0109796	0.00929593	0.686417	0.0103992	0.00929593	0.766602	0.0100497	0.00929593	0.824673	0.00982719	0.00929593	0.866818
7.78957	0.00948035	0.00058696	0.649815	0.00948035	0.00444145	0.242394	0.00948035	0.0107778	0.154335	0.00948035	0.0165626	0.0975974	0.00948035	0.0263489	0.0656875	0.00948035	0.0408774	0.0212256	0.00948035	0.214242	0.0146387	0.00948035	0.416278	0.0123484	0.00948035	0.568756	0.0112495	0.00948035	0.680311	0.0106405	0.00948035	0.761505	0.0102739	0.00948035	0.82049	0.0100404	0.00948035	0.863418
8.11238	0.00966843	0.000578361	0.692988	0.00966843	0.00427418	0.260264	0.00966843	0.0102819	0.165986	0.00966843	0.0157387	0.104935	0.00966843	0.0249446	0.0704234	0.00966843	0.0386014	0.0221201	0.00966843	0.2064	0.015095	0.00966843	0.408252	0.0126812	0.00966843	0.561582	0.0115272	0.00966843	0.674144	0.0108884	0.00966843	0.75634	0.0105037	0.00966843	0.816238	0.0102586	0.00966843	0.859952
8.44645	0.00986023	0.000570021	0.738731	0.00986023	0.00411501	0.279362	0.00986023	0.0098137	0.178488	0.00986023	0.0149633	0.112838	0.00986023	0.023626	0.0755372	0.00986023	0.0364633	0.0230674	0.00986023	0.198649	0.0155695	0.00986023	0.400209	0.0130249	0.00986023	0.554365	0.011813	0.00986023	0.667919	0.0111429	0.00986023	0.751108	0.0107393	0.00986023	0.811919	0.0104821	0.00986023	0.856422
8.7921	0.0100558	0.000561931	0.787175	0.0100558	0.00396347	0.299764	0.0100558	0.00937148	0.191895	0.0100558	0.0142334	0.121346	0.0100558	0.0223878	0.0810573	0.0100558	0.0344554	0.0240716	0.0100558	0.190996	0.0160633	0.0100558	0.39215	0.0133801	0.0100558	0.547106	0.0121073	0.0100558	0.661636	0.0114042	0.0100558	0.745811	0.0109809	0.0100558	0.807532	0.010711	0.0100558	0.852827
9.14964	0.0102553	0.000554082	0.838458	0.0102553	0.00381915	0.321547	0.0102553	0.00895361	0.206265	0.0102553	0.013546	0.1305	0.0102553	0.0212247	0.087014	0.0102553	0.0325698	0.0251374	0.0102553	0.183451	0.0165773	0.0102553	0.384078	0.0137472	0.0102553	0.539806	0.0124103	0.0102553	0.655296	0.0116727	0.0102553	0.740448	0.0112286	0.0102553	0.803077	0.0109454	0.0102553	0.849167
9.51939	0.0104588	0.000546465	0.892723	0.0104588	0.00368165	0.344793	0.0104588	0.00855857	0.22166	0.0104588	0.0128983	0.140344	0.0104588	0.0201317	0.0934393	0.0104588	0.0307993	0.0262697	0.0104588	0.176023	0.0171127	0.0104588	0.375995	0.0141267	0.0104588	0.532466	0.0127223	0.0104588	0.6489	0.0119484	0.0104588	0.73502	0.0114827	0.0104588	0.798554	0.0111856	0.0104588	0.845441
9.90169	0.0106663	0.000539073	0.950119	0.0106663	0.00355059	0.369588	0.0106663	0.00818495	0.238145	0.0106663	0.0122878	0.150927	0.0106663	0.0191045	0.100367	0.0106663	0.0291369	0.0274737	0.0106663	0.168721	0.0176706	0.0106663	0.367903	0.0145191	0.0106663	0.525089	0.0130436	0.0106663	0.64245	0.0122318	0.0106663	0.729528	0.0117433	0.0106663	0.793964	0.0114315	0.0106663	0.84165
10.2969	0.0108779	0.000531897	1.0108	0.0108779	0.00342563	0.396023	0.0108779	0.00783143	0.255787	0.0108779	0.0117121	0.162297	0.0108779	0.0181387	0.107834	0.0108779	0.0275759	0.0287555	0.0108779	0.161556	0.0182522	0.0108779	0.359805	0.014925	0.0108779	0.517674	0.0133747	0.0108779	0.635946	0.012523	0.0108779	0.723973	0.0120106	0.0108779	0.789307	0.0116835	0.0108779	0.837792
10.7053	0.0110937	0.000524931	1.07493	0.0110937	0.00330644	0.424192	0.0110937	0.00749678	0.27466	0.0110937	0.0111689	0.174506	0.0110937	0.0172304	0.115879	0.0110937	0.02611	0.0301214	0.0110937	0.154536	0.0188588	0.0110937	0.351702	0.0153449	0.0110937	0.510225	0.0137158	0.0110937	0.62939	0.0128222	0.0110937	0.718355	0.0122848	0.0110937	0.784584	0.0119417	0.0110937	0.833869
11.1273	0.0113138	0.000518167	1.14268	0.0113138	0.0031927	0.454196	0.0113138	0.00717986	0.294837	0.0113138	0.0106563	0.187612	0.0113138	0.0163757	0.124541	0.0113138	0.0247331	0.0315783	0.0113138	0.147672	0.019492	0.0113138	0.343598	0.0157794	0.0113138	0.502741	0.0140673	0.0113138	0.622783	0.0131298	0.0113138	0.712676	0.0125662	0.0113138	0.779794	0.0122063	0.0113138	0.82988
11.5633	0.0115382	0.000511598	1.21422	0.0115382	0.00308412	0.486137	0.0115382	0.00687958	0.316399	0.0115382	0.0101723	0.201671	0.0115382	0.0155713	0.133865	0.0115382	0.0234397	0.0331341	0.0115382	0.140972	0.020153	0.0115382	0.335495	0.0162293	0.0115382	0.495225	0.0144296	0.0115382	0.616126	0.013446	0.0115382	0.706935	0.0128549	0.0115382	0.774938	0.0124774	0.0115382	0.825825
12.0135	0.0117671	0.000505219	1.28973	0.0117671	0.00298044	0.520126	0.0117671	0.00659496	0.33943	0.0117671	0.00971504	0.216745	0.0117671	0.0148138	0.143897	0.0117671	0.0222244	0.0347969	0.0117671	0.134446	0.0208437	0.0117671	0.327397	0.016695	0.0117671	0.487679	0.0148032	0.0117671	0.609421	0.0137711	0.0117671	0.701134	0.0131512	0.0117671	0.770016	0.0127553	0.0117671	0.821704
12.4785	0.0120006	0.000499021	1.3694	0.0120006	0.00288139	0.556277	0.0120006	0.00632506	0.364017	0.0120006	0.0092829	0.232901	0.0120006	0.0141003	0.154684	0.0120006	0.0210822	0.0365759	0.0120006	0.128101	0.0215657	0.0120006	0.319306	0.0171775	0.0120006	0.480103	0.0151884	0.0120006	0.602667	0.0141055	0.0120006	0.695274	0.0134554	0.0120006	0.76503	0.0130401	0.0120006	0.817517
12.9585	0.0122386	0.000493001	1.45342	0.0122386	0.00278674	0.59471	0.0122386	0.00606901	0.390252	0.0122386	0.00887431	0.250207	0.0122386	0.0134279	0.166279	0.0122386	0.0200084	0.0384809	0.0122386	0.121946	0.022321	0.0122386	0.311225	0.0176774	0.0122386	0.472499	0.0155857	0.0122386	0.595868	0.0144494	0.0122386	0.689356	0.0137676	0.0122386	0.759979	0.0133321	0.0122386	0.813265
13.4539	0.0124814	0.000487151	1.54201	0.0124814	0.00269625	0.635548	0.0124814	0.00582599	0.418233	0.0124814	0.00848783	0.268735	0.0124814	0.012794	0.178735	0.0124814	0.0189986	0.0405227	0.0124814	0.115986	0.0231114	0.0124814	0.303158	0.0181954	0.0124814	0.464869	0.0159955	0.0124814	0.589023	0.0148031	0.0124814	0.683381	0.0140882	0.0124814	0.754864	0.0136314	0.0124814	0.808947
13.9652	0.012729	0.000481466	1.63537	0.012729	0.00260972	0.678925	0.012729	0.00559524	0.448061	0.012729	0.00812209	0.288562	0.012729	0.0121961	0.19211	0.012729	0.0180486	0.0427128	0.012729	0.110228	0.0239393	0.012729	0.295109	0.0187325	0.012729	0.457214	0.0164184	0.012729	0.582135	0.0151671	0.012729	0.677349	0.0144173	0.012729	0.749686	0.0139383	0.012729	0.804563
14.4928	0.0129816	0.00047594	1.73372	0.0129816	0.00252693	0.724976	0.0129816	0.00537605	0.479843	0.0129816	0.00777582	0.309768	0.0129816	0.0116319	0.206464	0.0129816	0.0171546	0.045064	0.0129816	0.104677	0.0248069	0.0129816	0.287082	0.0192895	0.0129816	0.449536	0.0168548	0.0129816	0.575204	0.0155416	0.0129816	0.671262	0.0147554	0.0129816	0.744445	0.0142531	0.0129816	0.800115
15.037	0.0132391	0.000470569	1.83728	0.0132391	0.00244771	0.773844	0.0132391	0.00516776	0.513691	0.0132391	0.00744785	0.332438	0.0132391	0.0110994	0.221863	0.0132391	0.0163131	0.04759	0.0132391	0.0993355	0.0257167	0.0132391	0.27908	0.0198674	0.0132391	0.441836	0.0173052	0.0132391	0.568232	0.015927	0.0132391	0.66512	0.0151025	0.0132391	0.739143	0.0145759	0.0132391	0.795601
15.5983	0.0135017	0.000465348	1.9463	0.0135017	0.00237186	0.825679	0.0135017	0.00496974	0.549721	0.0135017	0.00713708	0.356661	0.0135017	0.0105964	0.238373	0.0135017	0.0155205	0.0503054	0.0135017	0.0942068	0.0266716	0.0135017	0.271108	0.0204671	0.0135017	0.434117	0.0177703	0.0135017	0.561221	0.0163237	0.0135017	0.658926	0.0154592	0.0135017	0.733778	0.0149069	0.0135017	0.791024
16.1771	0.0137696	0.000460271	2.06101	0.0137696	0.00229923	0.880636	0.0137696	0.00478141	0.588058	0.0137696	0.00684247	0.382531	0.0137696	0.0101213	0.256065	0.0137696	0.0147738	0.0532264	0.0137696	0.0892919	0.0276744	0.0137696	0.26317	0.0210897	0.0137696	0.426379	0.0182506	0.0137696	0.554171	0.0167322	0.0137696	0.652679	0.0158256	0.0137696	0.728354	0.0152465	0.0137696	0.786382
16.7738	0.0140428	0.000455334	2.18168	0.0140428	0.00222965	0.938878	0.0140428	0.00460221	0.628829	0.0140428	0.00656306	0.410145	0.0140428	0.00967212	0.275016	0.0140428	0.0140701	0.05637	0.0140428	0.0845909	0.0287284	0.0140428	0.255272	0.0217363	0.0140428	0.418625	0.0187467	0.0140428	0.547084	0.0171527	0.0140428	0.646382	0.016202	0.0140428	0.722869	0.015595	0.0140428	0.781676
17.3889	0.0143214	0.000450532	2.30855	0.0143214	0.00216297	1.00058	0.0143214	0.00443164	0.672168	0.0143214	0.00629796	0.439608	0.0143214	0.0092474	0.295305	0.0143214	0.0134065	0.059755	0.0143214	0.0801025	0.0298369	0.0143214	0.247419	0.022408	0.0143214	0.410857	0.0192593	0.0143214	0.539961	0.0175859	0.0143214	0.640034	0.0165889	0.0143214	0.717326	0.0159525	0.0143214	0.776907
18.0228	0.0146055	0.000445862	2.4419	0.0146055	0.00209906	1.0659	0.0146055	0.00426922	0.718217	0.0146055	0.00604632	0.471028	0.0146055	0.00884559	0.317015	0.0146055	0.0127806	0.0634013	0.0146055	0.0758246	0.0310038	0.0146055	0.239616	0.0231062	0.0146055	0.403076	0.019789	0.0146055	0.532804	0.018032	0.0146055	0.633638	0.0169865	0.0146055	0.711724	0.0163193	0.0146055	0.772075
18.6761	0.0148952	0.000441318	2.58202	0.0148952	0.00203776	1.13505	0.0148952	0.0041145	0.767124	0.0148952	0.00580736	0.504519	0.0148952	0.00846531	0.340233	0.0148952	0.01219	0.0673303	0.0148952	0.0717539	0.0322331	0.0148952	0.231869	0.0238321	0.0148952	0.395283	0.0203366	0.0148952	0.525613	0.0184916	0.0148952	0.627195	0.0173953	0.0148952	0.706065	0.0166958	0.0148952	0.76718
19.349	0.0151907	0.000436898	2.72919	0.0151907	0.00197897	1.2082	0.0151907	0.00396705	0.819041	0.0151907	0.00558035	0.5402	0.0151907	0.00810522	0.365054	0.0151907	0.0116324	0.071565	0.0151907	0.0678861	0.0335292	0.0151907	0.224185	0.0245872	0.0151907	0.387482	0.0209027	0.0151907	0.518392	0.0189652	0.0151907	0.620705	0.0178155	0.0151907	0.70035	0.0170822	0.0151907	0.762224
20.0423	0.0154921	0.000432596	2.8837	0.0154921	0.00192255	1.28556	0.0154921	0.00382647	0.874129	0.0154921	0.0053646	0.578196	0.0154921	0.00776412	0.391574	0.0154921	0.0111057	0.0761303	0.0154921	0.0642163	0.034897	0.0154921	0.216569	0.0253729	0.0154921	0.379674	0.0214881	0.0154921	0.51114	0.0194533	0.0154921	0.61417	0.0182476	0.0154921	0.69458	0.0174789	0.0154921	0.757207
20.7562	0.0157994	0.00042841	3.04588	0.0157994	0.0018684	1.36734	0.0157994	0.0036924	0.932557	0.0157994	0.00515946	0.618639	0.0157994	0.00744086	0.419895	0.0157994	0.0106081	0.0810525	0.0157994	0.0607386	0.0363415	0.0157994	0.209029	0.0261908	0.0157994	0.371861	0.0220937	0.0157994	0.50386	0.0199565	0.0157994	0.607591	0.0186919	0.0157994	0.688755	0.0178861	0.0157994	0.752129
21.4914	0.0161129	0.000424336	3.21604	0.0161129	0.00181641	1.45375	0.0161129	0.00356449	0.994499	0.0161129	0.00496434	0.661665	0.0161129	0.00713438	0.450126	0.0161129	0.0101377	0.0863598	0.0161129	0.0574468	0.0378685	0.0161129	0.201572	0.0270427	0.0161129	0.364045	0.0227204	0.0161129	0.496552	0.0204752	0.0161129	0.60097	0.019149	0.0161129	0.682877	0.0183043	0.0161129	0.746992
22.2482	0.0164325	0.00042037	3.39451	0.0164325	0.00176648	1.54501	0.0164325	0.0034424	1.06014	0.0164325	0.00477867	0.70742	0.0164325	0.00684368	0.482379	0.0164325	0.00969287	0.0920827	0.0164325	0.0543341	0.0394842	0.0164325	0.194204	0.0279304	0.0164325	0.356229	0.0233689	0.0164325	0.489219	0.02101	0.0164325	0.594308	0.0196191	0.0164325	0.676947	0.0187337	0.0164325	0.741795
23.0273	0.0167585	0.00041651	3.58164	0.0167585	0.0017185	1.64137	0.0167585	0.00332582	1.12967	0.0167585	0.00460191	0.756054	0.0167585	0.00656783	0.516773	0.0167585	0.00927199	0.0982532	0.0167585	0.0513934	0.0411953	0.0167585	0.186935	0.0288558	0.0167585	0.348414	0.0240404	0.0167585	0.481861	0.0215617	0.0167585	0.587606	0.0201028	0.0167585	0.670965	0.0191748	0.0167585	0.73654
23.8292	0.017091	0.00041275	3.77777	0.017091	0.0016724	1.74307	0.017091	0.00321448	1.20328	0.017091	0.00443358	0.807723	0.017091	0.00630596	0.553433	0.017091	0.00887363	0.104906	0.017091	0.0486174	0.0430089	0.017091	0.179772	0.0298209	0.017091	0.340604	0.0247357	0.017091	0.474481	0.0221308	0.017091	0.580865	0.0206006	0.017091	0.664933	0.0196278	0.017091	0.731227
24.6544	0.01743	0.00040909	3.98327	0.01743	0.00162808	1.85035	0.01743	0.00310809	1.28119	0.01743	0.00427321	0.862593	0.01743	0.00605726	0.592489	0.01743	0.00849641	0.112077	0.01743	0.0459986	0.0449332	0.01743	0.172723	0.030828	0.01743	0.3328	0.0254559	0.01743	0.467079	0.0227179	0.01743	0.574086	0.0211128	0.01743	0.658853	0.0200932	0.01743	0.725857
25.5034	0.0177758	0.000405525	4.19851	0.0177758	0.00158546	1.96349	0.0177758	0.00300639	1.36361	0.0177758	0.00412037	0.920836	0.0177758	0.00582097	0.634079	0.0177758	0.00813905	0.119807	0.0177758	0.0435295	0.0469767	0.0177758	0.165795	0.0318794	0.0177758	0.325006	0.0262022	0.0177758	0.459657	0.0233239	0.0177758	0.567272	0.0216401	0.0177758	0.652724	0.0205714	0.0177758	0.720432
26.3767	0.0181285	0.000402053	4.42389	0.0181285	0.00154447	2.08274	0.0181285	0.00290915	1.45076	0.0181285	0.00397463	0.982632	0.0181285	0.00559637	0.678345	0.0181285	0.00780037	0.128136	0.0181285	0.0412027	0.0491488	0.0181285	0.158998	0.0329777	0.0181285	0.317224	0.0269757	0.0181285	0.452218	0.0239493	0.0181285	0.560423	0.022183	0.0181285	0.646548	0.0210627	0.0181285	0.714951
27.2751	0.0184881	0.000398671	4.6598	0.0184881	0.00150503	2.20841	0.0184881	0.00281613	1.54289	0.0184881	0.00383563	1.04817	0.0184881	0.0053828	0.725439	0.0184881	0.00747925	0.137108	0.0184881	0.0390107	0.0514598	0.0184881	0.152339	0.0341256	0.0184881	0.309457	0.0277776	0.0184881	0.444762	0.024595	0.0184881	0.553541	0.0227419	0.0184881	0.640327	0.0215677	0.0184881	0.709416
28.1989	0.0188549	0.000395376	4.90666	0.0188549	0.00146707	2.34078	0.0188549	0.00272712	1.64022	0.0188549	0.00370299	1.11764	0.0188549	0.00517963	0.775517	0.0188549	0.00717465	0.146772	0.0188549	0.0369464	0.0539208	0.0188549	0.145827	0.0353259	0.0188549	0.301708	0.0286093	0.0188549	0.437291	0.0252618	0.0188549	0.546627	0.0233176	0.0188549	0.634062	0.0220868	0.0188549	0.703828
29.1489	0.0192289	0.000392166	5.16489	0.0192289	0.00143053	2.48015	0.0192289	0.00264193	1.74302	0.0192289	0.00357639	1.19126	0.0192289	0.00498628	0.828745	0.0192289	0.0068856	0.157176	0.0192289	0.0350028	0.0565439	0.0192289	0.139469	0.0365819	0.0192289	0.293981	0.0294721	0.0192289	0.429806	0.0259505	0.0192289	0.539683	0.0239104	0.0192289	0.627754	0.0226204	0.0192289	0.698188
30.1255	0.0196104	0.000389037	5.43492	0.0196104	0.00139534	2.62684	0.0196104	0.00256035	1.85155	0.0196104	0.00345549	1.26923	0.0196104	0.00480221	0.885294	0.0196104	0.00661118	0.168373	0.0196104	0.033173	0.0593422	0.0196104	0.133273	0.0378969	0.0196104	0.286279	0.0303675	0.0196104	0.42231	0.026662	0.0196104	0.532709	0.0245212	0.0196104	0.621403	0.023169	0.0196104	0.692497
31.1295	0.0199994	0.000385989	5.71721	0.0199994	0.00136145	2.78118	0.0199994	0.0024822	1.96608	0.0199994	0.00334	1.35177	0.0199994	0.00462688	0.945346	0.0199994	0.00635056	0.180421	0.0199994	0.0314505	0.0623299	0.0199994	0.127245	0.0392745	0.0199994	0.278605	0.0312971	0.0199994	0.414803	0.0273971	0.0199994	0.525708	0.0251505	0.0199994	0.615012	0.0237331	0.0199994	0.686755
32.1614	0.0203962	0.000383017	6.01222	0.0203962	0.00132879	2.94351	0.0203962	0.00240733	2.0869	0.0203962	0.00322964	1.43913	0.0203962	0.00445984	1.00909	0.0203962	0.00610292	0.193377	0.0203962	0.029829	0.0655226	0.0203962	0.121391	0.0407186	0.0203962	0.270963	0.0322624	0.0203962	0.407289	0.0281569	0.0203962	0.51868	0.0257991	0.0203962	0.608582	0.0243133	0.0203962	0.680964
33.2219	0.0208008	0.000380121	6.32043	0.0208008	0.00129732	3.11418	0.0208008	0.00233556	2.2143	0.0208008	0.00312414	1.53153	0.0208008	0.00430061	1.07672	0.0208008	0.00586753	0.207307	0.0208008	0.0283026	0.068937	0.0208008	0.115718	0.0422333	0.0208008	0.263358	0.0332652	0.0208008	0.399767	0.0289424	0.0208008	0.511628	0.0264675	0.0208008	0.602113	0.0249101	0.0208008	0.675126
34.3116	0.0212135	0.000377297	6.64233	0.0212135	0.00126698	3.29354	0.0212135	0.00226674	2.34859	0.0212135	0.00302325	1.62924	0.0212135	0.00414878	1.14844	0.0212135	0.00564369	0.222275	0.0212135	0.0268655	0.0725912	0.0212135	0.110231	0.0438233	0.0212135	0.255793	0.0343073	0.0212135	0.392241	0.0297546	0.0212135	0.504552	0.0271566	0.0212135	0.595608	0.025524	0.0212135	0.66924
35.4311	0.0216343	0.000374544	6.97842	0.0216343	0.00123773	3.48199	0.0216343	0.00220074	2.49009	0.0216343	0.00292673	1.73251	0.0216343	0.00400394	1.22447	0.0216343	0.00543075	0.238354	0.0216343	0.0255124	0.0765047	0.0216343	0.104932	0.0454933	0.0216343	0.248273	0.0353907	0.0216343	0.384713	0.0305947	0.0216343	0.497454	0.0278671	0.0216343	0.589068	0.0261557	0.0216343	0.663308
36.5812	0.0220635	0.000371859	7.32923	0.0220635	0.00120951	3.6799	0.0220635	0.00213741	2.63913	0.0220635	0.00283437	1.84162	0.0220635	0.00386573	1.30503	0.0220635	0.00522808	0.255617	0.0220635	0.0242382	0.0806988	0.0220635	0.099826	0.0472487	0.0220635	0.240803	0.0365174	0.0220635	0.377183	0.0314637	0.0220635	0.490335	0.0285998	0.0220635	0.582493	0.0268057	0.0220635	0.657332
37.7625	0.0225012	0.000369241	7.6953	0.0225012	0.00118229	3.88768	0.0225012	0.00207663	2.79604	0.0225012	0.00274595	1.95685	0.0225012	0.00373378	1.39035	0.0225012	0.00503513	0.274144	0.0225012	0.0230379	0.0851962	0.0225012	0.0949141	0.0490951	0.0225012	0.233387	0.0376896	0.0225012	0.369654	0.0323629	0.0225012	0.483198	0.0293555	0.0225012	0.575885	0.0274746	0.0225012	0.651313
38.9756	0.0229476	0.000366688	8.07716	0.0229476	0.00115602	4.10575	0.0229476	0.00201828	2.96119	0.0229476	0.00266128	2.07849	0.0229476	0.00360778	1.48069	0.0229476	0.00485135	0.294019	0.0229476	0.021907	0.0900214	0.0229476	0.0901976	0.0510387	0.0229476	0.226032	0.0389097	0.0229476	0.362127	0.0332937	0.0229476	0.476042	0.0301352	0.0229476	0.569246	0.0281632	0.0229476	0.645251
40.2214	0.0234029	0.000364197	8.47538	0.0234029	0.00113067	4.33454	0.0234029	0.00196225	3.13494	0.0234029	0.00258017	2.20685	0.0234029	0.0034874	1.57628	0.0234029	0.00467624	0.31533	0.0234029	0.0208413	0.0952009	0.0234029	0.0856767	0.0530861	0.0234029	0.218741	0.0401801	0.0234029	0.354606	0.0342573	0.0234029	0.468871	0.0309397	0.0234029	0.562577	0.0288721	0.0234029	0.639148
41.5005	0.0238672	0.000361767	8.89056	0.0238672	0.00110619	4.57448	0.0238672	0.00190842	3.31768	0.0238672	0.00250244	2.34225	0.0238672	0.00337235	1.6774	0.0238672	0.00450932	0.338169	0.0238672	0.0198367	0.100763	0.0238672	0.0813503	0.0552446	0.0238672	0.211522	0.0415035	0.0238672	0.347092	0.0352552	0.0238672	0.461685	0.0317699	0.0238672	0.555879	0.029602	0.0238672	0.633006
42.8137	0.0243406	0.000359396	9.32327	0.0243406	0.00108256	4.82605	0.0243406	0.00185669	3.50979	0.0243406	0.00242793	2.48502	0.0243406	0.00326236	1.78432	0.0243406	0.00435014	0.362635	0.0243406	0.0188893	0.106738	0.0243406	0.0772167	0.057522	0.0243406	0.20438	0.0428827	0.0243406	0.339587	0.0362889	0.0243406	0.454486	0.0326269	0.0243406	0.549154	0.0303537	0.0243406	0.626825
44.1616	0.0248235	0.000357083	9.77415	0.0248235	0.00105972	5.0897	0.0248235	0.00180696	3.7117	0.0248235	0.00235648	2.6355	0.0248235	0.00315717	1.89733	0.0248235	0.0041983	0.388831	0.0248235	0.0179958	0.113159	0.0248235	0.0732733	0.0599266	0.0248235	0.197321	0.0443207	0.0248235	0.332094	0.0373599	0.0248235	0.447276	0.0335117	0.0248235	0.542403	0.0311279	0.0248235	0.620606
45.5452	0.025316	0.000354826	10.2438	0.025316	0.00103766	5.36595	0.025316	0.00175915	3.92381	0.025316	0.00228794	2.79405	0.025316	0.00305653	2.01673	0.025316	0.00405339	0.416867	0.025316	0.0171526	0.12006	0.025316	0.0695164	0.0624678	0.025316	0.190351	0.0458206	0.025316	0.324615	0.0384699	0.025316	0.440055	0.0344253	0.025316	0.535628	0.0319255	0.025316	0.614352
46.9651	0.0258182	0.000352622	10.7329	0.0258182	0.00101635	5.65528	0.0258182	0.00171317	4.14657	0.0258182	0.00222218	2.96104	0.0258182	0.00296021	2.14282	0.0258182	0.00391505	0.446857	0.0258182	0.0163568	0.12748	0.0258182	0.065942	0.0651553	0.0258182	0.183477	0.0473859	0.0258182	0.317152	0.0396207	0.0258182	0.432826	0.035369	0.0258182	0.528829	0.0327472	0.0258182	0.608063
48.4221	0.0263304	0.000350472	11.2421	0.0263304	0.000995742	5.95822	0.0263304	0.00166893	4.38044	0.0263304	0.00215905	3.13685	0.0263304	0.002868	2.27593	0.0263304	0.00378294	0.478923	0.0263304	0.0156053	0.135457	0.0263304	0.0625453	0.068	0.0263304	0.176707	0.0490202	0.0263304	0.309709	0.0408141	0.0263304	0.42559	0.0363439	0.0263304	0.522009	0.033594	0.0263304	0.601741
49.917	0.0268528	0.000348372	11.772	0.0268528	0.00097582	6.27531	0.0268528	0.00162635	4.62587	0.0268528	0.00209845	3.32187	0.0268528	0.00277968	2.41639	0.0268528	0.00365671	0.513192	0.0268528	0.0148954	0.144034	0.0268528	0.0593208	0.0710136	0.0268528	0.170045	0.0507274	0.0268528	0.302287	0.0420521	0.0268528	0.418349	0.0373512	0.0268528	0.515168	0.0344667	0.0268528	0.595386
51.4507	0.0273855	0.000346322	12.3235	0.0273855	0.000956554	6.6071	0.0273855	0.00158537	4.88336	0.0273855	0.00204024	3.51653	0.0273855	0.00269507	2.56456	0.0273855	0.00353608	0.549797	0.0273855	0.0142246	0.153257	0.0273855	0.056263	0.0742087	0.0273855	0.1635	0.0525117	0.0273855	0.294889	0.0433367	0.0273855	0.411104	0.0383922	0.0273855	0.508309	0.0353663	0.0273855	0.589001
53.0241	0.0279288	0.000344321	12.8971	0.0279288	0.00093792	6.95417	0.0279288	0.0015459	5.1534	0.0279288	0.00198431	3.72124	0.0279288	0.00261399	2.72079	0.0279288	0.00342074	0.588879	0.0279288	0.0135904	0.163174	0.0279288	0.0533656	0.077599	0.0279288	0.157079	0.0543776	0.0279288	0.28752	0.04467	0.0279288	0.403857	0.0394683	0.0279288	0.501432	0.0362937	0.0279288	0.582587
54.6378	0.0284828	0.000342366	13.4936	0.0284828	0.000919891	7.31711	0.0284828	0.00150789	5.43651	0.0284828	0.00193057	3.93645	0.0284828	0.00253625	2.88546	0.0284828	0.00331043	0.630587	0.0284828	0.0129907	0.173836	0.0284828	0.0506224	0.0811994	0.0284828	0.150787	0.0563297	0.0284828	0.280181	0.0460545	0.0284828	0.39661	0.040581	0.0284828	0.494539	0.0372501	0.0284828	0.576145
56.2929	0.0290479	0.000340457	14.1138	0.0290479	0.000902446	7.69651	0.0290479	0.00147127	5.73323	0.0290479	0.0018789	4.16262	0.0290479	0.0024617	3.05896	0.0290479	0.0032049	0.675075	0.0290479	0.0124233	0.185299	0.0290479	0.048027	0.085026	0.0290479	0.144632	0.0583734	0.0290479	0.272876	0.0474924	0.0290479	0.389364	0.0417317	0.0290479	0.487632	0.0382364	0.0290479	0.569676
57.9902	0.0296242	0.000338593	14.7585	0.0296242	0.00088556	8.09301	0.0296242	0.00143598	6.0441	0.0296242	0.00182922	4.40022	0.0296242	0.00239018	3.2417	0.0296242	0.00310389	0.722506	0.0296242	0.0118863	0.197619	0.0296242	0.0455727	0.0890962	0.0296242	0.138619	0.0605139	0.0296242	0.265608	0.0489864	0.0296242	0.382121	0.0429219	0.0296242	0.480711	0.0392538	0.0296242	0.563182
59.7307	0.0302119	0.000336771	15.4284	0.0302119	0.000869214	8.50725	0.0302119	0.00140196	6.3697	0.0302119	0.00178143	4.64973	0.0302119	0.00232155	3.43408	0.0302119	0.00300718	0.773052	0.0302119	0.0113778	0.210859	0.0302119	0.043253	0.0934289	0.0302119	0.132756	0.0627574	0.0302119	0.258381	0.0505392	0.0302119	0.374883	0.0441534	0.0302119	0.473779	0.0403034	0.0302119	0.556664
61.5151	0.0308112	0.000334992	16.1244	0.0308112	0.000853385	8.93989	0.0308112	0.00136915	6.71061	0.0308112	0.00173544	4.91168	0.0308112	0.00225567	3.63656	0.0308112	0.00291455	0.826892	0.0308112	0.0108961	0.225084	0.0308112	0.0410615	0.0980444	0.0308112	0.127047	0.0651101	0.0308112	0.251199	0.0521537	0.0308112	0.367652	0.0454279	0.0308112	0.466837	0.0413865	0.0308112	0.550124
63.3446	0.0314225	0.000333253	16.8472	0.0314225	0.000838055	9.39163	0.0314225	0.00133752	7.06744	0.0314225	0.00169119	5.18657	0.0314225	0.00219241	3.84958	0.0314225	0.00282581	0.884214	0.0314225	0.0104397	0.240364	0.0314225	0.0389917	0.102965	0.0314225	0.121497	0.0675788	0.0314225	0.244065	0.0538329	0.0314225	0.36043	0.0467471	0.0314225	0.459886	0.0425043	0.0314225	0.543563
65.22	0.0320459	0.000331553	17.5977	0.0320459	0.000823205	9.86315	0.0320459	0.001307	7.44081	0.0320459	0.00164858	5.47496	0.0320459	0.00213165	4.0736	0.0320459	0.00274076	0.945215	0.0320459	0.0100069	0.256771	0.0320459	0.0370373	0.108214	0.0320459	0.116112	0.0701709	0.0320459	0.236983	0.05558	0.0320459	0.353218	0.048113	0.0320459	0.452928	0.0436582	0.0320459	0.536982
67.1423	0.0326816	0.000329892	18.3769	0.0326816	0.000808817	10.3552	0.0326816	0.00127754	7.83137	0.0326816	0.00160755	5.7774	0.0326816	0.00207326	4.30911	0.0326816	0.00265922	1.0101	0.0326816	0.00959655	0.274384	0.0326816	0.0351922	0.113817	0.0326816	0.110896	0.0728943	0.0326816	0.229959	0.0573985	0.0326816	0.346018	0.0495275	0.0326816	0.445964	0.0448494	0.0326816	0.530382
69.1126	0.03333	0.000328268	19.1856	0.03333	0.000794874	10.8685	0.03333	0.00124912	8.23977	0.03333	0.00156803	6.09448	0.03333	0.00201715	4.55662	0.03333	0.00258103	1.07909	0.03333	0.00920717	0.293285	0.03333	0.0334505	0.119802	0.03333	0.10585	0.0757575	0.03333	0.222996	0.0592921	0.03333	0.338833	0.0509929	0.03333	0.438996	0.0460796	0.03333	0.523767
71.1317	0.0339912	0.000326681	20.0246	0.0339912	0.000781359	11.4038	0.0339912	0.00122167	8.66672	0.0339912	0.00152995	6.42678	0.0339912	0.0019632	4.81664	0.0339912	0.00250601	1.1524	0.0339912	0.00883757	0.313561	0.0339912	0.0318065	0.126198	0.0339912	0.100979	0.0787697	0.0339912	0.216099	0.0612645	0.0339912	0.331665	0.0525112	0.0339912	0.432026	0.0473501	0.0339912	0.517135
73.2009	0.0346655	0.000325129	20.895	0.0346655	0.000768256	11.9619	0.0346655	0.00119517	9.1129	0.0346655	0.00149325	6.77493	0.0346655	0.00191132	5.08971	0.0346655	0.00243401	1.23028	0.0346655	0.0084866	0.335304	0.0346655	0.0302548	0.133038	0.0346655	0.0962839	0.0819408	0.0346655	0.209272	0.06332	0.0346655	0.324515	0.0540848	0.0346655	0.425054	0.0486625	0.0346655	0.51049
75.3211	0.0353532	0.000323612	21.7978	0.0353532	0.000755551	12.5436	0.0353532	0.00116957	9.57904	0.0353532	0.00145786	7.13957	0.0353532	0.00186141	5.37638	0.0353532	0.0023649	1.31297	0.0353532	0.00815319	0.358611	0.0353532	0.02879	0.140355	0.0353532	0.0917652	0.0852815	0.0353532	0.202521	0.065463	0.0353532	0.317386	0.0557162	0.0353532	0.418083	0.0500186	0.0353532	0.503832
77.4934	0.0360546	0.000322128	22.7337	0.0360546	0.00074323	13.1498	0.0360546	0.00114483	10.0659	0.0360546	0.00142374	7.52135	0.0360546	0.00181339	5.67724	0.0360546	0.00229854	1.40073	0.0360546	0.00783634	0.383584	0.0360546	0.0274072	0.148187	0.0360546	0.0874235	0.0888032	0.0360546	0.195851	0.067698	0.0360546	0.31028	0.057408	0.0360546	0.411114	0.05142	0.0360546	0.497163
79.7189	0.0367698	0.000320676	23.704	0.0367698	0.000731277	13.7812	0.0367698	0.00112093	10.5742	0.0367698	0.00139083	7.92096	0.0367698	0.00176716	5.99286	0.0367698	0.00223479	1.49383	0.0367698	0.00753509	0.410332	0.0367698	0.0261017	0.156572	0.0367698	0.0832581	0.0925185	0.0367698	0.189267	0.07003	0.0367698	0.3032	0.0591628	0.0367698	0.404148	0.0528684	0.0367698	0.490485
81.9987	0.0374993	0.000319256	24.7096	0.0374993	0.000719681	14.4388	0.0374993	0.00109782	11.1049	0.0374993	0.00135908	8.33908	0.0374993	0.00172265	6.32387	0.0374993	0.00217353	1.59255	0.0374993	0.00724857	0.43897	0.0374993	0.0248688	0.165553	0.0374993	0.0792675	0.0964406	0.0374993	0.182775	0.0724644	0.0374993	0.296148	0.0609835	0.0374993	0.397188	0.0543659	0.0374993	0.483798
84.334	0.0382432	0.000317867	25.7515	0.0382432	0.000708428	15.1235	0.0382432	0.00107548	11.6586	0.0382432	0.00132843	8.77645	0.0382432	0.00167979	6.67091	0.0382432	0.00211466	1.69718	0.0382432	0.00697595	0.469616	0.0382432	0.0237045	0.175174	0.0382432	0.0754498	0.100584	0.0382432	0.176379	0.0750068	0.0382432	0.289126	0.0628731	0.0382432	0.390234	0.0559144	0.0382432	0.477105
86.726	0.0390019	0.000316507	26.8309	0.0390019	0.000697506	15.8362	0.0390019	0.00105388	12.2362	0.0390019	0.00129885	9.23381	0.0390019	0.00163849	7.03462	0.0390019	0.00205806	1.80804	0.0390019	0.00671644	0.502399	0.0390019	0.0226045	0.185483	0.0390019	0.0718021	0.104965	0.0390019	0.170086	0.0776632	0.0390019	0.282138	0.0648349	0.0390019	0.383289	0.0575159	0.0390019	0.470406
89.1758	0.0397757	0.000315177	27.9487	0.0397757	0.000686904	16.5778	0.0397757	0.00103298	12.8386	0.0397757	0.00127029	9.71192	0.0397757	0.0015987	7.41569	0.0397757	0.00200362	1.92544	0.0397757	0.00646932	0.537451	0.0397757	0.0215651	0.196532	0.0397757	0.068321	0.109599	0.0397757	0.163901	0.0804402	0.0397757	0.275186	0.0668721	0.0397757	0.376353	0.0591726	0.0397757	0.463704
91.6847	0.0405647	0.000313875	29.1063	0.0405647	0.00067661	17.3494	0.0405647	0.00101276	13.4667	0.0405647	0.00124271	10.2116	0.0405647	0.00156034	7.81481	0.0405647	0.00195125	2.04971	0.0405647	0.00623391	0.574912	0.0405647	0.0205828	0.208375	0.0405647	0.0650028	0.114506	0.0405647	0.157829	0.0833444	0.0405647	0.268272	0.0689884	0.0405647	0.36943	0.0608868	0.0405647	0.456999
94.2538	0.0413695	0.0003126	30.3046	0.0413695	0.000666613	18.1518	0.0413695	0.000993198	14.1214	0.0413695	0.00121606	10.7336	0.0413695	0.00152337	8.23271	0.0413695	0.00190085	2.18121	0.0413695	0.00600956	0.614931	0.0413695	0.019654	0.22107	0.0413695	0.0618429	0.119704	0.0413695	0.151876	0.0863834	0.0413695	0.2614	0.0711874	0.0413695	0.36252	0.0626608	0.0413695	0.450293
96.8845	0.0421902	0.000311352	31.5449	0.0421902	0.000656904	18.9862	0.0421902	0.000974259	14.8036	0.0421902	0.00119031	11.2788	0.0421902	0.0014877	8.67013	0.0421902	0.00185234	2.32029	0.0421902	0.00579568	0.657664	0.0421902	0.0187756	0.234678	0.0421902	0.0588367	0.125215	0.0421902	0.146047	0.089565	0.0421902	0.254573	0.0734732	0.0421902	0.355625	0.0644971	0.0421902	0.443587
99.5781	0.0430272	0.00031013	32.8284	0.0430272	0.000647472	19.8536	0.0430272	0.000955923	15.5143	0.0430272	0.00116542	11.8481	0.0430272	0.0014533	9.12784	0.0430272	0.00180563	2.46734	0.0430272	0.00559169	0.703272	0.0430272	0.0179447	0.249265	0.0430272	0.0559792	0.131061	0.0430272	0.140347	0.0928976	0.0430272	0.247793	0.0758499	0.0430272	0.348747	0.0663985	0.0430272	0.436884
102.336	0.0438808	0.000308934	34.1562	0.0438808	0.000638308	20.755	0.0438808	0.000938167	16.2545	0.0438808	0.00114136	12.4423	0.0438808	0.0014201	9.60663	0.0438808	0.00176064	2.62275	0.0438808	0.00539707	0.751927	0.0438808	0.0171583	0.264901	0.0438808	0.0532649	0.137268	0.0438808	0.134782	0.0963903	0.0438808	0.241065	0.078322	0.0438808	0.341888	0.0683675	0.0438808	0.430184
105.159	0.0447513	0.000307762	35.5297	0.0447513	0.000629403	21.6916	0.0447513	0.000920969	17.0251	0.0447513	0.0011181	13.0624	0.0447513	0.00138806	10.1073	0.0447513	0.0017173	2.78692	0.0447513	0.00521131	0.80381	0.0447513	0.0164139	0.281657	0.0447513	0.0506885	0.143862	0.0447513	0.129355	0.100053	0.0447513	0.234392	0.0808942	0.0447513	0.33505	0.0704071	0.0447513	0.423489
108.049	0.0456391	0.000306614	36.9501	0.0456391	0.000620747	22.6645	0.0456391	0.000904308	17.8273	0.0456391	0.0010956	13.7093	0.0456391	0.00135713	10.6307	0.0456391	0.00167554	2.96028	0.0456391	0.00503394	0.859109	0.0456391	0.015709	0.299614	0.0456391	0.0482444	0.15087	0.0456391	0.124071	0.103895	0.0456391	0.227777	0.0835714	0.0456391	0.328234	0.0725202	0.0456391	0.416801
111.008	0.0465445	0.000305489	38.4187	0.0465445	0.000612333	23.6748	0.0465445	0.000888163	18.6621	0.0465445	0.00107383	14.384	0.0465445	0.00132726	11.1778	0.0465445	0.00163528	3.14327	0.0465445	0.00486453	0.918022	0.0465445	0.0150412	0.318853	0.0465445	0.045927	0.158324	0.0465445	0.118934	0.107929	0.0465445	0.221224	0.0863588	0.0465445	0.321443	0.0747102	0.0465445	0.410121
114.036	0.0474679	0.000304387	39.9369	0.0474679	0.000604153	24.7238	0.0474679	0.000872516	19.5306	0.0474679	0.00105277	15.0874	0.0474679	0.00129841	11.7493	0.0474679	0.00159646	3.33635	0.0474679	0.00470265	0.980757	0.0474679	0.0144084	0.339461	0.0474679	0.0437306	0.166257	0.0474679	0.113947	0.112165	0.0474679	0.214737	0.0892622	0.0474679	0.314678	0.0769802	0.0474679	0.40345
117.135	0.0484096	0.000303306	41.5061	0.0484096	0.000596198	25.8126	0.0484096	0.000857348	20.434	0.0484096	0.00103238	15.8206	0.0484096	0.00127054	12.3463	0.0484096	0.00155902	3.54	0.0484096	0.00454792	1.04753	0.0484096	0.0138085	0.361531	0.0484096	0.0416496	0.174703	0.0484096	0.109112	0.116618	0.0484096	0.208319	0.0922874	0.0484096	0.307942	0.0793339	0.0484096	0.39679
120.307	0.04937	0.000302248	43.1275	0.04937	0.000588461	26.9426	0.04937	0.000842641	21.3733	0.04937	0.00101265	16.5847	0.04937	0.00124361	12.9696	0.04937	0.0015229	3.75472	0.04937	0.00439996	1.11857	0.04937	0.0132395	0.38516	0.04937	0.0396785	0.183701	0.04937	0.104433	0.1213	0.04937	0.201975	0.0954407	0.04937	0.301236	0.0817748	0.04937	0.390142
123.553	0.0503494	0.000301209	44.8027	0.0503494	0.000580935	28.115	0.0503494	0.000828379	22.3498	0.0503494	0.000993542	17.3807	0.0503494	0.00121757	13.6203	0.0503494	0.00148805	3.98102	0.0503494	0.00425843	1.19412	0.0503494	0.0126997	0.410451	0.0503494	0.0378119	0.193291	0.0503494	0.0999099	0.126226	0.0503494	0.195709	0.0987287	0.0503494	0.294563	0.0843069	0.0503494	0.383509
126.875	0.0513483	0.000300192	46.5331	0.0513483	0.000573613	29.331	0.0513483	0.000814545	23.3647	0.0513483	0.000975036	18.2098	0.0513483	0.0011924	14.2993	0.0513483	0.00145441	4.21943	0.0513483	0.00412301	1.27442	0.0513483	0.0121874	0.437512	0.0513483	0.0360446	0.203515	0.0513483	0.0955446	0.131413	0.0513483	0.189525	0.102159	0.0513483	0.287925	0.0869343	0.0513483	0.376892
130.274	0.0523669	0.000299194	48.3202	0.0523669	0.000566489	30.5922	0.0523669	0.000801123	24.4193	0.0523669	0.000957109	19.073	0.0523669	0.00116805	15.0077	0.0523669	0.00142194	4.47051	0.0523669	0.00399337	1.35974	0.0523669	0.011701	0.466459	0.0523669	0.0343714	0.214421	0.0523669	0.0913372	0.136877	0.0523669	0.183427	0.105738	0.0523669	0.281325	0.0896611	0.0523669	0.370291
133.752	0.0534058	0.000298215	50.1655	0.0534058	0.000559555	31.8997	0.0534058	0.0007881	25.5148	0.0534058	0.00093974	19.9716	0.0534058	0.00114451	15.7466	0.0534058	0.00139057	4.73483	0.0534058	0.00386924	1.45035	0.0534058	0.011239	0.497412	0.0534058	0.0327875	0.226058	0.0534058	0.0872877	0.142636	0.0534058	0.177419	0.109475	0.0534058	0.274763	0.092492	0.0534058	0.36371
Inf	Inf	0	52.0706	0.0544653	0.000552805	33.255	0.0544653	0.00077546	26.6525	0.0544653	0.000922907	20.9067	0.0544653	0.00112172	16.517	0.0544653	0.00136028	5.013	0.0544653	0.00375034	1.54653	0.0544653	0.0108	0.530498	0.0544653	0.031288	0.238478	0.0544653	0.0833952	0.14871	0.0544653	0.171506	0.113377	0.0544653	0.268244	0.0954318	0.0544653	0.357149
Inf	Inf	0	54.037	0.0555458	0.000546235	34.6596	0.0555458	0.00076319	27.8338	0.0555458	0.000906591	21.8796	0.0555458	0.00109968	17.32	0.0555458	0.00133101	5.30562	0.0555458	0.00363641	1.64858	0.0555458	0.0103827	0.56585	0.0555458	0.0298684	0.251736	0.0555458	0.0796584	0.15512	0.0555458	0.165692	0.117455	0.0555458	0.261769	0.0984853	0.0555458	0.350609
Inf	Inf	0	56.0663	0.0566478	0.000539837	36.115	0.0566478	0.000751277	29.0601	0.0566478	0.000890772	22.8916	0.0566478	0.00107834	18.157	0.0566478	0.00130272	5.61335	0.0566478	0.0035272	1.75682	0.0566478	0.00998594	0.60361	0.0566478	0.0285244	0.265894	0.0566478	0.0760752	0.161889	0.0566478	0.159982	0.121718	0.0566478	0.255341	0.101658	0.0566478	0.344094
Inf	Inf	0	58.1603	0.0577716	0.000533607	37.6226	0.0577716	0.000739708	30.3328	0.0577716	0.000875432	23.944	0.0577716	0.00105767	19.0289	0.0577716	0.00127538	5.93683	0.0577716	0.00342249	1.87157	0.0577716	0.00960848	0.643926	0.0577716	0.0272518	0.281014	0.0577716	0.0726432	0.16904	0.0577716	0.154379	0.126175	0.0577716	0.248962	0.104955	0.0577716	0.337604
Inf	Inf	0	60.3205	0.0589177	0.000527539	39.184	0.0589177	0.000728471	31.6534	0.0589177	0.000860553	25.0381	0.0589177	0.00103766	19.937	0.0589177	0.00124894	6.27677	0.0589177	0.00332205	1.99316	0.0589177	0.00924927	0.686952	0.0589177	0.0260466	0.297162	0.0589177	0.0693597	0.1766	0.0589177	0.148887	0.130838	0.0589177	0.242636	0.108383	0.0589177	0.331141
Inf	Inf	0	62.5488	0.0600865	0.000521628	40.8007	0.0600865	0.000717555	33.0232	0.0600865	0.000846119	26.1753	0.0600865	0.00101828	20.8827	0.0600865	0.00122337	6.63387	0.0600865	0.00322568	2.12196	0.0600865	0.00890729	0.732853	0.0600865	0.024905	0.314412	0.0600865	0.0662211	0.184597	0.0600865	0.143511	0.135719	0.0600865	0.236365	0.111948	0.0600865	0.324707
Inf	Inf	0	64.8468	0.0612785	0.000515869	42.4745	0.0612785	0.000706949	34.4439	0.0612785	0.000832114	27.3569	0.0612785	0.000999507	21.8672	0.0612785	0.00119863	7.00887	0.0612785	0.00313319	2.25832	0.0612785	0.0085816	0.781799	0.0612785	0.0238235	0.332837	0.0612785	0.0632239	0.19306	0.0612785	0.138255	0.14083	0.0612785	0.230151	0.115656	0.0612785	0.318303
Inf	Inf	0	67.2164	0.0624942	0.000510257	44.2068	0.0624942	0.000696642	35.917	0.0624942	0.000818522	28.5845	0.0624942	0.000981312	22.8917	0.0624942	0.00117469	7.40253	0.0624942	0.00304438	2.40263	0.0624942	0.0082713	0.833972	0.0624942	0.0227988	0.352519	0.0624942	0.0603641	0.202022	0.0624942	0.133121	0.146184	0.0624942	0.223999	0.119514	0.0624942	0.311932
Inf	Inf	0	69.6593	0.063734	0.000504787	45.9995	0.063734	0.000686623	37.4442	0.063734	0.000805328	29.8595	0.063734	0.000963677	23.9578	0.063734	0.00115153	7.81564	0.063734	0.0029591	2.5553	0.063734	0.00797556	0.889559	0.063734	0.0218275	0.373541	0.063734	0.0576375	0.211516	0.063734	0.128113	0.151796	0.063734	0.217909	0.123529	0.063734	0.305595
Inf	Inf	0	72.1775	0.0649984	0.000499456	47.8543	0.0649984	0.000676883	39.0269	0.0649984	0.000792518	31.1834	0.0649984	0.00094658	25.0667	0.0649984	0.00112911	8.24902	0.0649984	0.00287717	2.71674	0.0649984	0.00769358	0.948758	0.0649984	0.0209067	0.395994	0.0649984	0.0550396	0.22158	0.0649984	0.123235	0.157681	0.0649984	0.211887	0.12771	0.0649984	0.299293
Inf	Inf	0	74.7729	0.0662879	0.000494259	49.7729	0.0662879	0.000667412	40.667	0.0662879	0.000780079	32.5578	0.0662879	0.000930003	26.22	0.0662879	0.0011074	8.7035	0.0662879	0.00279843	2.88738	0.0662879	0.00742462	1.01178	0.0662879	0.0200334	0.419971	0.0662879	0.0525659	0.232252	0.0662879	0.118488	0.163854	0.0662879	0.205934	0.132065	0.0662879	0.29303
Inf	Inf	0	77.4474	0.0676029	0.000489191	51.7571	0.0676029	0.000658202	42.3661	0.0676029	0.000767997	33.9843	0.0676029	0.000913925	27.419	0.0676029	0.00108637	9.17996	0.0676029	0.00272274	3.06766	0.0676029	0.00716799	1.07883	0.0676029	0.0192051	0.445573	0.0676029	0.0502117	0.243574	0.0676029	0.113875	0.170333	0.0676029	0.200054	0.136601	0.0676029	0.286806
Inf	Inf	0	80.203	0.0689441	0.000484249	53.8088	0.0689441	0.000649243	44.126	0.0689441	0.000756261	35.4645	0.0689441	0.000898328	28.6654	0.0689441	0.001066	9.6793	0.0689441	0.00264996	3.25807	0.0689441	0.00692303	1.15015	0.0689441	0.0184192	0.472904	0.0689441	0.0479722	0.255591	0.0689441	0.109398	0.177137	0.0689441	0.194251	0.141328	0.0689441	0.280624
Inf	Inf	0	83.0417	0.0703118	0.000479429	55.9298	0.0703118	0.000640527	45.9484	0.0703118	0.000744857	37.0002	0.0703118	0.000883196	29.9605	0.0703118	0.00104627	10.2025	0.0703118	0.00257995	3.45909	0.0703118	0.00668913	1.22597	0.0703118	0.0176732	0.502075	0.0703118	0.0458428	0.268351	0.0703118	0.105058	0.184284	0.0703118	0.188526	0.146257	0.0703118	0.274485
Inf	Inf	0	85.9657	0.0717067	0.000474728	58.1222	0.0717067	0.000632047	47.8353	0.0717067	0.000733775	38.5929	0.0717067	0.000868511	31.3062	0.0717067	0.00102714	10.7504	0.0717067	0.00251259	3.67122	0.0717067	0.0064657	1.30654	0.0717067	0.016965	0.533203	0.0717067	0.0438187	0.281903	0.0717067	0.100856	0.191797	0.0717067	0.182884	0.151396	0.0717067	0.268392
Inf	Inf	0	88.9769	0.0731292	0.00047014	60.3878	0.0731292	0.000623793	49.7884	0.0731292	0.000723003	40.2445	0.0731292	0.000854256	32.7039	0.0731292	0.0010086	11.324	0.0731292	0.00244776	3.89499	0.0731292	0.0062522	1.39212	0.0731292	0.0162923	0.56641	0.0731292	0.0418953	0.296303	0.0731292	0.0967932	0.199697	0.0731292	0.177327	0.156757	0.0731292	0.262346
Inf	Inf	0	92.0776	0.07458	0.000465664	62.7288	0.07458	0.000615759	51.8098	0.07458	0.000712531	41.9568	0.07458	0.000840418	34.1554	0.07458	0.000990629	11.9245	0.07458	0.00238535	4.13095	0.07458	0.00604811	1.48299	0.07458	0.0156532	0.601826	0.07458	0.0400679	0.311606	0.07458	0.0928694	0.208008	0.07458	0.17186	0.162352	0.07458	0.25635
Inf	Inf	0	95.2701	0.0760596	0.000461295	65.1471	0.0760596	0.000607938	53.9014	0.0760596	0.000702349	43.7317	0.0760596	0.00082698	35.6624	0.0760596	0.000973199	12.5528	0.0760596	0.00232525	4.37966	0.0760596	0.00585295	1.57941	0.0760596	0.0150458	0.639586	0.0760596	0.038332	0.327875	0.0760596	0.0890841	0.216755	0.0760596	0.166484	0.168192	0.0760596	0.250406
Inf	Inf	0	98.5564	0.0775685	0.000457031	67.6449	0.0775685	0.000600323	56.0652	0.0775685	0.000692446	45.571	0.0775685	0.000813929	37.2266	0.0775685	0.000956293	13.21	0.0775685	0.00226735	4.64171	0.0775685	0.00566627	1.6817	0.0775685	0.0144683	0.679832	0.0775685	0.0366833	0.345173	0.0775685	0.0854365	0.225966	0.0775685	0.161203	0.17429	0.0775685	0.244516
Inf	Inf	0	101.939	0.0791073	0.000452868	70.2244	0.0791073	0.000592906	58.3032	0.0791073	0.000682814	47.4766	0.0791073	0.000801251	38.8498	0.0791073	0.000939892	13.8973	0.0791073	0.00221157	4.91771	0.0791073	0.00548763	1.79015	0.0791073	0.0139191	0.722714	0.0791073	0.0351176	0.363569	0.0791073	0.0819256	0.23567	0.0791073	0.156021	0.18066	0.0791073	0.238682
Inf	Inf	0	105.42	0.0806767	0.000448803	72.8877	0.0806767	0.000585682	60.6177	0.0806767	0.000673442	49.4506	0.0806767	0.000788932	40.534	0.0806767	0.000923977	14.6157	0.0806767	0.0021578	5.20829	0.0806767	0.00531663	1.9051	0.0806767	0.0133966	0.768389	0.0806767	0.0336306	0.383135	0.0806767	0.0785495	0.245897	0.0806767	0.150939	0.187316	0.0806767	0.232906
Inf	Inf	0	109.002	0.0822772	0.000444833	75.6371	0.0822772	0.000578645	63.0106	0.0822772	0.000664323	51.495	0.0822772	0.000776962	42.2809	0.0822772	0.000908531	15.3666	0.0822772	0.00210597	5.51411	0.0822772	0.00515289	2.02687	0.0822772	0.0128994	0.81702	0.0822772	0.0322184	0.403948	0.0822772	0.0753064	0.256681	0.0822772	0.145961	0.194274	0.0822772	0.22719
Inf	Inf	0	112.688	0.0839095	0.000440956	78.4749	0.0839095	0.000571787	65.4844	0.0839095	0.000655448	53.6118	0.0839095	0.000765326	44.0926	0.0839095	0.000893536	16.1511	0.0839095	0.00205598	5.83585	0.0839095	0.00499604	2.15582	0.0839095	0.012426	0.86878	0.0839095	0.0308772	0.426088	0.0839095	0.0721938	0.268056	0.0839095	0.14109	0.20155	0.0839095	0.221537
Inf	Inf	0	116.479	0.0855741	0.000437168	81.4034	0.0855741	0.000565104	68.0411	0.0855741	0.000646809	55.8032	0.0855741	0.000754015	45.9711	0.0855741	0.000878978	16.9705	0.0855741	0.00200777	6.17421	0.0855741	0.00484574	2.2923	0.0855741	0.0119751	0.923849	0.0855741	0.0296033	0.449641	0.0855741	0.0692092	0.28006	0.0855741	0.136327	0.209161	0.0855741	0.21595
Inf	Inf	0	120.379	0.0872718	0.000433468	84.4252	0.0872718	0.000558591	70.6831	0.0872718	0.000638398	58.0714	0.0872718	0.000743016	47.9183	0.0872718	0.000864839	17.8261	0.0872718	0.00196125	6.52992	0.0872718	0.00470168	2.4367	0.0872718	0.0115455	0.982416	0.0872718	0.0283933	0.474697	0.0872718	0.0663495	0.292732	0.0872718	0.131676	0.217125	0.0872718	0.210429
Inf	Inf	0	124.39	0.0890031	0.000429851	87.5425	0.0890031	0.000552241	73.4128	0.0890031	0.000630208	60.4187	0.0890031	0.000732319	49.9364	0.0890031	0.000851105	18.7192	0.0890031	0.00191635	6.90373	0.0890031	0.00456355	2.58941	0.0890031	0.0111361	1.04468	0.0890031	0.0272437	0.501351	0.0890031	0.0636116	0.306114	0.0890031	0.127138	0.225462	0.0890031	0.204978
Inf	Inf	0	128.515	0.0907688	0.000426317	90.7581	0.0907688	0.000546049	76.2326	0.0907688	0.000622232	62.8472	0.0907688	0.000721914	52.0276	0.0907688	0.000837763	19.6513	0.0907688	0.001873	7.29643	0.0907688	0.00443106	2.75085	0.0907688	0.0107458	1.11084	0.0907688	0.0261514	0.529703	0.0907688	0.0609922	0.320251	0.0907688	0.122715	0.234192	0.0907688	0.1996
Inf	Inf	0	132.756	0.0925695	0.000422862	94.0743	0.0925695	0.000540011	79.1449	0.0925695	0.000614461	65.3594	0.0925695	0.000711791	54.194	0.0925695	0.000824797	20.6237	0.0925695	0.00183115	7.70882	0.0925695	0.00430394	2.92143	0.0925695	0.0103736	1.18112	0.0925695	0.0251134	0.559857	0.0925695	0.0584876	0.335191	0.0925695	0.118409	0.243336	0.0925695	0.194295
Inf	Inf	0	137.117	0.094406	0.000419484	97.4939	0.094406	0.000534121	82.1523	0.094406	0.000606891	67.9575	0.094406	0.00070194	56.4378	0.094406	0.000812196	21.6379	0.094406	0.00179072	8.14174	0.094406	0.00418193	3.10159	0.094406	0.0100184	1.25574	0.094406	0.0241268	0.591923	0.094406	0.0560942	0.350983	0.094406	0.114221	0.252918	0.094406	0.189067
Inf	Inf	0	141.599	0.0962788	0.000416181	101.019	0.0962788	0.000528376	85.2574	0.0962788	0.000599514	70.6442	0.0962788	0.000692352	58.7615	0.0962788	0.000799946	22.6955	0.0962788	0.00175166	8.59604	0.0962788	0.0040648	3.29181	0.0962788	0.00967945	1.33493	0.0962788	0.0231888	0.626018	0.0962788	0.0538082	0.367682	0.0962788	0.110151	0.262962	0.0962788	0.183917
Inf	Inf	0	146.207	0.0981889	0.000412951	104.654	0.0981889	0.00052277	88.4627	0.0981889	0.000592324	73.4219	0.0981889	0.00068302	61.1673	0.0981889	0.000788035	23.7979	0.0981889	0.00171392	9.07263	0.0981889	0.00395231	3.49255	0.0981889	0.00935583	1.41894	0.0981889	0.0222968	0.662264	0.0981889	0.0516258	0.385343	0.0981889	0.106202	0.273494	0.0981889	0.178848
Inf	Inf	0	150.942	0.100137	0.000409791	108.4	0.100137	0.000517299	91.7711	0.100137	0.000585315	76.2931	0.100137	0.000673933	63.6576	0.100137	0.000776452	24.9468	0.100137	0.00167744	9.57242	0.100137	0.00384425	3.70431	0.100137	0.00904676	1.50803	0.100137	0.0214484	0.700786	0.100137	0.0495431	0.404027	0.100137	0.102372	0.284542	0.100137	0.173863
Inf	Inf	0	155.808	0.102123	0.000406699	112.26	0.102123	0.00051196	95.1852	0.102123	0.000578482	79.2605	0.102123	0.000665084	66.235	0.102123	0.000765186	26.1439	0.102123	0.00164217	10.0964	0.102123	0.0037404	3.9276	0.102123	0.00875148	1.60246	0.102123	0.0206413	0.741719	0.102123	0.0475563	0.423796	0.102123	0.0986624	0.296133	0.102123	0.168963
Inf	Inf	0	160.809	0.104149	0.000403674	116.238	0.104149	0.000506747	98.7079	0.104149	0.000571818	82.3267	0.104149	0.000656465	68.902	0.104149	0.000754225	27.3907	0.104149	0.00160806	10.6454	0.104149	0.00364058	4.16296	0.104149	0.00846928	1.70251	0.104149	0.0198732	0.785203	0.104149	0.0456615	0.444716	0.104149	0.0950727	0.308299	0.104149	0.16415
Inf	Inf	0	165.946	0.106215	0.000400713	120.336	0.106215	0.000501657	102.342	0.106215	0.000565319	85.4946	0.106215	0.000648069	71.6612	0.106215	0.000743559	28.6891	0.106215	0.00157506	11.2207	0.106215	0.0035446	4.41093	0.106215	0.00819948	1.80846	0.106215	0.019142	0.831383	0.106215	0.0438548	0.466859	0.106215	0.0916022	0.321071	0.106215	0.159427
Inf	Inf	0	171.224	0.108323	0.000397815	124.557	0.108323	0.000496687	106.091	0.108323	0.000558979	88.7669	0.108323	0.000639888	74.5152	0.108323	0.000733179	30.0407	0.108323	0.00154314	11.8231	0.108323	0.00345229	4.67209	0.108323	0.00794146	1.92061	0.108323	0.0184458	0.880411	0.108323	0.0421326	0.490298	0.108323	0.0882502	0.334486	0.108323	0.154795
Inf	Inf	0	176.645	0.110472	0.000394977	128.905	0.110472	0.000491832	109.957	0.110472	0.000552793	92.1465	0.110472	0.000631915	77.4668	0.110472	0.000723074	31.4476	0.110472	0.00151224	12.4538	0.110472	0.00336348	4.94703	0.110472	0.00769462	2.03929	0.110472	0.0177828	0.932448	0.110472	0.0404912	0.51511	0.110472	0.0850155	0.348577	0.110472	0.150256
Inf	Inf	0	182.214	0.112663	0.000392198	133.383	0.112663	0.00048709	113.943	0.112663	0.000546757	95.6363	0.112663	0.000624144	80.5187	0.112663	0.000713236	32.9115	0.112663	0.00148234	13.1139	0.112663	0.00327801	5.23637	0.112663	0.00745839	2.1648	0.112663	0.0171511	0.987658	0.112663	0.0389269	0.541379	0.112663	0.0818966	0.363385	0.112663	0.145811
Inf	Inf	0	187.932	0.114898	0.000389476	137.994	0.114898	0.000482456	118.053	0.114898	0.000540865	99.2394	0.114898	0.000616568	83.6738	0.114898	0.000703656	34.4343	0.114898	0.00145338	13.8045	0.114898	0.00319574	5.54072	0.114898	0.00723226	2.29748	0.114898	0.0165491	1.04622	0.114898	0.0374363	0.569188	0.114898	0.078892	0.378948	0.114898	0.141464
Inf	Inf	0	193.805	0.117178	0.00038681	142.741	0.117178	0.000477927	122.291	0.117178	0.000535114	102.959	0.117178	0.000609181	86.935	0.117178	0.000694325	36.0181	0.117178	0.00142534	14.5268	0.117178	0.00311651	5.86076	0.117178	0.00701571	2.43769	0.117178	0.0159753	1.1083	0.117178	0.0360159	0.598629	0.117178	0.0759996	0.39531	0.117178	0.137213
Inf	Inf	0	199.835	0.119502	0.000384197	147.628	0.119502	0.0004735	126.658	0.119502	0.000529498	106.798	0.119502	0.000601977	90.3053	0.119502	0.000685235	37.665	0.119502	0.00139817	15.2821	0.119502	0.00304021	6.19716	0.119502	0.00680829	2.58578	0.119502	0.0154281	1.17411	0.119502	0.0346625	0.629796	0.119502	0.0732174	0.412515	0.119502	0.133062
Inf	Inf	0	206.027	0.121873	0.000381637	152.658	0.121873	0.000469173	131.159	0.121873	0.000524013	110.759	0.121873	0.000594949	93.7878	0.121873	0.000676377	39.3769	0.121873	0.00137185	16.0716	0.121873	0.0029667	6.55061	0.121873	0.00660953	2.74214	0.121873	0.0149062	1.24382	0.121873	0.0333728	0.662788	0.121873	0.070543	0.430611	0.121873	0.129011
Inf	Inf	0	212.383	0.124291	0.000379127	157.835	0.124291	0.000464941	135.797	0.124291	0.000518656	114.847	0.124291	0.000588092	97.3856	0.124291	0.000667746	41.156	0.124291	0.00134634	16.8966	0.124291	0.00289586	6.92185	0.124291	0.00641902	2.90714	0.124291	0.0144083	1.31765	0.124291	0.032144	0.697708	0.124291	0.0679739	0.449647	0.124291	0.125061
Inf	Inf	0	218.908	0.126757	0.000376666	163.162	0.126757	0.000460802	140.575	0.126757	0.000513423	119.064	0.126757	0.000581402	101.102	0.126757	0.000659332	43.0046	0.126757	0.00132162	17.7583	0.126757	0.00282757	7.31161	0.126757	0.00623636	3.08119	0.126757	0.013933	1.39581	0.126757	0.0309729	0.734664	0.126757	0.0655075	0.469675	0.126757	0.121212
Inf	Inf	0	225.606	0.129271	0.000374252	168.643	0.129271	0.000456754	145.498	0.129271	0.000508309	123.414	0.129271	0.000574872	104.94	0.129271	0.000651129	44.9249	0.129271	0.00129765	18.6583	0.129271	0.00276173	7.72066	0.129271	0.00606118	3.26471	0.129271	0.0134793	1.47851	0.129271	0.0298569	0.77377	0.129271	0.063141	0.490751	0.129271	0.117466
Inf	Inf	0	232.48	0.131836	0.000371885	174.283	0.131836	0.000452793	150.568	0.131836	0.000503312	127.9	0.131836	0.000568497	108.903	0.131836	0.00064313	46.9193	0.131836	0.0012744	19.5978	0.131836	0.00269823	8.14981	0.131836	0.00589311	3.45813	0.131836	0.0130461	1.56599	0.131836	0.0287932	0.815142	0.131836	0.0608715	0.512932	0.131836	0.113822
Inf	Inf	0	239.536	0.134451	0.000369563	180.084	0.134451	0.000448917	155.79	0.134451	0.000498426	132.526	0.134451	0.000562273	112.995	0.134451	0.000635328	48.9901	0.134451	0.00125185	20.5784	0.134451	0.00263697	8.59987	0.134451	0.00573183	3.66189	0.134451	0.0126322	1.65849	0.134451	0.0277792	0.858903	0.134451	0.0586962	0.536278	0.134451	0.110281
Inf	Inf	0	246.776	0.137119	0.000367284	186.051	0.137119	0.000445123	161.168	0.137119	0.00049365	137.296	0.137119	0.000556195	117.219	0.137119	0.000627718	51.1398	0.137119	0.00122998	21.6015	0.137119	0.00257786	9.07169	0.137119	0.00557702	3.87645	0.137119	0.0122367	1.75623	0.137119	0.0268126	0.905181	0.137119	0.0566121	0.560853	0.137119	0.106843
Inf	Inf	0	254.205	0.139839	0.000365047	192.188	0.139839	0.000441409	166.704	0.139839	0.000488979	142.213	0.139839	0.000550258	121.578	0.139839	0.000620292	53.3709	0.139839	0.00120875	22.6687	0.139839	0.00252082	9.56613	0.139839	0.00542837	4.1023	0.139839	0.0118588	1.85949	0.139839	0.0258909	0.954108	0.139839	0.054616	0.586723	0.139839	0.103507
Inf	Inf	0	261.827	0.142613	0.000362851	198.499	0.142613	0.000437773	172.405	0.142613	0.000484411	147.282	0.142613	0.000544458	126.077	0.142613	0.000613046	55.6859	0.142613	0.00118815	23.7815	0.142613	0.00246574	10.0841	0.142613	0.0052856	4.33991	0.142613	0.0114974	1.96852	0.142613	0.0250119	1.00582	0.142613	0.052705	0.613956	0.142613	0.100273
Inf	Inf	0	269.648	0.145442	0.000360695	204.989	0.145442	0.000434211	178.273	0.145442	0.000479942	152.506	0.145442	0.00053879	130.719	0.145442	0.000605973	58.0876	0.145442	0.00116814	24.9416	0.145442	0.00241256	10.6265	0.145442	0.00514844	4.5898	0.145442	0.0111518	2.0836	0.145442	0.0241735	1.06047	0.145442	0.0508761	0.642625	0.145442	0.0971406
Inf	Inf	0	277.671	0.148328	0.000358577	211.661	0.148328	0.000430722	184.312	0.148328	0.000475568	157.889	0.148328	0.000533251	135.508	0.148328	0.000599068	60.5785	0.148328	0.00114872	26.1506	0.148328	0.0023612	11.1943	0.148328	0.00501664	4.85249	0.148328	0.0108212	2.205	0.148328	0.0233738	1.11819	0.148328	0.0491261	0.672806	0.148328	0.0941084
Inf	Inf	0	285.901	0.15127	0.000356495	218.52	0.15127	0.000427303	190.528	0.15127	0.000471288	163.435	0.15127	0.000527836	140.448	0.15127	0.000592325	63.1616	0.15127	0.00112986	27.4103	0.15127	0.00231158	11.7885	0.15127	0.00488995	5.12852	0.15127	0.0105048	2.33302	0.15127	0.0226107	1.17914	0.15127	0.0474522	0.704576	0.15127	0.0911756
Inf	Inf	0	294.344	0.154271	0.00035445	225.571	0.154271	0.000423953	196.924	0.154271	0.000467099	169.15	0.154271	0.000522541	145.543	0.154271	0.000585739	65.8396	0.154271	0.00111153	28.7223	0.154271	0.00226363	12.41	0.154271	0.00476814	5.41844	0.154271	0.0102021	2.46795	0.154271	0.0218826	1.24349	0.154271	0.0458514	0.738017	0.154271	0.088341
Inf	Inf	0	303.003	0.157332	0.00035244	232.818	0.157332	0.000420668	203.505	0.157332	0.000462996	175.036	0.157332	0.000517363	150.798	0.157332	0.000579305	68.6155	0.157332	0.00109373	30.0885	0.157332	0.00221728	13.06	0.157332	0.004651	5.72282	0.157332	0.00991219	2.61011	0.157332	0.0211875	1.31139	0.157332	0.0443208	0.773215	0.157332	0.0856033
Inf	Inf	0	311.884	0.160453	0.000350463	240.267	0.160453	0.000417448	210.276	0.160453	0.000458979	181.099	0.160453	0.000512298	156.215	0.160453	0.000573019	71.4923	0.160453	0.00107642	31.5107	0.160453	0.00217248	13.7394	0.160453	0.00453832	6.04224	0.160453	0.00963461	2.7598	0.160453	0.020524	1.38301	0.160453	0.0428575	0.810256	0.160453	0.082961
Inf	Inf	0	320.992	0.163636	0.000348518	247.921	0.163636	0.00041429	217.242	0.163636	0.000455043	187.343	0.163636	0.000507343	161.8	0.163636	0.000566876	74.4729	0.163636	0.00105961	32.9909	0.163636	0.00212916	14.4494	0.163636	0.0044299	6.37732	0.163636	0.00936873	2.91737	0.163636	0.0198905	1.45854	0.163636	0.0414589	0.849233	0.163636	0.0804124
Inf	Inf	0	330.333	0.166882	0.000346606	255.786	0.166882	0.000411192	224.406	0.166882	0.000451187	193.773	0.166882	0.000502493	167.558	0.166882	0.000560871	77.5607	0.166882	0.00104325	34.5309	0.166882	0.00208726	15.1911	0.166882	0.00432556	6.72868	0.166882	0.00911398	3.08314	0.166882	0.0192855	1.53814	0.166882	0.0401222	0.890239	0.166882	0.0779558
Inf	Inf	0	339.911	0.170193	0.000344723	263.868	0.170193	0.000408153	231.775	0.170193	0.000447409	200.393	0.170193	0.000497747	173.492	0.170193	0.000554999	80.7588	0.170193	0.00102735	36.1328	0.170193	0.00204673	15.9656	0.170193	0.00422513	7.09694	0.170193	0.00886986	3.25746	0.170193	0.0187076	1.62202	0.170193	0.0388448	0.933372	0.170193	0.0755893
Inf	Inf	0	349.732	0.173569	0.00034287	272.171	0.173569	0.000405169	239.353	0.173569	0.000443704	207.208	0.173569	0.0004931	179.607	0.173569	0.000549257	84.0704	0.173569	0.00101188	37.7986	0.173569	0.00200752	16.7741	0.173569	0.00412843	7.48276	0.173569	0.00863587	3.44069	0.173569	0.0181555	1.71035	0.173569	0.0376242	0.978733	0.173569	0.0733109
Inf	Inf	0	359.802	0.177013	0.000341045	280.7	0.177013	0.000402241	247.146	0.177013	0.000440073	214.224	0.177013	0.000488549	185.909	0.177013	0.000543641	87.4991	0.177013	0.000996838	39.5304	0.177013	0.00196957	17.6178	0.177013	0.00403531	7.88681	0.177013	0.00841153	3.63319	0.177013	0.0176279	1.80333	0.177013	0.0364579	1.02643	0.177013	0.0711186
Inf	Inf	0	370.126	0.180524	0.000339248	289.462	0.180524	0.000399365	255.159	0.180524	0.000436511	221.445	0.180524	0.000484091	192.402	0.180524	0.000538146	91.0483	0.180524	0.000982198	41.3303	0.180524	0.00193283	18.4979	0.180524	0.00394562	8.30978	0.180524	0.0081964	3.83534	0.180524	0.0171238	1.90117	0.180524	0.0353437	1.07656	0.180524	0.0690104
Inf	Inf	0	380.71	0.184106	0.000337477	298.462	0.184106	0.000396541	263.396	0.184106	0.000433017	228.877	0.184106	0.000479724	199.09	0.184106	0.000532769	94.7214	0.184106	0.000967949	43.2006	0.184106	0.00189727	19.4158	0.184106	0.00385921	8.75237	0.184106	0.00799007	4.04751	0.184106	0.0166419	2.00408	0.184106	0.0342792	1.12924	0.184106	0.066984
Inf	Inf	0	391.561	0.187758	0.000335731	307.705	0.187758	0.000393766	271.865	0.187758	0.000429588	236.525	0.187758	0.000475444	205.98	0.187758	0.000527505	98.5223	0.187758	0.000954078	45.1435	0.187758	0.00186283	20.3726	0.187758	0.00377595	9.21531	0.187758	0.00779213	4.27011	0.187758	0.0161813	2.11225	0.187758	0.0332623	1.18458	0.187758	0.0650373
Inf	Inf	0	402.684	0.191483	0.00033401	317.198	0.191483	0.000391039	280.57	0.191483	0.000426223	244.394	0.191483	0.000471249	213.076	0.191483	0.000522352	102.454	0.191483	0.000940573	47.1614	0.191483	0.00182948	21.3698	0.191483	0.00369571	9.69931	0.191483	0.00760222	4.50353	0.191483	0.0157408	2.22592	0.191483	0.0322909	1.2427	0.191483	0.063168
Inf	Inf	0	414.087	0.195282	0.000332313	326.946	0.195282	0.000388358	289.517	0.195282	0.00042292	252.491	0.195282	0.000467136	220.384	0.195282	0.000517306	106.522	0.195282	0.000927421	49.2565	0.195282	0.00179718	22.4087	0.195282	0.00361837	10.2052	0.195282	0.00741998	4.74818	0.195282	0.0153197	2.34531	0.195282	0.031363	1.30372	0.195282	0.061374
Inf	Inf	0	425.774	0.199156	0.000330638	336.956	0.199156	0.000385722	298.713	0.199156	0.000419676	260.82	0.199156	0.000463103	227.909	0.199156	0.000512362	110.729	0.199156	0.00091461	51.4313	0.199156	0.00176588	23.4907	0.199156	0.00354381	10.7336	0.199156	0.00724506	5.00448	0.199156	0.0149169	2.47063	0.199156	0.0304767	1.36775	0.199156	0.059653
Inf	Inf	0	437.754	0.203107	0.000328986	347.234	0.203107	0.000383129	308.164	0.203107	0.000416489	269.389	0.203107	0.000459146	235.658	0.203107	0.000507519	115.078	0.203107	0.00090213	53.6883	0.203107	0.00173555	24.6172	0.203107	0.00347192	11.2854	0.203107	0.00707717	5.27287	0.203107	0.0145317	2.60212	0.203107	0.0296303	1.43493	0.203107	0.0580027
Inf	Inf	0	450.032	0.207136	0.000327354	357.786	0.207136	0.000380578	317.875	0.207136	0.000413358	278.202	0.207136	0.000455263	243.635	0.207136	0.000502772	119.575	0.207136	0.000889967	56.03	0.207136	0.00170615	25.7896	0.207136	0.00340259	11.8614	0.207136	0.00691598	5.55376	0.207136	0.0141633	2.74002	0.207136	0.0288219	1.50537	0.207136	0.0564211
Inf	Inf	0	462.617	0.211245	0.000325742	368.619	0.211245	0.000378067	327.854	0.211245	0.000410281	287.266	0.211245	0.000451452	251.846	0.211245	0.000498119	124.224	0.211245	0.000878113	58.459	0.211245	0.00167766	27.0094	0.211245	0.00333573	12.4624	0.211245	0.00676123	5.84761	0.211245	0.0138108	2.88456	0.211245	0.0280499	1.57921	0.211245	0.0549058
Inf	Inf	0	475.514	0.215436	0.000324149	379.741	0.215436	0.000375595	338.106	0.215436	0.000407255	296.588	0.215436	0.00044771	260.298	0.215436	0.000493556	129.028	0.215436	0.000866557	60.978	0.215436	0.00165003	28.2781	0.215436	0.00327123	13.0892	0.215436	0.00661263	6.15485	0.215436	0.0134736	3.03599	0.215436	0.0273127	1.65657	0.215436	0.0534547
Inf	Inf	0	488.731	0.21971	0.000322574	391.157	0.21971	0.00037316	348.639	0.21971	0.00040428	306.174	0.21971	0.000444036	268.998	0.21971	0.00048908	133.993	0.21971	0.000855288	63.5896	0.21971	0.00162324	29.5974	0.21971	0.00320901	13.7427	0.21971	0.00646994	6.47596	0.21971	0.0131511	3.19454	0.21971	0.0266089	1.7376	0.21971	0.0520659
Inf	Inf	0	502.276	0.224069	0.000321018	402.876	0.224069	0.000370762	359.46	0.224069	0.000401353	316.031	0.224069	0.000440426	277.95	0.224069	0.00048469	139.123	0.224069	0.000844298	66.2967	0.224069	0.00159726	30.9686	0.224069	0.00314898	14.4237	0.224069	0.00633291	6.81139	0.224069	0.0128425	3.36048	0.224069	0.025937	1.82241	0.224069	0.0507371
Inf	Inf	0	516.157	0.228514	0.000319477	414.903	0.228514	0.000368398	370.576	0.228514	0.000398472	326.165	0.228514	0.000436879	287.163	0.228514	0.00048038	144.422	0.228514	0.000833577	69.1021	0.228514	0.00157206	32.3935	0.228514	0.00309107	15.1331	0.228514	0.00620132	7.1616	0.228514	0.0125474	3.53404	0.228514	0.0252956	1.91115	0.228514	0.0494664
Inf	Inf	0	530.381	0.233047	0.000317953	427.248	0.233047	0.000366068	381.994	0.233047	0.000395637	336.583	0.233047	0.000433393	296.642	0.233047	0.00047615	149.895	0.233047	0.000823116	72.0087	0.233047	0.00154762	33.8737	0.233047	0.00303518	15.8717	0.233047	0.00607494	7.52707	0.233047	0.012265	3.71548	0.233047	0.0246836	2.00395	0.233047	0.0482519
Inf	Inf	0	544.957	0.237671	0.000316444	439.918	0.237671	0.000363769	393.721	0.237671	0.000392845	347.294	0.237671	0.000429964	306.394	0.237671	0.000471997	155.547	0.237671	0.000812906	75.0194	0.237671	0.0015239	35.4107	0.237671	0.00298125	16.6405	0.237671	0.00595357	7.90828	0.237671	0.011995	3.90506	0.237671	0.0240996	2.10095	0.237671	0.0470916
Inf	Inf	0	559.892	0.242386	0.000314948	452.921	0.242386	0.000361502	405.766	0.242386	0.000390094	358.303	0.242386	0.000426592	316.428	0.242386	0.000467916	161.383	0.242386	0.00080294	78.1372	0.242386	0.00150088	37.0064	0.242386	0.00292921	17.4404	0.242386	0.00583703	8.30571	0.242386	0.0117367	4.10303	0.242386	0.0235426	2.20229	0.242386	0.0459838
Inf	Inf	0	575.196	0.247194	0.000313467	466.264	0.247194	0.000359264	418.136	0.247194	0.000387384	369.62	0.247194	0.000423274	326.749	0.247194	0.000463907	167.409	0.247194	0.000793209	81.3653	0.247194	0.00147855	38.6624	0.247194	0.00287899	18.2723	0.247194	0.00572512	8.71983	0.247194	0.0114897	4.30965	0.247194	0.0230114	2.30809	0.247194	0.0449266
Inf	Inf	0	590.878	0.252098	0.000311998	479.956	0.252098	0.000357055	430.839	0.252098	0.000384712	381.251	0.252098	0.000420009	337.365	0.252098	0.000459967	173.629	0.252098	0.000783705	84.7068	0.252098	0.00145687	40.3803	0.252098	0.00283053	19.1371	0.252098	0.00561768	9.15114	0.252098	0.0112537	4.52517	0.252098	0.0225051	2.4185	0.252098	0.0439185
Inf	Inf	0	606.945	0.2571	0.00031054	494.006	0.2571	0.000354872	443.884	0.2571	0.000382077	393.204	0.2571	0.000416793	348.285	0.2571	0.000456092	180.049	0.2571	0.000774421	88.165	0.2571	0.00143582	42.1621	0.2571	0.00278375	20.0358	0.2571	0.00551454	9.60011	0.2571	0.011028	4.74984	0.2571	0.0220226	2.53366	0.2571	0.0429578
Inf	Inf	0	623.408	0.2622	0.000309094	508.423	0.2622	0.000352715	457.279	0.2622	0.000379477	405.489	0.2622	0.000413627	359.515	0.2622	0.000452281	186.674	0.2622	0.000765349	91.743	0.2622	0.00141539	44.0095	0.2622	0.00273862	20.9692	0.2622	0.00541554	10.0672	0.2622	0.0108124	4.98392	0.2622	0.0215631	2.65369	0.2622	0.042043
Inf	Inf	0	640.276	0.267402	0.000307658	523.216	0.267402	0.000350583	471.034	0.267402	0.000376912	418.112	0.267402	0.000410506	371.064	0.267402	0.000448532	193.511	0.267402	0.000756483	95.4443	0.267402	0.00139555	45.9243	0.267402	0.00269507	21.9383	0.267402	0.00532054	10.553	0.267402	0.0106065	5.22766	0.267402	0.0211257	2.77873	0.267402	0.0411725
Inf	Inf	0	657.559	0.272707	0.000306231	538.393	0.272707	0.000348475	485.156	0.272707	0.000374379	431.084	0.272707	0.00040743	382.94	0.272707	0.000444841	200.564	0.272707	0.000747815	99.2723	0.272707	0.00137629	47.9083	0.272707	0.00265305	22.9441	0.272707	0.00522941	11.0579	0.272707	0.01041	5.4813	0.272707	0.0207096	2.9089	0.272707	0.0403451
Inf	Inf	0	675.267	0.278117	0.000304812	553.965	0.278117	0.000346389	499.656	0.278117	0.000371877	444.413	0.278117	0.000404397	395.153	0.278117	0.000441208	207.84	0.278117	0.000739339	103.23	0.278117	0.00135758	49.9634	0.278117	0.00261251	23.9874	0.278117	0.00514201	11.5824	0.278117	0.0102224	5.7451	0.278117	0.020314	3.04433	0.278117	0.0395593
Inf	Inf	0	693.41	0.283634	0.000303402	569.941	0.283634	0.000344324	514.542	0.283634	0.000369405	458.107	0.283634	0.000401405	407.709	0.283634	0.000437629	215.345	0.283634	0.000731048	107.322	0.283634	0.00133941	52.0914	0.283634	0.0025734	25.0694	0.283634	0.00505822	12.127	0.283634	0.0100436	6.01928	0.283634	0.0199383	3.18515	0.283634	0.038814
Inf	Inf	0	712	0.289261	0.000301998	586.332	0.289261	0.000342279	529.825	0.289261	0.000366962	472.177	0.289261	0.000398453	420.619	0.289261	0.000434102	223.085	0.289261	0.000722937	111.551	0.289261	0.00132176	54.2943	0.289261	0.00253569	26.1908	0.289261	0.00497793	12.6921	0.289261	0.00987313	6.30408	0.289261	0.0195819	3.33147	0.289261	0.038108
Inf	Inf	0	731.046	0.294999	0.0003006	603.148	0.294999	0.000340253	545.515	0.294999	0.000364545	486.632	0.294999	0.000395538	433.892	0.294999	0.000430625	231.067	0.294999	0.000714999	115.922	0.294999	0.00130461	56.574	0.294999	0.00249932	27.3527	0.294999	0.00490103	13.2782	0.294999	0.00971086	6.59972	0.294999	0.019244	3.48341	0.294999	0.0374403
Inf	Inf	0	750.56	0.300852	0.000299208	620.399	0.300852	0.000338244	561.622	0.300852	0.000362154	501.483	0.300852	0.000392659	447.537	0.300852	0.000427197	239.298	0.300852	0.000707227	120.437	0.300852	0.00128796	58.9323	0.300852	0.00246426	28.556	0.300852	0.00482742	13.8858	0.300852	0.0095565	6.90642	0.300852	0.0189242	3.64107	0.300852	0.0368097
Inf	Inf	0	770.554	0.30682	0.000297819	638.097	0.30682	0.000336253	578.157	0.30682	0.000359786	516.738	0.30682	0.000389814	461.564	0.30682	0.000423815	247.783	0.30682	0.000699618	125.1	0.30682	0.00127178	61.3712	0.30682	0.00243047	29.8015	0.30682	0.00475701	14.5152	0.30682	0.00940983	7.22438	0.30682	0.018622	3.80455	0.30682	0.0362155
Inf	Inf	0	791.04	0.312907	0.000296434	656.252	0.312907	0.000334276	595.13	0.312907	0.000357442	532.41	0.312907	0.000387001	475.983	0.312907	0.000420476	256.53	0.312907	0.000692163	129.916	0.312907	0.00125606	63.8927	0.312907	0.00239792	31.0903	0.312907	0.00468971	15.167	0.312907	0.00927063	7.55381	0.312907	0.0183368	3.97396	0.312907	0.0356566
Inf	Inf	0	812.03	0.319115	0.000295051	674.878	0.319115	0.000332314	612.554	0.319115	0.000355119	548.509	0.319115	0.00038422	490.805	0.319115	0.00041718	265.547	0.319115	0.000684859	134.889	0.319115	0.00124078	66.4987	0.319115	0.00236657	32.4232	0.319115	0.00462545	15.8414	0.319115	0.00913872	7.89488	0.319115	0.0180683	4.14936	0.319115	0.0351325
Inf	Inf	0	Inf	Inf	0	693.985	0.325445	0.000330365	630.44	0.325445	0.000352816	565.045	0.325445	0.000381467	506.04	0.325445	0.000413923	274.839	0.325445	0.0006777	140.022	0.325445	0.00122594	69.1911	0.325445	0.00233638	33.8012	0.325445	0.00456414	16.539	0.325445	0.00901392	8.24776	0.325445	0.017816	4.33085	0.325445	0.0346424
Inf	Inf	0	Inf	Inf	0	713.585	0.331902	0.000328428	648.799	0.331902	0.000350532	582.031	0.331902	0.000378742	521.699	0.331902	0.000410705	284.416	0.331902	0.000670681	145.32	0.331902	0.00121152	71.972	0.331902	0.00230734	35.225	0.331902	0.00450572	17.26	0.331902	0.00889608	8.61261	0.331902	0.0175797	4.51848	0.331902	0.0341857
Inf	Inf	0	Inf	Inf	0	733.693	0.338486	0.000326502	667.644	0.338486	0.000348266	599.479	0.338486	0.000376043	537.794	0.338486	0.000407522	294.285	0.338486	0.000663796	150.787	0.338486	0.00119751	74.8433	0.338486	0.00227942	36.6955	0.338486	0.00445012	18.0049	0.338486	0.00878505	8.98957	0.338486	0.017359	4.71231	0.338486	0.0337618
Inf	Inf	0	Inf	Inf	0	754.321	0.345201	0.000324585	686.989	0.345201	0.000346015	617.4	0.345201	0.000373369	554.336	0.345201	0.000404374	304.453	0.345201	0.000657041	156.427	0.345201	0.0011839	77.8069	0.345201	0.00225258	38.2136	0.345201	0.0043973	18.7739	0.345201	0.00868073	9.37874	0.345201	0.0171537	4.91238	0.345201	0.0333705
Inf	Inf	0	Inf	Inf	0	775.482	0.35205	0.000322677	706.845	0.35205	0.000343779	635.808	0.35205	0.000370717	571.338	0.35205	0.000401258	314.929	0.35205	0.00065041	162.244	0.35205	0.00117067	80.8648	0.35205	0.0022268	39.7801	0.35205	0.0043472	19.5674	0.35205	0.00858299	9.78024	0.35205	0.0169635	5.11874	0.35205	0.0330113
Inf	Inf	0	Inf	Inf	0	797.19	0.359034	0.000320777	727.227	0.359034	0.000341557	654.715	0.359034	0.000368086	588.811	0.359034	0.000398172	325.722	0.359034	0.000643899	168.243	0.359034	0.00115782	84.0189	0.359034	0.00220207	41.3956	0.359034	0.00429977	20.3855	0.359034	0.00849176	10.1941	0.359034	0.0167884	5.33138	0.359034	0.0326839
Inf	Inf	0	Inf	Inf	0	819.461	0.366156	0.000318882	748.149	0.366156	0.000339347	674.135	0.366156	0.000365475	606.769	0.366156	0.000395114	336.839	0.366156	0.000637503	174.429	0.366156	0.00114533	87.2712	0.366156	0.00217836	43.0609	0.366156	0.00425499	21.2286	0.366156	0.00840697	10.6205	0.366156	0.0166281	5.55032	0.366156	0.0323884
Inf	Inf	0	Inf	Inf	0	842.309	0.37342	0.000316992	769.624	0.37342	0.000337147	694.081	0.37342	0.000362882	625.225	0.37342	0.000392082	348.291	0.37342	0.000631218	180.805	0.37342	0.0011332	90.6235	0.37342	0.00215566	44.7767	0.37342	0.00421281	22.0967	0.37342	0.00832856	11.0593	0.37342	0.0164827	5.77554	0.37342	0.0321245
Inf	Inf	0	Inf	Inf	0	865.749	0.380829	0.000315106	791.669	0.380829	0.000334956	714.569	0.380829	0.000360305	644.192	0.380829	0.000389075	360.085	0.380829	0.000625039	187.377	0.380829	0.00112141	94.0777	0.380829	0.00213395	46.5436	0.380829	0.00417323	22.9902	0.380829	0.00825651	11.5106	0.380829	0.016352	6.007	0.380829	0.0318924
Inf	Inf	0	Inf	Inf	0	889.797	0.388384	0.000313222	814.299	0.388384	0.000332774	735.613	0.388384	0.000357743	663.685	0.388384	0.000386091	372.232	0.388384	0.000618961	194.149	0.388384	0.00110996	97.6356	0.388384	0.00211321	48.3622	0.388384	0.0041362	23.9089	0.388384	0.0081908	11.9743	0.388384	0.0162362	6.24467	0.388384	0.0316922
Inf	Inf	0	Inf	Inf	0	914.471	0.396089	0.000311339	837.529	0.396089	0.000330598	757.228	0.396089	0.000355194	683.719	0.396089	0.000383128	384.741	0.396089	0.00061298	201.126	0.396089	0.00109884	101.299	0.396089	0.00209343	50.2329	0.396089	0.00410173	24.8531	0.396089	0.00813143	12.4504	0.396089	0.0161353	6.48845	0.396089	0.0315242
Inf	Inf	0	Inf	Inf	0	939.786	0.403946	0.000309455	861.376	0.403946	0.000328427	779.43	0.403946	0.000352657	704.308	0.403946	0.000380183	397.622	0.403946	0.000607092	208.313	0.403946	0.00108804	105.07	0.403946	0.0020746	52.1563	0.403946	0.00406981	25.8227	0.403946	0.00807844	12.9387	0.403946	0.0160495	6.73828	0.403946	0.0313889
Inf	Inf	0	Inf	Inf	0	965.762	0.41196	0.00030757	885.857	0.41196	0.000326259	802.236	0.41196	0.00035013	725.468	0.41196	0.000377255	410.886	0.41196	0.000601292	215.714	0.41196	0.00107755	108.95	0.41196	0.00205672	54.1326	0.41196	0.00404044	26.8176	0.41196	0.00803188	13.4391	0.41196	0.0159789	6.99402	0.41196	0.0312868
Inf	Inf	0	Inf	Inf	0	992.416	0.420133	0.000305681	910.991	0.420133	0.000324094	825.663	0.420133	0.00034761	747.216	0.420133	0.000374342	424.544	0.420133	0.000595575	223.335	0.420133	0.00106737	112.94	0.420133	0.00203977	56.1622	0.420133	0.00401364	27.8378	0.420133	0.00799183	13.9515	0.420133	0.0159238	7.25555	0.420133	0.0312185
Inf	Inf	0	Inf	Inf	0	1019.77	0.428468	0.000303787	936.795	0.428468	0.000321929	849.727	0.428468	0.000345097	769.569	0.428468	0.000371443	438.605	0.428468	0.000589939	231.18	0.428468	0.00105749	117.042	0.428468	0.00202376	58.2453	0.428468	0.00398941	28.883	0.428468	0.00795838	14.4757	0.428468	0.0158845	7.5227	0.428468	0.031185
Inf	Inf	0	Inf	Inf	0	1047.84	0.436968	0.000301886	963.288	0.436968	0.000319762	874.449	0.436968	0.000342589	792.543	0.436968	0.000368554	453.083	0.436968	0.000584377	239.255	0.436968	0.0010479	121.258	0.436968	0.00200868	60.3819	0.436968	0.00396779	29.9529	0.436968	0.00793166	15.0112	0.436968	0.0158616	7.79529	0.436968	0.0311873
Inf	Inf	0	Inf	Inf	0	1076.64	0.445637	0.000299976	990.491	0.445637	0.000317593	899.846	0.445637	0.000340084	816.156	0.445637	0.000365674	467.987	0.445637	0.000578887	247.565	0.445637	0.0010386	125.59	0.445637	0.00199453	62.572	0.445637	0.00394882	31.0473	0.445637	0.00791184	15.5579	0.445637	0.0158554	8.0731	0.445637	0.0312265
Inf	Inf	0	Inf	Inf	0	1106.21	0.454477	0.000298056	1018.42	0.454477	0.00031542	925.938	0.454477	0.000337581	840.429	0.454477	0.000362802	483.332	0.454477	0.000573463	256.115	0.454477	0.00102957	130.037	0.454477	0.00198131	64.8157	0.454477	0.00393254	32.1657	0.454477	0.0078991	16.1153	0.454477	0.0158665	8.3559	0.454477	0.0313041
Inf	Inf	0	Inf	Inf	0	1136.56	0.463493	0.000296122	1047.11	0.463493	0.000313239	952.746	0.463493	0.000335076	865.379	0.463493	0.000359935	499.128	0.463493	0.000568101	264.91	0.463493	0.00102083	134.602	0.463493	0.00196903	67.1125	0.463493	0.003919	33.3076	0.463493	0.00789368	16.6831	0.463493	0.0158957	8.6434	0.463493	0.0314218
Inf	Inf	0	Inf	Inf	0	Inf	Inf	0	1076.57	0.472689	0.000311051	980.291	0.472689	0.000332569	891.028	0.472689	0.00035707	515.39	0.472689	0.000562798	273.955	0.472689	0.00101235	139.286	0.472689	0.0019577	69.4621	0.472689	0.00390829	34.4724	0.472689	0.00789584	17.2608	0.472689	0.0159438	8.93533	0.472689	0.0315813
Inf	Inf	0	Inf	Inf	0	Inf	Inf	0	1106.82	0.482066	0.000308852	1008.6	0.482066	0.000330058	917.397	0.482066	0.000354207	532.131	0.482066	0.000557549	283.256	0.482066	0.00100414	144.089	0.482066	0.00194733	71.864	0.482066	0.00390048	35.6594	0.482066	0.0079059	17.8477	0.482066	0.0160116	9.23134	0.482066	0.031785
Inf	Inf	0	Inf	Inf	0	Inf	Inf	0	1137.9	0.491629	0.000306639	1037.68	0.491629	0.00032754	944.506	0.491629	0.000351342	549.365	0.491629	0.000552348	292.819	0.491629	0.000996193	149.012	0.491629	0.00193794	74.3176	0.491629	0.00389567	36.8678	0.491629	0.00792422	18.4434	0.491629	0.0161003	9.53107	0.491629	0.0320352
Inf	Inf	0	Inf	Inf	0	Inf	Inf	0	1169.82	0.501383	0.000304412	1067.58	0.501383	0.000325013	972.381	0.501383	0.000348474	567.106	0.501383	0.000547193	302.647	0.501383	0.000988503	154.056	0.501383	0.00192954	76.8219	0.501383	0.00389397	38.0966	0.501383	0.00795123	19.0472	0.501383	0.0162111	9.83415	0.501383	0.0323347
Inf	Inf	0	Inf	Inf	0	Inf	Inf	0	1202.62	0.511329	0.000302166	1098.3	0.511329	0.000322475	1001.04	0.511329	0.0003456	585.369	0.511329	0.000542078	312.748	0.511329	0.000981067	159.221	0.511329	0.00192215	79.376	0.511329	0.00389551	39.3448	0.511329	0.00798739	19.6583	0.511329	0.0163454	10.1401	0.511329	0.0326868
Inf	Inf	0	Inf	Inf	0	Inf	Inf	0	1236.31	0.521473	0.0002999	1129.88	0.521473	0.000319923	1030.52	0.521473	0.000342718	604.171	0.521473	0.000536999	323.126	0.521473	0.000973883	164.507	0.521473	0.0019158	81.9785	0.521473	0.00390046	40.6113	0.521473	0.00803328	20.276	0.521473	0.0165049	10.4486	0.521473	0.033095
Inf	Inf	0	Inf	Inf	0	Inf	Inf	0	1270.94	0.531819	0.000297609	1162.35	0.531819	0.000317356	1060.83	0.531819	0.000339825	623.527	0.531819	0.000531951	333.787	0.531819	0.000966948	169.915	0.531819	0.00191053	84.6281	0.531819	0.00390898	41.8948	0.531819	0.00808952	20.8993	0.531819	0.0166913	10.759	0.531819	0.0335635
Inf	Inf	0	Inf	Inf	0	Inf	Inf	0	Inf	Inf	0	1195.73	0.542369	0.000314769	1092.01	0.542369	0.000336919	643.456	0.542369	0.000526929	344.737	0.542369	0.00096026	175.444	0.542369	0.00190637	87.3232	0.542369	0.00392127	43.1937	0.542369	0.00815685	21.5275	0.542369	0.0169069	11.071	0.542369	0.0340967
Inf	Inf	0	Inf	Inf	0	Inf	Inf	0	Inf	Inf	0	1230.06	0.553129	0.000312161	1124.09	0.553129	0.000333997	663.973	0.553129	0.000521929	355.98	0.553129	0.000953817	181.092	0.553129	0.00190337	90.0616	0.553129	0.00393757	44.5066	0.553129	0.0082361	22.1594	0.553129	0.017154	11.3838	0.553129	0.0347
Inf	Inf	0	Inf	Inf	0	Inf	Inf	0	Inf	Inf	0	1265.36	0.564102	0.000309527	1157.09	0.564102	0.000331056	685.099	0.564102	0.000516945	367.522	0.564102	0.000947619	186.861	0.564102	0.00190157	92.8414	0.564102	0.00395814	45.8317	0.564102	0.00832823	22.794	0.564102	0.0174355	11.697	0.564102	0.0353792
Inf	Inf	0	Inf	Inf	0	Inf	Inf	0	Inf	Inf	0	1301.67	0.575293	0.000306864	1191.04	0.575293	0.000328094	706.852	0.575293	0.000511972	379.37	0.575293	0.000941665	192.747	0.575293	0.00190103	95.6601	0.575293	0.00398328	47.1671	0.575293	0.00843435	23.4301	0.575293	0.0177546	12.01	0.575293	0.0361408
Inf	Inf	0	Inf	Inf	0	Inf	Inf	0	Inf	Inf	0	1339.03	0.586706	0.000304167	1225.99	0.586706	0.000325105	729.254	0.586706	0.000507005	391.527	0.586706	0.000935955	198.75	0.586706	0.00190182	98.5148	0.586706	0.00401334	48.5108	0.586706	0.00855573	24.0666	0.586706	0.0181149	12.3222	0.586706	0.0369923
Inf	Inf	0	Inf	Inf	0	Inf	Inf	0	Inf	Inf	0	1377.47	0.598345	0.000301431	1261.96	0.598345	0.000322088	752.324	0.598345	0.000502038	404	0.598345	0.00093049	204.867	0.598345	0.00190401	101.403	0.598345	0.00404873	49.8606	0.598345	0.00869384	24.7021	0.598345	0.0185207	12.633	0.598345	0.037942
Inf	Inf	0	Inf	Inf	0	Inf	Inf	0	Inf	Inf	0	1417.03	0.610216	0.00029865	1298.99	0.610216	0.000319038	776.087	0.610216	0.000497066	416.793	0.610216	0.000925272	211.095	0.610216	0.00190769	104.32	0.610216	0.0040899	51.214	0.610216	0.00885037	25.3354	0.610216	0.018977	12.9416	0.610216	0.0389991
Inf	Inf	0	Inf	Inf	0	Inf	Inf	0	Inf	Inf	0	Inf	Inf	0	1337.12	0.622321	0.00031595	800.565	0.622321	0.000492082	429.912	0.622321	0.000920303	217.433	0.622321	0.00191297	107.263	0.622321	0.00413739	52.5685	0.622321	0.00902731	25.965	0.622321	0.0194894	13.2475	0.622321	0.0401742
Inf	Inf	0	Inf	Inf	0	Inf	Inf	0	Inf	Inf	0	Inf	Inf	0	1376.39	0.634667	0.000312819	825.782	0.634667	0.000487081	443.362	0.634667	0.000915585	223.875	0.634667	0.00191996	110.228	0.634667	0.00419182	53.9215	0.634667	0.00922694	26.5895	0.634667	0.0200644	13.55	0.634667	0.0414787
Inf	Inf	0	Inf	Inf	0	Inf	Inf	0	Inf	Inf	0	Inf	Inf	0	1416.85	0.647258	0.000309639	851.767	0.647258	0.000482055	457.148	0.647258	0.000911124	230.419	0.647258	0.0019288	113.21	0.647258	0.0042539	55.27	0.647258	0.00945194	27.2073	0.647258	0.0207097	13.8484	0.647258	0.0429254
Inf	Inf	0	Inf	Inf	0	Inf	Inf	0	Inf	Inf	0	Inf	Inf	0	1458.53	0.660099	0.000306403	878.545	0.660099	0.000476997	471.274	0.660099	0.000906924	237.058	0.660099	0.00193963	116.204	0.660099	0.00432446	56.6109	0.660099	0.00970547	27.8169	0.660099	0.0214342	14.1422	0.660099	0.0445285
Inf	Inf	0	Inf	Inf	0	Inf	Inf	0	Inf	Inf	0	Inf	Inf	0	1501.5	0.673194	0.000303102	906.147	0.673194	0.000471901	485.745	0.673194	0.000902991	243.787	0.673194	0.00195265	119.205	0.673194	0.00440449	57.941	0.673194	0.00999123	28.4167	0.673194	0.0222483	14.4306	0.673194	0.0463034
Inf	Inf	0	Inf	Inf	0	Inf	Inf	0	Inf	Inf	0	Inf	Inf	0	1545.81	0.686549	0.000299725	934.603	0.686549	0.000466759	500.566	0.686549	0.000899335	250.601	0.686549	0.00196806	122.207	0.686549	0.00449513	59.257	0.686549	0.0103136	29.0051	0.686549	0.023164	14.7132	0.686549	0.0482668
Inf	Inf	0	Inf	Inf	0	Inf	Inf	0	Inf	Inf	0	Inf	Inf	0	Inf	Inf	0	963.947	0.70017	0.000461563	515.739	0.70017	0.000895964	257.49	0.70017	0.0019861	125.204	0.70017	0.00459774	60.5552	0.70017	0.0106778	29.5806	0.70017	0.0241954	14.9893	0.70017	0.0504365
Inf	Inf	0	Inf	Inf	0	Inf	Inf	0	Inf	Inf	0	Inf	Inf	0	Inf	Inf	0	994.214	0.71406	0.000456305	531.27	0.71406	0.000892889	264.448	0.71406	0.00200707	128.188	0.71406	0.00471393	61.832	0.71406	0.01109	30.1415	0.71406	0.025359	15.2585	0.71406	0.0528313
Inf	Inf	0	Inf	Inf	0	Inf	Inf	0	Inf	Inf	0	Inf	Inf	0	Inf	Inf	0	1025.44	0.728226	0.000450974	547.16	0.728226	0.000890125	271.465	0.728226	0.0020313	131.153	0.728226	0.00484562	63.0836	0.728226	0.0115578	30.6864	0.728226	0.0266741	15.5202	0.728226	0.0554707
Inf	Inf	0	Inf	Inf	0	Inf	Inf	0	Inf	Inf	0	Inf	Inf	0	Inf	Inf	0	1057.67	0.742673	0.000445563	563.413	0.742673	0.000887687	278.53	0.742673	0.00205919	134.09	0.742673	0.00499511	64.3061	0.742673	0.0120901	31.2137	0.742673	0.028163	15.7741	0.742673	0.0583742
Inf	Inf	0	Inf	Inf	0	Inf	Inf	0	Inf	Inf	0	Inf	Inf	0	Inf	Inf	0	1090.94	0.757406	0.00044006	580.031	0.757406	0.000885595	285.631	0.757406	0.00209122	136.991	0.757406	0.00516521	65.4957	0.757406	0.012698	31.722	0.757406	0.0298519	16.0199	0.757406	0.061561
Inf	Inf	0	Inf	Inf	0	Inf	Inf	0	Inf	Inf	0	Inf	Inf	0	Inf	Inf	0	1125.31	0.772432	0.000434455	597.015	0.772432	0.000883871	292.755	0.772432	0.00212797	139.848	0.772432	0.0053593	66.6483	0.772432	0.0133948	32.2101	0.772432	0.0317705	16.2574	0.772432	0.0650489
Inf	Inf	0	Inf	Inf	0	Inf	Inf	0	Inf	Inf	0	Inf	Inf	0	Inf	Inf	0	1160.81	0.787756	0.000428736	614.366	0.787756	0.000882543	299.887	0.787756	0.00217012	142.651	0.787756	0.00558156	67.76	0.787756	0.0141969	32.6769	0.787756	0.033953	16.4865	0.787756	0.0688535
Inf	Inf	0	Inf	Inf	0	Inf	Inf	0	Inf	Inf	0	Inf	Inf	0	Inf	Inf	0	1197.52	0.803384	0.000422891	632.084	0.803384	0.000881642	307.011	0.803384	0.00221851	145.39	0.803384	0.00583716	68.8271	0.803384	0.0151247	33.1214	0.803384	0.0364377	16.7069	0.803384	0.0729876
Inf	Inf	0	Inf	Inf	0	Inf	Inf	0	Inf	Inf	0	Inf	Inf	0	Inf	Inf	0	1235.47	0.819322	0.000416908	650.167	0.819322	0.000881207	314.108	0.819322	0.00227417	148.055	0.819322	0.00613253	69.8457	0.819322	0.0162033	33.5429	0.819322	0.0392665	16.9189	0.819322	0.0774596
Inf	Inf	0	Inf	Inf	0	Inf	Inf	0	Inf	Inf	0	Inf	Inf	0	Inf	Inf	0	1274.75	0.835576	0.000410771	668.612	0.835576	0.000881285	321.158	0.835576	0.00233837	150.635	0.835576	0.0064758	70.8126	0.835576	0.017464	33.9411	0.835576	0.0424842	17.1226	0.835576	0.0822736
Inf	Inf	0	Inf	Inf	0	Inf	Inf	0	Inf	Inf	0	Inf	Inf	0	Inf	Inf	0	1315.42	0.852153	0.000404466	687.416	0.852153	0.000881931	328.139	0.852153	0.0024127	153.12	0.852153	0.00687731	71.7246	0.852153	0.0189458	34.3157	0.852153	0.046136	17.318	0.852153	0.0874283
Inf	Inf	0	Inf	Inf	0	Inf	Inf	0	Inf	Inf	0	Inf	Inf	0	Inf	Inf	0	1357.55	0.869058	0.000397977	706.572	0.869058	0.000883214	335.026	0.869058	0.00249915	155.5	0.869058	0.00735038	72.5789	0.869058	0.0206973	34.6669	0.869058	0.0502654	17.5056	0.869058	0.0929171
Inf	Inf	0	Inf	Inf	0	Inf	Inf	0	Inf	Inf	0	Inf	Inf	0	Inf	Inf	0	1401.24	0.886299	0.000391285	726.072	0.886299	0.000885216	341.792	0.886299	0.00260031	157.762	0.886299	0.00791234	73.3737	0.886299	0.0227784	34.9951	0.886299	0.0549097	17.6856	0.886299	0.0987282
Inf	Inf	0	Inf	Inf	0	Inf	Inf	0	Inf	Inf	0	Inf	Inf	0	Inf	Inf	0	1446.58	0.903882	0.000384371	745.904	0.903882	0.000888042	348.407	0.903882	0.00271946	159.897	0.903882	0.00858605	74.1073	0.903882	0.0252628	35.3013	0.903882	0.0600958	17.8584	0.903882	0.104846
Inf	Inf	0	Inf	Inf	0	Inf	Inf	0	Inf	Inf	0	Inf	Inf	0	Inf	Inf	0	1493.67	0.921813	0.000377213	766.056	0.921813	0.000891819	354.839	0.921813	0.00286098	161.895	0.921813	0.00940197	74.7793	0.921813	0.0282385	35.5865	0.921813	0.0658363	18.0245	0.921813	0.111249
Inf	Inf	0	Inf	Inf	0	Inf	Inf	0	Inf	Inf	0	Inf	Inf	0	Inf	Inf	0	1542.63	0.940101	0.000369786	786.507	0.940101	0.000896712	361.054	0.940101	0.00303066	163.746	0.940101	0.0104013	75.3902	0.940101	0.0318067	35.8519	0.940101	0.0721261	18.1841	0.940101	0.117917
Inf	Inf	0	Inf	Inf	0	Inf	Inf	0	Inf	Inf	0	Inf	Inf	0	Inf	Inf	0	1593.6	0.958751	0.000362061	807.237	0.958751	0.000902927	367.014	0.958751	0.0032364	165.444	0.958751	0.0116403	75.9413	0.958751	0.0360774	36.0991	0.958751	0.0789423	18.3378	0.958751	0.124825
Inf	Inf	0	Inf	Inf	0	Inf	Inf	0	Inf	Inf	0	Inf	Inf	0	Inf	Inf	0	1646.72	0.977771	0.000354002	828.214	0.977771	0.000910738	372.679	0.977771	0.0034891	166.981	0.977771	0.0131965	76.4353	0.977771	0.0411573	36.3296	0.977771	0.0862454	18.486	0.977771	0.131949
Inf	Inf	0	Inf	Inf	0	Inf	Inf	0	Inf	Inf	0	Inf	Inf	0	Inf	Inf	0	1702.18	0.997169	0.000345561	849.403	0.997169	0.000920504	378.01	0.997169	0.00380423	168.354	0.997169	0.0151775	76.8761	0.997169	0.0471324	36.545	0.997169	0.0939838	18.6291	0.997169	0.139265
Inf	Inf	0	Inf	Inf	0	Inf	Inf	0	Inf	Inf	0	Inf	Inf	0	Inf	Inf	0	1760.17	1.01695	0.000336672	870.758	1.01695	0.00093271	382.964	1.01695	0.00420417	169.562	1.01695	0.0177317	77.2682	1.01695	0.0540459	36.747	1.01695	0.102099	18.7675	1.01695	0.146749
Inf	Inf	0	Inf	Inf	0	Inf	Inf	0	Inf	Inf	0	Inf	Inf	0	Inf	Inf	0	1820.94	1.03713	0.000327225	892.218	1.03713	0.000948031	387.5	1.03713	0.00472229	170.609	1.03713	0.0210594	77.6172	1.03713	0.0618805	36.9368	1.03713	0.11053	18.9015	1.03713	0.154381
Inf	Inf	0	Inf	Inf	0	Inf	Inf	0	Inf	Inf	0	Inf	Inf	0	Inf	Inf	0	1884.81	1.0577	0.000317025	913.71	1.0577	0.000967426	391.581	1.0577	0.00540969	171.5	1.0577	0.0254172	77.9286	1.0577	0.0705549	37.116	1.0577	0.119218	19.0315	1.0577	0.162139
Inf	Inf	0	Inf	Inf	0	Inf	Inf	0	Inf	Inf	0	Inf	Inf	0	Inf	Inf	0	1952.19	1.07868	0.000305622	935.136	1.07868	0.000992311	395.172	1.07868	0.0063473	172.248	1.07868	0.0310975	78.208	1.07868	0.0799385	37.2858	1.07868	0.128111	19.1579	1.07868	0.170008
Inf	Inf	0	Inf	Inf	0	Inf	Inf	0	Inf	Inf	0	Inf	Inf	0	Inf	Inf	0	Inf	Inf	0	956.371	1.10008	0.00102486	398.252	1.10008	0.00766737	172.869	1.10008	0.0383597	78.4604	1.10008	0.089877	37.4472	1.10008	0.137161	19.2809	1.10008	0.177969
Inf	Inf	0	Inf	Inf	0	Inf	Inf	0	Inf	Inf	0	Inf	Inf	0	Inf	Inf	0	Inf	Inf	0	977.245	1.12191	0.00106859	400.809	1.12191	0.0095926	173.382	1.12191	0.0473129	78.6902	1.12191	0.100219	37.6012	1.12191	0.146329	19.4008	1.12191	0.18601
Inf	Inf	0	Inf	Inf	0	Inf	Inf	0	Inf	Inf	0	Inf	Inf	0	Inf	Inf	0	Inf	Inf	0	997.532	1.14416	0.00112955	402.854	1.14416	0.0125039	173.807	1.14416	0.0578196	78.9013	1.14416	0.11083	37.7487	1.14416	0.155583	19.518	1.14416	0.194116
Inf	Inf	0	Inf	Inf	0	Inf	Inf	0	Inf	Inf	0	Inf	Inf	0	Inf	Inf	0	Inf	Inf	0	1016.92	1.16686	0.00121909	404.42	1.16686	0.0170358	174.165	1.16686	0.0695246	79.0968	1.16686	0.121604	37.8904	1.16686	0.164894	19.6325	1.16686	0.202278
Inf	Inf	0	Inf	Inf	0	Inf	Inf	0	Inf	Inf	0	Inf	Inf	0	Inf	Inf	0	Inf	Inf	0	1034.96	1.19001	0.00136078	405.57	1.19001	0.0241066	174.472	1.19001	0.0819969	79.2791	1.19001	0.132461	38.0269	1.19001	0.174243	19.7447	1.19001	0.210486
Inf	Inf	0	Inf	Inf	0	Inf	Inf	0	Inf	Inf	0	Inf	Inf	0	Inf	Inf	0	Inf	Inf	0	1051.02	1.21362	0.00161119	406.392	1.21362	0.0345473	174.739	1.21362	0.0948627	79.4503	1.21362	0.143341	38.1589	1.21362	0.183611	19.8547	1.21362	0.218731
Inf	Inf	0	Inf	Inf	0	Inf	Inf	0	Inf	Inf	0	Inf	Inf	0	Inf	Inf	0	Inf	Inf	0	1064.21	1.2377	0.00213287	406.982	1.2377	0.0482099	174.977	1.2377	0.107857	79.6122	1.2377	0.154204	38.2867	1.2377	0.192985	19.9627	1.2377	0.227006
Inf	Inf	0	Inf	Inf	0	Inf	Inf	0	Inf	Inf	0	Inf	Inf	0	Inf	Inf	0	Inf	Inf	0	1073.51	1.26225	0.00348891	407.424	1.26225	0.0638197	175.192	1.26225	0.120815	79.7661	1.26225	0.165021	38.411	1.26225	0.202354	20.0689	1.26225	0.235304
Inf	Inf	0	Inf	Inf	0	Inf	Inf	0	Inf	Inf	0	Inf	Inf	0	Inf	Inf	0	Inf	Inf	0	1078.57	1.28729	0.00778254	407.773	1.28729	0.0800529	175.389	1.28729	0.133642	79.9131	1.28729	0.175773	38.5319	1.28729	0.211711	20.1735	1.28729	0.243621
Inf	Inf	0	Inf	Inf	0	Inf	Inf	0	Inf	Inf	0	Inf	Inf	0	Inf	Inf	0	Inf	Inf	0	1080.66	1.31283	0.0206895	408.064	1.31283	0.0961605	175.571	1.31283	0.146291	80.0541	1.31283	0.18645	38.65	1.31283	0.221048	20.2766	1.31283	0.25195
Inf	Inf	0	Inf	Inf	0	Inf	Inf	0	Inf	Inf	0	Inf	Inf	0	Inf	Inf	0	Inf	Inf	0	1081.52	1.33887	0.0428879	408.314	1.33887	0.111842	175.742	1.33887	0.158739	80.19	1.33887	0.197043	38.7654	1.33887	0.230361	20.3783	1.33887	0.260289
Inf	Inf	0	Inf	Inf	0	Inf	Inf	0	Inf	Inf	0	Inf	Inf	0	Inf	Inf	0	Inf	Inf	0	1082.02	1.36544	0.0658876	408.537	1.36544	0.127014	175.903	1.36544	0.170981	80.3213	1.36544	0.20755	38.8784	1.36544	0.239646	20.4787	1.36544	0.268632
Inf	Inf	0	Inf	Inf	0	Inf	Inf	0	Inf	Inf	0	Inf	Inf	0	Inf	Inf	0	Inf	Inf	0	1082.37	1.39252	0.0869779	408.739	1.39252	0.141682	176.056	1.39252	0.183018	80.4486	1.39252	0.217967	38.9893	1.39252	0.2489	20.578	1.39252	0.276977
Inf	Inf	0	Inf	Inf	0	Inf	Inf	0	Inf	Inf	0	Inf	Inf	0	Inf	Inf	0	Inf	Inf	0	1082.66	1.42015	0.106285	408.924	1.42015	0.15588	176.203	1.42015	0.194859	80.5724	1.42015	0.228297	39.0983	1.42015	0.25812	20.6763	1.42015	0.285321
Inf	Inf	0	Inf	Inf	0	Inf	Inf	0	Inf	Inf	0	Inf	Inf	0	Inf	Inf	0	Inf	Inf	0	1082.9	1.44832	0.124193	409.098	1.44832	0.169653	176.343	1.44832	0.206512	80.6931	1.44832	0.238538	39.2055	1.44832	0.267305	20.7736	1.44832	0.293662
Inf	Inf	0	Inf	Inf	0	Inf	Inf	0	Inf	Inf	0	Inf	Inf	0	Inf	Inf	0	Inf	Inf	0	1083.12	1.47706	0.141007	409.261	1.47706	0.183042	176.478	1.47706	0.217987	80.8111	1.47706	0.248693	39.3112	1.47706	0.276454	20.8701	1.47706	0.301996
Inf	Inf	0	Inf	Inf	0	Inf	Inf	0	Inf	Inf	0	Inf	Inf	0	Inf	Inf	0	Inf	Inf	0	1083.32	1.50636	0.156946	409.415	1.50636	0.196087	176.609	1.50636	0.229294	80.9266	1.50636	0.258763	39.4155	1.50636	0.285565	20.9658	1.50636	0.310321
Inf	Inf	0	Inf	Inf	0	Inf	Inf	0	Inf	Inf	0	Inf	Inf	0	Inf	Inf	0	Inf	Inf	0	1083.5	1.53624	0.172169	409.563	1.53624	0.208821	176.737	1.53624	0.240442	81.0399	1.53624	0.268751	39.5185	1.53624	0.294637	21.0608	1.53624	0.318637
Inf	Inf	0	Inf	Inf	0	Inf	Inf	0	Inf	Inf	0	Inf	Inf	0	Inf	Inf	0	Inf	Inf	0	1083.67	1.56672	0.186794	409.704	1.56672	0.221274	176.861	1.56672	0.25144	81.1512	1.56672	0.278659	39.6204	1.56672	0.30367	21.1552	1.56672	0.32694
Inf	Inf	0	Inf	Inf	0	Inf	Inf	0	Inf	Inf	0	Inf	Inf	0	Inf	Inf	0	Inf	Inf	0	1083.83	1.5978	0.200911	409.841	1.5978	0.233471	176.982	1.5978	0.262298	81.2608	1.5978	0.288488	39.7212	1.5978	0.312664	21.2491	1.5978	0.335229
Inf	Inf	0	Inf	Inf	0	Inf	Inf	0	Inf	Inf	0	Inf	Inf	0	Inf	Inf	0	Inf	Inf	0	1083.98	1.6295	0.214588	409.974	1.6295	0.245434	177.1	1.6295	0.273021	81.3689	1.6295	0.29824	39.8212	1.6295	0.321618	21.3425	1.6295	0.343503
Inf	Inf	0	Inf	Inf	0	Inf	Inf	0	Inf	Inf	0	Inf	Inf	0	Inf	Inf	0	Inf	Inf	0	1084.13	1.66183	0.227881	410.102	1.66183	0.257181	177.216	1.66183	0.283618	81.4755	1.66183	0.307918	39.9203	1.66183	0.330531	21.4355	1.66183	0.35176
Inf	Inf	0	Inf	Inf	0	Inf	Inf	0	Inf	Inf	0	Inf	Inf	0	Inf	Inf	0	Inf	Inf	0	1084.27	1.69479	0.240833	410.228	1.69479	0.268731	177.33	1.69479	0.294093	81.581	1.69479	0.317524	40.0188	1.69479	0.339404	21.5282	1.69479	0.359999
Inf	Inf	0	Inf	Inf	0	Inf	Inf	0	Inf	Inf	0	Inf	Inf	0	Inf	Inf	0	Inf	Inf	0	1084.4	1.72842	0.25348	410.35	1.72842	0.280096	177.443	1.72842	0.304454	81.6853	1.72842	0.327058	40.1165	1.72842	0.348235	21.6205	1.72842	0.368218
Inf	Inf	0	Inf	Inf	0	Inf	Inf	0	Inf	Inf	0	Inf	Inf	0	Inf	Inf	0	Inf	Inf	0	1084.54	1.7627	0.265853	410.47	1.7627	0.291289	177.553	1.7627	0.314705	81.7886	1.7627	0.336523	40.2138	1.7627	0.357025	21.7126	1.7627	0.376416
Inf	Inf	0	Inf	Inf	0	Inf	Inf	0	Inf	Inf	0	Inf	Inf	0	Inf	Inf	0	Inf	Inf	0	1084.66	1.79767	0.277976	410.588	1.79767	0.302321	177.663	1.79767	0.32485	81.8911	1.79767	0.34592	40.3105	1.79767	0.365774	21.8045	1.79767	0.384592
Inf	Inf	0	Inf	Inf	0	Inf	Inf	0	Inf	Inf	0	Inf	Inf	0	Inf	Inf	0	Inf	Inf	0	1084.79	1.83334	0.289869	410.704	1.83334	0.313202	177.771	1.83334	0.334894	81.9928	1.83334	0.355249	40.4069	1.83334	0.37448	21.8963	1.83334	0.392745
Inf	Inf	0	Inf	Inf	0	Inf	Inf	0	Inf	Inf	0	Inf	Inf	0	Inf	Inf	0	Inf	Inf	0	1084.91	1.86971	0.301551	410.818	1.86971	0.323939	177.878	1.86971	0.344839	82.0939	1.86971	0.364513	40.5029	1.86971	0.383144	21.9879	1.86971	0.400872
Inf	Inf	0	Inf	Inf	0	Inf	Inf	0	Inf	Inf	0	Inf	Inf	0	Inf	Inf	0	Inf	Inf	0	1085.03	1.9068	0.313036	410.931	1.9068	0.334541	177.984	1.9068	0.354691	82.1944	1.9068	0.373712	40.5986	1.9068	0.391764	22.0795	1.9068	0.408974
Inf	Inf	0	Inf	Inf	0	Inf	Inf	0	Inf	Inf	0	Inf	Inf	0	Inf	Inf	0	Inf	Inf	0	1085.15	1.94463	0.324339	411.042	1.94463	0.345013	178.089	1.94463	0.36445	82.2944	1.94463	0.382846	40.6942	1.94463	0.400342	22.1711	1.94463	0.417049
Inf	Inf	0	Inf	Inf	0	Inf	Inf	0	Inf	Inf	0	Inf	Inf	0	Inf	Inf	0	Inf	Inf	0	1085.27	1.98321	0.335469	411.152	1.98321	0.355361	178.194	1.98321	0.37412	82.394	1.98321	0.391917	40.7895	1.98321	0.408876	22.2627	1.98321	0.425096
Inf	Inf	0	Inf	Inf	0	Inf	Inf	0	Inf	Inf	0	Inf	Inf	0	Inf	Inf	0	Inf	Inf	0	1085.38	2.02255	0.346437	411.261	2.02255	0.36559	178.297	2.02255	0.383703	82.4932	2.02255	0.400925	40.8847	2.02255	0.417366	22.3544	2.02255	0.433114
Inf	Inf	0	Inf	Inf	0	Inf	Inf	0	Inf	Inf	0	Inf	Inf	0	Inf	Inf	0	Inf	Inf	0	1085.5	2.06268	0.357252	411.37	2.06268	0.375706	178.401	2.06268	0.393201	82.5922	2.06268	0.409871	40.9799	2.06268	0.42581	22.4462	2.06268	0.441101
Inf	Inf	0	Inf	Inf	0	Inf	Inf	0	Inf	Inf	0	Inf	Inf	0	Inf	Inf	0	Inf	Inf	0	1085.61	2.1036	0.367921	411.477	2.1036	0.38571	178.504	2.1036	0.402616	82.691	2.1036	0.418754	41.0751	2.1036	0.43421	22.5381	2.1036	0.449056
Inf	Inf	0	Inf	Inf	0	Inf	Inf	0	Inf	Inf	0	Inf	Inf	0	Inf	Inf	0	Inf	Inf	0	1085.72	2.14533	0.37845	411.584	2.14533	0.395608	178.606	2.14533	0.411949	82.7896	2.14533	0.427575	41.1703	2.14533	0.442564	22.6303	2.14533	0.456978
Inf	Inf	0	Inf	Inf	0	Inf	Inf	0	Inf	Inf	0	Inf	Inf	0	Inf	Inf	0	Inf	Inf	0	1085.83	2.18789	0.388845	411.69	2.18789	0.405402	178.708	2.18789	0.421202	82.8881	2.18789	0.436335	41.2655	2.18789	0.450871	22.7226	2.18789	0.464867
Inf	Inf	0	Inf	Inf	0	Inf	Inf	0	Inf	Inf	0	Inf	Inf	0	Inf	Inf	0	Inf	Inf	0	1085.94	2.23129	0.399112	411.796	2.23129	0.415095	178.81	2.23129	0.430375	82.9866	2.23129	0.445033	41.3609	2.23129	0.459131	22.8152	2.23129	0.472721
Inf	Inf	0	Inf	Inf	0	Inf	Inf	0	Inf	Inf	0	Inf	Inf	0	Inf	Inf	0	Inf	Inf	0	1086.05	2.27556	0.409254	411.901	2.27556	0.42469	178.912	2.27556	0.43947	83.0851	2.27556	0.453669	41.4565	2.27556	0.467343	22.9081	2.27556	0.480538
Inf	Inf	0	Inf	Inf	0	Inf	Inf	0	Inf	Inf	0	Inf	Inf	0	Inf	Inf	0	Inf	Inf	0	1086.16	2.3207	0.419276	412.006	2.3207	0.434187	179.014	2.3207	0.448488	83.1837	2.3207	0.462244	41.5522	2.3207	0.475506	23.0012	2.3207	0.488318
Inf	Inf	0	Inf	Inf	0	Inf	Inf	0	Inf	Inf	0	Inf	Inf	0	Inf	Inf	0	Inf	Inf	0	1086.27	2.36674	0.429182	412.111	2.36674	0.44359	179.115	2.36674	0.457428	83.2824	2.36674	0.470756	41.6482	2.36674	0.48362	23.0948	2.36674	0.49606
Inf	Inf	0	Inf	Inf	0	Inf	Inf	0	Inf	Inf	0	Inf	Inf	0	Inf	Inf	0	Inf	Inf	0	1086.38	2.41369	0.438973	412.216	2.41369	0.452899	179.217	2.41369	0.466292	83.3812	2.41369	0.479207	41.7445	2.41369	0.491685	23.1887	2.41369	0.503762
Inf	Inf	0	Inf	Inf	0	Inf	Inf	0	Inf	Inf	0	Inf	Inf	0	Inf	Inf	0	Inf	Inf	0	1086.49	2.46158	0.448654	412.321	2.46158	0.462116	179.319	2.46158	0.47508	83.4803	2.46158	0.487595	41.8411	2.46158	0.499698	23.283	2.46158	0.511423
Inf	Inf	0	Inf	Inf	0	Inf	Inf	0	Inf	Inf	0	Inf	Inf	0	Inf	Inf	0	Inf	Inf	0	1086.59	2.51041	0.458226	412.425	2.51041	0.471243	179.42	2.51041	0.483793	83.5796	2.51041	0.49592	41.9381	2.51041	0.50766	23.3778	2.51041	0.519042
Inf	Inf	0	Inf	Inf	0	Inf	Inf	0	Inf	Inf	0	Inf	Inf	0	Inf	Inf	0	Inf	Inf	0	1086.7	2.56021	0.467692	412.53	2.56021	0.48028	179.523	2.56021	0.492429	83.6792	2.56021	0.504182	42.0354	2.56021	0.515569	23.4731	2.56021	0.526618
Inf	Inf	0	Inf	Inf	0	Inf	Inf	0	Inf	Inf	0	Inf	Inf	0	Inf	Inf	0	Inf	Inf	0	1086.81	2.61101	0.477053	412.635	2.61101	0.489228	179.625	2.61101	0.500991	83.7791	2.61101	0.51238	42.1332	2.61101	0.523425	23.5688	2.61101	0.53415
Inf	Inf	0	Inf	Inf	0	Inf	Inf	0	Inf	Inf	0	Inf	Inf	0	Inf	Inf	0	Inf	Inf	0	1086.92	2.6628	0.486312	412.74	2.6628	0.498088	179.727	2.6628	0.509478	83.8794	2.6628	0.520515	42.2314	2.6628	0.531226	23.6651	2.6628	0.541636
Inf	Inf	0	Inf	Inf	0	Inf	Inf	0	Inf	Inf	0	Inf	Inf	0	Inf	Inf	0	Inf	Inf	0	1087.02	2.71563	0.495468	412.845	2.71563	0.506861	179.83	2.71563	0.517889	83.9801	2.71563	0.528585	42.3301	2.71563	0.538973	23.762	2.71563	0.549075
Inf	Inf	0	Inf	Inf	0	Inf	Inf	0	Inf	Inf	0	Inf	Inf	0	Inf	Inf	0	Inf	Inf	0	1087.13	2.7695	0.504524	412.95	2.7695	0.515546	179.933	2.7695	0.526224	84.0813	2.7695	0.536589	42.4294	2.7695	0.546664	23.8595	2.7695	0.556467
Inf	Inf	0	Inf	Inf	0	Inf	Inf	0	Inf	Inf	0	Inf	Inf	0	Inf	Inf	0	Inf	Inf	0	1087.24	2.82445	0.513481	413.056	2.82445	0.524145	180.037	2.82445	0.534484	84.1829	2.82445	0.544529	42.5292	2.82445	0.554297	23.9575	2.82445	0.56381
Inf	Inf	0	Inf	Inf	0	Inf	Inf	0	Inf	Inf	0	Inf	Inf	0	Inf	Inf	0	Inf	Inf	0	1087.35	2.88048	0.522339	413.162	2.88048	0.532657	180.141	2.88048	0.542669	84.2851	2.88048	0.552401	42.6296	2.88048	0.561874	24.0563	2.88048	0.571103
Inf	Inf	0	Inf	Inf	0	Inf	Inf	0	Inf	Inf	0	Inf	Inf	0	Inf	Inf	0	Inf	Inf	0	1087.46	2.93762	0.5311	413.268	2.93762	0.541083	180.245	2.93762	0.550777	84.3878	2.93762	0.560207	42.7306	2.93762	0.569391	24.1557	2.93762	0.578345
Inf	Inf	0	Inf	Inf	0	Inf	Inf	0	Inf	Inf	0	Inf	Inf	0	Inf	Inf	0	Inf	Inf	0	1087.57	2.9959	0.539764	413.375	2.9959	0.549423	180.351	2.9959	0.558809	84.4911	2.9959	0.567946	42.8323	2.9959	0.576849	24.2559	2.9959	0.585535
Inf	Inf	0	Inf	Inf	0	Inf	Inf	0	Inf	Inf	0	Inf	Inf	0	Inf	Inf	0	Inf	Inf	0	1087.68	3.05534	0.548331	413.483	3.05534	0.557677	180.456	3.05534	0.566764	84.595	3.05534	0.575616	42.9347	3.05534	0.584247	24.3567	3.05534	0.592671
Inf	Inf	0	Inf	Inf	0	Inf	Inf	0	Inf	Inf	0	Inf	Inf	0	Inf	Inf	0	Inf	Inf	0	1087.79	3.11595	0.556802	413.591	3.11595	0.565844	180.562	3.11595	0.574643	84.6997	3.11595	0.583217	43.0378	3.11595	0.591583	24.4584	3.11595	0.599752
Inf	Inf	0	Inf	Inf	0	Inf	Inf	0	Inf	Inf	0	Inf	Inf	0	Inf	Inf	0	Inf	Inf	0	1087.9	3.17777	0.565178	413.699	3.17777	0.573926	180.669	3.17777	0.582443	84.805	3.17777	0.590749	43.1416	3.17777	0.598856	24.5609	3.17777	0.606778
Inf	Inf	0	Inf	Inf	0	Inf	Inf	0	Inf	Inf	0	Inf	Inf	0	Inf	Inf	0	Inf	Inf	0	1088.01	3.24081	0.573458	413.808	3.24081	0.581921	180.777	3.24081	0.590166	84.911	3.24081	0.598211	43.2463	3.24081	0.606067	24.6642	3.24081	0.613747
Inf	Inf	0	Inf	Inf	0	Inf	Inf	0	Inf	Inf	0	Inf	Inf	0	Inf	Inf	0	Inf	Inf	0	1088.12	3.3051	0.581643	413.918	3.3051	0.589831	180.885	3.3051	0.597811	85.0178	3.3051	0.605602	43.3517	3.3051	0.613214	24.7683	3.3051	0.620659
Inf	Inf	0	Inf	Inf	0	Inf	Inf	0	Inf	Inf	0	Inf	Inf	0	Inf	Inf	0	Inf	Inf	0	1088.23	3.37067	0.589733	414.028	3.37067	0.597653	180.994	3.37067	0.605377	85.1254	3.37067	0.612921	43.458	3.37067	0.620295	24.8734	3.37067	0.627511
Inf	Inf	0	Inf	Inf	0	Inf	Inf	0	Inf	Inf	0	Inf	Inf	0	Inf	Inf	0	Inf	Inf	0	1088.34	3.43754	0.597728	414.139	3.43754	0.605389	181.104	3.43754	0.612864	85.2339	3.43754	0.620168	43.5652	3.43754	0.627311	24.9794	3.43754	0.634304
Inf	Inf	0	Inf	Inf	0	Inf	Inf	0	Inf	Inf	0	Inf	Inf	0	Inf	Inf	0	Inf	Inf	0	1088.46	3.50573	0.605628	414.251	3.50573	0.613038	181.214	3.50573	0.620271	85.3432	3.50573	0.627342	43.6733	3.50573	0.63426	25.0863	3.50573	0.641036
Inf	Inf	0	Inf	Inf	0	Inf	Inf	0	Inf	Inf	0	Inf	Inf	0	Inf	Inf	0	Inf	Inf	0	1088.57	3.57528	0.613434	414.364	3.57528	0.6206	181.326	3.57528	0.627598	85.4535	3.57528	0.634442	43.7824	3.57528	0.641141	25.1943	3.57528	0.647706
Inf	Inf	0	Inf	Inf	0	Inf	Inf	0	Inf	Inf	0	Inf	Inf	0	Inf	Inf	0	Inf	Inf	0	1088.68	3.64621	0.621145	414.478	3.64621	0.628074	181.438	3.64621	0.634844	85.5646	3.64621	0.641468	43.8924	3.64621	0.647954	25.3032	3.64621	0.654313
Inf	Inf	0	Inf	Inf	0	Inf	Inf	0	Inf	Inf	0	Inf	Inf	0	Inf	Inf	0	Inf	Inf	0	1088.8	3.71855	0.628761	414.592	3.71855	0.63546	181.551	3.71855	0.642009	85.6768	3.71855	0.648419	44.0035	3.71855	0.654698	25.4132	3.71855	0.660856
Inf	Inf	0	Inf	Inf	0	Inf	Inf	0	Inf	Inf	0	Inf	Inf	0	Inf	Inf	0	Inf	Inf	0	1088.92	3.79232	0.636282	414.708	3.79232	0.642759	181.666	3.79232	0.649092	85.79	3.79232	0.655294	44.1156	3.79232	0.661372	25.5243	3.79232	0.667334
Inf	Inf	0	Inf	Inf	0	Inf	Inf	0	Inf	Inf	0	Inf	Inf	0	Inf	Inf	0	Inf	Inf	0	1089.03	3.86755	0.643709	414.824	3.86755	0.649969	181.781	3.86755	0.656093	85.9042	3.86755	0.662093	44.2288	3.86755	0.667975	25.6365	3.86755	0.673747
Inf	Inf	0	Inf	Inf	0	Inf	Inf	0	Inf	Inf	0	Inf	Inf	0	Inf	Inf	0	Inf	Inf	0	1089.15	3.94428	0.65104	414.942	3.94428	0.657091	181.897	3.94428	0.663012	86.0195	3.94428	0.668815	44.3431	3.94428	0.674506	25.7498	3.94428	0.680094
Inf	Inf	0	Inf	Inf	0	Inf	Inf	0	Inf	Inf	0	Inf	Inf	0	Inf	Inf	0	Inf	Inf	0	1089.27	4.02253	0.658277	415.06	4.02253	0.664123	182.015	4.02253	0.669847	86.1359	4.02253	0.675459	44.4586	4.02253	0.680965	25.8644	4.02253	0.686372
Inf	Inf	0	Inf	Inf	0	Inf	Inf	0	Inf	Inf	0	Inf	Inf	0	Inf	Inf	0	Inf	Inf	0	1089.39	4.10233	0.665418	415.179	4.10233	0.671067	182.133	4.10233	0.6766	86.2535	4.10233	0.682026	44.5752	4.10233	0.687351	25.9801	4.10233	0.692583
Inf	Inf	0	Inf	Inf	0	Inf	Inf	0	Inf	Inf	0	Inf	Inf	0	Inf	Inf	0	Inf	Inf	0	1089.51	4.18371	0.672464	415.3	4.18371	0.677921	182.253	4.18371	0.683268	86.3722	4.18371	0.688513	44.693	4.18371	0.693663	26.0971	4.18371	0.698725
Inf	Inf	0	Inf	Inf	0	Inf	Inf	0	Inf	Inf	0	Inf	Inf	0	Inf	Inf	0	Inf	Inf	0	1089.64	4.26671	0.679414	415.422	4.26671	0.684686	182.374	4.26671	0.689852	86.4922	4.26671	0.694922	44.8122	4.26671	0.699901	26.2154	4.26671	0.704797
Inf	Inf	0	Inf	Inf	0	Inf	Inf	0	Inf	Inf	0	Inf	Inf	0	Inf	Inf	0	Inf	Inf	0	1089.76	4.35135	0.68627	415.545	4.35135	0.69136	182.496	4.35135	0.696351	86.6135	4.35135	0.701251	44.9326	4.35135	0.706064	26.3349	4.35135	0.710798
Inf	Inf	0	Inf	Inf	0	Inf	Inf	0	Inf	Inf	0	Inf	Inf	0	Inf	Inf	0	Inf	Inf	0	1089.89	4.43768	0.693029	415.669	4.43768	0.697945	182.619	4.43768	0.702765	86.736	4.43768	0.707499	45.0543	4.43768	0.712152	26.4559	4.43768	0.716728
Inf	Inf	0	Inf	Inf	0	Inf	Inf	0	Inf	Inf	0	Inf	Inf	0	Inf	Inf	0	Inf	Inf	0	1090.01	4.52572	0.699694	415.795	4.52572	0.704439	182.744	4.52572	0.709094	86.8599	4.52572	0.713667	45.1774	4.52572	0.718163	26.5782	4.52572	0.722587
Inf	Inf	0	Inf	Inf	0	Inf	Inf	0	Inf	Inf	0	Inf	Inf	0	Inf	Inf	0	Inf	Inf	0	1090.14	4.6155	0.706262	415.922	4.6155	0.710843	182.87	4.6155	0.715337	86.9852	4.6155	0.719754	45.3019	4.6155	0.724097	26.702	4.6155	0.728373
Inf	Inf	0	Inf	Inf	0	Inf	Inf	0	Inf	Inf	0	Inf	Inf	0	Inf	Inf	0	Inf	Inf	0	1090.27	4.70706	0.712735	416.05	4.70706	0.717156	182.998	4.70706	0.721495	87.1119	4.70706	0.725759	45.4278	4.70706	0.729955	26.8272	4.70706	0.734086
Inf	Inf	0	Inf	Inf	0	Inf	Inf	0	Inf	Inf	0	Inf	Inf	0	Inf	Inf	0	Inf	Inf	0	1090.4	4.80044	0.719113	416.18	4.80044	0.723378	183.126	4.80044	0.727566	87.24	4.80044	0.731683	45.5553	4.80044	0.735735	26.9539	4.80044	0.739725
Inf	Inf	0	Inf	Inf	0	Inf	Inf	0	Inf	Inf	0	Inf	Inf	0	Inf	Inf	0	Inf	Inf	0	1090.53	4.89568	0.725395	416.311	4.89568	0.72951	183.257	4.89568	0.73355	87.3696	4.89568	0.737525	45.6842	4.89568	0.741436	27.0822	4.89568	0.74529
Inf	Inf	0	Inf	Inf	0	Inf	Inf	0	Inf	Inf	0	Inf	Inf	0	Inf	Inf	0	Inf	Inf	0	1090.67	4.9928	0.731582	416.443	4.9928	0.73555	183.389	4.9928	0.739448	87.5008	4.9928	0.743284	45.8147	4.9928	0.74706	27.212	4.9928	0.750781
Inf	Inf	0	Inf	Inf	0	Inf	Inf	0	Inf	Inf	0	Inf	Inf	0	Inf	Inf	0	Inf	Inf	0	1090.8	5.09185	0.737673	416.577	5.09185	0.741499	183.522	5.09185	0.74526	87.6336	5.09185	0.74896	45.9468	5.09185	0.752604	27.3435	5.09185	0.756197
Inf	Inf	0	Inf	Inf	0	Inf	Inf	0	Inf	Inf	0	Inf	Inf	0	Inf	Inf	0	Inf	Inf	0	1090.94	5.19287	0.743669	416.713	5.19287	0.747358	183.657	5.19287	0.750984	87.7679	5.19287	0.754554	46.0805	5.19287	0.75807	27.4766	5.19287	0.761537
Inf	Inf	0	Inf	Inf	0	Inf	Inf	0	Inf	Inf	0	Inf	Inf	0	Inf	Inf	0	Inf	Inf	0	1091.07	5.29588	0.749569	416.85	5.29588	0.753125	183.794	5.29588	0.756622	87.904	5.29588	0.760064	46.2159	5.29588	0.763456	27.6114	5.29588	0.766802
Inf	Inf	0	Inf	Inf	0	Inf	Inf	0	Inf	Inf	0	Inf	Inf	0	Inf	Inf	0	Inf	Inf	0	1091.21	5.40095	0.755374	416.989	5.40095	0.758802	183.932	5.40095	0.762172	88.0417	5.40095	0.765491	46.3531	5.40095	0.768763	27.7479	5.40095	0.77199
Inf	Inf	0	Inf	Inf	0	Inf	Inf	0	Inf	Inf	0	Inf	Inf	0	Inf	Inf	0	Inf	Inf	0	1091.36	5.50809	0.761085	417.13	5.50809	0.764387	184.072	5.50809	0.767635	88.1812	5.50809	0.770835	46.492	5.50809	0.77399	27.8863	5.50809	0.777103
Inf	Inf	0	Inf	Inf	0	Inf	Inf	0	Inf	Inf	0	Inf	Inf	0	Inf	Inf	0	Inf	Inf	0	1091.5	5.61737	0.766701	417.272	5.61737	0.769882	184.214	5.61737	0.773012	88.3225	5.61737	0.776096	46.6327	5.61737	0.779137	28.0264	5.61737	0.782139
Inf	Inf	0	Inf	Inf	0	Inf	Inf	0	Inf	Inf	0	Inf	Inf	0	Inf	Inf	0	Inf	Inf	0	1091.64	5.72881	0.772223	417.417	5.72881	0.775287	184.358	5.72881	0.778301	88.4656	5.72881	0.781273	46.7753	5.72881	0.784204	28.1684	5.72881	0.787098
Inf	Inf	0	Inf	Inf	0	Inf	Inf	0	Inf	Inf	0	Inf	Inf	0	Inf	Inf	0	Inf	Inf	0	1091.79	5.84246	0.77765	417.563	5.84246	0.7806	184.503	5.84246	0.783504	88.6106	5.84246	0.786367	46.9197	5.84246	0.789191	28.3124	5.84246	0.79198
Inf	Inf	0	Inf	Inf	0	Inf	Inf	0	Inf	Inf	0	Inf	Inf	0	Inf	Inf	0	Inf	Inf	0	1091.94	5.95836	0.782984	417.711	5.95836	0.785824	184.651	5.95836	0.78862	88.7575	5.95836	0.791377	47.0661	5.95836	0.794098	28.4583	5.95836	0.796786
Inf	Inf	0	Inf	Inf	0	Inf	Inf	0	Inf	Inf	0	Inf	Inf	0	Inf	Inf	0	Inf	Inf	0	1092.09	6.07657	0.788225	417.861	6.07657	0.790958	184.8	6.07657	0.79365	88.9064	6.07657	0.796304	47.2145	6.07657	0.798925	28.6062	6.07657	0.801515
Inf	Inf	0	Inf	Inf	0	Inf	Inf	0	Inf	Inf	0	Inf	Inf	0	Inf	Inf	0	Inf	Inf	0	1092.24	6.19712	0.793372	418.013	6.19712	0.796002	184.952	6.19712	0.798593	89.0573	6.19712	0.801149	47.365	6.19712	0.803672	28.7562	6.19712	0.806166
Inf	Inf	0	Inf	Inf	0	Inf	Inf	0	Inf	Inf	0	Inf	Inf	0	Inf	Inf	0	Inf	Inf	0	1092.4	6.32006	0.798427	418.167	6.32006	0.800957	185.105	6.32006	0.80345	89.2103	6.32006	0.80591	47.5175	6.32006	0.80834	28.9082	6.32006	0.810741
Inf	Inf	0	Inf	Inf	0	Inf	Inf	0	Inf	Inf	0	Inf	Inf	0	Inf	Inf	0	Inf	Inf	0	1092.55	6.44544	0.80339	418.323	6.44544	0.805823	185.261	6.44544	0.808222	89.3654	6.44544	0.810589	47.6722	6.44544	0.812927	29.0625	6.44544	0.815239
Inf	Inf	0	Inf	Inf	0	Inf	Inf	0	Inf	Inf	0	Inf	Inf	0	Inf	Inf	0	Inf	Inf	0	1092.71	6.57331	0.808261	418.481	6.57331	0.810601	185.418	6.57331	0.812908	89.5227	6.57331	0.815185	47.829	6.57331	0.817435	29.2189	6.57331	0.819661
Inf	Inf	0	Inf	Inf	0	Inf	Inf	0	Inf	Inf	0	Inf	Inf	0	Inf	Inf	0	Inf	Inf	0	1092.87	6.70371	0.813041	418.641	6.70371	0.815291	185.578	6.70371	0.817509	89.6823	6.70371	0.819699	47.9881	6.70371	0.821864	29.3776	6.70371	0.824006
Inf	Inf	0	Inf	Inf	0	Inf	Inf	0	Inf	Inf	0	Inf	Inf	0	Inf	Inf	0	Inf	Inf	0	1093.03	6.8367	0.81773	418.804	6.8367	0.819893	185.741	6.8367	0.822025	89.8441	6.8367	0.824132	48.1495	6.8367	0.826214	29.5385	6.8367	0.828274
Inf	Inf	0	Inf	Inf	0	Inf	Inf	0	Inf	Inf	0	Inf	Inf	0	Inf	Inf	0	Inf	Inf	0	1093.2	6.97233	0.82233	418.969	6.97233	0.824408	185.905	6.97233	0.826458	90.0082	6.97233	0.828483	48.3132	6.97233	0.830485	29.7019	6.97233	0.832467
Inf	Inf	0	Inf	Inf	0	Inf	Inf	0	Inf	Inf	0	Inf	Inf	0	Inf	Inf	0	Inf	Inf	0	1093.37	7.11066	0.82684	419.136	7.11066	0.828837	186.072	7.11066	0.830807	90.1747	7.11066	0.832753	48.4794	7.11066	0.834678	29.8676	7.11066	0.836584
Inf	Inf	0	Inf	Inf	0	Inf	Inf	0	Inf	Inf	0	Inf	Inf	0	Inf	Inf	0	Inf	Inf	0	1093.54	7.25172	0.831262	419.306	7.25172	0.83318	186.241	7.25172	0.835072	90.3437	7.25172	0.836943	48.648	7.25172	0.838793	30.0358	7.25172	0.840625
Inf	Inf	0	Inf	Inf	0	Inf	Inf	0	Inf	Inf	0	Inf	Inf	0	Inf	Inf	0	Inf	Inf	0	1093.71	7.39558	0.835595	419.478	7.39558	0.837437	186.413	7.39558	0.839255	90.5152	7.39558	0.841052	48.8191	7.39558	0.84283	30.2066	7.39558	0.844591
Inf	Inf	0	Inf	Inf	0	Inf	Inf	0	Inf	Inf	0	Inf	Inf	0	Inf	Inf	0	Inf	Inf	0	1093.89	7.5423	0.839842	419.653	7.5423	0.84161	186.588	7.5423	0.843356	90.6892	7.5423	0.845082	48.9927	7.5423	0.84679	30.3799	7.5423	0.848483
Inf	Inf	0	Inf	Inf	0	Inf	Inf	0	Inf	Inf	0	Inf	Inf	0	Inf	Inf	0	Inf	Inf	0	1094.06	7.69193	0.844002	419.83	7.69193	0.8457	186.765	7.69193	0.847376	90.8658	7.69193	0.849033	49.169	7.69193	0.850674	30.5558	7.69193	0.8523
Inf	Inf	0	Inf	Inf	0	Inf	Inf	0	Inf	Inf	0	Inf	Inf	0	Inf	Inf	0	Inf	Inf	0	1094.24	7.84453	0.848076	420.01	7.84453	0.849706	186.944	7.84453	0.851314	91.0451	7.84453	0.852906	49.348	7.84453	0.854482	30.7345	7.84453	0.856043
Inf	Inf	0	Inf	Inf	0	Inf	Inf	0	Inf	Inf	0	Inf	Inf	0	Inf	Inf	0	Inf	Inf	0	1094.43	8.00015	0.852066	420.193	8.00015	0.853629	187.127	8.00015	0.855173	91.2272	8.00015	0.856701	49.5297	8.00015	0.858214	30.9159	8.00015	0.859713
Inf	Inf	0	Inf	Inf	0	Inf	Inf	0	Inf	Inf	0	Inf	Inf	0	Inf	Inf	0	Inf	Inf	0	1094.61	8.15886	0.855972	420.379	8.15886	0.857471	187.312	8.15886	0.858953	91.4121	8.15886	0.860419	49.7143	8.15886	0.861871	31.1001	8.15886	0.863311
Inf	Inf	0	Inf	Inf	0	Inf	Inf	0	Inf	Inf	0	Inf	Inf	0	Inf	Inf	0	Inf	Inf	0	1094.8	8.32072	0.859794	420.567	8.32072	0.861233	187.5	8.32072	0.862654	91.5998	8.32072	0.86406	49.9017	8.32072	0.865454	31.2872	8.32072	0.866836
Inf	Inf	0	Inf	Inf	0	Inf	Inf	0	Inf	Inf	0	Inf	Inf	0	Inf	Inf	0	Inf	Inf	0	1094.99	8.48579	0.863535	420.758	8.48579	0.864914	187.691	8.48579	0.866277	91.7904	8.48579	0.867626	50.092	8.48579	0.868963	31.4772	8.48579	0.870289
Inf	Inf	0	Inf	Inf	0	Inf	Inf	0	Inf	Inf	0	Inf	Inf	0	Inf	Inf	0	Inf	Inf	0	1095.19	8.65414	0.867194	420.952	8.65414	0.868516	187.885	8.65414	0.869823	91.9841	8.65414	0.871117	50.2854	8.65414	0.872399	31.6703	8.65414	0.873672
Inf	Inf	0	Inf	Inf	0	Inf	Inf	0	Inf	Inf	0	Inf	Inf	0	Inf	Inf	0	Inf	Inf	0	1095.39	8.82582	0.870773	421.15	8.82582	0.87204	188.082	8.82582	0.873293	92.1808	8.82582	0.874534	50.4818	8.82582	0.875764	31.8664	8.82582	0.876984
Inf	Inf	0	Inf	Inf	0	Inf	Inf	0	Inf	Inf	0	Inf	Inf	0	Inf	Inf	0	Inf	Inf	0	1095.59	9.00091	0.874273	421.35	9.00091	0.875487	188.282	9.00091	0.876688	92.3806	9.00091	0.877877	50.6813	9.00091	0.879056	32.0657	9.00091	0.880227
Inf	Inf	0	Inf	Inf	0	Inf	Inf	0	Inf	Inf	0	Inf	Inf	0	Inf	Inf	0	Inf	Inf	0	1095.79	9.17948	0.877694	421.554	9.17948	0.878857	188.485	9.17948	0.880008	92.5836	9.17948	0.881148	50.8841	9.17948	0.882278	32.2682	9.17948	0.883401
Inf	Inf	0	Inf	Inf	0	Inf	Inf	0	Inf	Inf	0	Inf	Inf	0	Inf	Inf	0	Inf	Inf	0	1096	9.36159	0.881038	421.76	9.36159	0.882152	188.692	9.36159	0.883254	92.7899	9.36159	0.884347	51.0901	9.36159	0.88543	32.474	9.36159	0.886506
Inf	Inf	0	Inf	Inf	0	Inf	Inf	0	Inf	Inf	0	Inf	Inf	0	Inf	Inf	0	Inf	Inf	0	1096.21	9.54731	0.884305	421.971	9.54731	0.885373	188.902	9.54731	0.886428	92.9995	9.54731	0.887475	51.2995	9.54731	0.888513	32.6831	9.54731	0.889544
Inf	Inf	0	Inf	Inf	0	Inf	Inf	0	Inf	Inf	0	Inf	Inf	0	Inf	Inf	0	Inf	Inf	0	1096.42	9.73671	0.887498	422.184	9.73671	0.88852	189.115	9.73671	0.889531	93.2126	9.73671	0.890533	51.5123	9.73671	0.891528	32.8957	9.73671	0.892516
Inf	Inf	0	Inf	Inf	0	Inf	Inf	0	Inf	Inf	0	Inf	Inf	0	Inf	Inf	0	Inf	Inf	0	1096.64	9.92987	0.890616	422.401	9.92987	0.891594	189.332	9.92987	0.892562	93.4291	9.92987	0.893522	51.7286	9.92987	0.894475	33.1118	9.92987	0.895422
Inf	Inf	0	Inf	Inf	0	Inf	Inf	0	Inf	Inf	0	Inf	Inf	0	Inf	Inf	0	Inf	Inf	0	1096.86	10.1269	0.893661	422.622	10.1269	0.894597	189.552	10.1269	0.895524	93.6492	10.1269	0.896443	51.9485	10.1269	0.897355	33.3314	10.1269	0.898262
Inf	Inf	0	Inf	Inf	0	Inf	Inf	0	Inf	Inf	0	Inf	Inf	0	Inf	Inf	0	Inf	Inf	0	1097.08	10.3278	0.896634	422.846	10.3278	0.89753	189.776	10.3278	0.898417	93.873	10.3278	0.899297	52.172	10.3278	0.90017	33.5547	10.3278	0.901039
Inf	Inf	0	Inf	Inf	0	Inf	Inf	0	Inf	Inf	0	Inf	Inf	0	Inf	Inf	0	Inf	Inf	0	1097.31	10.5327	0.899536	423.074	10.5327	0.900393	190.004	10.5327	0.901242	94.1005	10.5327	0.902084	52.3993	10.5327	0.90292	33.7818	10.5327	0.903752
Inf	Inf	0	Inf	Inf	0	Inf	Inf	0	Inf	Inf	0	Inf	Inf	0	Inf	Inf	0	Inf	Inf	0	1097.54	10.7416	0.902369	423.306	10.7416	0.903188	190.235	10.7416	0.904	94.3317	10.7416	0.904806	52.6304	10.7416	0.905606	34.0126	10.7416	0.906402
Inf	Inf	0	Inf	Inf	0	Inf	Inf	0	Inf	Inf	0	Inf	Inf	0	Inf	Inf	0	Inf	Inf	0	1097.78	10.9547	0.905132	423.541	10.9547	0.905916	190.471	10.9547	0.906693	94.5669	10.9547	0.907464	52.8653	10.9547	0.90823	34.2474	10.9547	0.908991
Inf	Inf	0	Inf	Inf	0	Inf	Inf	0	Inf	Inf	0	Inf	Inf	0	Inf	Inf	0	Inf	Inf	0	1098.02	11.172	0.907828	423.781	11.172	0.908578	190.71	11.172	0.909321	94.8061	11.172	0.910058	53.1043	11.172	0.910791	34.4861	11.172	0.91152
Inf	Inf	0	Inf	Inf	0	Inf	Inf	0	Inf	Inf	0	Inf	Inf	0	Inf	Inf	0	Inf	Inf	0	1098.26	11.3937	0.910458	424.024	11.3937	0.911175	190.953	11.3937	0.911885	95.0493	11.3937	0.91259	53.3473	11.3937	0.913291	34.729	11.3937	0.913988
Inf	Inf	0	Inf	Inf	0	Inf	Inf	0	Inf	Inf	0	Inf	Inf	0	Inf	Inf	0	Inf	Inf	0	1098.51	11.6197	0.913023	424.272	11.6197	0.913708	191.201	11.6197	0.914387	95.2966	11.6197	0.915061	53.5944	11.6197	0.915731	34.9759	11.6197	0.916398
Inf	Inf	0	Inf	Inf	0	Inf	Inf	0	Inf	Inf	0	Inf	Inf	0	Inf	Inf	0	Inf	Inf	0	1098.76	11.8502	0.915523	424.524	11.8502	0.916178	191.453	11.8502	0.916826	95.5482	11.8502	0.917471	53.8458	11.8502	0.918112	35.2272	11.8502	0.91875
Inf	Inf	0	Inf	Inf	0	Inf	Inf	0	Inf	Inf	0	Inf	Inf	0	Inf	Inf	0	Inf	Inf	0	1099.02	12.0853	0.91796	424.78	12.0853	0.918586	191.709	12.0853	0.919206	95.8041	12.0853	0.919822	54.1016	12.0853	0.920434	35.4827	12.0853	0.921044
Inf	Inf	0	Inf	Inf	0	Inf	Inf	0	Inf	Inf	0	Inf	Inf	0	Inf	Inf	0	Inf	Inf	0	1099.28	12.3251	0.920336	425.041	12.3251	0.920933	191.969	12.3251	0.921526	96.0644	12.3251	0.922114	54.3617	12.3251	0.9227	35.7427	12.3251	0.923283
Inf	Inf	0	Inf	Inf	0	Inf	Inf	0	Inf	Inf	0	Inf	Inf	0	Inf	Inf	0	Inf	Inf	0	1099.55	12.5696	0.92265	425.306	12.5696	0.923221	192.234	12.5696	0.923787	96.3293	12.5696	0.92435	54.6264	12.5696	0.924909	36.0072	12.5696	0.925467
Inf	Inf	0	Inf	Inf	0	Inf	Inf	0	Inf	Inf	0	Inf	Inf	0	Inf	Inf	0	Inf	Inf	0	1099.82	12.8189	0.924906	425.576	12.8189	0.925451	192.504	12.8189	0.925991	96.5987	12.8189	0.926529	54.8957	12.8189	0.927063	36.2764	12.8189	0.927596
Inf	Inf	0	Inf	Inf	0	Inf	Inf	0	Inf	Inf	0	Inf	Inf	0	Inf	Inf	0	Inf	Inf	0	1100.09	13.0732	0.927102	425.85	13.0732	0.927623	192.778	13.0732	0.928139	96.8729	13.0732	0.928652	55.1697	13.0732	0.929163	36.5502	13.0732	0.929672
Inf	Inf	0	Inf	Inf	0	Inf	Inf	0	Inf	Inf	0	Inf	Inf	0	Inf	Inf	0	Inf	Inf	0	1100.37	13.3326	0.929242	426.13	13.3326	0.929739	193.057	13.3326	0.930232	97.1518	13.3326	0.930722	55.4485	13.3326	0.93121	36.8289	13.3326	0.931696
Inf	Inf	0	Inf	Inf	0	Inf	Inf	0	Inf	Inf	0	Inf	Inf	0	Inf	Inf	0	Inf	Inf	0	1100.65	13.5971	0.931325	426.414	13.5971	0.9318	193.341	13.5971	0.93227	97.4357	13.5971	0.932738	55.7323	13.5971	0.933204	37.1125	13.5971	0.933669
Inf	Inf	0	Inf	Inf	0	Inf	Inf	0	Inf	Inf	0	Inf	Inf	0	Inf	Inf	0	Inf	Inf	0	1100.94	13.8668	0.933354	426.703	13.8668	0.933807	193.63	13.8668	0.934256	97.7246	13.8668	0.934703	56.021	13.8668	0.935147	37.4011	13.8668	0.935591
Inf	Inf	0	Inf	Inf	0	Inf	Inf	0	Inf	Inf	0	Inf	Inf	0	Inf	Inf	0	Inf	Inf	0	1101.24	14.1419	0.935328	426.997	14.1419	0.93576	193.924	14.1419	0.936189	98.0186	14.1419	0.936616	56.3149	14.1419	0.93704	37.6948	14.1419	0.937464
Inf	Inf	0	Inf	Inf	0	Inf	Inf	0	Inf	Inf	0	Inf	Inf	0	Inf	Inf	0	Inf	Inf	0	1101.54	14.4225	0.93725	427.297	14.4225	0.937662	194.224	14.4225	0.938071	98.3179	14.4225	0.938478	56.614	14.4225	0.938884	37.9938	14.4225	0.939288
Inf	Inf	0	Inf	Inf	0	Inf	Inf	0	Inf	Inf	0	Inf	Inf	0	Inf	Inf	0	Inf	Inf	0	1101.84	14.7086	0.93912	427.602	14.7086	0.939514	194.528	14.7086	0.939904	98.6224	14.7086	0.940292	56.9184	14.7086	0.940679	38.2981	14.7086	0.941065
Inf	Inf	0	Inf	Inf	0	Inf	Inf	0	Inf	Inf	0	Inf	Inf	0	Inf	Inf	0	Inf	Inf	0	1102.15	15.0004	0.94094	427.912	15.0004	0.941315	194.839	15.0004	0.941687	98.9325	15.0004	0.942058	57.2283	15.0004	0.942427	38.6079	15.0004	0.942796
Inf	Inf	0	Inf	Inf	0	Inf	Inf	0	Inf	Inf	0	Inf	Inf	0	Inf	Inf	0	Inf	Inf	0	1102.47	15.298	0.94271	428.228	15.298	0.943068	195.154	15.298	0.943423	99.2481	15.298	0.943776	57.5438	15.298	0.944129	38.9233	15.298	0.94448
Inf	Inf	0	Inf	Inf	0	Inf	Inf	0	Inf	Inf	0	Inf	Inf	0	Inf	Inf	0	Inf	Inf	0	1102.79	15.6015	0.944432	428.549	15.6015	0.944773	195.476	15.6015	0.945112	99.5693	15.6015	0.945449	57.865	15.6015	0.945785	39.2443	15.6015	0.946121
Inf	Inf	0	Inf	Inf	0	Inf	Inf	0	Inf	Inf	0	Inf	Inf	0	Inf	Inf	0	Inf	Inf	0	1103.12	15.911	0.946107	428.876	15.911	0.946432	195.803	15.911	0.946755	99.8964	15.911	0.947076	58.192	15.911	0.947397	39.5712	15.911	0.947717
Inf	Inf	0	Inf	Inf	0	Inf	Inf	0	Inf	Inf	0	Inf	Inf	0	Inf	Inf	0	Inf	Inf	0	1103.45	16.2267	0.947735	429.21	16.2267	0.948045	196.136	16.2267	0.948353	100.229	16.2267	0.948659	58.5249	16.2267	0.948965	39.904	16.2267	0.94927
Inf	Inf	0	Inf	Inf	0	Inf	Inf	0	Inf	Inf	0	Inf	Inf	0	Inf	Inf	0	Inf	Inf	0	1103.79	16.5486	0.949318	429.549	16.5486	0.949614	196.475	16.5486	0.949907	100.569	16.5486	0.950199	58.8638	16.5486	0.950491	40.2428	16.5486	0.950782
Inf	Inf	0	Inf	Inf	0	Inf	Inf	0	Inf	Inf	0	Inf	Inf	0	Inf	Inf	0	Inf	Inf	0	1104.14	16.8769	0.950857	429.894	16.8769	0.951139	196.821	16.8769	0.951418	100.914	16.8769	0.951697	59.2089	16.8769	0.951975	40.5878	16.8769	0.952253
Inf	Inf	0	Inf	Inf	0	Inf	Inf	0	Inf	Inf	0	Inf	Inf	0	Inf	Inf	0	Inf	Inf	0	1104.49	17.2117	0.952353	430.246	17.2117	0.952621	197.172	17.2117	0.952888	101.265	17.2117	0.953154	59.5604	17.2117	0.953419	40.9392	17.2117	0.953683
Inf	Inf	0	Inf	Inf	0	Inf	Inf	0	Inf	Inf	0	Inf	Inf	0	Inf	Inf	0	Inf	Inf	0	1104.85	17.5531	0.953807	430.604	17.5531	0.954063	197.53	17.5531	0.954317	101.623	17.5531	0.95457	59.9182	17.5531	0.954822	41.2969	17.5531	0.955075
Inf	Inf	0	Inf	Inf	0	Inf	Inf	0	Inf	Inf	0	Inf	Inf	0	Inf	Inf	0	Inf	Inf	0	1105.21	17.9014	0.95522	430.969	17.9014	0.955463	197.895	17.9014	0.955705	101.988	17.9014	0.955947	60.2827	17.9014	0.956187	41.6613	17.9014	0.956428
Inf	Inf	0	Inf	Inf	0	Inf	Inf	0	Inf	Inf	0	Inf	Inf	0	Inf	Inf	0	Inf	Inf	0	1105.58	18.2565	0.956593	431.34	18.2565	0.956824	198.266	18.2565	0.957055	102.359	18.2565	0.957285	60.6538	18.2565	0.957514	42.0323	18.2565	0.957744
Inf	Inf	0	Inf	Inf	0	Inf	Inf	0	Inf	Inf	0	Inf	Inf	0	Inf	Inf	0	Inf	Inf	0	1105.96	18.6187	0.957926	431.719	18.6187	0.958147	198.644	18.6187	0.958367	102.737	18.6187	0.958585	61.0318	18.6187	0.958804	42.4102	18.6187	0.959023
Inf	Inf	0	Inf	Inf	0	Inf	Inf	0	Inf	Inf	0	Inf	Inf	0	Inf	Inf	0	Inf	Inf	0	1106.35	18.988	0.959221	432.104	18.988	0.959432	199.03	18.988	0.959641	103.122	18.988	0.959849	61.4168	18.988	0.960058	42.7951	18.988	0.960266
Inf	Inf	0	Inf	Inf	0	Inf	Inf	0	Inf	Inf	0	Inf	Inf	0	Inf	Inf	0	Inf	Inf	0	1106.74	19.3647	0.96048	432.496	19.3647	0.96068	199.422	19.3647	0.960879	103.514	19.3647	0.961078	61.8089	19.3647	0.961276	43.1872	19.3647	0.961475
Inf	Inf	0	Inf	Inf	0	Inf	Inf	0	Inf	Inf	0	Inf	Inf	0	Inf	Inf	0	Inf	Inf	0	1107.14	19.7489	0.961701	432.896	19.7489	0.961892	199.821	19.7489	0.962082	103.914	19.7489	0.962271	62.2083	19.7489	0.96246	43.5865	19.7489	0.962649
Inf	Inf	0	Inf	Inf	0	Inf	Inf	0	Inf	Inf	0	Inf	Inf	0	Inf	Inf	0	Inf	Inf	0	1107.55	20.1407	0.962888	433.303	20.1407	0.963069	200.228	20.1407	0.96325	104.321	20.1407	0.96343	62.6152	20.1407	0.96361	43.9932	20.1407	0.96379
Inf	Inf	0	Inf	Inf	0	Inf	Inf	0	Inf	Inf	0	Inf	Inf	0	Inf	Inf	0	Inf	Inf	0	1107.96	20.5403	0.96404	433.718	20.5403	0.964213	200.643	20.5403	0.964384	104.735	20.5403	0.964556	63.0296	20.5403	0.964727	44.4076	20.5403	0.964899
Inf	Inf	0	Inf	Inf	0	Inf	Inf	0	Inf	Inf	0	Inf	Inf	0	Inf	Inf	0	Inf	Inf	0	1108.38	20.9477	0.965158	434.14	20.9477	0.965322	201.065	20.9477	0.965486	105.157	20.9477	0.965649	63.4517	20.9477	0.965813	44.8296	20.9477	0.965976
Inf	Inf	0	Inf	Inf	0	Inf	Inf	0	Inf	Inf	0	Inf	Inf	0	Inf	Inf	0	Inf	Inf	0	1108.81	21.3633	0.966244	434.57	21.3633	0.9664	201.495	21.3633	0.966556	105.588	21.3633	0.966711	63.8818	21.3633	0.966867	45.2596	21.3633	0.967022
Inf	Inf	0	Inf	Inf	0	Inf	Inf	0	Inf	Inf	0	Inf	Inf	0	Inf	Inf	0	Inf	Inf	0	1109.25	21.7871	0.967297	435.009	21.7871	0.967446	201.934	21.7871	0.967594	106.026	21.7871	0.967742	64.3199	21.7871	0.96789	45.6977	21.7871	0.968038
Inf	Inf	0	Inf	Inf	0	Inf	Inf	0	Inf	Inf	0	Inf	Inf	0	Inf	Inf	0	Inf	Inf	0	1109.7	22.2194	0.96832	435.455	22.2194	0.968462	202.38	22.2194	0.968603	106.472	22.2194	0.968743	64.7662	22.2194	0.968884	46.1439	22.2194	0.969025
Inf	Inf	0	Inf	Inf	0	Inf	Inf	0	Inf	Inf	0	Inf	Inf	0	Inf	Inf	0	Inf	Inf	0	1110.15	22.6602	0.969312	435.91	22.6602	0.969447	202.835	22.6602	0.969581	106.927	22.6602	0.969715	65.2209	22.6602	0.969849	46.5986	22.6602	0.969984
Inf	Inf	0	Inf	Inf	0	Inf	Inf	0	Inf	Inf	0	Inf	Inf	0	Inf	Inf	0	Inf	Inf	0	1110.62	23.1097	0.970275	436.374	23.1097	0.970403	203.298	23.1097	0.970531	107.39	23.1097	0.970659	65.6842	23.1097	0.970786	47.0618	23.1097	0.970914
Inf	Inf	0	Inf	Inf	0	Inf	Inf	0	Inf	Inf	0	Inf	Inf	0	Inf	Inf	0	Inf	Inf	0	1111.09	23.5682	0.971209	436.846	23.5682	0.971331	203.771	23.5682	0.971453	107.862	23.5682	0.971574	66.1563	23.5682	0.971696	47.5338	23.5682	0.971817
Inf	Inf	0	Inf	Inf	0	Inf	Inf	0	Inf	Inf	0	Inf	Inf	0	Inf	Inf	0	Inf	Inf	0	1111.57	24.0357	0.972116	437.327	24.0357	0.972232	204.252	24.0357	0.972347	108.343	24.0357	0.972463	66.6372	24.0357	0.972578	48.0147	24.0357	0.972694
Inf	Inf	0	Inf	Inf	0	Inf	Inf	0	Inf	Inf	0	Inf	Inf	0	Inf	Inf	0	Inf	Inf	0	1112.06	24.5125	0.972995	437.817	24.5125	0.973105	204.742	24.5125	0.973215	108.834	24.5125	0.973325	67.1273	24.5125	0.973435	48.5047	24.5125	0.973545
Inf	Inf	0	Inf	Inf	0	Inf	Inf	0	Inf	Inf	0	Inf	Inf	0	Inf	Inf	0	Inf	Inf	0	1112.56	24.9988	0.973847	438.317	24.9988	0.973952	205.241	24.9988	0.974057	109.333	24.9988	0.974161	67.6266	24.9988	0.974266	49.004	24.9988	0.974371
Inf	Inf	0	Inf	Inf	0	Inf	Inf	0	Inf	Inf	0	Inf	Inf	0	Inf	Inf	0	Inf	Inf	0	1113.07	25.4948	0.974675	438.826	25.4948	0.974774	205.75	25.4948	0.974874	109.842	25.4948	0.974973	68.1354	25.4948	0.975073	49.5128	25.4948	0.975172
Inf	Inf	0	Inf	Inf	0	Inf	Inf	0	Inf	Inf	0	Inf	Inf	0	Inf	Inf	0	Inf	Inf	0	1113.59	26.0006	0.975477	439.344	26.0006	0.975572	206.269	26.0006	0.975666	110.36	26.0006	0.975761	68.6539	26.0006	0.975855	50.0312	26.0006	0.97595
Inf	Inf	0	Inf	Inf	0	Inf	Inf	0	Inf	Inf	0	Inf	Inf	0	Inf	Inf	0	Inf	Inf	0	1114.12	26.5164	0.976254	439.873	26.5164	0.976345	206.797	26.5164	0.976435	110.889	26.5164	0.976524	69.1823	26.5164	0.976614	50.5595	26.5164	0.976705
Inf	Inf	0	Inf	Inf	0	Inf	Inf	0	Inf	Inf	0	Inf	Inf	0	Inf	Inf	0	Inf	Inf	0	1114.65	27.0424	0.977009	440.411	27.0424	0.977094	207.336	27.0424	0.97718	111.427	27.0424	0.977265	69.7207	27.0424	0.977351	51.0979	27.0424	0.977437
Inf	Inf	0	Inf	Inf	0	Inf	Inf	0	Inf	Inf	0	Inf	Inf	0	Inf	Inf	0	Inf	Inf	0	1115.2	27.5789	0.97774	440.96	27.5789	0.977821	207.885	27.5789	0.977903	111.976	27.5789	0.977984	70.2695	27.5789	0.978065	51.6466	27.5789	0.978147
Inf	Inf	0	Inf	Inf	0	Inf	Inf	0	Inf	Inf	0	Inf	Inf	0	Inf	Inf	0	Inf	Inf	0	1115.76	28.126	0.978449	441.52	28.126	0.978526	208.444	28.126	0.978604	112.535	28.126	0.978681	70.8287	28.126	0.978758	52.2057	28.126	0.978836
Inf	Inf	0	Inf	Inf	0	Inf	Inf	0	Inf	Inf	0	Inf	Inf	0	Inf	Inf	0	Inf	Inf	0	1116.33	28.684	0.979136	442.09	28.684	0.97921	209.014	28.684	0.979283	113.105	28.684	0.979357	71.3985	28.684	0.97943	52.7756	28.684	0.979504
Inf	Inf	0	Inf	Inf	0	Inf	Inf	0	Inf	Inf	0	Inf	Inf	0	Inf	Inf	0	Inf	Inf	0	1116.91	29.2531	0.979802	442.671	29.2531	0.979872	209.595	29.2531	0.979942	113.686	29.2531	0.980012	71.9794	29.2531	0.980082	53.3563	29.2531	0.980152
Inf	Inf	0	Inf	Inf	0	Inf	Inf	0	Inf	Inf	0	Inf	Inf	0	Inf	Inf	0	Inf	Inf	0	1117.51	29.8334	0.980448	443.263	29.8334	0.980514	210.187	29.8334	0.980581	114.278	29.8334	0.980647	72.5713	29.8334	0.980714	53.9482	29.8334	0.98078
Inf	Inf	0	Inf	Inf	0	Inf	Inf	0	Inf	Inf	0	Inf	Inf	0	Inf	Inf	0	Inf	Inf	0	1118.11	30.4252	0.981074	443.866	30.4252	0.981137	210.79	30.4252	0.9812	114.881	30.4252	0.981263	73.1746	30.4252	0.981326	54.5515	30.4252	0.98139
Inf	Inf	0	Inf	Inf	0	Inf	Inf	0	Inf	Inf	0	Inf	Inf	0	Inf	Inf	0	Inf	Inf	0	1118.72	31.0288	0.98168	444.481	31.0288	0.98174	211.405	31.0288	0.9818	115.496	31.0288	0.98186	73.7895	31.0288	0.98192	55.1663	31.0288	0.98198
Inf	Inf	0	Inf	Inf	0	Inf	Inf	0	Inf	Inf	0	Inf	Inf	0	Inf	Inf	0	Inf	Inf	0	1119.35	31.6444	0.982268	445.108	31.6444	0.982325	212.032	31.6444	0.982382	116.123	31.6444	0.982439	74.4162	31.6444	0.982496	55.793	31.6444	0.982553
Inf	Inf	0	Inf	Inf	0	Inf	Inf	0	Inf	Inf	0	Inf	Inf	0	Inf	Inf	0	Inf	Inf	0	1119.99	32.2722	0.982837	445.747	32.2722	0.982891	212.671	32.2722	0.982946	116.762	32.2722	0.983	75.055	32.2722	0.983054	56.4318	32.2722	0.983109
Inf	Inf	0	Inf	Inf	0	Inf	Inf	0	Inf	Inf	0	Inf	Inf	0	Inf	Inf	0	Inf	Inf	0	1120.64	32.9124	0.983389	446.398	32.9124	0.983441	213.322	32.9124	0.983492	117.413	32.9124	0.983543	75.7061	32.9124	0.983595	57.0828	32.9124	0.983647
Inf	Inf	0	Inf	Inf	0	Inf	Inf	0	Inf	Inf	0	Inf	Inf	0	Inf	Inf	0	Inf	Inf	0	1121.31	33.5653	0.983924	447.062	33.5653	0.983973	213.986	33.5653	0.984021	118.077	33.5653	0.98407	76.3697	33.5653	0.984119	57.7464	33.5653	0.984169
Inf	Inf	0	Inf	Inf	0	Inf	Inf	0	Inf	Inf	0	Inf	Inf	0	Inf	Inf	0	Inf	Inf	0	1121.98	34.2312	0.984442	447.738	34.2312	0.984488	214.662	34.2312	0.984535	118.753	34.2312	0.984581	77.0462	34.2312	0.984628	58.4229	34.2312	0.984674
Inf	Inf	0	Inf	Inf	0	Inf	Inf	0	Inf	Inf	0	Inf	Inf	0	Inf	Inf	0	Inf	Inf	0	1122.67	34.9103	0.984943	448.428	34.9103	0.984988	215.352	34.9103	0.985032	119.443	34.9103	0.985076	77.7357	34.9103	0.98512	59.1123	34.9103	0.985165
Inf	Inf	0	Inf	Inf	0	Inf	Inf	0	Inf	Inf	0	Inf	Inf	0	Inf	Inf	0	Inf	Inf	0	1123.37	35.6029	0.985429	449.131	35.6029	0.985471	216.055	35.6029	0.985513	120.146	35.6029	0.985555	78.4385	35.6029	0.985597	59.8152	35.6029	0.98564
Inf	Inf	0	Inf	Inf	0	Inf	Inf	0	Inf	Inf	0	Inf	Inf	0	Inf	Inf	0	Inf	Inf	0	1124.09	36.3092	0.9859	449.847	36.3092	0.98594	216.771	36.3092	0.98598	120.862	36.3092	0.98602	79.155	36.3092	0.98606	60.5316	36.3092	0.9861
Inf	Inf	0	Inf	Inf	0	Inf	Inf	0	Inf	Inf	0	Inf	Inf	0	Inf	Inf	0	Inf	Inf	0	1124.82	37.0295	0.986356	450.578	37.0295	0.986394	217.502	37.0295	0.986432	121.592	37.0295	0.98647	79.8853	37.0295	0.986508	61.2619	37.0295	0.986546
Inf	Inf	0	Inf	Inf	0	Inf	Inf	0	Inf	Inf	0	Inf	Inf	0	Inf	Inf	0	Inf	Inf	0	1125.57	37.7641	0.986798	451.322	37.7641	0.986834	218.246	37.7641	0.98687	122.337	37.7641	0.986906	80.6298	37.7641	0.986942	62.0064	37.7641	0.986978
Inf	Inf	0	Inf	Inf	0	Inf	Inf	0	Inf	Inf	0	Inf	Inf	0	Inf	Inf	0	Inf	Inf	0	1126.33	38.5133	0.987226	452.081	38.5133	0.98726	219.005	38.5133	0.987294	123.096	38.5133	0.987328	81.3888	38.5133	0.987363	62.7653	38.5133	0.987397
Inf	Inf	0	Inf	Inf	0	Inf	Inf	0	Inf	Inf	0	Inf	Inf	0	Inf	Inf	0	Inf	Inf	0	1127.1	39.2774	0.98764	452.855	39.2774	0.987673	219.779	39.2774	0.987705	123.87	39.2774	0.987737	82.1624	39.2774	0.98777	63.5389	39.2774	0.987803
Inf	Inf	0	Inf	Inf	0	Inf	Inf	0	Inf	Inf	0	Inf	Inf	0	Inf	Inf	0	Inf	Inf	0	1127.89	40.0566	0.988042	453.644	40.0566	0.988072	220.568	40.0566	0.988103	124.658	40.0566	0.988134	82.9511	40.0566	0.988165	64.3276	40.0566	0.988196
Inf	Inf	0	Inf	Inf	0	Inf	Inf	0	Inf	Inf	0	Inf	Inf	0	Inf	Inf	0	Inf	Inf	0	1128.69	40.8512	0.98843	454.448	40.8512	0.988459	221.372	40.8512	0.988488	125.462	40.8512	0.988518	83.7552	40.8512	0.988547	65.1316	40.8512	0.988577
Inf	Inf	0	Inf	Inf	0	Inf	Inf	0	Inf	Inf	0	Inf	Inf	0	Inf	Inf	0	Inf	Inf	0	1129.51	41.6617	0.988806	455.268	41.6617	0.988834	222.191	41.6617	0.988862	126.282	41.6617	0.98889	84.5748	41.6617	0.988917	65.9512	41.6617	0.988946
Inf	Inf	0	Inf	Inf	0	Inf	Inf	0	Inf	Inf	0	Inf	Inf	0	Inf	Inf	0	Inf	Inf	0	1130.35	42.4882	0.989171	456.103	42.4882	0.989197	223.027	42.4882	0.989223	127.118	42.4882	0.98925	85.4104	42.4882	0.989276	66.7868	42.4882	0.989303
Inf	Inf	0	Inf	Inf	0	Inf	Inf	0	Inf	Inf	0	Inf	Inf	0	Inf	Inf	0	Inf	Inf	0	1131.2	43.3311	0.989523	456.955	43.3311	0.989548	223.879	43.3311	0.989573	127.97	43.3311	0.989598	86.2623	43.3311	0.989623	67.6387	43.3311	0.989649
Inf	Inf	0	Inf	Inf	0	Inf	Inf	0	Inf	Inf	0	Inf	Inf	0	Inf	Inf	0	Inf	Inf	0	1132.07	44.1907	0.989865	457.824	44.1907	0.989888	224.747	44.1907	0.989912	128.838	44.1907	0.989936	87.1308	44.1907	0.98996	68.5072	44.1907	0.989984
Inf	Inf	0	Inf	Inf	0	Inf	Inf	0	Inf	Inf	0	Inf	Inf	0	Inf	Inf	0	Inf	Inf	0	1132.95	45.0674	0.990195	458.709	45.0674	0.990218	225.633	45.0674	0.99024	129.724	45.0674	0.990263	88.0162	45.0674	0.990286	69.3926	45.0674	0.990309
Inf	Inf	0	Inf	Inf	0	Inf	Inf	0	Inf	Inf	0	Inf	Inf	0	Inf	Inf	0	Inf	Inf	0	1133.86	45.9614	0.990515	459.612	45.9614	0.990537	226.536	45.9614	0.990558	130.626	45.9614	0.99058	88.9189	45.9614	0.990601	70.2952	45.9614	0.990623
Inf	Inf	0	Inf	Inf	0	Inf	Inf	0	Inf	Inf	0	Inf	Inf	0	Inf	Inf	0	Inf	Inf	0	1134.78	46.8732	0.990825	460.532	46.8732	0.990846	227.456	46.8732	0.990866	131.547	46.8732	0.990886	89.8392	46.8732	0.990907	71.2155	46.8732	0.990927
Inf	Inf	0	Inf	Inf	0	Inf	Inf	0	Inf	Inf	0	Inf	Inf	0	Inf	Inf	0	Inf	Inf	0	1135.71	47.8031	0.991125	461.471	47.8031	0.991144	228.394	47.8031	0.991164	132.485	47.8031	0.991183	90.7775	47.8031	0.991202	72.1538	47.8031	0.991222
Inf	Inf	0	Inf	Inf	0	Inf	Inf	0	Inf	Inf	0	Inf	Inf	0	Inf	Inf	0	Inf	Inf	0	1136.67	48.7515	0.991415	462.427	48.7515	0.991434	229.351	48.7515	0.991452	133.442	48.7515	0.99147	91.7341	48.7515	0.991489	73.1104	48.7515	0.991507
Inf	Inf	0	Inf	Inf	0	Inf	Inf	0	Inf	Inf	0	Inf	Inf	0	Inf	Inf	0	Inf	Inf	0	1137.65	49.7186	0.991696	463.403	49.7186	0.991714	230.326	49.7186	0.991731	134.417	49.7186	0.991749	92.7095	49.7186	0.991766	74.0857	49.7186	0.991784
Inf	Inf	0	Inf	Inf	0	Inf	Inf	0	Inf	Inf	0	Inf	Inf	0	Inf	Inf	0	Inf	Inf	0	1138.64	50.705	0.991968	464.397	50.705	0.991985	231.321	50.705	0.992001	135.411	50.705	0.992018	93.7039	50.705	0.992035	75.0801	50.705	0.992051
Inf	Inf	0	Inf	Inf	0	Inf	Inf	0	Inf	Inf	0	Inf	Inf	0	Inf	Inf	0	Inf	Inf	0	1139.66	51.7109	0.992232	465.411	51.7109	0.992247	232.335	51.7109	0.992263	136.425	51.7109	0.992279	94.7177	51.7109	0.992294	76.0939	51.7109	0.99231
Inf	Inf	0	Inf	Inf	0	Inf	Inf	0	Inf	Inf	0	Inf	Inf	0	Inf	Inf	0	Inf	Inf	0	1140.69	52.7368	0.992486	466.445	52.7368	0.992501	233.368	52.7368	0.992516	137.459	52.7368	0.992531	95.7514	52.7368	0.992546	77.1276	52.7368	0.992561
Inf	Inf	0	Inf	Inf	0	Inf	Inf	0	Inf	Inf	0	Inf	Inf	0	Inf	Inf	0	Inf	Inf	0	1141.74	53.783	0.992733	467.499	53.783	0.992747	234.422	53.783	0.992761	138.513	53.783	0.992775	96.8054	53.783	0.99279	78.1815	53.783	0.992804
Inf	Inf	0	Inf	Inf	0	Inf	Inf	0	Inf	Inf	0	Inf	Inf	0	Inf	Inf	0	Inf	Inf	0	1142.82	54.85	0.992972	468.574	54.85	0.992985	235.497	54.85	0.992998	139.587	54.85	0.993012	97.88	54.85	0.993025	79.2561	54.85	0.993039
Inf	Inf	0	Inf	Inf	0	Inf	Inf	0	Inf	Inf	0	Inf	Inf	0	Inf	Inf	0	Inf	Inf	0	1143.91	55.9381	0.993203	469.669	55.9381	0.993215	236.593	55.9381	0.993228	140.683	55.9381	0.993241	98.9756	55.9381	0.993254	80.3518	55.9381	0.993267
Inf	Inf	0	Inf	Inf	0	Inf	Inf	0	Inf	Inf	0	Inf	Inf	0	Inf	Inf	0	Inf	Inf	0	1145.03	57.0478	0.993426	470.786	57.0478	0.993438	237.71	57.0478	0.99345	141.8	57.0478	0.993462	100.093	57.0478	0.993474	81.4689	57.0478	0.993487
Inf	Inf	0	Inf	Inf	0	Inf	Inf	0	Inf	Inf	0	Inf	Inf	0	Inf	Inf	0	Inf	Inf	0	1146.17	58.1796	0.993642	471.926	58.1796	0.993654	238.849	58.1796	0.993665	142.939	58.1796	0.993677	101.232	58.1796	0.993688	82.6079	58.1796	0.9937
Inf	Inf	0	Inf	Inf	0	Inf	Inf	0	Inf	Inf	0	Inf	Inf	0	Inf	Inf	0	Inf	Inf	0	1147.33	59.3338	0.993852	473.087	59.3338	0.993862	240.01	59.3338	0.993873	144.101	59.3338	0.993884	102.393	59.3338	0.993895	83.7693	59.3338	0.993906
Inf	Inf	0	Inf	Inf	0	Inf	Inf	0	Inf	Inf	0	Inf	Inf	0	Inf	Inf	0	Inf	Inf	0	1148.52	60.5109	0.994054	474.271	60.5109	0.994064	241.195	60.5109	0.994075	145.285	60.5109	0.994085	103.577	60.5109	0.994095	84.9535	60.5109	0.994106
Inf	Inf	0	Inf	Inf	0	Inf	Inf	0	Inf	Inf	0	Inf	Inf	0	Inf	Inf	0	Inf	Inf	0	1149.72	61.7113	0.99425	475.479	61.7113	0.99426	242.402	61.7113	0.99427	146.492	61.7113	0.994279	104.785	61.7113	0.994289	86.161	61.7113	0.994299
Inf	Inf	0	Inf	Inf	0	Inf	Inf	0	Inf	Inf	0	Inf	Inf	0	Inf	Inf	0	Inf	Inf	0	1150.95	62.9356	0.99444	476.71	62.9356	0.994449	243.633	62.9356	0.994458	147.724	62.9356	0.994467	106.016	62.9356	0.994477	87.3921	62.9356	0.994486
Inf	Inf	0	Inf	Inf	0	Inf	Inf	0	Inf	Inf	0	Inf	Inf	0	Inf	Inf	0	Inf	Inf	0	1152.21	64.1841	0.994623	477.965	64.1841	0.994632	244.889	64.1841	0.994641	148.979	64.1841	0.994649	107.271	64.1841	0.994658	88.6475	64.1841	0.994667
Inf	Inf	0	Inf	Inf	0	Inf	Inf	0	Inf	Inf	0	Inf	Inf	0	Inf	Inf	0	Inf	Inf	0	1153.49	65.4574	0.9948	479.245	65.4574	0.994809	246.169	65.4574	0.994817	150.259	65.4574	0.994826	108.551	65.4574	0.994834	89.9275	65.4574	0.994842
Inf	Inf	0	Inf	Inf	0	Inf	Inf	0	Inf	Inf	0	Inf	Inf	0	Inf	Inf	0	Inf	Inf	0	1154.8	66.756	0.994972	480.551	66.756	0.99498	247.474	66.756	0.994988	151.564	66.756	0.994996	109.857	66.756	0.995004	91.2327	66.756	0.995012
Inf	Inf	0	Inf	Inf	0	Inf	Inf	0	Inf	Inf	0	Inf	Inf	0	Inf	Inf	0	Inf	Inf	0	1156.13	68.0804	0.995138	481.882	68.0804	0.995146	248.805	68.0804	0.995153	152.895	68.0804	0.995161	111.188	68.0804	0.995168	92.5636	68.0804	0.995176
Inf	Inf	0	Inf	Inf	0	Inf	Inf	0	Inf	Inf	0	Inf	Inf	0	Inf	Inf	0	Inf	Inf	0	1157.48	69.431	0.995299	483.239	69.431	0.995306	250.162	69.431	0.995313	154.252	69.431	0.99532	112.545	69.431	0.995328	93.9206	69.431	0.995335
Inf	Inf	0	Inf	Inf	0	Inf	Inf	0	Inf	Inf	0	Inf	Inf	0	Inf	Inf	0	Inf	Inf	0	1158.87	70.8084	0.995454	484.622	70.8084	0.995461	251.546	70.8084	0.995468	155.636	70.8084	0.995475	113.928	70.8084	0.995482	95.3044	70.8084	0.995488
Inf	Inf	0	Inf	Inf	0	Inf	Inf	0	Inf	Inf	0	Inf	Inf	0	Inf	Inf	0	Inf	Inf	0	1160.28	72.2131	0.995605	486.034	72.2131	0.995611	252.957	72.2131	0.995618	157.047	72.2131	0.995624	115.339	72.2131	0.99563	96.7154	72.2131	0.995637
Inf	Inf	0	Inf	Inf	0	Inf	Inf	0	Inf	Inf	0	Inf	Inf	0	Inf	Inf	0	Inf	Inf	0	1161.72	73.6457	0.99575	487.472	73.6457	0.995756	254.396	73.6457	0.995762	158.486	73.6457	0.995768	116.778	73.6457	0.995775	98.1541	73.6457	0.995781
Inf	Inf	0	Inf	Inf	0	Inf	Inf	0	Inf	Inf	0	Inf	Inf	0	Inf	Inf	0	Inf	Inf	0	1163.18	75.1067	0.995891	488.939	75.1067	0.995897	255.863	75.1067	0.995902	159.953	75.1067	0.995908	118.245	75.1067	0.995914	99.6213	75.1067	0.99592
Inf	Inf	0	Inf	Inf	0	Inf	Inf	0	Inf	Inf	0	Inf	Inf	0	Inf	Inf	0	Inf	Inf	0	1164.68	76.5967	0.996027	490.436	76.5967	0.996032	257.359	76.5967	0.996038	161.449	76.5967	0.996043	119.741	76.5967	0.996049	101.117	76.5967	0.996055
Inf	Inf	0	Inf	Inf	0	Inf	Inf	0	Inf	Inf	0	Inf	Inf	0	Inf	Inf	0	Inf	Inf	0	1166.21	78.1163	0.996159	491.961	78.1163	0.996164	258.884	78.1163	0.996169	162.975	78.1163	0.996174	121.267	78.1163	0.99618	102.643	78.1163	0.996185
Inf	Inf	0	Inf	Inf	0	Inf	Inf	0	Inf	Inf	0	Inf	Inf	0	Inf	Inf	0	Inf	Inf	0	1167.76	79.666	0.996286	493.517	79.666	0.996291	260.44	79.666	0.996296	164.53	79.666	0.996301	122.822	79.666	0.996306	104.198	79.666	0.996311
Inf	Inf	0	Inf	Inf	0	Inf	Inf	0	Inf	Inf	0	Inf	Inf	0	Inf	Inf	0	Inf	Inf	0	1169.35	81.2465	0.996409	495.103	81.2465	0.996414	262.026	81.2465	0.996419	166.116	81.2465	0.996423	124.409	81.2465	0.996428	105.785	81.2465	0.996433
Inf	Inf	0	Inf	Inf	0	Inf	Inf	0	Inf	Inf	0	Inf	Inf	0	Inf	Inf	0	Inf	Inf	0	1170.96	82.8583	0.996528	496.72	82.8583	0.996533	263.644	82.8583	0.996537	167.734	82.8583	0.996542	126.026	82.8583	0.996546	107.402	82.8583	0.996551
Inf	Inf	0	Inf	Inf	0	Inf	Inf	0	Inf	Inf	0	Inf	Inf	0	Inf	Inf	0	Inf	Inf	0	1172.61	84.5021	0.996644	498.37	84.5021	0.996648	265.293	84.5021	0.996652	169.383	84.5021	0.996656	127.675	84.5021	0.99666	109.051	84.5021	0.996665
Inf	Inf	0	Inf	Inf	0	Inf	Inf	0	Inf	Inf	0	Inf	Inf	0	Inf	Inf	0	Inf	Inf	0	1174.3	86.1785	0.996755	500.052	86.1785	0.996759	266.975	86.1785	0.996763	171.065	86.1785	0.996767	129.357	86.1785	0.996771	110.733	86.1785	0.996775
Inf	Inf	0	Inf	Inf	0	Inf	Inf	0	Inf	Inf	0	Inf	Inf	0	Inf	Inf	0	Inf	Inf	0	1176.01	87.8881	0.996863	501.767	87.8881	0.996867	268.69	87.8881	0.99687	172.78	87.8881	0.996874	131.072	87.8881	0.996878	112.448	87.8881	0.996882
Inf	Inf	0	Inf	Inf	0	Inf	Inf	0	Inf	Inf	0	Inf	Inf	0	Inf	Inf	0	Inf	Inf	0	1177.76	89.6317	0.996967	503.516	89.6317	0.996971	270.439	89.6317	0.996974	174.529	89.6317	0.996978	132.821	89.6317	0.996982	114.197	89.6317	0.996985
Inf	Inf	0	Inf	Inf	0	Inf	Inf	0	Inf	Inf	0	Inf	Inf	0	Inf	Inf	0	Inf	Inf	0	1179.54	91.4098	0.997068	505.299	91.4098	0.997071	272.222	91.4098	0.997075	176.313	91.4098	0.997078	134.605	91.4098	0.997082	115.981	91.4098	0.997085
Inf	Inf	0	Inf	Inf	0	Inf	Inf	0	Inf	Inf	0	Inf	Inf	0	Inf	Inf	0	Inf	Inf	0	1181.36	93.2233	0.997165	507.118	93.2233	0.997169	274.041	93.2233	0.997172	178.131	93.2233	0.997175	136.424	93.2233	0.997178	117.799	93.2233	0.997182
Inf	Inf	0	Inf	Inf	0	Inf	Inf	0	Inf	Inf	0	Inf	Inf	0	Inf	Inf	0	Inf	Inf	0	1183.22	95.0727	0.99726	508.973	95.0727	0.997263	275.896	95.0727	0.997266	179.986	95.0727	0.997269	138.278	95.0727	0.997272	119.654	95.0727	0.997275
Inf	Inf	0	Inf	Inf	0	Inf	Inf	0	Inf	Inf	0	Inf	Inf	0	Inf	Inf	0	Inf	Inf	0	1185.11	96.9588	0.997351	510.864	96.9588	0.997354	277.787	96.9588	0.997357	181.877	96.9588	0.99736	140.169	96.9588	0.997363	121.545	96.9588	0.997366
Inf	Inf	0	Inf	Inf	0	Inf	Inf	0	Inf	Inf	0	Inf	Inf	0	Inf	Inf	0	Inf	Inf	0	1187.04	98.8823	0.997439	512.792	98.8823	0.997442	279.715	98.8823	0.997445	183.806	98.8823	0.997447	142.098	98.8823	0.99745	123.474	98.8823	0.997453
Inf	Inf	0	Inf	Inf	0	Inf	Inf	0	Inf	Inf	0	Inf	Inf	0	Inf	Inf	0	Inf	Inf	0	1189	100.844	0.997524	514.759	100.844	0.997527	281.682	100.844	0.99753	185.772	100.844	0.997532	144.064	100.844	0.997535	125.44	100.844	0.997538
Inf	Inf	0	Inf	Inf	0	Inf	Inf	0	Inf	Inf	0	Inf	Inf	0	Inf	Inf	0	Inf	Inf	0	1191.01	102.845	0.997607	516.764	102.845	0.997609	283.687	102.845	0.997612	187.778	102.845	0.997614	146.07	102.845	0.997617	127.446	102.845	0.997619
Inf	Inf	0	Inf	Inf	0	Inf	Inf	0	Inf	Inf	0	Inf	Inf	0	Inf	Inf	0	Inf	Inf	0	1193.05	104.885	0.997687	518.809	104.885	0.997689	285.733	104.885	0.997691	189.823	104.885	0.997694	148.115	104.885	0.997696	129.491	104.885	0.997699
Inf	Inf	0	Inf	Inf	0	Inf	Inf	0	Inf	Inf	0	Inf	Inf	0	Inf	Inf	0	Inf	Inf	0	1195.14	106.966	0.997764	520.895	106.966	0.997766	287.818	106.966	0.997768	191.908	106.966	0.99777	150.2	106.966	0.997773	131.576	106.966	0.997775
Inf	Inf	0	Inf	Inf	0	Inf	Inf	0	Inf	Inf	0	Inf	Inf	0	Inf	Inf	0	Inf	Inf	0	1197.27	109.088	0.997838	523.022	109.088	0.99784	289.945	109.088	0.997843	194.035	109.088	0.997845	152.327	109.088	0.997847	133.703	109.088	0.997849
Inf	Inf	0	Inf	Inf	0	Inf	Inf	0	Inf	Inf	0	Inf	Inf	0	Inf	Inf	0	Inf	Inf	0	1199.43	111.252	0.99791	525.19	111.252	0.997912	292.113	111.252	0.997914	196.204	111.252	0.997916	154.496	111.252	0.997919	135.872	111.252	0.997921
Inf	Inf	0	Inf	Inf	0	Inf	Inf	0	Inf	Inf	0	Inf	Inf	0	Inf	Inf	0	Inf	Inf	0	1201.65	113.459	0.99798	527.402	113.459	0.997982	294.325	113.459	0.997984	198.415	113.459	0.997986	156.707	113.459	0.997988	138.083	113.459	0.99799
Inf	Inf	0	Inf	Inf	0	Inf	Inf	0	Inf	Inf	0	Inf	Inf	0	Inf	Inf	0	Inf	Inf	0	1203.9	115.71	0.998048	529.657	115.71	0.998049	296.58	115.71	0.998051	200.671	115.71	0.998053	158.963	115.71	0.998055	140.339	115.71	0.998057
Inf	Inf	0	Inf	Inf	0	Inf	Inf	0	Inf	Inf	0	Inf	Inf	0	Inf	Inf	0	Inf	Inf	0	1206.2	118.005	0.998113	531.957	118.005	0.998115	298.88	118.005	0.998116	202.97	118.005	0.998118	161.263	118.005	0.99812	142.638	118.005	0.998121
Inf	Inf	0	Inf	Inf	0	Inf	Inf	0	Inf	Inf	0	Inf	Inf	0	Inf	Inf	0	Inf	Inf	0	1208.55	120.346	0.998176	534.303	120.346	0.998177	301.226	120.346	0.998179	205.316	120.346	0.998181	163.608	120.346	0.998182	144.984	120.346	0.998184
Inf	Inf	0	Inf	Inf	0	Inf	Inf	0	Inf	Inf	0	Inf	Inf	0	Inf	Inf	0	Inf	Inf	0	1210.94	122.734	0.998237	536.694	122.734	0.998238	303.618	122.734	0.99824	207.708	122.734	0.998241	166	122.734	0.998243	147.376	122.734	0.998245
Inf	Inf	0	Inf	Inf	0	Inf	Inf	0	Inf	Inf	0	Inf	Inf	0	Inf	Inf	0	Inf	Inf	0	1213.38	125.169	0.998296	539.133	125.169	0.998297	306.057	125.169	0.998299	210.147	125.169	0.9983	168.439	125.169	0.998302	149.815	125.169	0.998303
Inf	Inf	0	Inf	Inf	0	Inf	Inf	0	Inf	Inf	0	Inf	Inf	0	Inf	Inf	0	Inf	Inf	0	1215.87	127.652	0.998353	541.621	127.652	0.998354	308.544	127.652	0.998355	212.634	127.652	0.998357	170.926	127.652	0.998358	152.302	127.652	0.99836
Inf	Inf	0	Inf	Inf	0	Inf	Inf	0	Inf	Inf	0	Inf	Inf	0	Inf	Inf	0	Inf	Inf	0	1218.4	130.184	0.998408	544.157	130.184	0.998409	311.08	130.184	0.99841	215.171	130.184	0.998412	173.463	130.184	0.998413	154.838	130.184	0.998414
Inf	Inf	0	Inf	Inf	0	Inf	Inf	0	Inf	Inf	0	Inf	Inf	0	Inf	Inf	0	Inf	Inf	0	1220.99	132.767	0.998461	546.744	132.767	0.998462	313.667	132.767	0.998464	217.757	132.767	0.998465	176.049	132.767	0.998466	157.425	132.767	0.998467
Inf	Inf	0	Inf	Inf	0	Inf	Inf	0	Inf	Inf	0	Inf	Inf	0	Inf	Inf	0	Inf	Inf	0	1223.63	135.401	0.998513	549.382	135.401	0.998514	316.305	135.401	0.998515	220.395	135.401	0.998516	178.687	135.401	0.998517	160.063	135.401	0.998519
Inf	Inf	0	Inf	Inf	0	Inf	Inf	0	Inf	Inf	0	Inf	Inf	0	Inf	Inf	0	Inf	Inf	0	1226.32	138.087	0.998562	552.072	138.087	0.998563	318.995	138.087	0.998565	223.085	138.087	0.998566	181.377	138.087	0.998567	162.753	138.087	0.998568
Inf	Inf	0	Inf	Inf	0	Inf	Inf	0	Inf	Inf	0	Inf	Inf	0	Inf	Inf	0	Inf	Inf	0	1229.06	140.826	0.99861	554.815	140.826	0.998612	321.738	140.826	0.998613	225.829	140.826	0.998614	184.121	140.826	0.998615	165.496	140.826	0.998616
Inf	Inf	0	Inf	Inf	0	Inf	Inf	0	Inf	Inf	0	Inf	Inf	0	Inf	Inf	0	Inf	Inf	0	1231.86	143.62	0.998657	557.613	143.62	0.998658	324.536	143.62	0.998659	228.626	143.62	0.99866	186.918	143.62	0.998661	168.294	143.62	0.998662
Inf	Inf	0	Inf	Inf	0	Inf	Inf	0	Inf	Inf	0	Inf	Inf	0	Inf	Inf	0	Inf	Inf	0	1234.71	146.469	0.998702	560.466	146.469	0.998703	327.389	146.469	0.998704	231.479	146.469	0.998705	189.771	146.469	0.998706	171.147	146.469	0.998707
Inf	Inf	0	Inf	Inf	0	Inf	Inf	0	Inf	Inf	0	Inf	Inf	0	Inf	Inf	0	Inf	Inf	0	1237.62	149.375	0.998745	563.375	149.375	0.998746	330.298	149.375	0.998747	234.389	149.375	0.998748	192.681	149.375	0.998749	174.056	149.375	0.99875
Inf	Inf	0	Inf	Inf	0	Inf	Inf	0	Inf	Inf	0	Inf	Inf	0	Inf	Inf	0	Inf	Inf	0	1240.59	152.338	0.998788	566.342	152.338	0.998788	333.265	152.338	0.998789	237.356	152.338	0.99879	195.648	152.338	0.998791	177.023	152.338	0.998792
Inf	Inf	0	Inf	Inf	0	Inf	Inf	0	Inf	Inf	0	Inf	Inf	0	Inf	Inf	0	Inf	Inf	0	1243.61	155.361	0.998828	569.368	155.361	0.998829	336.291	155.361	0.99883	240.381	155.361	0.998831	198.673	155.361	0.998831	180.049	155.361	0.998832
Inf	Inf	0	Inf	Inf	0	Inf	Inf	0	Inf	Inf	0	Inf	Inf	0	Inf	Inf	0	Inf	Inf	0	1246.7	158.443	0.998867	572.454	158.443	0.998868	339.377	158.443	0.998869	243.467	158.443	0.99887	201.759	158.443	0.998871	183.135	158.443	0.998871
Inf	Inf	0	Inf	Inf	0	Inf	Inf	0	Inf	Inf	0	Inf	Inf	0	Inf	Inf	0	Inf	Inf	0	1249.85	161.586	0.998905	575.601	161.586	0.998906	342.524	161.586	0.998907	246.614	161.586	0.998908	204.906	161.586	0.998908	186.282	161.586	0.998909
Inf	Inf	0	Inf	Inf	0	Inf	Inf	0	Inf	Inf	0	Inf	Inf	0	Inf	Inf	0	Inf	Inf	0	1253.05	164.792	0.998942	578.81	164.792	0.998943	345.733	164.792	0.998944	249.823	164.792	0.998944	208.115	164.792	0.998945	189.491	164.792	0.998946
Inf	Inf	0	Inf	Inf	0	Inf	Inf	0	Inf	Inf	0	Inf	Inf	0	Inf	Inf	0	Inf	Inf	0	1256.33	168.061	0.998978	582.082	168.061	0.998978	349.005	168.061	0.998979	253.095	168.061	0.99898	211.388	168.061	0.99898	192.763	168.061	0.998981
Inf	Inf	0	Inf	Inf	0	Inf	Inf	0	Inf	Inf	0	Inf	Inf	0	Inf	Inf	0	Inf	Inf	0	1259.66	171.395	0.999012	585.42	171.395	0.999013	352.343	171.395	0.999013	256.433	171.395	0.999014	214.725	171.395	0.999014	196.101	171.395	0.999015
Inf	Inf	0	Inf	Inf	0	Inf	Inf	0	Inf	Inf	0	Inf	Inf	0	Inf	Inf	0	Inf	Inf	0	1263.07	174.795	0.999045	588.823	174.795	0.999046	355.746	174.795	0.999046	259.836	174.795	0.999047	218.128	174.795	0.999048	199.504	174.795	0.999048
Inf	Inf	0	Inf	Inf	0	Inf	Inf	0	Inf	Inf	0	Inf	Inf	0	Inf	Inf	0	Inf	Inf	0	1266.54	178.263	0.999077	592.294	178.263	0.999078	359.217	178.263	0.999078	263.307	178.263	0.999079	221.599	178.263	0.999079	202.975	178.263	0.99908
Inf	Inf	0	Inf	Inf	0	Inf	Inf	0	Inf	Inf	0	Inf	Inf	0	Inf	Inf	0	Inf	Inf	0	1270.08	181.799	0.999108	595.834	181.799	0.999109	362.757	181.799	0.999109	266.847	181.799	0.99911	225.139	181.799	0.99911	206.515	181.799	0.999111
Inf	Inf	0	Inf	Inf	0	Inf	Inf	0	Inf	Inf	0	Inf	Inf	0	Inf	Inf	0	Inf	Inf	0	1273.69	185.406	0.999138	599.444	185.406	0.999139	366.367	185.406	0.999139	270.457	185.406	0.99914	228.749	185.406	0.99914	210.125	185.406	0.999141
Inf	Inf	0	Inf	Inf	0	Inf	Inf	0	Inf	Inf	0	Inf	Inf	0	Inf	Inf	0	Inf	Inf	0	1277.37	189.084	0.999167	603.125	189.084	0.999168	370.048	189.084	0.999168	274.138	189.084	0.999169	232.43	189.084	0.999169	213.806	189.084	0.99917
Inf	Inf	0	Inf	Inf	0	Inf	Inf	0	Inf	Inf	0	Inf	Inf	0	Inf	Inf	0	Inf	Inf	0	1281.12	192.835	0.999195	606.879	192.835	0.999196	373.802	192.835	0.999196	277.892	192.835	0.999196	236.184	192.835	0.999197	217.56	192.835	0.999197
Inf	Inf	0	Inf	Inf	0	Inf	Inf	0	Inf	Inf	0	Inf	Inf	0	Inf	Inf	0	Inf	Inf	0	1284.95	196.661	0.999222	610.708	196.661	0.999223	377.631	196.661	0.999223	281.721	196.661	0.999223	240.013	196.661	0.999224	221.389	196.661	0.999224
Inf	Inf	0	Inf	Inf	0	Inf	Inf	0	Inf	Inf	0	Inf	Inf	0	Inf	Inf	0	Inf	Inf	0	1288.86	200.562	0.999248	614.612	200.562	0.999249	381.535	200.562	0.999249	285.625	200.562	0.99925	243.917	200.562	0.99925	225.293	200.562	0.99925
Inf	Inf	0	Inf	Inf	0	Inf	Inf	0	Inf	Inf	0	Inf	Inf	0	Inf	Inf	0	Inf	Inf	0	1292.84	204.541	0.999274	618.594	204.541	0.999274	385.517	204.541	0.999274	289.607	204.541	0.999275	247.899	204.541	0.999275	229.275	204.541	0.999276
Inf	Inf	0	Inf	Inf	0	Inf	Inf	0	Inf	Inf	0	Inf	Inf	0	Inf	Inf	0	Inf	Inf	0	1296.9	208.599	0.999298	622.655	208.599	0.999298	389.578	208.599	0.999299	293.668	208.599	0.999299	251.96	208.599	0.9993	233.336	208.599	0.9993
Inf	Inf	0	Inf	Inf	0	Inf	Inf	0	Inf	Inf	0	Inf	Inf	0	Inf	Inf	0	Inf	Inf	0	1301.04	212.737	0.999322	626.796	212.737	0.999322	393.719	212.737	0.999322	297.809	212.737	0.999323	256.101	212.737	0.999323	237.477	212.737	0.999323
Inf	Inf	0	Inf	Inf	0	Inf	Inf	0	Inf	Inf	0	Inf	Inf	0	Inf	Inf	0	Inf	Inf	0	1305.26	216.958	0.999344	631.019	216.958	0.999345	397.942	216.958	0.999345	302.032	216.958	0.999345	260.324	216.958	0.999346	241.7	216.958	0.999346
Inf	Inf	0	Inf	Inf	0	Inf	Inf	0	Inf	Inf	0	Inf	Inf	0	Inf	Inf	0	Inf	Inf	0	1309.57	221.262	0.999367	635.326	221.262	0.999367	402.249	221.262	0.999367	306.339	221.262	0.999367	264.631	221.262	0.999368	246.007	221.262	0.999368
Inf	Inf	0	Inf	Inf	0	Inf	Inf	0	Inf	Inf	0	Inf	Inf	0	Inf	Inf	0	Inf	Inf	0	1313.96	225.651	0.999388	639.718	225.651	0.999388	406.641	225.651	0.999388	310.731	225.651	0.999389	269.023	225.651	0.999389	250.399	225.651	0.999389
Inf	Inf	0	Inf	Inf	0	Inf	Inf	0	Inf	Inf	0	Inf	Inf	0	Inf	Inf	0	Inf	Inf	0	1318.44	230.128	0.999409	644.198	230.128	0.999409	411.121	230.128	0.999409	315.211	230.128	0.999409	273.503	230.128	0.99941	254.878	230.128	0.99941
Inf	Inf	0	Inf	Inf	0	Inf	Inf	0	Inf	Inf	0	Inf	Inf	0	Inf	Inf	0	Inf	Inf	0	1323.01	234.693	0.999428	648.766	234.693	0.999429	415.689	234.693	0.999429	319.779	234.693	0.999429	278.071	234.693	0.99943	259.446	234.693	0.99943
Inf	Inf	0	Inf	Inf	0	Inf	Inf	0	Inf	Inf	0	Inf	Inf	0	Inf	Inf	0	Inf	Inf	0	1327.67	239.349	0.999448	653.424	239.349	0.999448	420.347	239.349	0.999448	324.437	239.349	0.999448	282.729	239.349	0.999449	264.105	239.349	0.999449
Inf	Inf	0	Inf	Inf	0	Inf	Inf	0	Inf	Inf	0	Inf	Inf	0	Inf	Inf	0	Inf	Inf	0	1332.42	244.098	0.999466	658.175	244.098	0.999467	425.098	244.098	0.999467	329.188	244.098	0.999467	287.48	244.098	0.999467	268.856	244.098	0.999468
Inf	Inf	0	Inf	Inf	0	Inf	Inf	0	Inf	Inf	0	Inf	Inf	0	Inf	Inf	0	Inf	Inf	0	1337.26	248.94	0.999484	663.02	248.94	0.999485	429.943	248.94	0.999485	334.033	248.94	0.999485	292.325	248.94	0.999485	273.701	248.94	0.999485
Inf	Inf	0	Inf	Inf	0	Inf	Inf	0	Inf	Inf	0	Inf	Inf	0	Inf	Inf	0	Inf	Inf	0	1342.21	253.879	0.999502	667.961	253.879	0.999502	434.884	253.879	0.999502	338.974	253.879	0.999502	297.266	253.879	0.999503	278.642	253.879	0.999503
Inf	Inf	0	Inf	Inf	0	Inf	Inf	0	Inf	Inf	0	Inf	Inf	0	Inf	Inf	0	Inf	Inf	0	1347.24	258.915	0.999518	673	258.915	0.999519	439.923	258.915	0.999519	344.013	258.915	0.999519	302.305	258.915	0.999519	283.681	258.915	0.99952
Inf	Inf	0	Inf	Inf	0	Inf	Inf	0	Inf	Inf	0	Inf	Inf	0	Inf	Inf	0	Inf	Inf	0	1352.38	264.052	0.999535	678.139	264.052	0.999535	445.062	264.052	0.999535	349.152	264.052	0.999535	307.444	264.052	0.999535	288.82	264.052	0.999536
Inf	Inf	0	Inf	Inf	0	Inf	Inf	0	Inf	Inf	0	Inf	Inf	0	Inf	Inf	0	Inf	Inf	0	1357.62	269.29	0.99955	683.38	269.29	0.999551	450.303	269.29	0.999551	354.393	269.29	0.999551	312.685	269.29	0.999551	294.061	269.29	0.999551
Inf	Inf	0	Inf	Inf	0	Inf	Inf	0	Inf	Inf	0	Inf	Inf	0	Inf	Inf	0	Inf	Inf	0	1362.97	274.633	0.999566	688.725	274.633	0.999566	455.648	274.633	0.999566	359.738	274.633	0.999566	318.03	274.633	0.999566	299.406	274.633	0.999566
Inf	Inf	0	Inf	Inf	0	Inf	Inf	0	Inf	Inf	0	Inf	Inf	0	Inf	Inf	0	Inf	Inf	0	1368.42	280.081	0.99958	694.175	280.081	0.99958	461.098	280.081	0.999581	365.188	280.081	0.999581	323.48	280.081	0.999581	304.856	280.081	0.999581
Inf	Inf	0	Inf	Inf	0	Inf	Inf	0	Inf	Inf	0	Inf	Inf	0	Inf	Inf	0	Inf	Inf	0	1373.98	285.637	0.999594	699.734	285.637	0.999595	466.657	285.637	0.999595	370.747	285.637	0.999595	329.039	285.637	0.999595	310.415	285.637	0.999595
Inf	Inf	0	Inf	Inf	0	Inf	Inf	0	Inf	Inf	0	Inf	Inf	0	Inf	Inf	0	Inf	Inf	0	1379.65	291.304	0.999608	705.403	291.304	0.999608	472.326	291.304	0.999608	376.416	291.304	0.999609	334.708	291.304	0.999609	316.084	291.304	0.999609
Inf	Inf	0	Inf	Inf	0	Inf	Inf	0	Inf	Inf	0	Inf	Inf	0	Inf	Inf	0	Inf	Inf	0	1385.43	297.083	0.999621	711.184	297.083	0.999621	478.107	297.083	0.999622	382.197	297.083	0.999622	340.489	297.083	0.999622	321.865	297.083	0.999622
Inf	Inf	0	Inf	Inf	0	Inf	Inf	0	Inf	Inf	0	Inf	Inf	0	Inf	Inf	0	Inf	Inf	0	1391.32	302.977	0.999634	717.08	302.977	0.999634	484.003	302.977	0.999634	388.093	302.977	0.999635	346.385	302.977	0.999635	327.761	302.977	0.999635
Inf	Inf	0	Inf	Inf	0	Inf	Inf	0	Inf	Inf	0	Inf	Inf	0	Inf	Inf	0	Inf	Inf	0	1397.34	308.987	0.999646	723.093	308.987	0.999647	490.016	308.987	0.999647	394.106	308.987	0.999647	352.398	308.987	0.999647	333.774	308.987	0.999647
Inf	Inf	0	Inf	Inf	0	Inf	Inf	0	Inf	Inf	0	Inf	Inf	0	Inf	Inf	0	Inf	Inf	0	1403.47	315.117	0.999658	729.225	315.117	0.999659	496.148	315.117	0.999659	400.238	315.117	0.999659	358.53	315.117	0.999659	339.906	315.117	0.999659
Inf	Inf	0	Inf	Inf	0	Inf	Inf	0	Inf	Inf	0	Inf	Inf	0	Inf	Inf	0	Inf	Inf	0	1409.72	321.368	0.99967	735.478	321.368	0.99967	502.401	321.368	0.99967	406.491	321.368	0.99967	364.783	321.368	0.99967	346.159	321.368	0.999671
Inf	Inf	0	Inf	Inf	0	Inf	Inf	0	Inf	Inf	0	Inf	Inf	0	Inf	Inf	0	Inf	Inf	0	1416.1	327.744	0.999681	741.856	327.744	0.999681	508.779	327.744	0.999681	412.869	327.744	0.999681	371.161	327.744	0.999682	352.537	327.744	0.999682
Inf	Inf	0	Inf	Inf	0	Inf	Inf	0	Inf	Inf	0	Inf	Inf	0	Inf	Inf	0	Inf	Inf	0	1422.6	334.246	0.999692	748.36	334.246	0.999692	515.283	334.246	0.999692	419.373	334.246	0.999692	377.665	334.246	0.999692	359.041	334.246	0.999692
Inf	Inf	0	Inf	Inf	0	Inf	Inf	0	Inf	Inf	0	Inf	Inf	0	Inf	Inf	0	Inf	Inf	0	1429.24	340.877	0.999702	754.993	340.877	0.999702	521.916	340.877	0.999703	426.006	340.877	0.999703	384.298	340.877	0.999703	365.674	340.877	0.999703
Inf	Inf	0	Inf	Inf	0	Inf	Inf	0	Inf	Inf	0	Inf	Inf	0	Inf	Inf	0	Inf	Inf	0	1436	347.639	0.999712	761.757	347.639	0.999712	528.68	347.639	0.999713	432.77	347.639	0.999713	391.062	347.639	0.999713	372.438	347.639	0.999713
Inf	Inf	0	Inf	Inf	0	Inf	Inf	0	Inf	Inf	0	Inf	Inf	0	Inf	Inf	0	Inf	Inf	0	1442.9	354.536	0.999722	768.656	354.536	0.999722	535.579	354.536	0.999722	439.669	354.536	0.999722	397.961	354.536	0.999722	379.337	354.536	0.999723
Inf	Inf	0	Inf	Inf	0	Inf	Inf	0	Inf	Inf	0	Inf	Inf	0	Inf	Inf	0	Inf	Inf	0	1449.94	361.569	0.999732	775.691	361.569	0.999732	542.614	361.569	0.999732	446.704	361.569	0.999732	404.996	361.569	0.999732	386.372	361.569	0.999732
Inf	Inf	0	Inf	Inf	0	Inf	Inf	0	Inf	Inf	0	Inf	Inf	0	Inf	Inf	0	Inf	Inf	0	1457.11	368.742	0.999741	782.866	368.742	0.999741	549.789	368.742	0.999741	453.879	368.742	0.999741	412.171	368.742	0.999741	393.547	368.742	0.999741
Inf	Inf	0	Inf	Inf	0	Inf	Inf	0	Inf	Inf	0	Inf	Inf	0	Inf	Inf	0	Inf	Inf	0	1464.43	376.058	0.999749	790.183	376.058	0.999749	557.106	376.058	0.99975	461.196	376.058	0.99975	419.488	376.058	0.99975	400.864	376.058	0.99975
Inf	Inf	0	Inf	Inf	0	Inf	Inf	0	Inf	Inf	0	Inf	Inf	0	Inf	Inf	0	Inf	Inf	0	1471.89	383.518	0.999758	797.646	383.518	0.999758	564.569	383.518	0.999758	468.659	383.518	0.999758	426.951	383.518	0.999758	408.326	383.518	0.999758
Inf	Inf	0	Inf	Inf	0	Inf	Inf	0	Inf	Inf	0	Inf	Inf	0	Inf	Inf	0	Inf	Inf	0	1479.5	391.127	0.999766	805.256	391.127	0.999766	572.179	391.127	0.999766	476.269	391.127	0.999766	434.561	391.127	0.999766	415.937	391.127	0.999766
Inf	Inf	0	Inf	Inf	0	Inf	Inf	0	Inf	Inf	0	Inf	Inf	0	Inf	Inf	0	Inf	Inf	0	1487.26	398.886	0.999774	813.017	398.886	0.999774	579.94	398.886	0.999774	484.03	398.886	0.999774	442.322	398.886	0.999774	423.698	398.886	0.999774
Inf	Inf	0	Inf	Inf	0	Inf	Inf	0	Inf	Inf	0	Inf	Inf	0	Inf	Inf	0	Inf	Inf	0	1495.18	406.799	0.999782	820.932	406.799	0.999782	587.855	406.799	0.999782	491.945	406.799	0.999782	450.237	406.799	0.999782	431.613	406.799	0.999782
Inf	Inf	0	Inf	Inf	0	Inf	Inf	0	Inf	Inf	0	Inf	Inf	0	Inf	Inf	0	Inf	Inf	0	1503.25	414.87	0.999789	829.004	414.87	0.999789	595.927	414.87	0.999789	500.017	414.87	0.999789	458.309	414.87	0.999789	439.685	414.87	0.999789
Inf	Inf	0	Inf	Inf	0	Inf	Inf	0	Inf	Inf	0	Inf	Inf	0	Inf	Inf	0	Inf	Inf	0	1511.48	423.1	0.999796	837.236	423.1	0.999796	604.159	423.1	0.999796	508.249	423.1	0.999796	466.541	423.1	0.999796	447.917	423.1	0.999796
Inf	Inf	0	Inf	Inf	0	Inf	Inf	0	Inf	Inf	0	Inf	Inf	0	Inf	Inf	0	Inf	Inf	0	1519.88	431.494	0.999803	845.632	431.494	0.999803	612.555	431.494	0.999803	516.645	431.494	0.999803	474.937	431.494	0.999803	456.312	431.494	0.999803
Inf	Inf	0	Inf	Inf	0	Inf	Inf	0	Inf	Inf	0	Inf	Inf	0	Inf	Inf	0	Inf	Inf	0	1528.44	440.054	0.99981	854.193	440.054	0.99981	621.116	440.054	0.99981	525.206	440.054	0.99981	483.498	440.054	0.99981	464.874	440.054	0.99981
Inf	Inf	0	Inf	Inf	0	Inf	Inf	0	Inf	Inf	0	Inf	Inf	0	Inf	Inf	0	Inf	Inf	0	1537.17	448.784	0.999816	862.925	448.784	0.999816	629.848	448.784	0.999816	533.938	448.784	0.999816	492.23	448.784	0.999816	473.606	448.784	0.999816
Inf	Inf	0	Inf	Inf	0	Inf	Inf	0	Inf	Inf	0	Inf	Inf	0	Inf	Inf	0	Inf	Inf	0	1546.07	457.687	0.999822	871.83	457.687	0.999822	638.753	457.687	0.999823	542.843	457.687	0.999823	501.135	457.687	0.999823	482.511	457.687	0.999823
Inf	Inf	0	Inf	Inf	0	Inf	Inf	0	Inf	Inf	0	Inf	Inf	0	Inf	Inf	0	Inf	Inf	0	1555.16	466.767	0.999828	880.911	466.767	0.999828	647.834	466.767	0.999829	551.924	466.767	0.999829	510.216	466.767	0.999829	491.592	466.767	0.999829
Inf	Inf	0	Inf	Inf	0	Inf	Inf	0	Inf	Inf	0	Inf	Inf	0	Inf	Inf	0	Inf	Inf	0	1564.42	476.027	0.999834	890.173	476.027	0.999834	657.096	476.027	0.999834	561.186	476.027	0.999834	519.478	476.027	0.999834	500.854	476.027	0.999834
Inf	Inf	0	Inf	Inf	0	Inf	Inf	0	Inf	Inf	0	Inf	Inf	0	Inf	Inf	0	Inf	Inf	0	1573.86	485.47	0.99984	899.618	485.47	0.99984	666.541	485.47	0.99984	570.631	485.47	0.99984	528.923	485.47	0.99984	510.299	485.47	0.99984
Inf	Inf	0	Inf	Inf	0	Inf	Inf	0	Inf	Inf	0	Inf	Inf	0	Inf	Inf	0	Inf	Inf	0	1583.5	495.102	0.999845	909.25	495.102	0.999845	676.173	495.102	0.999845	580.264	495.102	0.999845	538.556	495.102	0.999845	519.931	495.102	0.999846
Inf	Inf	0	Inf	Inf	0	Inf	Inf	0	Inf	Inf	0	Inf	Inf	0	Inf	Inf	0	Inf	Inf	0	1593.32	504.924	0.999851	919.074	504.924	0.999851	685.997	504.924	0.999851	590.087	504.924	0.999851	548.379	504.924	0.999851	529.755	504.924	0.999851
Inf	Inf	0	Inf	Inf	0	Inf	Inf	0	Inf	Inf	0	Inf	Inf	0	Inf	Inf	0	Inf	Inf	0	1603.34	514.941	0.999856	929.092	514.941	0.999856	696.015	514.941	0.999856	600.105	514.941	0.999856	558.398	514.941	0.999856	539.773	514.941	0.999856
Inf	Inf	0	Inf	Inf	0	Inf	Inf	0	Inf	Inf	0	Inf	Inf	0	Inf	Inf	0	Inf	Inf	0	1613.55	525.156	0.999861	939.31	525.156	0.999861	706.233	525.156	0.999861	610.323	525.156	0.999861	568.615	525.156	0.999861	549.99	525.156	0.999861
Inf	Inf	0	Inf	Inf	0	Inf	Inf	0	Inf	Inf	0	Inf	Inf	0	Inf	Inf	0	Inf	Inf	0	1623.97	535.574	0.999865	949.729	535.574	0.999865	716.652	535.574	0.999865	620.742	535.574	0.999865	579.034	535.574	0.999865	560.41	535.574	0.999865
Inf	Inf	0	Inf	Inf	0	Inf	Inf	0	Inf	Inf	0	Inf	Inf	0	Inf	Inf	0	Inf	Inf	0	1634.6	546.199	0.99987	960.356	546.199	0.99987	727.279	546.199	0.99987	631.369	546.199	0.99987	589.661	546.199	0.99987	571.036	546.199	0.99987
Inf	Inf	0	Inf	Inf	0	Inf	Inf	0	Inf	Inf	0	Inf	Inf	0	Inf	Inf	0	Inf	Inf	0	1645.44	557.035	0.999874	971.193	557.035	0.999874	738.116	557.035	0.999874	642.206	557.035	0.999874	600.498	557.035	0.999874	581.874	557.035	0.999874
Inf	Inf	0	Inf	Inf	0	Inf	Inf	0	Inf	Inf	0	Inf	Inf	0	Inf	Inf	0	Inf	Inf	0	1656.49	568.086	0.999879	982.245	568.086	0.999879	749.168	568.086	0.999879	653.258	568.086	0.999879	611.55	568.086	0.999879	592.926	568.086	0.999879
Inf	Inf	0	Inf	Inf	0	Inf	Inf	0	Inf	Inf	0	Inf	Inf	0	Inf	Inf	0	Inf	Inf	0	1667.76	579.356	0.999883	993.516	579.356	0.999883	760.439	579.356	0.999883	664.529	579.356	0.999883	622.821	579.356	0.999883	604.197	579.356	0.999883
Inf	Inf	0	Inf	Inf	0	Inf	Inf	0	Inf	Inf	0	Inf	Inf	0	Inf	Inf	0	Inf	Inf	0	1679.26	590.85	0.999887	1005.01	590.85	0.999887	771.934	590.85	0.999887	676.024	590.85	0.999887	634.316	590.85	0.999887	615.692	590.85	0.999887
Inf	Inf	0	Inf	Inf	0	Inf	Inf	0	Inf	Inf	0	Inf	Inf	0	Inf	Inf	0	Inf	Inf	0	1690.98	602.571	0.999891	1016.73	602.571	0.999891	783.657	602.571	0.999891	687.747	602.571	0.999891	646.039	602.571	0.999891	627.415	602.571	0.999891
Inf	Inf	0	Inf	Inf	0	Inf	Inf	0	Inf	Inf	0	Inf	Inf	0	Inf	Inf	0	Inf	Inf	0	1702.93	614.525	0.999894	1028.69	614.525	0.999894	795.613	614.525	0.999894	699.703	614.525	0.999894	657.995	614.525	0.999894	639.37	614.525	0.999894
Inf	Inf	0	Inf	Inf	0	Inf	Inf	0	Inf	Inf	0	Inf	Inf	0	Inf	Inf	0	Inf	Inf	0	1715.13	626.717	0.999898	1040.88	626.717	0.999898	807.805	626.717	0.999898	711.895	626.717	0.999898	670.187	626.717	0.999898	651.563	626.717	0.999898
Inf	Inf	0	Inf	Inf	0	Inf	Inf	0	Inf	Inf	0	Inf	Inf	0	Inf	Inf	0	Inf	Inf	0	1727.56	639.15	0.999901	1053.32	639.15	0.999901	820.239	639.15	0.999901	724.329	639.15	0.999901	682.621	639.15	0.999901	663.997	639.15	0.999901
Inf	Inf	0	Inf	Inf	0	Inf	Inf	0	Inf	Inf	0	Inf	Inf	0	Inf	Inf	0	Inf	Inf	0	1740.24	651.829	0.999905	1066	651.829	0.999905	832.92	651.829	0.999905	737.01	651.829	0.999905	695.303	651.829	0.999905	676.678	651.829	0.999905
Inf	Inf	0	Inf	Inf	0	Inf	Inf	0	Inf	Inf	0	Inf	Inf	0	Inf	Inf	0	Inf	Inf	0	1753.17	664.761	0.999908	1078.93	664.761	0.999908	845.853	664.761	0.999908	749.943	664.761	0.999908	708.235	664.761	0.999908	689.611	664.761	0.999908
Inf	Inf	0	Inf	Inf	0	Inf	Inf	0	Inf	Inf	0	Inf	Inf	0	Inf	Inf	0	Inf	Inf	0	1766.36	677.949	0.999911	1092.12	677.949	0.999911	859.042	677.949	0.999911	763.132	677.949	0.999911	721.424	677.949	0.999911	702.8	677.949	0.999911
Inf	Inf	0	Inf	Inf	0	Inf	Inf	0	Inf	Inf	0	Inf	Inf	0	Inf	Inf	0	Inf	Inf	0	1779.81	691.398	0.999914	1105.57	691.398	0.999914	872.493	691.398	0.999914	776.583	691.398	0.999914	734.875	691.398	0.999914	716.25	691.398	0.999914
Inf	Inf	0	Inf	Inf	0	Inf	Inf	0	Inf	Inf	0	Inf	Inf	0	Inf	Inf	0	Inf	Inf	0	1793.53	705.114	0.999917	1119.29	705.114	0.999917	886.21	705.114	0.999917	790.3	705.114	0.999917	748.592	705.114	0.999917	729.968	705.114	0.999917
Inf	Inf	0	Inf	Inf	0	Inf	Inf	0	Inf	Inf	0	Inf	Inf	0	Inf	Inf	0	Inf	Inf	0	1807.52	719.103	0.99992	1133.28	719.103	0.99992	900.2	719.103	0.99992	804.29	719.103	0.99992	762.582	719.103	0.99992	743.958	719.103	0.99992
Inf	Inf	0	Inf	Inf	0	Inf	Inf	0	Inf	Inf	0	Inf	Inf	0	Inf	Inf	0	Inf	Inf	0	1821.79	733.369	0.999923	1147.54	733.369	0.999923	914.467	733.369	0.999923	818.557	733.369	0.999923	776.849	733.369	0.999923	758.225	733.369	0.999923
Inf	Inf	0	Inf	Inf	0	Inf	Inf	0	Inf	Inf	0	Inf	Inf	0	Inf	Inf	0	Inf	Inf	0	1836.34	747.918	0.999925	1162.09	747.918	0.999925	929.017	747.918	0.999925	833.107	747.918	0.999925	791.399	747.918	0.999925	772.775	747.918	0.999925
Inf	Inf	0	Inf	Inf	0	Inf	Inf	0	Inf	Inf	0	Inf	Inf	0	Inf	Inf	0	Inf	Inf	0	1851.18	762.755	0.999928	1176.93	762.755	0.999928	943.856	762.755	0.999928	847.946	762.755	0.999928	806.238	762.755	0.999928	787.613	762.755	0.999928
Inf	Inf	0	Inf	Inf	0	Inf	Inf	0	Inf	Inf	0	Inf	Inf	0	Inf	Inf	0	Inf	Inf	0	1866.31	777.887	0.99993	1192.07	777.887	0.99993	958.989	777.887	0.99993	863.079	777.887	0.99993	821.371	777.887	0.99993	802.746	777.887	0.99993
Inf	Inf	0	Inf	Inf	0	Inf	Inf	0	Inf	Inf	0	Inf	Inf	0	Inf	Inf	0	Inf	Inf	0	1881.74	793.319	0.999933	1207.5	793.319	0.999933	974.422	793.319	0.999933	878.512	793.319	0.999933	836.804	793.319	0.999933	818.18	793.319	0.999933
Inf	Inf	0	Inf	Inf	0	Inf	Inf	0	Inf	Inf	0	Inf	Inf	0	Inf	Inf	0	Inf	Inf	0	1897.48	809.058	0.999935	1223.24	809.058	0.999935	990.161	809.058	0.999935	894.251	809.058	0.999935	852.543	809.058	0.999935	833.919	809.058	0.999935
Inf	Inf	0	Inf	Inf	0	Inf	Inf	0	Inf	Inf	0	Inf	Inf	0	Inf	Inf	0	Inf	Inf	0	1913.53	825.108	0.999937	1239.29	825.108	0.999937	1006.21	825.108	0.999937	910.303	825.108	0.999937	868.595	825.108	0.999937	849.97	825.108	0.999937
Inf	Inf	0	Inf	Inf	0	Inf	Inf	0	Inf	Inf	0	Inf	Inf	0	Inf	Inf	0	Inf	Inf	0	1929.9	841.477	0.999939	1255.66	841.477	0.999939	1022.58	841.477	0.999939	926.673	841.477	0.999939	884.965	841.477	0.999939	866.34	841.477	0.999939
Inf	Inf	0	Inf	Inf	0	Inf	Inf	0	Inf	Inf	0	Inf	Inf	0	Inf	Inf	0	Inf	Inf	0	1946.6	858.171	0.999941	1272.35	858.171	0.999941	1039.28	858.171	0.999941	943.367	858.171	0.999941	901.659	858.171	0.999941	883.035	858.171	0.999941
Inf	Inf	0	Inf	Inf	0	Inf	Inf	0	Inf	Inf	0	Inf	Inf	0	Inf	Inf	0	Inf	Inf	0	1963.62	875.196	0.999943	1289.38	875.196	0.999943	1056.3	875.196	0.999943	960.393	875.196	0.999943	918.685	875.196	0.999943	900.061	875.196	0.999943
Inf	Inf	0	Inf	Inf	0	Inf	Inf	0	Inf	Inf	0	Inf	Inf	0	Inf	Inf	0	Inf	Inf	0	1980.99	892.558	0.999945	1306.74	892.558	0.999945	1073.67	892.558	0.999945	977.757	892.558	0.999945	936.049	892.558	0.999945	917.424	892.558	0.999945
Inf	Inf	0	Inf	Inf	0	Inf	Inf	0	Inf	Inf	0	Inf	Inf	0	Inf	Inf	0	Inf	Inf	0	1998.7	910.265	0.999947	1324.45	910.265	0.999947	1091.37	910.265	0.999947	995.465	910.265	0.999947	953.757	910.265	0.999947	935.132	910.265	0.999947
Inf	Inf	0	Inf	Inf	0	Inf	Inf	0	Inf	Inf	0	Inf	Inf	0	Inf	Inf	0	Inf	Inf	0	2016.76	928.324	0.999949	1342.51	928.324	0.999949	1109.43	928.324	0.999949	1013.52	928.324	0.999949	971.816	928.324	0.999949	953.192	928.324	0.999949
Inf	Inf	0	Inf	Inf	0	Inf	Inf	0	Inf	Inf	0	Inf	Inf	0	Inf	Inf	0	Inf	Inf	0	2035.17	946.74	0.999951	1360.93	946.74	0.999951	1127.85	946.74	0.999951	1031.94	946.74	0.999951	990.233	946.74	0.999951	971.609	946.74	0.999951
Inf	Inf	0	Inf	Inf	0	Inf	Inf	0	Inf	Inf	0	Inf	Inf	0	Inf	Inf	0	Inf	Inf	0	2053.96	965.522	0.999952	1379.71	965.522	0.999952	1146.63	965.522	0.999952	1050.72	965.522	0.999952	1009.02	965.522	0.999952	990.392	965.522	0.999952
Inf	Inf	0	Inf	Inf	0	Inf	Inf	0	Inf	Inf	0	Inf	Inf	0	Inf	Inf	0	Inf	Inf	0	2073.11	984.677	0.999954	1398.87	984.677	0.999954	1165.79	984.677	0.999954	1069.88	984.677	0.999954	1028.17	984.677	0.999954	1009.55	984.677	0.999954
Inf	Inf	0	Inf	Inf	0	Inf	Inf	0	Inf	Inf	0	Inf	Inf	0	Inf	Inf	0	Inf	Inf	0	2092.65	1004.21	0.999956	1418.4	1004.21	0.999956	1185.32	1004.21	0.999956	1089.41	1004.21	0.999956	1047.71	1004.21	0.999956	1029.08	1004.21	0.999956
Inf	Inf	0	Inf	Inf	0	Inf	Inf	0	Inf	Inf	0	Inf	Inf	0	Inf	Inf	0	Inf	Inf	0	2112.57	1024.13	0.999957	1438.32	1024.13	0.999957	1205.25	1024.13	0.999957	1109.34	1024.13	0.999957	1067.63	1024.13	0.999957	1049.01	1024.13	0.999957
Inf	Inf	0	Inf	Inf	0	Inf	Inf	0	Inf	Inf	0	Inf	Inf	0	Inf	Inf	0	Inf	Inf	0	2132.89	1044.45	0.999958	1458.64	1044.45	0.999958	1225.57	1044.45	0.999959	1129.66	1044.45	0.999959	1087.95	1044.45	0.999959	1069.32	1044.45	0.999959
Inf	Inf	0	Inf	Inf	0	Inf	Inf	0	Inf	Inf	0	Inf	Inf	0	Inf	Inf	0	Inf	Inf	0	2153.61	1065.17	0.99996	1479.36	1065.17	0.99996	1246.29	1065.17	0.99996	1150.38	1065.17	0.99996	1108.67	1065.17	0.99996	1090.04	1065.17	0.99996
Inf	Inf	0	Inf	Inf	0	Inf	Inf	0	Inf	Inf	0	Inf	Inf	0	Inf	Inf	0	Inf	Inf	0	2174.74	1086.3	0.999961	1500.5	1086.3	0.999961	1267.42	1086.3	0.999961	1171.51	1086.3	0.999961	1129.8	1086.3	0.999961	1111.18	1086.3	0.999961
Inf	Inf	0	Inf	Inf	0	Inf	Inf	0	Inf	Inf	0	Inf	Inf	0	Inf	Inf	0	Inf	Inf	0	2196.29	1107.85	0.999963	1522.05	1107.85	0.999963	1288.97	1107.85	0.999963	1193.06	1107.85	0.999963	1151.35	1107.85	0.999963	1132.73	1107.85	0.999963
Inf	Inf	0	Inf	Inf	0	Inf	Inf	0	Inf	Inf	0	Inf	Inf	0	Inf	Inf	0	Inf	Inf	0	2218.27	1129.83	0.999964	1544.03	1129.83	0.999964	1310.95	1129.83	0.999964	1215.04	1129.83	0.999964	1173.33	1129.83	0.999964	1154.71	1129.83	0.999964
Inf	Inf	0	Inf	Inf	0	Inf	Inf	0	Inf	Inf	0	Inf	Inf	0	Inf	Inf	0	Inf	Inf	0	2240.69	1152.25	0.999965	1566.44	1152.25	0.999965	1333.36	1152.25	0.999965	1237.45	1152.25	0.999965	1195.75	1152.25	0.999965	1177.12	1152.25	0.999965
Inf	Inf	0	Inf	Inf	0	Inf	Inf	0	Inf	Inf	0	Inf	Inf	0	Inf	Inf	0	Inf	Inf	0	2263.55	1175.1	0.999966	1589.3	1175.1	0.999966	1356.22	1175.1	0.999966	1260.31	1175.1	0.999966	1218.61	1175.1	0.999966	1199.98	1175.1	0.999966
Inf	Inf	0	Inf	Inf	0	Inf	Inf	0	Inf	Inf	0	Inf	Inf	0	Inf	Inf	0	Inf	Inf	0	2286.86	1198.42	0.999967	1612.61	1198.42	0.999967	1379.54	1198.42	0.999967	1283.63	1198.42	0.999967	1241.92	1198.42	0.999967	1223.3	1198.42	0.999967
Inf	Inf	0	Inf	Inf	0	Inf	Inf	0	Inf	Inf	0	Inf	Inf	0	Inf	Inf	0	Inf	Inf	0	2310.63	1222.19	0.999969	1636.39	1222.19	0.999969	1403.31	1222.19	0.999969	1307.4	1222.19	0.999969	1265.7	1222.19	0.999969	1247.07	1222.19	0.999969
Inf	Inf	0	Inf	Inf	0	Inf	Inf	0	Inf	Inf	0	Inf	Inf	0	Inf	Inf	0	Inf	Inf	0	2334.88	1246.44	0.99997	1660.64	1246.44	0.99997	1427.56	1246.44	0.99997	1331.65	1246.44	0.99997	1289.94	1246.44	0.99997	1271.32	1246.44	0.99997
Inf	Inf	0	Inf	Inf	0	Inf	Inf	0	Inf	Inf	0	Inf	Inf	0	Inf	Inf	0	Inf	Inf	0	2359.61	1271.17	0.999971	1685.37	1271.17	0.999971	1452.29	1271.17	0.999971	1356.38	1271.17	0.999971	1314.67	1271.17	0.999971	1296.05	1271.17	0.999971
Inf	Inf	0	Inf	Inf	0	Inf	Inf	0	Inf	Inf	0	Inf	Inf	0	Inf	Inf	0	Inf	Inf	0	2384.83	1296.38	0.999972	1710.58	1296.38	0.999972	1477.51	1296.38	0.999972	1381.6	1296.38	0.999972	1339.89	1296.38	0.999972	1321.27	1296.38	0.999972
Inf	Inf	0	Inf	Inf	0	Inf	Inf	0	Inf	Inf	0	Inf	Inf	0	Inf	Inf	0	Inf	Inf	0	2410.55	1322.1	0.999973	1736.3	1322.1	0.999973	1503.23	1322.1	0.999973	1407.32	1322.1	0.999973	1365.61	1322.1	0.999973	1346.98	1322.1	0.999973
Inf	Inf	0	Inf	Inf	0	Inf	Inf	0	Inf	Inf	0	Inf	Inf	0	Inf	Inf	0	Inf	Inf	0	2436.78	1348.33	0.999974	1762.53	1348.33	0.999974	1529.46	1348.33	0.999974	1433.55	1348.33	0.999974	1391.84	1348.33	0.999974	1373.21	1348.33	0.999974
Inf	Inf	0	Inf	Inf	0	Inf	Inf	0	Inf	Inf	0	Inf	Inf	0	Inf	Inf	0	Inf	Inf	0	2463.53	1375.08	0.999974	1789.28	1375.08	0.999974	1556.21	1375.08	0.999974	1460.3	1375.08	0.999974	1418.59	1375.08	0.999974	1399.96	1375.08	0.999974
Inf	Inf	0	Inf	Inf	0	Inf	Inf	0	Inf	Inf	0	Inf	Inf	0	Inf	Inf	0	Inf	Inf	0	2490.81	1402.36	0.999975	1816.56	1402.36	0.999975	1583.49	1402.36	0.999975	1487.58	1402.36	0.999975	1445.87	1402.36	0.999975	1427.24	1402.36	0.999975
Inf	Inf	0	Inf	Inf	0	Inf	Inf	0	Inf	Inf	0	Inf	Inf	0	Inf	Inf	0	Inf	Inf	0	2518.63	1430.18	0.999976	1844.38	1430.18	0.999976	1611.31	1430.18	0.999976	1515.4	1430.18	0.999976	1473.69	1430.18	0.999976	1455.06	1430.18	0.999976
Inf	Inf	0	Inf	Inf	0	Inf	Inf	0	Inf	Inf	0	Inf	Inf	0	Inf	Inf	0	Inf	Inf	0	2547	1458.55	0.999977	1872.76	1458.55	0.999977	1639.68	1458.55	0.999977	1543.77	1458.55	0.999977	1502.06	1458.55	0.999977	1483.44	1458.55	0.999977
Inf	Inf	0	Inf	Inf	0	Inf	Inf	0	Inf	Inf	0	Inf	Inf	0	Inf	Inf	0	Inf	Inf	0	2575.94	1487.49	0.999978	1901.69	1487.49	0.999978	1668.62	1487.49	0.999978	1572.71	1487.49	0.999978	1531	1487.49	0.999978	1512.37	1487.49	0.999978
Inf	Inf	0	Inf	Inf	0	Inf	Inf	0	Inf	Inf	0	Inf	Inf	0	Inf	Inf	0	Inf	Inf	0	2605.45	1517	0.999979	1931.2	1517	0.999979	1698.13	1517	0.999979	1602.22	1517	0.999979	1560.51	1517	0.999979	1541.88	1517	0.999979
Inf	Inf	0	Inf	Inf	0	Inf	Inf	0	Inf	Inf	0	Inf	Inf	0	Inf	Inf	0	Inf	Inf	0	2635.54	1547.09	0.999979	1961.3	1547.09	0.999979	1728.22	1547.09	0.999979	1632.31	1547.09	0.999979	1590.6	1547.09	0.999979	1571.98	1547.09	0.999979
Inf	Inf	0	Inf	Inf	0	Inf	Inf	0	Inf	Inf	0	Inf	Inf	0	Inf	Inf	0	Inf	Inf	0	2666.24	1577.78	0.99998	1991.99	1577.78	0.99998	1758.91	1577.78	0.99998	1663	1577.78	0.99998	1621.3	1577.78	0.99998	1602.67	1577.78	0.99998
Inf	Inf	0	Inf	Inf	0	Inf	Inf	0	Inf	Inf	0	Inf	Inf	0	Inf	Inf	0	Inf	Inf	0	2697.54	1609.08	0.999981	2023.29	1609.08	0.999981	1790.22	1609.08	0.999981	1694.31	1609.08	0.999981	1652.6	1609.08	0.999981	1633.97	1609.08	0.999981
Inf	Inf	0	Inf	Inf	0	Inf	Inf	0	Inf	Inf	0	Inf	Inf	0	Inf	Inf	0	Inf	Inf	0	2729.46	1641.01	0.999981	2055.22	1641.01	0.999981	1822.14	1641.01	0.999981	1726.23	1641.01	0.999981	1684.52	1641.01	0.999981	1665.9	1641.01	0.999981
Inf	Inf	0	Inf	Inf	0	Inf	Inf	0	Inf	Inf	0	Inf	Inf	0	Inf	Inf	0	Inf	Inf	0	2762.02	1673.56	0.999982	2087.77	1673.56	0.999982	1854.69	1673.56	0.999982	1758.78	1673.56	0.999982	1717.08	1673.56	0.999982	1698.45	1673.56	0.999982
Inf	Inf	0	Inf	Inf	0	Inf	Inf	0	Inf	Inf	0	Inf	Inf	0	Inf	Inf	0	Inf	Inf	0	2795.22	1706.76	0.999983	2120.97	1706.76	0.999983	1887.9	1706.76	0.999983	1791.99	1706.76	0.999983	1750.28	1706.76	0.999983	1731.65	1706.76	0.999983
Inf	Inf	0	Inf	Inf	0	Inf	Inf	0	Inf	Inf	0	Inf	Inf	0	Inf	Inf	0	Inf	Inf	0	2829.08	1740.62	0.999983	2154.83	1740.62	0.999983	1921.76	1740.62	0.999983	1825.85	1740.62	0.999983	1784.14	1740.62	0.999983	1765.51	1740.62	0.999983
Inf	Inf	0	Inf	Inf	0	Inf	Inf	0	Inf	Inf	0	Inf	Inf	0	Inf	Inf	0	Inf	Inf	0	2863.61	1775.15	0.999984	2189.36	1775.15	0.999984	1956.29	1775.15	0.999984	1860.38	1775.15	0.999984	1818.67	1775.15	0.999984	1800.05	1775.15	0.999984
Inf	Inf	0	Inf	Inf	0	Inf	Inf	0	Inf	Inf	0	Inf	Inf	0	Inf	Inf	0	Inf	Inf	0	2898.83	1810.37	0.999984	2224.58	1810.37	0.999984	1991.5	1810.37	0.999984	1895.59	1810.37	0.999984	1853.89	1810.37	0.999984	1835.26	1810.37	0.999984
Inf	Inf	0	Inf	Inf	0	Inf	Inf	0	Inf	Inf	0	Inf	Inf	0	Inf	Inf	0	Inf	Inf	0	2934.74	1846.28	0.999985	2260.5	1846.28	0.999985	2027.42	1846.28	0.999985	1931.51	1846.28	0.999985	1889.8	1846.28	0.999985	1871.18	1846.28	0.999985
Inf	Inf	0	Inf	Inf	0	Inf	Inf	0	Inf	Inf	0	Inf	Inf	0	Inf	Inf	0	Inf	Inf	0	2971.37	1882.91	0.999985	2297.13	1882.91	0.999985	2064.05	1882.91	0.999985	1968.14	1882.91	0.999985	1926.43	1882.91	0.999985	1907.81	1882.91	0.999985
Inf	Inf	0	Inf	Inf	0	Inf	Inf	0	Inf	Inf	0	Inf	Inf	0	Inf	Inf	0	Inf	Inf	0	3008.73	1920.27	0.999986	2334.48	1920.27	0.999986	2101.4	1920.27	0.999986	2005.49	1920.27	0.999986	1963.79	1920.27	0.999986	1945.16	1920.27	0.999986
Inf	Inf	0	Inf	Inf	0	Inf	Inf	0	Inf	Inf	0	Inf	Inf	0	Inf	Inf	0	Inf	Inf	0	3046.82	1958.36	0.999986	2372.58	1958.36	0.999986	2139.5	1958.36	0.999986	2043.59	1958.36	0.999986	2001.88	1958.36	0.999986	1983.26	1958.36	0.999986
Inf	Inf	0	Inf	Inf	0	Inf	Inf	0	Inf	Inf	0	Inf	Inf	0	Inf	Inf	0	Inf	Inf	0	3085.67	1997.21	0.999987	2411.43	1997.21	0.999987	2178.35	1997.21	0.999987	2082.44	1997.21	0.999987	2040.73	1997.21	0.999987	2022.11	1997.21	0.999987
Inf	Inf	0	Inf	Inf	0	Inf	Inf	0	Inf	Inf	0	Inf	Inf	0	Inf	Inf	0	Inf	Inf	0	3125.29	2036.83	0.999987	2451.05	2036.83	0.999987	2217.97	2036.83	0.999987	2122.06	2036.83	0.999987	2080.35	2036.83	0.999987	2061.73	2036.83	0.999987
Inf	Inf	0	Inf	Inf	0	Inf	Inf	0	Inf	Inf	0	Inf	Inf	0	Inf	Inf	0	Inf	Inf	0	3165.7	2077.24	0.999988	2491.46	2077.24	0.999988	2258.38	2077.24	0.999988	2162.47	2077.24	0.999988	2120.76	2077.24	0.999988	2102.14	2077.24	0.999988
Inf	Inf	0	Inf	Inf	0	Inf	Inf	0	Inf	Inf	0	Inf	Inf	0	Inf	Inf	0	Inf	Inf	0	3206.91	2118.45	0.999988	2532.67	2118.45	0.999988	2299.59	2118.45	0.999988	2203.68	2118.45	0.999988	2161.97	2118.45	0.999988	2143.35	2118.45	0.999988
Inf	Inf	0	Inf	Inf	0	Inf	Inf	0	Inf	Inf	0	Inf	Inf	0	Inf	Inf	0	Inf	Inf	0	3248.94	2160.48	0.999989	2574.7	2160.48	0.999989	2341.62	2160.48	0.999989	2245.71	2160.48	0.999989	2204	2160.48	0.999989	2185.38	2160.48	0.999989
Inf	Inf	0	Inf	Inf	0	Inf	Inf	0	Inf	Inf	0	Inf	Inf	0	Inf	Inf	0	Inf	Inf	0	3291.8	2203.34	0.999989	2617.56	2203.34	0.999989	2384.48	2203.34	0.999989	2288.57	2203.34	0.999989	2246.86	2203.34	0.999989	2228.24	2203.34	0.999989
Inf	Inf	0	Inf	Inf	0	Inf	Inf	0	Inf	Inf	0	Inf	Inf	0	Inf	Inf	0	Inf	Inf	0	3335.51	2247.05	0.999989	2661.27	2247.05	0.999989	2428.19	2247.05	0.999989	2332.28	2247.05	0.999989	2290.57	2247.05	0.999989	2271.95	2247.05	0.999989
Inf	Inf	0	Inf	Inf	0	Inf	Inf	0	Inf	Inf	0	Inf	Inf	0	Inf	Inf	0	Inf	Inf	0	3380.09	2291.63	0.99999	2705.85	2291.63	0.99999	2472.77	2291.63	0.99999	2376.86	2291.63	0.99999	2335.15	2291.63	0.99999	2316.53	2291.63	0.99999
Inf	Inf	0	Inf	Inf	0	Inf	Inf	0	Inf	Inf	0	Inf	Inf	0	Inf	Inf	0	Inf	Inf	0	3425.55	2337.09	0.99999	2751.31	2337.09	0.99999	2518.23	2337.09	0.99999	2422.32	2337.09	0.99999	2380.61	2337.09	0.99999	2361.99	2337.09	0.99999
Inf	Inf	0	Inf	Inf	0	Inf	Inf	0	Inf	Inf	0	Inf	Inf	0	Inf	Inf	0	Inf	Inf	0	3471.92	2383.46	0.99999	2797.67	2383.46	0.99999	2564.6	2383.46	0.99999	2468.69	2383.46	0.99999	2426.98	2383.46	0.99999	2408.36	2383.46	0.99999
Inf	Inf	0	Inf	Inf	0	Inf	Inf	0	Inf	Inf	0	Inf	Inf	0	Inf	Inf	0	Inf	Inf	0	3519.2	2430.74	0.999991	2844.96	2430.74	0.999991	2611.88	2430.74	0.999991	2515.97	2430.74	0.999991	2474.26	2430.74	0.999991	2455.64	2430.74	0.999991
Inf	Inf	0	Inf	Inf	0	Inf	Inf	0	Inf	Inf	0	Inf	Inf	0	Inf	Inf	0	Inf	Inf	0	3567.43	2478.96	0.999991	2893.18	2478.96	0.999991	2660.1	2478.96	0.999991	2564.2	2478.96	0.999991	2522.49	2478.96	0.999991	2503.86	2478.96	0.999991
Inf	Inf	0	Inf	Inf	0	Inf	Inf	0	Inf	Inf	0	Inf	Inf	0	Inf	Inf	0	Inf	Inf	0	3616.61	2528.14	0.999991	2942.36	2528.14	0.999991	2709.28	2528.14	0.999991	2613.37	2528.14	0.999991	2571.67	2528.14	0.999991	2553.04	2528.14	0.999991
Inf	Inf	0	Inf	Inf	0	Inf	Inf	0	Inf	Inf	0	Inf	Inf	0	Inf	Inf	0	Inf	Inf	0	3666.76	2578.3	0.999992	2992.52	2578.3	0.999992	2759.44	2578.3	0.999992	2663.53	2578.3	0.999992	2621.82	2578.3	0.999992	2603.2	2578.3	0.999992
Inf	Inf	0	Inf	Inf	0	Inf	Inf	0	Inf	Inf	0	Inf	Inf	0	Inf	Inf	0	Inf	Inf	0	3717.91	2629.45	0.999992	3043.67	2629.45	0.999992	2810.59	2629.45	0.999992	2714.68	2629.45	0.999992	2672.97	2629.45	0.999992	2654.35	2629.45	0.999992
Inf	Inf	0	Inf	Inf	0	Inf	Inf	0	Inf	Inf	0	Inf	Inf	0	Inf	Inf	0	Inf	Inf	0	3770.08	2681.61	0.999992	3095.83	2681.61	0.999992	2862.75	2681.61	0.999992	2766.84	2681.61	0.999992	2725.14	2681.61	0.999992	2706.51	2681.61	0.999992
Inf	Inf	0	Inf	Inf	0	Inf	Inf	0	Inf	Inf	0	Inf	Inf	0	Inf	Inf	0	Inf	Inf	0	3823.28	2734.81	0.999992	3149.03	2734.81	0.999992	2915.95	2734.81	0.999992	2820.04	2734.81	0.999992	2778.34	2734.81	0.999992	2759.71	2734.81	0.999992
Inf	Inf	0	Inf	Inf	0	Inf	Inf	0	Inf	Inf	0	Inf	Inf	0	Inf	Inf	0	Inf	Inf	0	3877.53	2789.06	0.999993	3203.29	2789.06	0.999993	2970.21	2789.06	0.999993	2874.3	2789.06	0.999993	2832.59	2789.06	0.999993	2813.97	2789.06	0.999993
Inf	Inf	0	Inf	Inf	0	Inf	Inf	0	Inf	Inf	0	Inf	Inf	0	Inf	Inf	0	Inf	Inf	0	3932.86	2844.39	0.999993	3258.62	2844.39	0.999993	3025.54	2844.39	0.999993	2929.63	2844.39	0.999993	2887.92	2844.39	0.999993	2869.3	2844.39	0.999993
Inf	Inf	0	Inf	Inf	0	Inf	Inf	0	Inf	Inf	0	Inf	Inf	0	Inf	Inf	0	Inf	Inf	0	3989.29	2900.82	0.999993	3315.05	2900.82	0.999993	3081.97	2900.82	0.999993	2986.06	2900.82	0.999993	2944.35	2900.82	0.999993	2925.73	2900.82	0.999993
Inf	Inf	0	Inf	Inf	0	Inf	Inf	0	Inf	Inf	0	Inf	Inf	0	Inf	Inf	0	Inf	Inf	0	4046.84	2958.37	0.999993	3372.59	2958.37	0.999993	3139.52	2958.37	0.999993	3043.61	2958.37	0.999993	3001.9	2958.37	0.999993	2983.27	2958.37	0.999993
Inf	Inf	0	Inf	Inf	0	Inf	Inf	0	Inf	Inf	0	Inf	Inf	0	Inf	Inf	0	Inf	Inf	0	4105.53	3017.06	0.999994	3431.28	3017.06	0.999994	3198.21	3017.06	0.999994	3102.3	3017.06	0.999994	3060.59	3017.06	0.999994	3041.96	3017.06	0.999994
Inf	Inf	0	Inf	Inf	0	Inf	Inf	0	Inf	Inf	0	Inf	Inf	0	Inf	Inf	0	Inf	Inf	0	4165.38	3076.91	0.999994	3491.14	3076.91	0.999994	3258.06	3076.91	0.999994	3162.15	3076.91	0.999994	3120.44	3076.91	0.999994	3101.82	3076.91	0.999994
Inf	Inf	0	Inf	Inf	0	Inf	Inf	0	Inf	Inf	0	Inf	Inf	0	Inf	Inf	0	Inf	Inf	0	4226.43	3137.96	0.999994	3552.18	3137.96	0.999994	3319.1	3137.96	0.999994	3223.19	3137.96	0.999994	3181.49	3137.96	0.999994	3162.86	3137.96	0.999994
Inf	Inf	0	Inf	Inf	0	Inf	Inf	0	Inf	Inf	0	Inf	Inf	0	Inf	Inf	0	Inf	Inf	0	4288.68	3200.21	0.999994	3614.43	3200.21	0.999994	3381.36	3200.21	0.999994	3285.45	3200.21	0.999994	3243.74	3200.21	0.999994	3225.11	3200.21	0.999994
Inf	Inf	0	Inf	Inf	0	Inf	Inf	0	Inf	Inf	0	Inf	Inf	0	Inf	Inf	0	Inf	Inf	0	4352.17	3263.7	0.999995	3677.92	3263.7	0.999995	3444.84	3263.7	0.999995	3348.93	3263.7	0.999995	3307.23	3263.7	0.999995	3288.6	3263.7	0.999995
Inf	Inf	0	Inf	Inf	0	Inf	Inf	0	Inf	Inf	0	Inf	Inf	0	Inf	Inf	0	Inf	Inf	0	4416.91	3328.44	0.999995	3742.67	3328.44	0.999995	3509.59	3328.44	0.999995	3413.68	3328.44	0.999995	3371.97	3328.44	0.999995	3353.35	3328.44	0.999995
Inf	Inf	0	Inf	Inf	0	Inf	Inf	0	Inf	Inf	0	Inf	Inf	0	Inf	Inf	0	Inf	Inf	0	4482.94	3394.47	0.999995	3808.7	3394.47	0.999995	3575.62	3394.47	0.999995	3479.71	3394.47	0.999995	3438	3394.47	0.999995	3419.38	3394.47	0.999995
Inf	Inf	0	Inf	Inf	0	Inf	Inf	0	Inf	Inf	0	Inf	Inf	0	Inf	Inf	0	Inf	Inf	0	4550.29	3461.81	0.999995	3876.04	3461.81	0.999995	3642.96	3461.81	0.999995	3547.05	3461.81	0.999995	3505.35	3461.81	0.999995	3486.72	3461.81	0.999995
Inf	Inf	0	Inf	Inf	0	Inf	Inf	0	Inf	Inf	0	Inf	Inf	0	Inf	Inf	0	Inf	Inf	0	4618.96	3530.49	0.999995	3944.72	3530.49	0.999995	3711.64	3530.49	0.999995	3615.73	3530.49	0.999995	3574.02	3530.49	0.999995	3555.4	3530.49	0.999995
Inf	Inf	0	Inf	Inf	0	Inf	Inf	0	Inf	Inf	0	Inf	Inf	0	Inf	Inf	0	Inf	Inf	0	4689	3600.53	0.999995	4014.76	3600.53	0.999995	3781.68	3600.53	0.999995	3685.77	3600.53	0.999995	3644.06	3600.53	0.999995	3625.44	3600.53	0.999995
Inf	Inf	0	Inf	Inf	0	Inf	Inf	0	Inf	Inf	0	Inf	Inf	0	Inf	Inf	0	Inf	Inf	0	4760.43	3671.96	0.999996	4086.19	3671.96	0.999996	3853.11	3671.96	0.999996	3757.2	3671.96	0.999996	3715.49	3671.96	0.999996	3696.87	3671.96	0.999996
Inf	Inf	0	Inf	Inf	0	Inf	Inf	0	Inf	Inf	0	Inf	Inf	0	Inf	Inf	0	Inf	Inf	0	4833.28	3744.81	0.999996	4159.04	3744.81	0.999996	3925.96	3744.81	0.999996	3830.05	3744.81	0.999996	3788.34	3744.81	0.999996	3769.72	3744.81	0.999996
Inf	Inf	0	Inf	Inf	0	Inf	Inf	0	Inf	Inf	0	Inf	Inf	0	Inf	Inf	0	Inf	Inf	0	4907.57	3819.1	0.999996	4233.33	3819.1	0.999996	4000.25	3819.1	0.999996	3904.34	3819.1	0.999996	3862.63	3819.1	0.999996	3844.01	3819.1	0.999996
Inf	Inf	0	Inf	Inf	0	Inf	Inf	0	Inf	Inf	0	Inf	Inf	0	Inf	Inf	0	Inf	Inf	0	4983.34	3894.86	0.999996	4309.09	3894.86	0.999996	4076.02	3894.86	0.999996	3980.11	3894.86	0.999996	3938.4	3894.86	0.999996	3919.77	3894.86	0.999996
Inf	Inf	0	Inf	Inf	0	Inf	Inf	0	Inf	Inf	0	Inf	Inf	0	Inf	Inf	0	Inf	Inf	0	5060.61	3972.13	0.999996	4386.36	3972.13	0.999996	4153.28	3972.13	0.999996	4057.37	3972.13	0.999996	4015.67	3972.13	0.999996	3997.04	3972.13	0.999996
Inf	Inf	0	Inf	Inf	0	Inf	Inf	0	Inf	Inf	0	Inf	Inf	0	Inf	Inf	0	Inf	Inf	0	5139.41	4050.93	0.999996	4465.16	4050.93	0.999996	4232.09	4050.93	0.999996	4136.18	4050.93	0.999996	4094.47	4050.93	0.999996	4075.84	4050.93	0.999996
Inf	Inf	0	Inf	Inf	0	Inf	Inf	0	Inf	Inf	0	Inf	Inf	0	Inf	Inf	0	Inf	Inf	0	5219.77	4131.3	0.999996	4545.53	4131.3	0.999996	4312.45	4131.3	0.999996	4216.54	4131.3	0.999996	4174.83	4131.3	0.999996	4156.21	4131.3	0.999996
Inf	Inf	0	Inf	Inf	0	Inf	Inf	0	Inf	Inf	0	Inf	Inf	0	Inf	Inf	0	Inf	Inf	0	5301.73	4213.26	0.999997	4627.49	4213.26	0.999997	4394.41	4213.26	0.999997	4298.5	4213.26	0.999997	4256.79	4213.26	0.999997	4238.17	4213.26	0.999997
Inf	Inf	0	Inf	Inf	0	Inf	Inf	0	Inf	Inf	0	Inf	Inf	0	Inf	Inf	0	Inf	Inf	0	5385.32	4296.84	0.999997	4711.07	4296.84	0.999997	4477.99	4296.84	0.999997	4382.08	4296.84	0.999997	4340.38	4296.84	0.999997	4321.75	4296.84	0.999997
Inf	Inf	0	Inf	Inf	0	Inf	Inf	0	Inf	Inf	0	Inf	Inf	0	Inf	Inf	0	Inf	Inf	0	5470.56	4382.08	0.999997	4796.31	4382.08	0.999997	4563.24	4382.08	0.999997	4467.33	4382.08	0.999997	4425.62	4382.08	0.999997	4407	4382.08	0.999997
Inf	Inf	0	Inf	Inf	0	Inf	Inf	0	Inf	Inf	0	Inf	Inf	0	Inf	Inf	0	Inf	Inf	0	5557.49	4469.02	0.999997	4883.25	4469.02	0.999997	4650.17	4469.02	0.999997	4554.26	4469.02	0.999997	4512.55	4469.02	0.999997	4493.93	4469.02	0.999997
Inf	Inf	0	Inf	Inf	0	Inf	Inf	0	Inf	Inf	0	Inf	Inf	0	Inf	Inf	0	Inf	Inf	0	5646.15	4557.68	0.999997	4971.91	4557.68	0.999997	4738.83	4557.68	0.999997	4642.92	4557.68	0.999997	4601.21	4557.68	0.999997	4582.59	4557.68	0.999997
Inf	Inf	0	Inf	Inf	0	Inf	Inf	0	Inf	Inf	0	Inf	Inf	0	Inf	Inf	0	Inf	Inf	0	5736.57	4648.1	0.999997	5062.33	4648.1	0.999997	4829.25	4648.1	0.999997	4733.34	4648.1	0.999997	4691.63	4648.1	0.999997	4673.01	4648.1	0.999997
Inf	Inf	0	Inf	Inf	0	Inf	Inf	0	Inf	Inf	0	Inf	Inf	0	Inf	Inf	0	Inf	Inf	0	5828.78	4740.31	0.999997	5154.54	4740.31	0.999997	4921.46	4740.31	0.999997	4825.55	4740.31	0.999997	4783.84	4740.31	0.999997	4765.22	4740.31	0.999997
Inf	Inf	0	Inf	Inf	0	Inf	Inf	0	Inf	Inf	0	Inf	Inf	0	Inf	Inf	0	Inf	Inf	0	5922.82	4834.35	0.999997	5248.58	4834.35	0.999997	5015.5	4834.35	0.999997	4919.59	4834.35	0.999997	4877.88	4834.35	0.999997	4859.26	4834.35	0.999997
Inf	Inf	0	Inf	Inf	0	Inf	Inf	0	Inf	Inf	0	Inf	Inf	0	Inf	Inf	0	Inf	Inf	0	6018.73	4930.25	0.999997	5344.49	4930.25	0.999997	5111.41	4930.25	0.999997	5015.5	4930.25	0.999997	4973.79	4930.25	0.999997	4955.17	4930.25	0.999997
Inf	Inf	0	Inf	Inf	0	Inf	Inf	0	Inf	Inf	0	Inf	Inf	0	Inf	Inf	0	Inf	Inf	0	6116.54	5028.06	0.999997	5442.29	5028.06	0.999997	5209.22	5028.06	0.999997	5113.31	5028.06	0.999997	5071.6	5028.06	0.999997	5052.98	5028.06	0.999997
Inf	Inf	0	Inf	Inf	0	Inf	Inf	0	Inf	Inf	0	Inf	Inf	0	Inf	Inf	0	Inf	Inf	0	6216.29	5127.81	0.999998	5542.04	5127.81	0.999998	5308.97	5127.81	0.999998	5213.06	5127.81	0.999998	5171.35	5127.81	0.999998	5152.72	5127.81	0.999998
Inf	Inf	0	Inf	Inf	0	Inf	Inf	0	Inf	Inf	0	Inf	Inf	0	Inf	Inf	0	Inf	Inf	0	6318.02	5229.54	0.999998	5643.77	5229.54	0.999998	5410.7	5229.54	0.999998	5314.79	5229.54	0.999998	5273.08	5229.54	0.999998	5254.45	5229.54	0.999998
Inf	Inf	0	Inf	Inf	0	Inf	Inf	0	Inf	Inf	0	Inf	Inf	0	Inf	Inf	0	Inf	Inf	0	6421.76	5333.29	0.999998	5747.52	5333.29	0.999998	5514.44	5333.29	0.999998	5418.53	5333.29	0.999998	5376.82	5333.29	0.999998	5358.2	5333.29	0.999998
Inf	Inf	0	Inf	Inf	0	Inf	Inf	0	Inf	Inf	0	Inf	Inf	0	Inf	Inf	0	Inf	Inf	0	6527.57	5439.09	0.999998	5853.32	5439.09	0.999998	5620.25	5439.09	0.999998	5524.34	5439.09	0.999998	5482.63	5439.09	0.999998	5464	5439.09	0.999998
Inf	Inf	0	Inf	Inf	0	Inf	Inf	0	Inf	Inf	0	Inf	Inf	0	Inf	Inf	0	Inf	Inf	0	6635.47	5546.99	0.999998	5961.23	5546.99	0.999998	5728.15	5546.99	0.999998	5632.24	5546.99	0.999998	5590.53	5546.99	0.999998	5571.91	5546.99	0.999998
Inf	Inf	0	Inf	Inf	0	Inf	Inf	0	Inf	Inf	0	Inf	Inf	0	Inf	Inf	0	Inf	Inf	0	6745.52	5657.04	0.999998	6071.27	5657.04	0.999998	5838.19	5657.04	0.999998	5742.28	5657.04	0.999998	5700.58	5657.04	0.999998	5681.95	5657.04	0.999998
Inf	Inf	0	Inf	Inf	0	Inf	Inf	0	Inf	Inf	0	Inf	Inf	0	Inf	Inf	0	Inf	Inf	0	6857.74	5769.27	0.999998	6183.5	5769.27	0.999998	5950.42	5769.27	0.999998	5854.51	5769.27	0.999998	5812.8	5769.27	0.999998	5794.18	5769.27	0.999998
Inf	Inf	0	Inf	Inf	0	Inf	Inf	0	Inf	Inf	0	Inf	Inf	0	Inf	Inf	0	Inf	Inf	0	6972.2	5883.72	0.999998	6297.95	5883.72	0.999998	6064.88	5883.72	0.999998	5968.97	5883.72	0.999998	5927.26	5883.72	0.999998	5908.63	5883.72	0.999998
Inf	Inf	0	Inf	Inf	0	Inf	Inf	0	Inf	Inf	0	Inf	Inf	0	Inf	Inf	0	Inf	Inf	0	7088.92	6000.44	0.999998	6414.68	6000.44	0.999998	6181.6	6000.44	0.999998	6085.69	6000.44	0.999998	6043.98	6000.44	0.999998	6025.36	6000.44	0.999998
Inf	Inf	0	Inf	Inf	0	Inf	Inf	0	Inf	Inf	0	Inf	Inf	0	Inf	Inf	0	Inf	Inf	0	7207.96	6119.48	0.999998	6533.72	6119.48	0.999998	6300.64	6119.48	0.999998	6204.73	6119.48	0.999998	6163.02	6119.48	0.999998	6144.4	6119.48	0.999998
Inf	Inf	0	Inf	Inf	0	Inf	Inf	0	Inf	Inf	0	Inf	Inf	0	Inf	Inf	0	Inf	Inf	0	7329.36	6240.88	0.999998	6655.12	6240.88	0.999998	6422.04	6240.88	0.999998	6326.13	6240.88	0.999998	6284.42	6240.88	0.999998	6265.8	6240.88	0.999998
Inf	Inf	0	Inf	Inf	0	Inf	Inf	0	Inf	Inf	0	Inf	Inf	0	Inf	Inf	0	Inf	Inf	0	7453.17	6364.69	0.999998	6778.93	6364.69	0.999998	6545.85	6364.69	0.999998	6449.94	6364.69	0.999998	6408.23	6364.69	0.999998	6389.61	6364.69	0.999998
Inf	Inf	0	Inf	Inf	0	Inf	Inf	0	Inf	Inf	0	Inf	Inf	0	Inf	Inf	0	Inf	Inf	0	7579.44	6490.96	0.999998	6905.2	6490.96	0.999998	6672.12	6490.96	0.999998	6576.21	6490.96	0.999998	6534.5	6490.96	0.999998	6515.88	6490.96	0.999998
Inf	Inf	0	Inf	Inf	0	Inf	Inf	0	Inf	Inf	0	Inf	Inf	0	Inf	Inf	0	Inf	Inf	0	7708.21	6619.73	0.999998	7033.97	6619.73	0.999998	6800.89	6619.73	0.999998	6704.98	6619.73	0.999998	6663.27	6619.73	0.999998	6644.65	6619.73	0.999998
Inf	Inf	0	Inf	Inf	0	Inf	Inf	0	Inf	Inf	0	Inf	Inf	0	Inf	Inf	0	Inf	Inf	0	7839.54	6751.06	0.999998	7165.29	6751.06	0.999998	6932.22	6751.06	0.999998	6836.31	6751.06	0.999998	6794.6	6751.06	0.999998	6775.97	6751.06	0.999998
Inf	Inf	0	Inf	Inf	0	Inf	Inf	0	Inf	Inf	0	Inf	Inf	0	Inf	Inf	0	Inf	Inf	0	7973.47	6884.99	0.999999	7299.22	6884.99	0.999999	7066.15	6884.99	0.999999	6970.24	6884.99	0.999999	6928.53	6884.99	0.999999	6909.9	6884.99	0.999999
Inf	Inf	0	Inf	Inf	0	Inf	Inf	0	Inf	Inf	0	Inf	Inf	0	Inf	Inf	0	Inf	Inf	0	8110.06	7021.58	0.999999	7435.81	7021.58	0.999999	7202.74	7021.58	0.999999	7106.83	7021.58	0.999999	7065.12	7021.58	0.999999	7046.49	7021.58	0.999999
Inf	Inf	0	Inf	Inf	0	Inf	Inf	0	Inf	Inf	0	Inf	Inf	0	Inf	Inf	0	Inf	Inf	0	8249.35	7160.87	0.999999	7575.11	7160.87	0.999999	7342.03	7160.87	0.999999	7246.12	7160.87	0.999999	7204.41	7160.87	0.999999	7185.79	7160.87	0.999999
Inf	Inf	0	Inf	Inf	0	Inf	Inf	0	Inf	Inf	0	Inf	Inf	0	Inf	Inf	0	Inf	Inf	0	8391.42	7302.94	0.999999	7717.17	7302.94	0.999999	7484.09	7302.94	0.999999	7388.18	7302.94	0.999999	7346.48	7302.94	0.999999	7327.85	7302.94	0.999999
Inf	Inf	0	Inf	Inf	0	Inf	Inf	0	Inf	Inf	0	Inf	Inf	0	Inf	Inf	0	Inf	Inf	0	8536.3	7447.81	0.999999	7862.05	7447.81	0.999999	7628.97	7447.81	0.999999	7533.06	7447.81	0.999999	7491.36	7447.81	0.999999	7472.73	7447.81	0.999999
Inf	Inf	0	Inf	Inf	0	Inf	Inf	0	Inf	Inf	0	Inf	Inf	0	Inf	Inf	0	Inf	Inf	0	8684.05	7595.57	0.999999	8009.8	7595.57	0.999999	7776.73	7595.57	0.999999	7680.82	7595.57	0.999999	7639.11	7595.57	0.999999	7620.49	7595.57	0.999999
Inf	Inf	0	Inf	Inf	0	Inf	Inf	0	Inf	Inf	0	Inf	Inf	0	Inf	Inf	0	Inf	Inf	0	8834.73	7746.25	0.999999	8160.49	7746.25	0.999999	7927.41	7746.25	0.999999	7831.5	7746.25	0.999999	7789.79	7746.25	0.999999	7771.17	7746.25	0.999999
Inf	Inf	0	Inf	Inf	0	Inf	Inf	0	Inf	Inf	0	Inf	Inf	0	Inf	Inf	0	Inf	Inf	0	8988.41	7899.93	0.999999	8314.16	7899.93	0.999999	8081.09	7899.93	0.999999	7985.18	7899.93	0.999999	7943.47	7899.93	0.999999	7924.84	7899.93	0.999999
Inf	Inf	0	Inf	Inf	0	Inf	Inf	0	Inf	Inf	0	Inf	Inf	0	Inf	Inf	0	Inf	Inf	0	9145.13	8056.65	0.999999	8470.89	8056.65	0.999999	8237.81	8056.65	0.999999	8141.9	8056.65	0.999999	8100.19	8056.65	0.999999	8081.57	8056.65	0.999999
Inf	Inf	0	Inf	Inf	0	Inf	Inf	0	Inf	Inf	0	Inf	Inf	0	Inf	Inf	0	Inf	Inf	0	9304.96	8216.48	0.999999	8630.72	8216.48	0.999999	8397.64	8216.48	0.999999	8301.73	8216.48	0.999999	8260.02	8216.48	0.999999	8241.4	8216.48	0.999999
Inf	Inf	0	Inf	Inf	0	Inf	Inf	0	Inf	Inf	0	Inf	Inf	0	Inf	Inf	0	Inf	Inf	0	9467.97	8379.48	0.999999	8793.72	8379.48	0.999999	8560.65	8379.48	0.999999	8464.74	8379.48	0.999999	8423.03	8379.48	0.999999	8404.4	8379.48	0.999999
Inf	Inf	0	Inf	Inf	0	Inf	Inf	0	Inf	Inf	0	Inf	Inf	0	Inf	Inf	0	Inf	Inf	0	9634.2	8545.72	0.999999	8959.96	8545.72	0.999999	8726.88	8545.72	0.999999	8630.97	8545.72	0.999999	8589.26	8545.72	0.999999	8570.64	8545.72	0.999999
Inf	Inf	0	Inf	Inf	0	Inf	Inf	0	Inf	Inf	0	Inf	Inf	0	Inf	Inf	0	Inf	Inf	0	9803.74	8715.26	0.999999	9129.49	8715.26	0.999999	8896.42	8715.26	0.999999	8800.51	8715.26	0.999999	8758.8	8715.26	0.999999	8740.17	8715.26	0.999999
Inf	Inf	0	Inf	Inf	0	Inf	Inf	0	Inf	Inf	0	Inf	Inf	0	Inf	Inf	0	Inf	Inf	0	9976.64	8888.15	0.999999	9302.39	8888.15	0.999999	9069.31	8888.15	0.999999	8973.4	8888.15	0.999999	8931.7	8888.15	0.999999	8913.07	8888.15	0.999999
Inf	Inf	0	Inf	Inf	0	Inf	Inf	0	Inf	Inf	0	Inf	Inf	0	Inf	Inf	0	Inf	Inf	0	10153	9064.48	0.999999	9478.72	9064.48	0.999999	9245.64	9064.48	0.999999	9149.73	9064.48	0.999999	9108.02	9064.48	0.999999	9089.4	9064.48	0.999999
Inf	Inf	0	Inf	Inf	0	Inf	Inf	0	Inf	Inf	0	Inf	Inf	0	Inf	Inf	0	Inf	Inf	0	10332.8	9244.31	0.999999	9658.55	9244.31	0.999999	9425.47	9244.31	0.999999	9329.56	9244.31	0.999999	9287.85	9244.31	0.999999	9269.23	9244.31	0.999999
Inf	Inf	0	Inf	Inf	0	Inf	Inf	0	Inf	Inf	0	Inf	Inf	0	Inf	Inf	0	Inf	Inf	0	10516.2	9427.7	0.999999	9841.94	9427.7	0.999999	9608.86	9427.7	0.999999	9512.95	9427.7	0.999999	9471.24	9427.7	0.999999	9452.62	9427.7	0.999999
Inf	Inf	0	Inf	Inf	0	Inf	Inf	0	Inf	Inf	0	Inf	Inf	0	Inf	Inf	0	Inf	Inf	0	10703.2	9614.73	0.999999	10029	9614.73	0.999999	9795.89	9614.73	0.999999	9699.98	9614.73	0.999999	9658.28	9614.73	0.999999	9639.65	9614.73	0.999999
Inf	Inf	0	Inf	Inf	0	Inf	Inf	0	Inf	Inf	0	Inf	Inf	0	Inf	Inf	0	Inf	Inf	0	10894	9805.47	0.999999	10219.7	9805.47	0.999999	9986.64	9805.47	0.999999	9890.73	9805.47	0.999999	9849.02	9805.47	0.999999	9830.39	9805.47	0.999999
Inf	Inf	0	Inf	Inf	0	Inf	Inf	0	Inf	Inf	0	Inf	Inf	0	Inf	Inf	0	Inf	Inf	0	11088.5	10000	0.999999	10414.2	10000	0.999999	10181.2	10000	0.999999	10085.3	10000	0.999999	10043.5	10000	0.999999	10024.9	10000	0.999999

## Sheet: Fig. S6b
t/ts; da = 0.25 microns	l/lb; da = 0.25 microns	vr/cs; da = 0.25 microns	t/ts; da = 0.5 microns	l/lb; da = 0.5 microns	vr/cs; da = 0.5 microns	t/ts; da = 0.6 microns	l/lb; da = 0.6 microns	vr/cs; da = 0.6 microns	t/ts; da = 0.65 microns	l/lb; da = 0.65 microns	vr/cs; da = 0.65 microns	t/ts; da = 0.7 microns	l/lb; da = 0.7 microns	vr/cs; da = 0.7 microns	t/ts; da = 0.75 microns	l/lb; da = 0.75 microns	vr/cs; da = 0.75 microns	t/ts; da = 1.0 microns	l/lb; da = 1.0 microns	vr/cs; da = 1.0 microns	t/ts; da = 1.25 microns	l/lb; da = 1.25 microns	vr/cs; da = 1.25 microns	t/ts; da = 1.5 microns	l/lb; da = 1.5 microns	vr/cs; da = 1.5 microns	t/ts; da = 1.75 microns	l/lb; da = 1.75 microns	vr/cs; da = 1.75 microns	t/ts; da = 2.0 microns	l/lb; da = 2.0 microns	vr/cs; da = 2.0 microns	t/ts; da = 2.25 microns	l/lb; da = 2.25 microns	vr/cs; da = 2.25 microns	t/ts; da = 2.5 microns	l/lb; da = 2.5 microns	vr/cs; da = 2.5 microns
1.01735e-20	3e-05	0.999102	1.01651e-20	3e-05	0.999932	1.01647e-20	3e-05	0.999966	1.01647e-20	3e-05	0.999974	1.01646e-20	3e-05	0.999981	1.01645e-20	3e-05	0.999985	1.01644e-20	3e-05	0.999995	1.01644e-20	3e-05	0.999998	1.01644e-20	3e-05	0.999999	1.01644e-20	3e-05	0.999999	1.01644e-20	3e-05	1	1.01644e-20	3e-05	1	1.01644e-20	3e-05	1
5.957e-07	3.05952e-05	0.999069	5.95197e-07	3.05952e-05	0.99993	5.95176e-07	3.05952e-05	0.999964	5.95171e-07	3.05952e-05	0.999973	5.95167e-07	3.05952e-05	0.99998	5.95165e-07	3.05952e-05	0.999985	5.95159e-07	3.05952e-05	0.999995	5.95157e-07	3.05952e-05	0.999998	5.95156e-07	3.05952e-05	0.999999	5.95156e-07	3.05952e-05	0.999999	5.95156e-07	3.05952e-05	1	5.95156e-07	3.05952e-05	1	5.95156e-07	3.05952e-05	1
1.20324e-06	3.12021e-05	0.999034	1.2022e-06	3.12021e-05	0.999927	1.20216e-06	3.12021e-05	0.999963	1.20215e-06	3.12021e-05	0.999972	1.20214e-06	3.12021e-05	0.999979	1.20214e-06	3.12021e-05	0.999984	1.20212e-06	3.12021e-05	0.999995	1.20212e-06	3.12021e-05	0.999998	1.20212e-06	3.12021e-05	0.999999	1.20212e-06	3.12021e-05	0.999999	1.20212e-06	3.12021e-05	1	1.20212e-06	3.12021e-05	1	1.20212e-06	3.12021e-05	1
1.82285e-06	3.18211e-05	0.998998	1.82125e-06	3.18211e-05	0.999924	1.82119e-06	3.18211e-05	0.999962	1.82117e-06	3.18211e-05	0.999971	1.82116e-06	3.18211e-05	0.999979	1.82115e-06	3.18211e-05	0.999983	1.82113e-06	3.18211e-05	0.999994	1.82113e-06	3.18211e-05	0.999998	1.82112e-06	3.18211e-05	0.999999	1.82112e-06	3.18211e-05	0.999999	1.82112e-06	3.18211e-05	1	1.82112e-06	3.18211e-05	1	1.82112e-06	3.18211e-05	1
2.45478e-06	3.24524e-05	0.998961	2.45259e-06	3.24524e-05	0.999921	2.4525e-06	3.24524e-05	0.99996	2.45247e-06	3.24524e-05	0.99997	2.45246e-06	3.24524e-05	0.999978	2.45244e-06	3.24524e-05	0.999983	2.45242e-06	3.24524e-05	0.999994	2.45241e-06	3.24524e-05	0.999997	2.45241e-06	3.24524e-05	0.999999	2.45241e-06	3.24524e-05	0.999999	2.45241e-06	3.24524e-05	1	2.45241e-06	3.24524e-05	1	2.45241e-06	3.24524e-05	1
3.09927e-06	3.30962e-05	0.998923	3.09644e-06	3.30962e-05	0.999918	3.09633e-06	3.30962e-05	0.999959	3.0963e-06	3.30962e-05	0.999969	3.09628e-06	3.30962e-05	0.999977	3.09626e-06	3.30962e-05	0.999982	3.09623e-06	3.30962e-05	0.999994	3.09622e-06	3.30962e-05	0.999997	3.09622e-06	3.30962e-05	0.999999	3.09622e-06	3.30962e-05	0.999999	3.09621e-06	3.30962e-05	1	3.09621e-06	3.30962e-05	1	3.09621e-06	3.30962e-05	1
3.75657e-06	3.37528e-05	0.998883	3.75308e-06	3.37528e-05	0.999915	3.75294e-06	3.37528e-05	0.999957	3.7529e-06	3.37528e-05	0.999968	3.75287e-06	3.37528e-05	0.999976	3.75286e-06	3.37528e-05	0.999981	3.75281e-06	3.37528e-05	0.999994	3.7528e-06	3.37528e-05	0.999997	3.7528e-06	3.37528e-05	0.999999	3.7528e-06	3.37528e-05	0.999999	3.75279e-06	3.37528e-05	1	3.75279e-06	3.37528e-05	1	3.75279e-06	3.37528e-05	1
4.42694e-06	3.44224e-05	0.998842	4.42274e-06	3.44224e-05	0.999912	4.42257e-06	3.44224e-05	0.999956	4.42253e-06	3.44224e-05	0.999967	4.4225e-06	3.44224e-05	0.999975	4.42247e-06	3.44224e-05	0.999981	4.42242e-06	3.44224e-05	0.999993	4.42241e-06	3.44224e-05	0.999997	4.4224e-06	3.44224e-05	0.999999	4.4224e-06	3.44224e-05	0.999999	4.4224e-06	3.44224e-05	1	4.4224e-06	3.44224e-05	1	4.4224e-06	3.44224e-05	1
5.11063e-06	3.51053e-05	0.998799	5.10569e-06	3.51053e-05	0.999909	5.10549e-06	3.51053e-05	0.999954	5.10544e-06	3.51053e-05	0.999966	5.1054e-06	3.51053e-05	0.999974	5.10538e-06	3.51053e-05	0.99998	5.10532e-06	3.51053e-05	0.999993	5.1053e-06	3.51053e-05	0.999997	5.10529e-06	3.51053e-05	0.999999	5.10529e-06	3.51053e-05	0.999999	5.10529e-06	3.51053e-05	1	5.10529e-06	3.51053e-05	1	5.10529e-06	3.51053e-05	1
5.80792e-06	3.58017e-05	0.998755	5.80219e-06	3.58017e-05	0.999906	5.80196e-06	3.58017e-05	0.999952	5.8019e-06	3.58017e-05	0.999964	5.80186e-06	3.58017e-05	0.999973	5.80183e-06	3.58017e-05	0.999979	5.80176e-06	3.58017e-05	0.999993	5.80174e-06	3.58017e-05	0.999997	5.80173e-06	3.58017e-05	0.999998	5.80173e-06	3.58017e-05	0.999999	5.80173e-06	3.58017e-05	0.999999	5.80173e-06	3.58017e-05	1	5.80173e-06	3.58017e-05	1
6.51908e-06	3.6512e-05	0.998709	6.51251e-06	3.6512e-05	0.999902	6.51225e-06	3.6512e-05	0.99995	6.51218e-06	3.6512e-05	0.999963	6.51213e-06	3.6512e-05	0.999972	6.5121e-06	3.6512e-05	0.999979	6.51202e-06	3.6512e-05	0.999993	6.51199e-06	3.6512e-05	0.999997	6.51199e-06	3.6512e-05	0.999998	6.51198e-06	3.6512e-05	0.999999	6.51198e-06	3.6512e-05	0.999999	6.51198e-06	3.6512e-05	1	6.51198e-06	3.6512e-05	1
7.24438e-06	3.72363e-05	0.998661	7.23693e-06	3.72363e-05	0.999898	7.23663e-06	3.72363e-05	0.999949	7.23655e-06	3.72363e-05	0.999961	7.23649e-06	3.72363e-05	0.999971	7.23645e-06	3.72363e-05	0.999978	7.23637e-06	3.72363e-05	0.999992	7.23634e-06	3.72363e-05	0.999997	7.23633e-06	3.72363e-05	0.999998	7.23633e-06	3.72363e-05	0.999999	7.23632e-06	3.72363e-05	0.999999	7.23632e-06	3.72363e-05	1	7.23632e-06	3.72363e-05	1
7.9841e-06	3.7975e-05	0.998611	7.97572e-06	3.7975e-05	0.999895	7.97538e-06	3.7975e-05	0.999947	7.97529e-06	3.7975e-05	0.99996	7.97523e-06	3.7975e-05	0.99997	7.97518e-06	3.7975e-05	0.999977	7.97509e-06	3.7975e-05	0.999992	7.97506e-06	3.7975e-05	0.999997	7.97505e-06	3.7975e-05	0.999998	7.97504e-06	3.7975e-05	0.999999	7.97504e-06	3.7975e-05	0.999999	7.97504e-06	3.7975e-05	1	7.97504e-06	3.7975e-05	1
8.73853e-06	3.87284e-05	0.99856	8.72917e-06	3.87284e-05	0.999891	8.72879e-06	3.87284e-05	0.999945	8.72869e-06	3.87284e-05	0.999959	8.72862e-06	3.87284e-05	0.999969	8.72857e-06	3.87284e-05	0.999976	8.72846e-06	3.87284e-05	0.999992	8.72843e-06	3.87284e-05	0.999996	8.72842e-06	3.87284e-05	0.999998	8.72841e-06	3.87284e-05	0.999999	8.72841e-06	3.87284e-05	0.999999	8.72841e-06	3.87284e-05	1	8.7284e-06	3.87284e-05	1
9.50798e-06	3.94967e-05	0.998507	9.49757e-06	3.94967e-05	0.999887	9.49715e-06	3.94967e-05	0.999943	9.49704e-06	3.94967e-05	0.999957	9.49696e-06	3.94967e-05	0.999968	9.4969e-06	3.94967e-05	0.999975	9.49678e-06	3.94967e-05	0.999992	9.49674e-06	3.94967e-05	0.999996	9.49673e-06	3.94967e-05	0.999998	9.49672e-06	3.94967e-05	0.999999	9.49672e-06	3.94967e-05	0.999999	9.49672e-06	3.94967e-05	1	9.49672e-06	3.94967e-05	1
1.02927e-05	4.02803e-05	0.998452	1.02812e-05	4.02803e-05	0.999882	1.02807e-05	4.02803e-05	0.99994	1.02806e-05	4.02803e-05	0.999955	1.02805e-05	4.02803e-05	0.999967	1.02805e-05	4.02803e-05	0.999974	1.02803e-05	4.02803e-05	0.999991	1.02803e-05	4.02803e-05	0.999996	1.02803e-05	4.02803e-05	0.999998	1.02803e-05	4.02803e-05	0.999999	1.02803e-05	4.02803e-05	0.999999	1.02803e-05	4.02803e-05	1	1.02803e-05	4.02803e-05	1
1.10931e-05	4.10794e-05	0.998395	1.10804e-05	4.10794e-05	0.999878	1.10799e-05	4.10794e-05	0.999938	1.10798e-05	4.10794e-05	0.999954	1.10797e-05	4.10794e-05	0.999965	1.10796e-05	4.10794e-05	0.999973	1.10795e-05	4.10794e-05	0.999991	1.10794e-05	4.10794e-05	0.999996	1.10794e-05	4.10794e-05	0.999998	1.10794e-05	4.10794e-05	0.999999	1.10794e-05	4.10794e-05	0.999999	1.10794e-05	4.10794e-05	1	1.10794e-05	4.10794e-05	1
1.19094e-05	4.18943e-05	0.998336	1.18955e-05	4.18943e-05	0.999873	1.18949e-05	4.18943e-05	0.999936	1.18948e-05	4.18943e-05	0.999952	1.18947e-05	4.18943e-05	0.999964	1.18946e-05	4.18943e-05	0.999972	1.18944e-05	4.18943e-05	0.999991	1.18944e-05	4.18943e-05	0.999996	1.18943e-05	4.18943e-05	0.999998	1.18943e-05	4.18943e-05	0.999999	1.18943e-05	4.18943e-05	0.999999	1.18943e-05	4.18943e-05	1	1.18943e-05	4.18943e-05	1
1.27419e-05	4.27254e-05	0.998274	1.27267e-05	4.27254e-05	0.999869	1.27261e-05	4.27254e-05	0.999934	1.27259e-05	4.27254e-05	0.99995	1.27258e-05	4.27254e-05	0.999963	1.27257e-05	4.27254e-05	0.999971	1.27255e-05	4.27254e-05	0.99999	1.27255e-05	4.27254e-05	0.999996	1.27255e-05	4.27254e-05	0.999998	1.27255e-05	4.27254e-05	0.999999	1.27255e-05	4.27254e-05	0.999999	1.27255e-05	4.27254e-05	1	1.27255e-05	4.27254e-05	1
1.3591e-05	4.35731e-05	0.998211	1.35744e-05	4.35731e-05	0.999864	1.35737e-05	4.35731e-05	0.999931	1.35736e-05	4.35731e-05	0.999948	1.35734e-05	4.35731e-05	0.999961	1.35734e-05	4.35731e-05	0.99997	1.35732e-05	4.35731e-05	0.99999	1.35731e-05	4.35731e-05	0.999996	1.35731e-05	4.35731e-05	0.999998	1.35731e-05	4.35731e-05	0.999999	1.35731e-05	4.35731e-05	0.999999	1.35731e-05	4.35731e-05	1	1.35731e-05	4.35731e-05	1
1.4457e-05	4.44375e-05	0.998145	1.4439e-05	4.44375e-05	0.999859	1.44382e-05	4.44375e-05	0.999929	1.4438e-05	4.44375e-05	0.999946	1.44379e-05	4.44375e-05	0.99996	1.44378e-05	4.44375e-05	0.999969	1.44376e-05	4.44375e-05	0.999989	1.44375e-05	4.44375e-05	0.999995	1.44375e-05	4.44375e-05	0.999998	1.44375e-05	4.44375e-05	0.999999	1.44375e-05	4.44375e-05	0.999999	1.44375e-05	4.44375e-05	1	1.44375e-05	4.44375e-05	1
1.53403e-05	4.53191e-05	0.998076	1.53207e-05	4.53191e-05	0.999853	1.53199e-05	4.53191e-05	0.999926	1.53197e-05	4.53191e-05	0.999944	1.53195e-05	4.53191e-05	0.999958	1.53194e-05	4.53191e-05	0.999968	1.53192e-05	4.53191e-05	0.999989	1.53191e-05	4.53191e-05	0.999995	1.53191e-05	4.53191e-05	0.999998	1.53191e-05	4.53191e-05	0.999999	1.53191e-05	4.53191e-05	0.999999	1.53191e-05	4.53191e-05	0.999999	1.53191e-05	4.53191e-05	1
1.62411e-05	4.62181e-05	0.998006	1.62199e-05	4.62181e-05	0.999848	1.6219e-05	4.62181e-05	0.999923	1.62188e-05	4.62181e-05	0.999942	1.62186e-05	4.62181e-05	0.999957	1.62185e-05	4.62181e-05	0.999967	1.62182e-05	4.62181e-05	0.999989	1.62182e-05	4.62181e-05	0.999995	1.62181e-05	4.62181e-05	0.999998	1.62181e-05	4.62181e-05	0.999999	1.62181e-05	4.62181e-05	0.999999	1.62181e-05	4.62181e-05	0.999999	1.62181e-05	4.62181e-05	1
1.71598e-05	4.7135e-05	0.997932	1.71369e-05	4.7135e-05	0.999842	1.7136e-05	4.7135e-05	0.99992	1.71357e-05	4.7135e-05	0.99994	1.71356e-05	4.7135e-05	0.999955	1.71354e-05	4.7135e-05	0.999965	1.71352e-05	4.7135e-05	0.999988	1.71351e-05	4.7135e-05	0.999995	1.7135e-05	4.7135e-05	0.999997	1.7135e-05	4.7135e-05	0.999999	1.7135e-05	4.7135e-05	0.999999	1.7135e-05	4.7135e-05	0.999999	1.7135e-05	4.7135e-05	1
1.80969e-05	4.80701e-05	0.997856	1.80721e-05	4.80701e-05	0.999836	1.80711e-05	4.80701e-05	0.999917	1.80709e-05	4.80701e-05	0.999938	1.80707e-05	4.80701e-05	0.999953	1.80706e-05	4.80701e-05	0.999964	1.80703e-05	4.80701e-05	0.999988	1.80702e-05	4.80701e-05	0.999995	1.80701e-05	4.80701e-05	0.999997	1.80701e-05	4.80701e-05	0.999999	1.80701e-05	4.80701e-05	0.999999	1.80701e-05	4.80701e-05	0.999999	1.80701e-05	4.80701e-05	1
1.90526e-05	4.90237e-05	0.997777	1.90259e-05	4.90237e-05	0.99983	1.90249e-05	4.90237e-05	0.999914	1.90246e-05	4.90237e-05	0.999936	1.90244e-05	4.90237e-05	0.999952	1.90242e-05	4.90237e-05	0.999963	1.90239e-05	4.90237e-05	0.999987	1.90238e-05	4.90237e-05	0.999995	1.90238e-05	4.90237e-05	0.999997	1.90238e-05	4.90237e-05	0.999998	1.90238e-05	4.90237e-05	0.999999	1.90238e-05	4.90237e-05	0.999999	1.90238e-05	4.90237e-05	1
2.00274e-05	4.99963e-05	0.997695	1.99987e-05	4.99963e-05	0.999824	1.99975e-05	4.99963e-05	0.999911	1.99972e-05	4.99963e-05	0.999933	1.9997e-05	4.99963e-05	0.99995	1.99968e-05	4.99963e-05	0.999961	1.99965e-05	4.99963e-05	0.999987	1.99964e-05	4.99963e-05	0.999994	1.99963e-05	4.99963e-05	0.999997	1.99963e-05	4.99963e-05	0.999998	1.99963e-05	4.99963e-05	0.999999	1.99963e-05	4.99963e-05	0.999999	1.99963e-05	4.99963e-05	1
2.10216e-05	5.09882e-05	0.997611	2.09907e-05	5.09882e-05	0.999817	2.09894e-05	5.09882e-05	0.999908	2.09891e-05	5.09882e-05	0.999931	2.09889e-05	5.09882e-05	0.999948	2.09887e-05	5.09882e-05	0.99996	2.09883e-05	5.09882e-05	0.999986	2.09882e-05	5.09882e-05	0.999994	2.09882e-05	5.09882e-05	0.999997	2.09882e-05	5.09882e-05	0.999998	2.09882e-05	5.09882e-05	0.999999	2.09882e-05	5.09882e-05	0.999999	2.09882e-05	5.09882e-05	1
2.20356e-05	5.19997e-05	0.997523	2.20024e-05	5.19997e-05	0.999811	2.20011e-05	5.19997e-05	0.999904	2.20007e-05	5.19997e-05	0.999928	2.20005e-05	5.19997e-05	0.999946	2.20003e-05	5.19997e-05	0.999958	2.19999e-05	5.19997e-05	0.999986	2.19998e-05	5.19997e-05	0.999994	2.19997e-05	5.19997e-05	0.999997	2.19997e-05	5.19997e-05	0.999998	2.19997e-05	5.19997e-05	0.999999	2.19997e-05	5.19997e-05	0.999999	2.19997e-05	5.19997e-05	1
2.30698e-05	5.30313e-05	0.997432	2.30342e-05	5.30313e-05	0.999804	2.30328e-05	5.30313e-05	0.999901	2.30324e-05	5.30313e-05	0.999925	2.30321e-05	5.30313e-05	0.999944	2.30319e-05	5.30313e-05	0.999957	2.30315e-05	5.30313e-05	0.999985	2.30314e-05	5.30313e-05	0.999994	2.30313e-05	5.30313e-05	0.999997	2.30313e-05	5.30313e-05	0.999998	2.30313e-05	5.30313e-05	0.999999	2.30313e-05	5.30313e-05	0.999999	2.30313e-05	5.30313e-05	1
2.41246e-05	5.40833e-05	0.997338	2.40865e-05	5.40833e-05	0.999796	2.40849e-05	5.40833e-05	0.999897	2.40845e-05	5.40833e-05	0.999923	2.40842e-05	5.40833e-05	0.999942	2.4084e-05	5.40833e-05	0.999955	2.40836e-05	5.40833e-05	0.999985	2.40834e-05	5.40833e-05	0.999993	2.40834e-05	5.40833e-05	0.999997	2.40834e-05	5.40833e-05	0.999998	2.40834e-05	5.40833e-05	0.999999	2.40834e-05	5.40833e-05	0.999999	2.40834e-05	5.40833e-05	1
2.52005e-05	5.51563e-05	0.99724	2.51596e-05	5.51563e-05	0.999789	2.5158e-05	5.51563e-05	0.999893	2.51576e-05	5.51563e-05	0.99992	2.51572e-05	5.51563e-05	0.99994	2.5157e-05	5.51563e-05	0.999954	2.51565e-05	5.51563e-05	0.999984	2.51564e-05	5.51563e-05	0.999993	2.51563e-05	5.51563e-05	0.999997	2.51563e-05	5.51563e-05	0.999998	2.51563e-05	5.51563e-05	0.999999	2.51563e-05	5.51563e-05	0.999999	2.51563e-05	5.51563e-05	0.999999
2.62978e-05	5.62505e-05	0.997138	2.62541e-05	5.62505e-05	0.999781	2.62523e-05	5.62505e-05	0.999889	2.62519e-05	5.62505e-05	0.999917	2.62515e-05	5.62505e-05	0.999938	2.62513e-05	5.62505e-05	0.999952	2.62508e-05	5.62505e-05	0.999984	2.62506e-05	5.62505e-05	0.999993	2.62506e-05	5.62505e-05	0.999996	2.62505e-05	5.62505e-05	0.999998	2.62505e-05	5.62505e-05	0.999999	2.62505e-05	5.62505e-05	0.999999	2.62505e-05	5.62505e-05	0.999999
2.7417e-05	5.73664e-05	0.997033	2.73703e-05	5.73664e-05	0.999773	2.73684e-05	5.73664e-05	0.999885	2.73679e-05	5.73664e-05	0.999914	2.73675e-05	5.73664e-05	0.999935	2.73673e-05	5.73664e-05	0.99995	2.73667e-05	5.73664e-05	0.999983	2.73665e-05	5.73664e-05	0.999993	2.73665e-05	5.73664e-05	0.999996	2.73665e-05	5.73664e-05	0.999998	2.73664e-05	5.73664e-05	0.999999	2.73664e-05	5.73664e-05	0.999999	2.73664e-05	5.73664e-05	0.999999
2.85585e-05	5.85045e-05	0.996925	2.85086e-05	5.85045e-05	0.999764	2.85066e-05	5.85045e-05	0.999881	2.8506e-05	5.85045e-05	0.99991	2.85057e-05	5.85045e-05	0.999933	2.85054e-05	5.85045e-05	0.999948	2.85048e-05	5.85045e-05	0.999982	2.85046e-05	5.85045e-05	0.999992	2.85046e-05	5.85045e-05	0.999996	2.85045e-05	5.85045e-05	0.999998	2.85045e-05	5.85045e-05	0.999999	2.85045e-05	5.85045e-05	0.999999	2.85045e-05	5.85045e-05	0.999999
2.97228e-05	5.96651e-05	0.996812	2.96695e-05	5.96651e-05	0.999755	2.96674e-05	5.96651e-05	0.999876	2.96668e-05	5.96651e-05	0.999907	2.96664e-05	5.96651e-05	0.99993	2.96661e-05	5.96651e-05	0.999946	2.96655e-05	5.96651e-05	0.999982	2.96653e-05	5.96651e-05	0.999992	2.96652e-05	5.96651e-05	0.999996	2.96652e-05	5.96651e-05	0.999998	2.96652e-05	5.96651e-05	0.999999	2.96651e-05	5.96651e-05	0.999999	2.96651e-05	5.96651e-05	0.999999
3.09103e-05	6.08488e-05	0.996695	3.08535e-05	6.08488e-05	0.999746	3.08512e-05	6.08488e-05	0.999871	3.08506e-05	6.08488e-05	0.999904	3.08501e-05	6.08488e-05	0.999928	3.08498e-05	6.08488e-05	0.999944	3.08491e-05	6.08488e-05	0.999981	3.0849e-05	6.08488e-05	0.999992	3.08489e-05	6.08488e-05	0.999996	3.08488e-05	6.08488e-05	0.999998	3.08488e-05	6.08488e-05	0.999999	3.08488e-05	6.08488e-05	0.999999	3.08488e-05	6.08488e-05	0.999999
3.21215e-05	6.2056e-05	0.996574	3.20609e-05	6.2056e-05	0.999737	3.20585e-05	6.2056e-05	0.999867	3.20578e-05	6.2056e-05	0.9999	3.20574e-05	6.2056e-05	0.999925	3.2057e-05	6.2056e-05	0.999942	3.20563e-05	6.2056e-05	0.99998	3.20561e-05	6.2056e-05	0.999991	3.2056e-05	6.2056e-05	0.999996	3.2056e-05	6.2056e-05	0.999998	3.2056e-05	6.2056e-05	0.999999	3.2056e-05	6.2056e-05	0.999999	3.2056e-05	6.2056e-05	0.999999
3.33569e-05	6.3287e-05	0.996449	3.32924e-05	6.3287e-05	0.999727	3.32897e-05	6.3287e-05	0.999862	3.32891e-05	6.3287e-05	0.999896	3.32886e-05	6.3287e-05	0.999922	3.32882e-05	6.3287e-05	0.99994	3.32874e-05	6.3287e-05	0.99998	3.32872e-05	6.3287e-05	0.999991	3.32871e-05	6.3287e-05	0.999996	3.32871e-05	6.3287e-05	0.999998	3.32871e-05	6.3287e-05	0.999998	3.32871e-05	6.3287e-05	0.999999	3.32871e-05	6.3287e-05	0.999999
3.4617e-05	6.45426e-05	0.996319	3.45482e-05	6.45426e-05	0.999717	3.45454e-05	6.45426e-05	0.999857	3.45447e-05	6.45426e-05	0.999892	3.45442e-05	6.45426e-05	0.999919	3.45438e-05	6.45426e-05	0.999938	3.4543e-05	6.45426e-05	0.999979	3.45428e-05	6.45426e-05	0.999991	3.45427e-05	6.45426e-05	0.999995	3.45426e-05	6.45426e-05	0.999997	3.45426e-05	6.45426e-05	0.999998	3.45426e-05	6.45426e-05	0.999999	3.45426e-05	6.45426e-05	0.999999
3.59022e-05	6.5823e-05	0.996184	3.5829e-05	6.5823e-05	0.999707	3.58261e-05	6.5823e-05	0.999851	3.58253e-05	6.5823e-05	0.999888	3.58247e-05	6.5823e-05	0.999916	3.58243e-05	6.5823e-05	0.999935	3.58234e-05	6.5823e-05	0.999978	3.58232e-05	6.5823e-05	0.99999	3.58231e-05	6.5823e-05	0.999995	3.58231e-05	6.5823e-05	0.999997	3.5823e-05	6.5823e-05	0.999998	3.5823e-05	6.5823e-05	0.999999	3.5823e-05	6.5823e-05	0.999999
3.72132e-05	6.71288e-05	0.996045	3.71353e-05	6.71288e-05	0.999696	3.71321e-05	6.71288e-05	0.999846	3.71313e-05	6.71288e-05	0.999884	3.71307e-05	6.71288e-05	0.999913	3.71302e-05	6.71288e-05	0.999933	3.71293e-05	6.71288e-05	0.999977	3.7129e-05	6.71288e-05	0.99999	3.71289e-05	6.71288e-05	0.999995	3.71289e-05	6.71288e-05	0.999997	3.71289e-05	6.71288e-05	0.999998	3.71289e-05	6.71288e-05	0.999999	3.71288e-05	6.71288e-05	0.999999
3.85503e-05	6.84606e-05	0.9959	3.84674e-05	6.84606e-05	0.999684	3.8464e-05	6.84606e-05	0.99984	3.84632e-05	6.84606e-05	0.99988	3.84625e-05	6.84606e-05	0.99991	3.84621e-05	6.84606e-05	0.99993	3.84611e-05	6.84606e-05	0.999976	3.84608e-05	6.84606e-05	0.99999	3.84607e-05	6.84606e-05	0.999995	3.84606e-05	6.84606e-05	0.999997	3.84606e-05	6.84606e-05	0.999998	3.84606e-05	6.84606e-05	0.999999	3.84606e-05	6.84606e-05	0.999999
3.99141e-05	6.98187e-05	0.99575	3.9826e-05	6.98187e-05	0.999673	3.98224e-05	6.98187e-05	0.999834	3.98215e-05	6.98187e-05	0.999875	3.98208e-05	6.98187e-05	0.999907	3.98203e-05	6.98187e-05	0.999928	3.98193e-05	6.98187e-05	0.999975	3.9819e-05	6.98187e-05	0.999989	3.98188e-05	6.98187e-05	0.999995	3.98188e-05	6.98187e-05	0.999997	3.98188e-05	6.98187e-05	0.999998	3.98187e-05	6.98187e-05	0.999999	3.98187e-05	6.98187e-05	0.999999
4.13052e-05	7.12038e-05	0.995595	4.12116e-05	7.12038e-05	0.99966	4.12077e-05	7.12038e-05	0.999828	4.12068e-05	7.12038e-05	0.999871	4.1206e-05	7.12038e-05	0.999903	4.12055e-05	7.12038e-05	0.999925	4.12044e-05	7.12038e-05	0.999975	4.12041e-05	7.12038e-05	0.999989	4.12039e-05	7.12038e-05	0.999994	4.12039e-05	7.12038e-05	0.999997	4.12039e-05	7.12038e-05	0.999998	4.12038e-05	7.12038e-05	0.999999	4.12038e-05	7.12038e-05	0.999999
4.27242e-05	7.26164e-05	0.995434	4.26246e-05	7.26164e-05	0.999648	4.26206e-05	7.26164e-05	0.999821	4.26195e-05	7.26164e-05	0.999866	4.26187e-05	7.26164e-05	0.9999	4.26182e-05	7.26164e-05	0.999922	4.2617e-05	7.26164e-05	0.999974	4.26167e-05	7.26164e-05	0.999989	4.26165e-05	7.26164e-05	0.999994	4.26165e-05	7.26164e-05	0.999997	4.26164e-05	7.26164e-05	0.999998	4.26164e-05	7.26164e-05	0.999999	4.26164e-05	7.26164e-05	0.999999
4.41715e-05	7.4057e-05	0.995268	4.40657e-05	7.4057e-05	0.999635	4.40614e-05	7.4057e-05	0.999815	4.40603e-05	7.4057e-05	0.999861	4.40595e-05	7.4057e-05	0.999896	4.40589e-05	7.4057e-05	0.999919	4.40577e-05	7.4057e-05	0.999973	4.40573e-05	7.4057e-05	0.999988	4.40571e-05	7.4057e-05	0.999994	4.40571e-05	7.4057e-05	0.999997	4.4057e-05	7.4057e-05	0.999998	4.4057e-05	7.4057e-05	0.999999	4.4057e-05	7.4057e-05	0.999999
4.56478e-05	7.55262e-05	0.995095	4.55355e-05	7.55262e-05	0.999621	4.55309e-05	7.55262e-05	0.999808	4.55297e-05	7.55262e-05	0.999856	4.55288e-05	7.55262e-05	0.999892	4.55282e-05	7.55262e-05	0.999916	4.55269e-05	7.55262e-05	0.999972	4.55265e-05	7.55262e-05	0.999988	4.55263e-05	7.55262e-05	0.999994	4.55263e-05	7.55262e-05	0.999997	4.55262e-05	7.55262e-05	0.999998	4.55262e-05	7.55262e-05	0.999999	4.55262e-05	7.55262e-05	0.999999
4.71537e-05	7.70245e-05	0.994917	4.70344e-05	7.70245e-05	0.999607	4.70295e-05	7.70245e-05	0.999801	4.70283e-05	7.70245e-05	0.99985	4.70273e-05	7.70245e-05	0.999888	4.70267e-05	7.70245e-05	0.999913	4.70252e-05	7.70245e-05	0.99997	4.70248e-05	7.70245e-05	0.999987	4.70247e-05	7.70245e-05	0.999994	4.70246e-05	7.70245e-05	0.999996	4.70246e-05	7.70245e-05	0.999998	4.70245e-05	7.70245e-05	0.999999	4.70245e-05	7.70245e-05	0.999999
4.86897e-05	7.85526e-05	0.994732	4.8563e-05	7.85526e-05	0.999593	4.85579e-05	7.85526e-05	0.999793	4.85565e-05	7.85526e-05	0.999845	4.85555e-05	7.85526e-05	0.999884	4.85549e-05	7.85526e-05	0.99991	4.85533e-05	7.85526e-05	0.999969	4.85529e-05	7.85526e-05	0.999987	4.85527e-05	7.85526e-05	0.999993	4.85527e-05	7.85526e-05	0.999996	4.85526e-05	7.85526e-05	0.999998	4.85526e-05	7.85526e-05	0.999999	4.85526e-05	7.85526e-05	0.999999
5.02564e-05	8.01109e-05	0.99454	5.01221e-05	8.01109e-05	0.999577	5.01166e-05	8.01109e-05	0.999786	5.01152e-05	8.01109e-05	0.999839	5.01141e-05	8.01109e-05	0.999879	5.01134e-05	8.01109e-05	0.999907	5.01118e-05	8.01109e-05	0.999968	5.01113e-05	8.01109e-05	0.999986	5.01111e-05	8.01109e-05	0.999993	5.0111e-05	8.01109e-05	0.999996	5.0111e-05	8.01109e-05	0.999998	5.0111e-05	8.01109e-05	0.999998	5.0111e-05	8.01109e-05	0.999999
5.18546e-05	8.17002e-05	0.994341	5.1712e-05	8.17002e-05	0.999562	5.17062e-05	8.17002e-05	0.999778	5.17047e-05	8.17002e-05	0.999833	5.17036e-05	8.17002e-05	0.999875	5.17028e-05	8.17002e-05	0.999903	5.17011e-05	8.17002e-05	0.999967	5.17006e-05	8.17002e-05	0.999986	5.17004e-05	8.17002e-05	0.999993	5.17003e-05	8.17002e-05	0.999996	5.17003e-05	8.17002e-05	0.999998	5.17003e-05	8.17002e-05	0.999998	5.17002e-05	8.17002e-05	0.999999
5.34848e-05	8.3321e-05	0.994136	5.33336e-05	8.3321e-05	0.999545	5.33274e-05	8.3321e-05	0.999769	5.33258e-05	8.3321e-05	0.999827	5.33246e-05	8.3321e-05	0.99987	5.33238e-05	8.3321e-05	0.9999	5.3322e-05	8.3321e-05	0.999966	5.33214e-05	8.3321e-05	0.999985	5.33212e-05	8.3321e-05	0.999993	5.33211e-05	8.3321e-05	0.999996	5.33211e-05	8.3321e-05	0.999997	5.33211e-05	8.3321e-05	0.999998	5.33211e-05	8.3321e-05	0.999999
5.51477e-05	8.4974e-05	0.993922	5.49873e-05	8.4974e-05	0.999529	5.49807e-05	8.4974e-05	0.999761	5.4979e-05	8.4974e-05	0.99982	5.49778e-05	8.4974e-05	0.999865	5.49769e-05	8.4974e-05	0.999896	5.4975e-05	8.4974e-05	0.999965	5.49744e-05	8.4974e-05	0.999985	5.49742e-05	8.4974e-05	0.999992	5.49741e-05	8.4974e-05	0.999996	5.49741e-05	8.4974e-05	0.999997	5.4974e-05	8.4974e-05	0.999998	5.4974e-05	8.4974e-05	0.999999
5.6844e-05	8.66597e-05	0.993702	5.66739e-05	8.66597e-05	0.999511	5.66669e-05	8.66597e-05	0.999752	5.66651e-05	8.66597e-05	0.999814	5.66638e-05	8.66597e-05	0.99986	5.66629e-05	8.66597e-05	0.999892	5.66608e-05	8.66597e-05	0.999963	5.66602e-05	8.66597e-05	0.999984	5.666e-05	8.66597e-05	0.999992	5.66599e-05	8.66597e-05	0.999995	5.66598e-05	8.66597e-05	0.999997	5.66598e-05	8.66597e-05	0.999998	5.66598e-05	8.66597e-05	0.999999
5.85742e-05	8.83789e-05	0.993473	5.83939e-05	8.83789e-05	0.999493	5.83865e-05	8.83789e-05	0.999743	5.83846e-05	8.83789e-05	0.999807	5.83832e-05	8.83789e-05	0.999855	5.83822e-05	8.83789e-05	0.999888	5.83801e-05	8.83789e-05	0.999962	5.83794e-05	8.83789e-05	0.999983	5.83792e-05	8.83789e-05	0.999992	5.83791e-05	8.83789e-05	0.999995	5.8379e-05	8.83789e-05	0.999997	5.8379e-05	8.83789e-05	0.999998	5.8379e-05	8.83789e-05	0.999999
6.03393e-05	9.01323e-05	0.993237	6.01481e-05	9.01323e-05	0.999474	6.01403e-05	9.01323e-05	0.999733	6.01383e-05	9.01323e-05	0.9998	6.01368e-05	9.01323e-05	0.99985	6.01357e-05	9.01323e-05	0.999884	6.01334e-05	9.01323e-05	0.99996	6.01328e-05	9.01323e-05	0.999983	6.01325e-05	9.01323e-05	0.999991	6.01324e-05	9.01323e-05	0.999995	6.01323e-05	9.01323e-05	0.999997	6.01323e-05	9.01323e-05	0.999998	6.01323e-05	9.01323e-05	0.999999
6.21398e-05	9.19203e-05	0.992992	6.19372e-05	9.19203e-05	0.999455	6.19289e-05	9.19203e-05	0.999723	6.19267e-05	9.19203e-05	0.999792	6.19251e-05	9.19203e-05	0.999844	6.19241e-05	9.19203e-05	0.999879	6.19216e-05	9.19203e-05	0.999959	6.19209e-05	9.19203e-05	0.999982	6.19206e-05	9.19203e-05	0.999991	6.19205e-05	9.19203e-05	0.999995	6.19204e-05	9.19203e-05	0.999997	6.19204e-05	9.19203e-05	0.999998	6.19204e-05	9.19203e-05	0.999999
6.39764e-05	9.37439e-05	0.992738	6.37618e-05	9.37439e-05	0.999435	6.3753e-05	9.37439e-05	0.999713	6.37507e-05	9.37439e-05	0.999784	6.3749e-05	9.37439e-05	0.999838	6.37478e-05	9.37439e-05	0.999875	6.37452e-05	9.37439e-05	0.999957	6.37445e-05	9.37439e-05	0.999982	6.37442e-05	9.37439e-05	0.999991	6.37441e-05	9.37439e-05	0.999995	6.3744e-05	9.37439e-05	0.999997	6.3744e-05	9.37439e-05	0.999998	6.37439e-05	9.37439e-05	0.999999
6.585e-05	9.56036e-05	0.992475	6.56226e-05	9.56036e-05	0.999414	6.56132e-05	9.56036e-05	0.999702	6.56108e-05	9.56036e-05	0.999776	6.5609e-05	9.56036e-05	0.999832	6.56078e-05	9.56036e-05	0.99987	6.56051e-05	9.56036e-05	0.999956	6.56043e-05	9.56036e-05	0.999981	6.5604e-05	9.56036e-05	0.99999	6.56038e-05	9.56036e-05	0.999995	6.56038e-05	9.56036e-05	0.999997	6.56037e-05	9.56036e-05	0.999998	6.56037e-05	9.56036e-05	0.999999
6.77613e-05	9.75003e-05	0.992203	6.75203e-05	9.75003e-05	0.999392	6.75104e-05	9.75003e-05	0.999691	6.75079e-05	9.75003e-05	0.999768	6.7506e-05	9.75003e-05	0.999826	6.75047e-05	9.75003e-05	0.999866	6.75018e-05	9.75003e-05	0.999954	6.75009e-05	9.75003e-05	0.99998	6.75006e-05	9.75003e-05	0.99999	6.75005e-05	9.75003e-05	0.999994	6.75004e-05	9.75003e-05	0.999997	6.75004e-05	9.75003e-05	0.999998	6.75003e-05	9.75003e-05	0.999999
6.9711e-05	9.94345e-05	0.991921	6.94558e-05	9.94345e-05	0.999369	6.94453e-05	9.94345e-05	0.99968	6.94426e-05	9.94345e-05	0.999759	6.94406e-05	9.94345e-05	0.99982	6.94392e-05	9.94345e-05	0.999861	6.94361e-05	9.94345e-05	0.999952	6.94352e-05	9.94345e-05	0.999979	6.94349e-05	9.94345e-05	0.99999	6.94347e-05	9.94345e-05	0.999994	6.94347e-05	9.94345e-05	0.999996	6.94346e-05	9.94345e-05	0.999998	6.94346e-05	9.94345e-05	0.999998
7.17e-05	0.000101407	0.991629	7.14297e-05	0.000101407	0.999346	7.14186e-05	0.000101407	0.999668	7.14157e-05	0.000101407	0.999751	7.14136e-05	0.000101407	0.999813	7.14121e-05	0.000101407	0.999855	7.14089e-05	0.000101407	0.999951	7.14079e-05	0.000101407	0.999979	7.14075e-05	0.000101407	0.999989	7.14074e-05	0.000101407	0.999994	7.14073e-05	0.000101407	0.999996	7.14073e-05	0.000101407	0.999998	7.14072e-05	0.000101407	0.999998
7.37291e-05	0.000103419	0.991327	7.34428e-05	0.000103419	0.999322	7.3431e-05	0.000103419	0.999655	7.3428e-05	0.000103419	0.999741	7.34258e-05	0.000103419	0.999806	7.34242e-05	0.000103419	0.99985	7.34207e-05	0.000103419	0.999949	7.34197e-05	0.000103419	0.999978	7.34193e-05	0.000103419	0.999989	7.34192e-05	0.000103419	0.999994	7.34191e-05	0.000103419	0.999996	7.3419e-05	0.000103419	0.999998	7.3419e-05	0.000103419	0.999998
7.5799e-05	0.000105471	0.991015	7.54959e-05	0.000105471	0.999297	7.54834e-05	0.000105471	0.999643	7.54802e-05	0.000105471	0.999732	7.54778e-05	0.000105471	0.999799	7.54762e-05	0.000105471	0.999844	7.54725e-05	0.000105471	0.999947	7.54714e-05	0.000105471	0.999977	7.5471e-05	0.000105471	0.999988	7.54709e-05	0.000105471	0.999993	7.54708e-05	0.000105471	0.999996	7.54707e-05	0.000105471	0.999997	7.54707e-05	0.000105471	0.999998
7.79107e-05	0.000107563	0.990691	7.75898e-05	0.000107563	0.999271	7.75766e-05	0.000107563	0.999629	7.75732e-05	0.000107563	0.999722	7.75706e-05	0.000107563	0.999791	7.75689e-05	0.000107563	0.999839	7.7565e-05	0.000107563	0.999945	7.75639e-05	0.000107563	0.999976	7.75634e-05	0.000107563	0.999988	7.75632e-05	0.000107563	0.999993	7.75632e-05	0.000107563	0.999996	7.75631e-05	0.000107563	0.999997	7.75631e-05	0.000107563	0.999998
8.0065e-05	0.000109697	0.990356	7.97253e-05	0.000109697	0.999244	7.97113e-05	0.000109697	0.999616	7.97077e-05	0.000109697	0.999711	7.9705e-05	0.000109697	0.999783	7.97032e-05	0.000109697	0.999833	7.9699e-05	0.000109697	0.999943	7.96978e-05	0.000109697	0.999975	7.96974e-05	0.000109697	0.999987	7.96972e-05	0.000109697	0.999993	7.96971e-05	0.000109697	0.999996	7.9697e-05	0.000109697	0.999997	7.9697e-05	0.000109697	0.999998
8.22628e-05	0.000111873	0.990009	8.19032e-05	0.000111873	0.999216	8.18884e-05	0.000111873	0.999601	8.18846e-05	0.000111873	0.999701	8.18817e-05	0.000111873	0.999775	8.18797e-05	0.000111873	0.999826	8.18754e-05	0.000111873	0.999941	8.18741e-05	0.000111873	0.999974	8.18736e-05	0.000111873	0.999987	8.18734e-05	0.000111873	0.999993	8.18733e-05	0.000111873	0.999996	8.18732e-05	0.000111873	0.999997	8.18732e-05	0.000111873	0.999998
8.4505e-05	0.000114093	0.98965	8.41243e-05	0.000114093	0.999187	8.41087e-05	0.000114093	0.999587	8.41046e-05	0.000114093	0.99969	8.41016e-05	0.000114093	0.999767	8.40995e-05	0.000114093	0.99982	8.40949e-05	0.000114093	0.999938	8.40935e-05	0.000114093	0.999973	8.4093e-05	0.000114093	0.999987	8.40928e-05	0.000114093	0.999992	8.40927e-05	0.000114093	0.999995	8.40926e-05	0.000114093	0.999997	8.40926e-05	0.000114093	0.999998
8.67926e-05	0.000116356	0.989279	8.63896e-05	0.000116356	0.999157	8.6373e-05	0.000116356	0.999571	8.63688e-05	0.000116356	0.999678	8.63656e-05	0.000116356	0.999758	8.63634e-05	0.000116356	0.999813	8.63585e-05	0.000116356	0.999936	8.6357e-05	0.000116356	0.999972	8.63565e-05	0.000116356	0.999986	8.63562e-05	0.000116356	0.999992	8.63561e-05	0.000116356	0.999995	8.63561e-05	0.000116356	0.999997	8.6356e-05	0.000116356	0.999998
8.91264e-05	0.000118664	0.988894	8.86999e-05	0.000118664	0.999126	8.86824e-05	0.000118664	0.999555	8.86779e-05	0.000118664	0.999666	8.86745e-05	0.000118664	0.999749	8.86721e-05	0.000118664	0.999806	8.8667e-05	0.000118664	0.999934	8.86654e-05	0.000118664	0.999971	8.86649e-05	0.000118664	0.999985	8.86646e-05	0.000118664	0.999992	8.86645e-05	0.000118664	0.999995	8.86644e-05	0.000118664	0.999997	8.86644e-05	0.000118664	0.999998
9.15074e-05	0.000121018	0.988496	9.10562e-05	0.000121018	0.999094	9.10376e-05	0.000121018	0.999539	9.10328e-05	0.000121018	0.999654	9.10292e-05	0.000121018	0.99974	9.10267e-05	0.000121018	0.999799	9.10212e-05	0.000121018	0.999931	9.10196e-05	0.000121018	0.99997	9.1019e-05	0.000121018	0.999985	9.10187e-05	0.000121018	0.999992	9.10186e-05	0.000121018	0.999995	9.10185e-05	0.000121018	0.999997	9.10185e-05	0.000121018	0.999998
9.39367e-05	0.000123419	0.988085	9.34592e-05	0.000123419	0.99906	9.34395e-05	0.000123419	0.999522	9.34345e-05	0.000123419	0.999641	9.34306e-05	0.000123419	0.99973	9.34281e-05	0.000123419	0.999792	9.34222e-05	0.000123419	0.999929	9.34205e-05	0.000123419	0.999969	9.34199e-05	0.000123419	0.999984	9.34196e-05	0.000123419	0.999991	9.34194e-05	0.000123419	0.999995	9.34194e-05	0.000123419	0.999997	9.34193e-05	0.000123419	0.999998
9.64152e-05	0.000125868	0.987659	9.591e-05	0.000125868	0.999025	9.58892e-05	0.000125868	0.999504	9.58838e-05	0.000125868	0.999627	9.58798e-05	0.000125868	0.99972	9.5877e-05	0.000125868	0.999784	9.58709e-05	0.000125868	0.999926	9.58691e-05	0.000125868	0.999968	9.58684e-05	0.000125868	0.999984	9.58681e-05	0.000125868	0.999991	9.58679e-05	0.000125868	0.999995	9.58678e-05	0.000125868	0.999996	9.58678e-05	0.000125868	0.999998
9.8944e-05	0.000128365	0.987218	9.84095e-05	0.000128365	0.998989	9.83875e-05	0.000128365	0.999486	9.83818e-05	0.000128365	0.999614	9.83775e-05	0.000128365	0.99971	9.83746e-05	0.000128365	0.999776	9.83681e-05	0.000128365	0.999923	9.83662e-05	0.000128365	0.999967	9.83654e-05	0.000128365	0.999983	9.83651e-05	0.000128365	0.999991	9.83649e-05	0.000128365	0.999994	9.83649e-05	0.000128365	0.999996	9.83648e-05	0.000128365	0.999998
0.000101524	0.000130911	0.986762	0.000100959	0.000130911	0.998952	0.000100935	0.000130911	0.999467	0.000100929	0.000130911	0.999599	0.000100925	0.000130911	0.999699	0.000100922	0.000130911	0.999767	0.000100915	0.000130911	0.99992	0.000100913	0.000130911	0.999965	0.000100912	0.000130911	0.999983	0.000100912	0.000130911	0.99999	0.000100912	0.000130911	0.999994	0.000100911	0.000130911	0.999996	0.000100911	0.000130911	0.999997
0.000104157	0.000133508	0.98629	0.000103559	0.000133508	0.998914	0.000103534	0.000133508	0.999447	0.000103527	0.000133508	0.999585	0.000103523	0.000133508	0.999688	0.000103519	0.000133508	0.999759	0.000103512	0.000133508	0.999917	0.00010351	0.000133508	0.999964	0.000103509	0.000133508	0.999982	0.000103509	0.000133508	0.99999	0.000103509	0.000133508	0.999994	0.000103509	0.000133508	0.999996	0.000103508	0.000133508	0.999997
0.000106843	0.000136157	0.985802	0.00010621	0.000136157	0.998874	0.000106184	0.000136157	0.999427	0.000106177	0.000136157	0.999569	0.000106172	0.000136157	0.999677	0.000106169	0.000136157	0.99975	0.000106161	0.000136157	0.999914	0.000106159	0.000136157	0.999963	0.000106158	0.000136157	0.999981	0.000106157	0.000136157	0.999989	0.000106157	0.000136157	0.999994	0.000106157	0.000136157	0.999996	0.000106157	0.000136157	0.999997
0.000109584	0.000138858	0.985297	0.000108914	0.000138858	0.998832	0.000108887	0.000138858	0.999405	0.00010888	0.000138858	0.999553	0.000108874	0.000138858	0.999665	0.000108871	0.000138858	0.999741	0.000108862	0.000138858	0.999911	0.00010886	0.000138858	0.999961	0.000108859	0.000138858	0.999981	0.000108859	0.000138858	0.999989	0.000108858	0.000138858	0.999993	0.000108858	0.000138858	0.999996	0.000108858	0.000138858	0.999997
0.00011238	0.000141613	0.984774	0.000111672	0.000141613	0.998789	0.000111643	0.000141613	0.999383	0.000111636	0.000141613	0.999537	0.00011163	0.000141613	0.999652	0.000111626	0.000141613	0.999731	0.000111617	0.000141613	0.999908	0.000111615	0.000141613	0.99996	0.000111614	0.000141613	0.99998	0.000111613	0.000141613	0.999989	0.000111613	0.000141613	0.999993	0.000111613	0.000141613	0.999996	0.000111613	0.000141613	0.999997
0.000115234	0.000144422	0.984234	0.000114485	0.000144422	0.998744	0.000114454	0.000144422	0.999361	0.000114446	0.000144422	0.999519	0.00011444	0.000144422	0.999639	0.000114436	0.000144422	0.999721	0.000114427	0.000144422	0.999904	0.000114424	0.000144422	0.999959	0.000114423	0.000144422	0.999979	0.000114423	0.000144422	0.999988	0.000114423	0.000144422	0.999993	0.000114422	0.000144422	0.999995	0.000114422	0.000144422	0.999997
0.000118146	0.000147287	0.983675	0.000117354	0.000147287	0.998698	0.000117321	0.000147287	0.999337	0.000117313	0.000147287	0.999502	0.000117306	0.000147287	0.999626	0.000117302	0.000147287	0.999711	0.000117292	0.000147287	0.999901	0.00011729	0.000147287	0.999957	0.000117288	0.000147287	0.999978	0.000117288	0.000147287	0.999988	0.000117288	0.000147287	0.999993	0.000117288	0.000147287	0.999995	0.000117288	0.000147287	0.999997
0.000121117	0.000150209	0.983098	0.00012028	0.000150209	0.99865	0.000120245	0.000150209	0.999313	0.000120236	0.000150209	0.999483	0.00012023	0.000150209	0.999612	0.000120225	0.000150209	0.9997	0.000120215	0.000150209	0.999897	0.000120212	0.000150209	0.999955	0.00012021	0.000150209	0.999977	0.00012021	0.000150209	0.999987	0.00012021	0.000150209	0.999992	0.00012021	0.000150209	0.999995	0.000120209	0.000150209	0.999997
0.000124149	0.000153189	0.9825	0.000123264	0.000153189	0.998601	0.000123227	0.000153189	0.999287	0.000123218	0.000153189	0.999464	0.000123211	0.000153189	0.999598	0.000123206	0.000153189	0.999689	0.000123195	0.000153189	0.999893	0.000123192	0.000153189	0.999954	0.00012319	0.000153189	0.999977	0.00012319	0.000153189	0.999987	0.00012319	0.000153189	0.999992	0.00012319	0.000153189	0.999995	0.000123189	0.000153189	0.999997
0.000127243	0.000156228	0.981882	0.000126307	0.000156228	0.998549	0.000126268	0.000156228	0.999261	0.000126258	0.000156228	0.999444	0.000126251	0.000156228	0.999583	0.000126246	0.000156228	0.999677	0.000126234	0.000156228	0.999889	0.000126231	0.000156228	0.999952	0.00012623	0.000156228	0.999976	0.000126229	0.000156228	0.999986	0.000126229	0.000156228	0.999992	0.000126229	0.000156228	0.999995	0.000126228	0.000156228	0.999996
0.000130401	0.000159328	0.981244	0.000129411	0.000159328	0.998496	0.00012937	0.000159328	0.999234	0.00012936	0.000159328	0.999424	0.000129352	0.000159328	0.999567	0.000129346	0.000159328	0.999665	0.000129334	0.000159328	0.999885	0.00012933	0.000159328	0.99995	0.000129329	0.000159328	0.999975	0.000129328	0.000159328	0.999986	0.000129328	0.000159328	0.999991	0.000129328	0.000159328	0.999995	0.000129328	0.000159328	0.999996
0.000133623	0.000162488	0.980583	0.000132577	0.000162488	0.998441	0.000132533	0.000162488	0.999205	0.000132522	0.000162488	0.999402	0.000132514	0.000162488	0.999551	0.000132508	0.000162488	0.999653	0.000132495	0.000162488	0.999881	0.000132491	0.000162488	0.999948	0.00013249	0.000162488	0.999974	0.000132489	0.000162488	0.999985	0.000132489	0.000162488	0.999991	0.000132489	0.000162488	0.999994	0.000132489	0.000162488	0.999996
0.000136911	0.000165712	0.979901	0.000135806	0.000165712	0.998383	0.00013576	0.000165712	0.999176	0.000135748	0.000165712	0.99938	0.000135739	0.000165712	0.999535	0.000135733	0.000165712	0.99964	0.000135719	0.000165712	0.999877	0.000135715	0.000165712	0.999946	0.000135714	0.000165712	0.999973	0.000135713	0.000165712	0.999985	0.000135713	0.000165712	0.999991	0.000135712	0.000165712	0.999994	0.000135712	0.000165712	0.999996
0.000140268	0.000168999	0.979195	0.000139098	0.000168999	0.998324	0.00013905	0.000168999	0.999146	0.000139037	0.000168999	0.999357	0.000139028	0.000168999	0.999517	0.000139021	0.000168999	0.999626	0.000139007	0.000168999	0.999872	0.000139003	0.000168999	0.999944	0.000139001	0.000168999	0.999972	0.000139	0.000168999	0.999984	0.000139	0.000168999	0.99999	0.000139	0.000168999	0.999994	0.000139	0.000168999	0.999996
0.000143693	0.000172352	0.978466	0.000142457	0.000172352	0.998262	0.000142405	0.000172352	0.999114	0.000142392	0.000172352	0.999334	0.000142382	0.000172352	0.9995	0.000142375	0.000172352	0.999613	0.00014236	0.000172352	0.999867	0.000142356	0.000172352	0.999942	0.000142354	0.000172352	0.999971	0.000142353	0.000172352	0.999984	0.000142353	0.000172352	0.99999	0.000142353	0.000172352	0.999994	0.000142352	0.000172352	0.999996
0.000147189	0.000175771	0.977713	0.000145882	0.000175771	0.998199	0.000145828	0.000175771	0.999081	0.000145814	0.000175771	0.999309	0.000145803	0.000175771	0.999481	0.000145796	0.000175771	0.999598	0.00014578	0.000175771	0.999862	0.000145775	0.000175771	0.99994	0.000145773	0.000175771	0.99997	0.000145772	0.000175771	0.999983	0.000145772	0.000175771	0.99999	0.000145772	0.000175771	0.999993	0.000145772	0.000175771	0.999996
0.000150757	0.000179258	0.976934	0.000149376	0.000179258	0.998133	0.000149318	0.000179258	0.999047	0.000149303	0.000179258	0.999284	0.000149292	0.000179258	0.999462	0.000149284	0.000179258	0.999583	0.000149267	0.000179258	0.999857	0.000149262	0.000179258	0.999938	0.00014926	0.000179258	0.999969	0.00014926	0.000179258	0.999982	0.000149259	0.000179258	0.999989	0.000149259	0.000179258	0.999993	0.000149259	0.000179258	0.999995
0.000154398	0.000182815	0.97613	0.000152939	0.000182815	0.998064	0.000152878	0.000182815	0.999012	0.000152862	0.000182815	0.999257	0.00015285	0.000182815	0.999442	0.000152842	0.000182815	0.999568	0.000152824	0.000182815	0.999852	0.000152819	0.000182815	0.999936	0.000152817	0.000182815	0.999967	0.000152816	0.000182815	0.999982	0.000152815	0.000182815	0.999989	0.000152815	0.000182815	0.999993	0.000152815	0.000182815	0.999995
0.000158115	0.000186441	0.975299	0.000156573	0.000186441	0.997993	0.000156508	0.000186441	0.998976	0.000156492	0.000186441	0.99923	0.000156479	0.000186441	0.999421	0.000156471	0.000186441	0.999552	0.000156451	0.000186441	0.999846	0.000156446	0.000186441	0.999933	0.000156444	0.000186441	0.999966	0.000156443	0.000186441	0.999981	0.000156442	0.000186441	0.999989	0.000156442	0.000186441	0.999993	0.000156442	0.000186441	0.999995
0.000161909	0.00019014	0.97444	0.000160279	0.00019014	0.99792	0.000160211	0.00019014	0.998938	0.000160193	0.00019014	0.999201	0.00016018	0.00019014	0.9994	0.000160171	0.00019014	0.999535	0.000160151	0.00019014	0.999841	0.000160145	0.00019014	0.999931	0.000160142	0.00019014	0.999965	0.000160141	0.00019014	0.99998	0.000160141	0.00019014	0.999988	0.000160141	0.00019014	0.999992	0.00016014	0.00019014	0.999995
0.000165782	0.000193912	0.973553	0.000164059	0.000193912	0.997844	0.000163987	0.000193912	0.998899	0.000163968	0.000193912	0.999172	0.000163954	0.000193912	0.999378	0.000163945	0.000193912	0.999518	0.000163923	0.000193912	0.999835	0.000163917	0.000193912	0.999928	0.000163915	0.000193912	0.999964	0.000163914	0.000193912	0.99998	0.000163913	0.000193912	0.999988	0.000163913	0.000193912	0.999992	0.000163913	0.000193912	0.999995
0.000169735	0.000197759	0.972637	0.000167914	0.000197759	0.997765	0.000167838	0.000197759	0.998859	0.000167819	0.000197759	0.999141	0.000167804	0.000197759	0.999355	0.000167794	0.000197759	0.9995	0.000167771	0.000197759	0.999829	0.000167764	0.000197759	0.999925	0.000167762	0.000197759	0.999962	0.000167761	0.000197759	0.999979	0.00016776	0.000197759	0.999987	0.00016776	0.000197759	0.999992	0.00016776	0.000197759	0.999994
0.000173771	0.000201682	0.971691	0.000171847	0.000201682	0.997683	0.000171766	0.000201682	0.998817	0.000171745	0.000201682	0.99911	0.00017173	0.000201682	0.999331	0.000171719	0.000201682	0.999482	0.000171695	0.000201682	0.999822	0.000171688	0.000201682	0.999923	0.000171685	0.000201682	0.999961	0.000171684	0.000201682	0.999978	0.000171683	0.000201682	0.999987	0.000171683	0.000201682	0.999991	0.000171683	0.000201682	0.999994
0.000177891	0.000205683	0.970715	0.000175857	0.000205683	0.997598	0.000175772	0.000205683	0.998773	0.00017575	0.000205683	0.999077	0.000175733	0.000205683	0.999306	0.000175722	0.000205683	0.999463	0.000175697	0.000205683	0.999816	0.000175689	0.000205683	0.99992	0.000175686	0.000205683	0.999959	0.000175685	0.000205683	0.999977	0.000175684	0.000205683	0.999986	0.000175684	0.000205683	0.999991	0.000175684	0.000205683	0.999994
0.000182096	0.000209764	0.969706	0.000179948	0.000209764	0.99751	0.000179857	0.000209764	0.998728	0.000179834	0.000209764	0.999043	0.000179817	0.000209764	0.999281	0.000179805	0.000209764	0.999443	0.000179778	0.000209764	0.999809	0.00017977	0.000209764	0.999917	0.000179767	0.000209764	0.999958	0.000179766	0.000209764	0.999976	0.000179765	0.000209764	0.999986	0.000179765	0.000209764	0.999991	0.000179764	0.000209764	0.999994
0.00018639	0.000213925	0.968666	0.00018412	0.000213925	0.997419	0.000184024	0.000213925	0.998681	0.000184	0.000213925	0.999008	0.000183981	0.000213925	0.999254	0.000183969	0.000213925	0.999422	0.00018394	0.000213925	0.999802	0.000183932	0.000213925	0.999914	0.000183929	0.000213925	0.999956	0.000183927	0.000213925	0.999975	0.000183926	0.000213925	0.999985	0.000183926	0.000213925	0.99999	0.000183926	0.000213925	0.999994
0.000190774	0.000218169	0.967591	0.000188375	0.000218169	0.997325	0.000188274	0.000218169	0.998633	0.000188248	0.000218169	0.998971	0.000188228	0.000218169	0.999227	0.000188215	0.000218169	0.999401	0.000188185	0.000218169	0.999794	0.000188176	0.000218169	0.99991	0.000188173	0.000218169	0.999955	0.000188171	0.000218169	0.999975	0.00018817	0.000218169	0.999985	0.00018817	0.000218169	0.99999	0.00018817	0.000218169	0.999993
0.00019525	0.000222497	0.966482	0.000192715	0.000222497	0.997227	0.000192608	0.000222497	0.998583	0.000192581	0.000222497	0.998933	0.00019256	0.000222497	0.999198	0.000192546	0.000222497	0.999379	0.000192514	0.000222497	0.999787	0.000192505	0.000222497	0.999907	0.000192501	0.000222497	0.999953	0.0001925	0.000222497	0.999974	0.000192499	0.000222497	0.999984	0.000192498	0.000222497	0.99999	0.000192498	0.000222497	0.999993
0.000199819	0.000226911	0.965338	0.000197141	0.000226911	0.997126	0.000197028	0.000226911	0.998531	0.000196999	0.000226911	0.998894	0.000196978	0.000226911	0.999169	0.000196963	0.000226911	0.999356	0.000196929	0.000226911	0.999779	0.000196919	0.000226911	0.999904	0.000196915	0.000226911	0.999951	0.000196914	0.000226911	0.999973	0.000196913	0.000226911	0.999983	0.000196912	0.000226911	0.999989	0.000196912	0.000226911	0.999993
0.000204485	0.000231413	0.964157	0.000201656	0.000231413	0.997021	0.000201537	0.000231413	0.998477	0.000201506	0.000231413	0.998853	0.000201483	0.000231413	0.999138	0.000201467	0.000231413	0.999332	0.000201432	0.000231413	0.999771	0.000201421	0.000231413	0.9999	0.000201417	0.000231413	0.999949	0.000201415	0.000231413	0.999972	0.000201414	0.000231413	0.999983	0.000201414	0.000231413	0.999989	0.000201414	0.000231413	0.999993
0.00020925	0.000236004	0.962939	0.000206261	0.000236004	0.996913	0.000206135	0.000236004	0.998421	0.000206102	0.000236004	0.998811	0.000206078	0.000236004	0.999106	0.000206061	0.000236004	0.999308	0.000206024	0.000236004	0.999762	0.000206012	0.000236004	0.999896	0.000206008	0.000236004	0.999948	0.000206006	0.000236004	0.999971	0.000206005	0.000236004	0.999982	0.000206005	0.000236004	0.999989	0.000206005	0.000236004	0.999992
0.000214115	0.000240686	0.961683	0.000210958	0.000240686	0.9968	0.000210824	0.000240686	0.998363	0.00021079	0.000240686	0.998768	0.000210764	0.000240686	0.999073	0.000210746	0.000240686	0.999282	0.000210707	0.000240686	0.999753	0.000210695	0.000240686	0.999893	0.00021069	0.000240686	0.999946	0.000210688	0.000240686	0.999969	0.000210687	0.000240686	0.999981	0.000210687	0.000240686	0.999988	0.000210687	0.000240686	0.999992
0.000219084	0.000245461	0.960387	0.000215748	0.000245461	0.996684	0.000215607	0.000245461	0.998303	0.000215571	0.000245461	0.998722	0.000215543	0.000245461	0.999039	0.000215525	0.000245461	0.999256	0.000215483	0.000245461	0.999744	0.00021547	0.000245461	0.999889	0.000215466	0.000245461	0.999944	0.000215464	0.000245461	0.999968	0.000215462	0.000245461	0.999981	0.000215462	0.000245461	0.999988	0.000215462	0.000245461	0.999992
0.000224158	0.00025033	0.959051	0.000220634	0.00025033	0.996563	0.000220485	0.00025033	0.998241	0.000220447	0.00025033	0.998675	0.000220418	0.00025033	0.999004	0.000220398	0.00025033	0.999228	0.000220354	0.00025033	0.999735	0.00022034	0.00025033	0.999884	0.000220335	0.00025033	0.999941	0.000220333	0.00025033	0.999967	0.000220332	0.00025033	0.99998	0.000220331	0.00025033	0.999987	0.000220331	0.00025033	0.999991
0.00022934	0.000255297	0.957673	0.000225618	0.000255297	0.996438	0.00022546	0.000255297	0.998176	0.00022542	0.000255297	0.998627	0.000225389	0.000255297	0.998967	0.000225368	0.000255297	0.9992	0.000225321	0.000255297	0.999725	0.000225307	0.000255297	0.99988	0.000225302	0.000255297	0.999939	0.0002253	0.000255297	0.999966	0.000225298	0.000255297	0.999979	0.000225298	0.000255297	0.999987	0.000225297	0.000255297	0.999991
0.000234632	0.000260361	0.956252	0.000230701	0.000260361	0.996309	0.000230534	0.000260361	0.99811	0.000230491	0.000260361	0.998576	0.000230459	0.000260361	0.998929	0.000230437	0.000260361	0.99917	0.000230387	0.000260361	0.999715	0.000230373	0.000260361	0.999876	0.000230367	0.000260361	0.999937	0.000230364	0.000260361	0.999965	0.000230363	0.000260361	0.999979	0.000230363	0.000260361	0.999986	0.000230362	0.000260361	0.999991
0.000240038	0.000265526	0.954788	0.000235885	0.000265526	0.996175	0.00023571	0.000265526	0.998041	0.000235664	0.000265526	0.998524	0.00023563	0.000265526	0.99889	0.000235607	0.000265526	0.99914	0.000235554	0.000265526	0.999704	0.000235538	0.000265526	0.999871	0.000235532	0.000265526	0.999935	0.00023553	0.000265526	0.999963	0.000235528	0.000265526	0.999978	0.000235528	0.000265526	0.999986	0.000235527	0.000265526	0.99999
0.000245559	0.000270794	0.953279	0.000241174	0.000270794	0.996036	0.000240988	0.000270794	0.997969	0.00024094	0.000270794	0.99847	0.000240903	0.000270794	0.998849	0.000240879	0.000270794	0.999108	0.000240823	0.000270794	0.999693	0.000240807	0.000270794	0.999866	0.0002408	0.000270794	0.999932	0.000240798	0.000270794	0.999962	0.000240796	0.000270794	0.999977	0.000240795	0.000270794	0.999985	0.000240795	0.000270794	0.99999
0.000251199	0.000276166	0.951725	0.000246568	0.000276166	0.995892	0.000246371	0.000276166	0.997895	0.00024632	0.000276166	0.998414	0.000246282	0.000276166	0.998807	0.000246256	0.000276166	0.999075	0.000246197	0.000276166	0.999682	0.00024618	0.000276166	0.999861	0.000246173	0.000276166	0.99993	0.00024617	0.000276166	0.999961	0.000246169	0.000276166	0.999976	0.000246168	0.000276166	0.999985	0.000246167	0.000276166	0.99999
0.000256961	0.000281645	0.950123	0.000252069	0.000281645	0.995743	0.000251861	0.000281645	0.997818	0.000251808	0.000281645	0.998356	0.000251767	0.000281645	0.998763	0.00025174	0.000281645	0.999041	0.000251677	0.000281645	0.99967	0.000251659	0.000281645	0.999856	0.000251652	0.000281645	0.999927	0.000251649	0.000281645	0.999959	0.000251647	0.000281645	0.999975	0.000251647	0.000281645	0.999984	0.000251646	0.000281645	0.999989
0.000262847	0.000287232	0.948473	0.000257681	0.000287232	0.995589	0.000257461	0.000287232	0.997738	0.000257405	0.000287232	0.998296	0.000257362	0.000287232	0.998718	0.000257333	0.000287232	0.999006	0.000257267	0.000287232	0.999658	0.000257247	0.000287232	0.999851	0.00025724	0.000287232	0.999924	0.000257237	0.000287232	0.999958	0.000257235	0.000287232	0.999974	0.000257234	0.000287232	0.999983	0.000257234	0.000287232	0.999989
0.00026886	0.000292931	0.946773	0.000263405	0.000292931	0.995429	0.000263173	0.000292931	0.997655	0.000263113	0.000292931	0.998233	0.000263068	0.000292931	0.998671	0.000263037	0.000292931	0.99897	0.000262967	0.000292931	0.999645	0.000262946	0.000292931	0.999845	0.000262939	0.000292931	0.999922	0.000262935	0.000292931	0.999956	0.000262933	0.000292931	0.999973	0.000262932	0.000292931	0.999983	0.000262932	0.000292931	0.999988
0.000275003	0.000298742	0.945024	0.000269244	0.000298742	0.995263	0.000268998	0.000298742	0.99757	0.000268935	0.000298742	0.998169	0.000268887	0.000298742	0.998622	0.000268854	0.000298742	0.998932	0.00026878	0.000298742	0.999632	0.000268759	0.000298742	0.999839	0.00026875	0.000298742	0.999919	0.000268747	0.000298742	0.999954	0.000268745	0.000298742	0.999972	0.000268744	0.000298742	0.999982	0.000268743	0.000298742	0.999988
0.000281281	0.000304669	0.943222	0.000275199	0.000304669	0.995092	0.000274939	0.000304669	0.997481	0.000274872	0.000304669	0.998102	0.000274822	0.000304669	0.998571	0.000274787	0.000304669	0.998892	0.000274709	0.000304669	0.999618	0.000274686	0.000304669	0.999833	0.000274678	0.000304669	0.999916	0.000274674	0.000304669	0.999953	0.000274672	0.000304669	0.999971	0.000274671	0.000304669	0.999982	0.00027467	0.000304669	0.999988
0.000287695	0.000310713	0.941368	0.000281273	0.000310713	0.994915	0.000280999	0.000310713	0.997389	0.000280928	0.000310713	0.998032	0.000280875	0.000310713	0.998519	0.000280838	0.000310713	0.998852	0.000280756	0.000310713	0.999604	0.000280731	0.000310713	0.999827	0.000280722	0.000310713	0.999912	0.000280718	0.000310713	0.999951	0.000280716	0.000310713	0.99997	0.000280715	0.000310713	0.999981	0.000280714	0.000310713	0.999987
0.00029425	0.000316877	0.939459	0.00028747	0.000316877	0.994731	0.00028718	0.000316877	0.997294	0.000287105	0.000316877	0.99796	0.000287048	0.000316877	0.998465	0.000287009	0.000316877	0.99881	0.000286922	0.000316877	0.999589	0.000286897	0.000316877	0.999821	0.000286887	0.000316877	0.999909	0.000286882	0.000316877	0.999949	0.00028688	0.000316877	0.999969	0.000286879	0.000316877	0.99998	0.000286878	0.000316877	0.999987
0.000300948	0.000323163	0.937496	0.00029379	0.000323163	0.994541	0.000293483	0.000323163	0.997196	0.000293404	0.000323163	0.997886	0.000293344	0.000323163	0.998409	0.000293303	0.000323163	0.998766	0.000293211	0.000323163	0.999574	0.000293184	0.000323163	0.999814	0.000293174	0.000323163	0.999906	0.000293169	0.000323163	0.999947	0.000293167	0.000323163	0.999968	0.000293166	0.000323163	0.999979	0.000293165	0.000323163	0.999986
0.000307794	0.000329574	0.935475	0.000300237	0.000329574	0.994344	0.000299913	0.000329574	0.997094	0.000299829	0.000329574	0.997809	0.000299766	0.000329574	0.99835	0.000299723	0.000329574	0.998721	0.000299625	0.000329574	0.999559	0.000299596	0.000329574	0.999807	0.000299585	0.000329574	0.999902	0.000299581	0.000329574	0.999945	0.000299578	0.000329574	0.999967	0.000299577	0.000329574	0.999979	0.000299576	0.000329574	0.999986
0.000314791	0.000336113	0.933398	0.000306813	0.000336113	0.99414	0.00030647	0.000336113	0.996988	0.000306382	0.000336113	0.997729	0.000306315	0.000336113	0.99829	0.000306269	0.000336113	0.998674	0.000306166	0.000336113	0.999542	0.000306136	0.000336113	0.9998	0.000306124	0.000336113	0.999899	0.000306119	0.000336113	0.999943	0.000306117	0.000336113	0.999965	0.000306115	0.000336113	0.999978	0.000306114	0.000336113	0.999985
0.000321943	0.000342781	0.931261	0.000313521	0.000342781	0.993929	0.000313159	0.000342781	0.996879	0.000313065	0.000342781	0.997646	0.000312995	0.000342781	0.998228	0.000312946	0.000342781	0.998625	0.000312837	0.000342781	0.999525	0.000312805	0.000342781	0.999793	0.000312793	0.000342781	0.999895	0.000312788	0.000342781	0.999941	0.000312785	0.000342781	0.999964	0.000312783	0.000342781	0.999977	0.000312782	0.000342781	0.999984
0.000329254	0.000349581	0.929064	0.000320363	0.000349581	0.99371	0.000319981	0.000349581	0.996765	0.000319882	0.000349581	0.99756	0.000319807	0.000349581	0.998163	0.000319756	0.000349581	0.998575	0.000319641	0.000349581	0.999508	0.000319607	0.000349581	0.999785	0.000319594	0.000349581	0.999891	0.000319588	0.000349581	0.999939	0.000319585	0.000349581	0.999963	0.000319584	0.000349581	0.999976	0.000319583	0.000349581	0.999984
0.000336728	0.000356516	0.926806	0.000327343	0.000356516	0.993484	0.000326939	0.000356516	0.996648	0.000326834	0.000356516	0.997471	0.000326755	0.000356516	0.998096	0.000326701	0.000356516	0.998523	0.00032658	0.000356516	0.99949	0.000326544	0.000356516	0.999777	0.00032653	0.000356516	0.999887	0.000326524	0.000356516	0.999936	0.000326521	0.000356516	0.999961	0.000326519	0.000356516	0.999975	0.000326518	0.000356516	0.999983
0.000344368	0.000363589	0.924485	0.000334463	0.000363589	0.99325	0.000334036	0.000363589	0.996526	0.000333925	0.000363589	0.997379	0.000333842	0.000363589	0.998026	0.000333785	0.000363589	0.998469	0.000333656	0.000363589	0.999471	0.000333618	0.000363589	0.999769	0.000333604	0.000363589	0.999883	0.000333597	0.000363589	0.999934	0.000333594	0.000363589	0.99996	0.000333592	0.000363589	0.999974	0.000333591	0.000363589	0.999983
0.000352181	0.000370802	0.922101	0.000341726	0.000370802	0.993007	0.000341274	0.000370802	0.9964	0.000341158	0.000370802	0.997284	0.000341069	0.000370802	0.997954	0.000341009	0.000370802	0.998413	0.000340873	0.000370802	0.999451	0.000340833	0.000370802	0.99976	0.000340817	0.000370802	0.999878	0.000340811	0.000370802	0.999932	0.000340807	0.000370802	0.999959	0.000340805	0.000370802	0.999973	0.000340804	0.000370802	0.999982
0.000360169	0.000378158	0.919652	0.000349135	0.000378158	0.992757	0.000348658	0.000378158	0.996269	0.000348534	0.000378158	0.997185	0.000348441	0.000378158	0.997879	0.000348377	0.000378158	0.998355	0.000348233	0.000378158	0.999431	0.000348191	0.000378158	0.999751	0.000348175	0.000378158	0.999874	0.000348167	0.000378158	0.999929	0.000348164	0.000378158	0.999957	0.000348162	0.000378158	0.999972	0.00034816	0.000378158	0.999981
0.000368338	0.00038566	0.917136	0.000356693	0.00038566	0.992497	0.000356188	0.00038566	0.996134	0.000356058	0.00038566	0.997083	0.000355959	0.00038566	0.997802	0.000355892	0.00038566	0.998294	0.00035574	0.00038566	0.99941	0.000355695	0.00038566	0.999742	0.000355678	0.00038566	0.999869	0.00035567	0.00038566	0.999926	0.000355666	0.00038566	0.999955	0.000355664	0.00038566	0.999971	0.000355663	0.00038566	0.999981
0.000376692	0.000393311	0.914553	0.000364403	0.000393311	0.992228	0.00036387	0.000393311	0.995994	0.000363732	0.000393311	0.996977	0.000363627	0.000393311	0.997722	0.000363556	0.000393311	0.998232	0.000363395	0.000393311	0.999389	0.000363348	0.000393311	0.999733	0.00036333	0.000393311	0.999864	0.000363321	0.000393311	0.999924	0.000363317	0.000393311	0.999954	0.000363315	0.000393311	0.99997	0.000363314	0.000393311	0.99998
0.000385236	0.000401114	0.911902	0.000372268	0.000401114	0.99195	0.000371704	0.000401114	0.995849	0.000371558	0.000401114	0.996867	0.000371448	0.000401114	0.997639	0.000371373	0.000401114	0.998168	0.000371203	0.000401114	0.999366	0.000371153	0.000401114	0.999723	0.000371133	0.000401114	0.999859	0.000371125	0.000401114	0.999921	0.00037112	0.000401114	0.999952	0.000371118	0.000401114	0.999969	0.000371117	0.000401114	0.999979
0.000393975	0.000409071	0.909181	0.000380291	0.000409071	0.991662	0.000379695	0.000409071	0.995699	0.000379541	0.000409071	0.996753	0.000379425	0.000409071	0.997553	0.000379345	0.000409071	0.998101	0.000379165	0.000409071	0.999343	0.000379112	0.000409071	0.999713	0.000379092	0.000409071	0.999854	0.000379083	0.000409071	0.999918	0.000379078	0.000409071	0.99995	0.000379076	0.000409071	0.999968	0.000379074	0.000409071	0.999978
0.000402915	0.000417186	0.906388	0.000388476	0.000417186	0.991365	0.000387847	0.000417186	0.995544	0.000387684	0.000417186	0.996636	0.00038756	0.000417186	0.997464	0.000387476	0.000417186	0.998031	0.000387286	0.000417186	0.999319	0.00038723	0.000417186	0.999702	0.000387209	0.000417186	0.999849	0.000387199	0.000417186	0.999915	0.000387194	0.000417186	0.999948	0.000387191	0.000417186	0.999967	0.00038719	0.000417186	0.999978
0.00041206	0.000425463	0.903524	0.000396825	0.000425463	0.991056	0.000396161	0.000425463	0.995383	0.000395988	0.000425463	0.996514	0.000395858	0.000425463	0.997372	0.000395769	0.000425463	0.99796	0.000395568	0.000425463	0.999293	0.000395509	0.000425463	0.999691	0.000395486	0.000425463	0.999843	0.000395476	0.000425463	0.999912	0.000395471	0.000425463	0.999946	0.000395468	0.000425463	0.999966	0.000395466	0.000425463	0.999977
0.000421417	0.000433903	0.900587	0.000405344	0.000433903	0.990738	0.000404641	0.000433903	0.995216	0.000404459	0.000433903	0.996387	0.000404321	0.000433903	0.997276	0.000404227	0.000433903	0.997885	0.000404015	0.000433903	0.999267	0.000403952	0.000433903	0.99968	0.000403928	0.000433903	0.999837	0.000403917	0.000433903	0.999908	0.000403912	0.000433903	0.999944	0.000403909	0.000433903	0.999964	0.000403907	0.000433903	0.999976
0.000430992	0.000442511	0.897575	0.000414033	0.000442511	0.990408	0.000413291	0.000442511	0.995044	0.000413099	0.000442511	0.996256	0.000412953	0.000442511	0.997177	0.000412854	0.000442511	0.997808	0.000412629	0.000442511	0.999241	0.000412563	0.000442511	0.999668	0.000412537	0.000442511	0.999831	0.000412526	0.000442511	0.999905	0.00041252	0.000442511	0.999942	0.000412517	0.000442511	0.999963	0.000412515	0.000442511	0.999975
0.000440789	0.00045129	0.894488	0.000422899	0.00045129	0.990067	0.000422114	0.00045129	0.994865	0.000421911	0.00045129	0.996121	0.000421757	0.00045129	0.997075	0.000421652	0.00045129	0.997728	0.000421415	0.00045129	0.999213	0.000421345	0.00045129	0.999655	0.000421318	0.00045129	0.999825	0.000421306	0.00045129	0.999901	0.0004213	0.00045129	0.99994	0.000421296	0.00045129	0.999962	0.000421294	0.00045129	0.999974
0.000450816	0.000460243	0.891325	0.000431943	0.000460243	0.989714	0.000431114	0.000460243	0.99468	0.0004309	0.000460243	0.995981	0.000430737	0.000460243	0.996969	0.000430626	0.000460243	0.997646	0.000430375	0.000460243	0.999184	0.000430301	0.000460243	0.999643	0.000430272	0.000460243	0.999819	0.00043026	0.000460243	0.999898	0.000430253	0.000460243	0.999938	0.000430249	0.000460243	0.99996	0.000430247	0.000460243	0.999973
0.000461078	0.000469374	0.888084	0.00044117	0.000469374	0.989349	0.000440295	0.000469374	0.994489	0.000440068	0.000469374	0.995835	0.000439896	0.000469374	0.996859	0.000439779	0.000469374	0.99756	0.000439513	0.000469374	0.999154	0.000439435	0.000469374	0.99963	0.000439405	0.000469374	0.999812	0.000439391	0.000469374	0.999894	0.000439384	0.000469374	0.999936	0.00043938	0.000469374	0.999959	0.000439378	0.000469374	0.999972
0.000471583	0.000478685	0.884764	0.000450584	0.000478685	0.988971	0.000449659	0.000478685	0.994291	0.000449419	0.000478685	0.995685	0.000449237	0.000478685	0.996745	0.000449113	0.000478685	0.997471	0.000448833	0.000478685	0.999123	0.00044875	0.000478685	0.999616	0.000448718	0.000478685	0.999805	0.000448704	0.000478685	0.99989	0.000448696	0.000478685	0.999933	0.000448692	0.000478685	0.999957	0.00044869	0.000478685	0.999971
0.000482337	0.000488182	0.881364	0.000460188	0.000488182	0.98858	0.000459211	0.000488182	0.994086	0.000458957	0.000488182	0.995529	0.000458765	0.000488182	0.996627	0.000458634	0.000488182	0.997379	0.000458338	0.000488182	0.999091	0.00045825	0.000488182	0.999602	0.000458216	0.000488182	0.999798	0.000458201	0.000488182	0.999886	0.000458193	0.000488182	0.999931	0.000458189	0.000488182	0.999955	0.000458187	0.000488182	0.99997
0.000493347	0.000497867	0.877885	0.000469987	0.000497867	0.988176	0.000468954	0.000497867	0.993873	0.000468686	0.000497867	0.995368	0.000468484	0.000497867	0.996505	0.000468345	0.000497867	0.997284	0.000468032	0.000497867	0.999057	0.000467939	0.000497867	0.999587	0.000467903	0.000497867	0.99979	0.000467887	0.000497867	0.999882	0.000467879	0.000497867	0.999928	0.000467875	0.000497867	0.999954	0.000467872	0.000497867	0.999969
0.000504621	0.000507743	0.874323	0.000479984	0.000507743	0.987759	0.000478893	0.000507743	0.993654	0.00047861	0.000507743	0.995201	0.000478396	0.000507743	0.996378	0.000478249	0.000507743	0.997186	0.000477918	0.000507743	0.999023	0.00047782	0.000507743	0.999572	0.000477782	0.000507743	0.999782	0.000477765	0.000507743	0.999877	0.000477757	0.000507743	0.999926	0.000477752	0.000507743	0.999952	0.000477749	0.000507743	0.999968
0.000516165	0.000517816	0.870679	0.000490184	0.000517816	0.987327	0.000489031	0.000517816	0.993426	0.000488732	0.000517816	0.995029	0.000488506	0.000517816	0.996247	0.000488351	0.000517816	0.997084	0.000488001	0.000517816	0.998987	0.000487897	0.000517816	0.999556	0.000487857	0.000517816	0.999774	0.000487839	0.000517816	0.999873	0.00048783	0.000517816	0.999923	0.000487825	0.000517816	0.99995	0.000487822	0.000517816	0.999966
0.000527989	0.000528089	0.866952	0.000500591	0.000528089	0.98688	0.000499373	0.000528089	0.993191	0.000499057	0.000528089	0.99485	0.000498818	0.000528089	0.996112	0.000498654	0.000528089	0.996978	0.000498284	0.000528089	0.99895	0.000498174	0.000528089	0.99954	0.000498132	0.000528089	0.999766	0.000498113	0.000528089	0.999868	0.000498104	0.000528089	0.99992	0.000498099	0.000528089	0.999948	0.000498095	0.000528089	0.999965
0.0005401	0.000538566	0.86314	0.000511209	0.000538566	0.986418	0.000509923	0.000538566	0.992947	0.000509589	0.000538566	0.994665	0.000509336	0.000538566	0.995971	0.000509163	0.000538566	0.996868	0.000508772	0.000538566	0.998911	0.000508656	0.000538566	0.999523	0.000508611	0.000538566	0.999757	0.000508591	0.000538566	0.999863	0.000508581	0.000538566	0.999917	0.000508576	0.000538566	0.999947	0.000508572	0.000538566	0.999964
0.000552507	0.00054925	0.859244	0.000522043	0.00054925	0.985941	0.000520685	0.00054925	0.992695	0.000520332	0.00054925	0.994473	0.000520065	0.00054925	0.995826	0.000519882	0.00054925	0.996755	0.000519468	0.00054925	0.998871	0.000519345	0.00054925	0.999505	0.000519298	0.00054925	0.999748	0.000519277	0.00054925	0.999858	0.000519266	0.00054925	0.999914	0.00051926	0.00054925	0.999945	0.000519257	0.00054925	0.999963
0.000565217	0.000560146	0.855262	0.000533098	0.000560146	0.985448	0.000531663	0.000560146	0.992435	0.00053129	0.000560146	0.994274	0.000531007	0.000560146	0.995675	0.000530814	0.000560146	0.996638	0.000530377	0.000560146	0.99883	0.000530247	0.000560146	0.999487	0.000530197	0.000560146	0.999739	0.000530175	0.000560146	0.999853	0.000530164	0.000560146	0.999911	0.000530157	0.000560146	0.999942	0.000530154	0.000560146	0.999961
0.000578241	0.000571259	0.851193	0.000544377	0.000571259	0.984937	0.000542861	0.000571259	0.992165	0.000542467	0.000571259	0.994069	0.000542169	0.000571259	0.99552	0.000541965	0.000571259	0.996516	0.000541503	0.000571259	0.998787	0.000541365	0.000571259	0.999468	0.000541313	0.000571259	0.999729	0.000541289	0.000571259	0.999848	0.000541277	0.000571259	0.999907	0.000541271	0.000571259	0.99994	0.000541267	0.000571259	0.99996
0.000591588	0.000582592	0.847037	0.000555886	0.000582592	0.98441	0.000554285	0.000582592	0.991886	0.000553869	0.000582592	0.993857	0.000553554	0.000582592	0.995358	0.000553338	0.000582592	0.99639	0.00055285	0.000582592	0.998743	0.000552704	0.000582592	0.999449	0.000552649	0.000582592	0.999719	0.000552624	0.000582592	0.999842	0.000552611	0.000582592	0.999904	0.000552604	0.000582592	0.999938	0.0005526	0.000582592	0.999958
0.000605267	0.000594149	0.842793	0.000567631	0.000594149	0.983865	0.000565939	0.000594149	0.991597	0.0005655	0.000594149	0.993637	0.000565166	0.000594149	0.995191	0.000564939	0.000594149	0.99626	0.000564422	0.000594149	0.998697	0.000564269	0.000594149	0.999428	0.00056421	0.000594149	0.999709	0.000564183	0.000594149	0.999836	0.00056417	0.000594149	0.9999	0.000564163	0.000594149	0.999936	0.000564158	0.000594149	0.999957
0.000619289	0.000605936	0.838461	0.000579614	0.000605936	0.983302	0.000577828	0.000605936	0.991298	0.000577363	0.000605936	0.993409	0.000577011	0.000605936	0.995018	0.000576771	0.000605936	0.996125	0.000576225	0.000605936	0.99865	0.000576063	0.000605936	0.999407	0.000576	0.000605936	0.999698	0.000575972	0.000605936	0.99983	0.000575958	0.000605936	0.999897	0.00057595	0.000605936	0.999933	0.000575946	0.000605936	0.999955
0.000633664	0.000617957	0.834039	0.000591843	0.000617957	0.98272	0.000589956	0.000617957	0.990989	0.000589465	0.000617957	0.993174	0.000589094	0.000617957	0.99484	0.000588839	0.000617957	0.995985	0.000588262	0.000617957	0.9986	0.000588091	0.000617957	0.999385	0.000588025	0.000617957	0.999687	0.000587995	0.000617957	0.999824	0.00058798	0.000617957	0.999893	0.000587972	0.000617957	0.999931	0.000587967	0.000617957	0.999953
0.000648403	0.000630217	0.829528	0.000604322	0.000630217	0.982119	0.000602329	0.000630217	0.990669	0.000601811	0.000630217	0.99293	0.000601418	0.000630217	0.994654	0.000601149	0.000630217	0.99584	0.000600539	0.000630217	0.998549	0.000600358	0.000630217	0.999363	0.000600288	0.000630217	0.999676	0.000600257	0.000630217	0.999817	0.000600241	0.000630217	0.999889	0.000600232	0.000630217	0.999928	0.000600227	0.000630217	0.999952
0.000663517	0.000642719	0.824927	0.000617056	0.000642719	0.981498	0.000614952	0.000642719	0.990338	0.000614404	0.000642719	0.992678	0.000613989	0.000642719	0.994463	0.000613704	0.000642719	0.995691	0.00061306	0.000642719	0.998496	0.000612868	0.000642719	0.99934	0.000612795	0.000642719	0.999664	0.000612762	0.000642719	0.99981	0.000612745	0.000642719	0.999885	0.000612736	0.000642719	0.999926	0.00061273	0.000642719	0.99995
0.000679017	0.00065547	0.820236	0.000630051	0.00065547	0.980857	0.000627829	0.00065547	0.989996	0.00062725	0.00065547	0.992417	0.000626811	0.00065547	0.994264	0.000626511	0.00065547	0.995536	0.00062583	0.00065547	0.998442	0.000625628	0.00065547	0.999315	0.00062555	0.00065547	0.999651	0.000625515	0.00065547	0.999803	0.000625497	0.00065547	0.99988	0.000625487	0.00065547	0.999923	0.000625482	0.00065547	0.999948
0.000694917	0.000668473	0.815453	0.000643313	0.000668473	0.980194	0.000640966	0.000668473	0.989642	0.000640355	0.000668473	0.992147	0.000639891	0.000668473	0.994059	0.000639574	0.000668473	0.995375	0.000638855	0.000668473	0.998385	0.00063864	0.000668473	0.99929	0.000638558	0.000668473	0.999639	0.000638521	0.000668473	0.999796	0.000638502	0.000668473	0.999876	0.000638492	0.000668473	0.99992	0.000638486	0.000668473	0.999946
0.000711229	0.000681735	0.81058	0.000656847	0.000681735	0.979509	0.000654369	0.000681735	0.989276	0.000653723	0.000681735	0.991867	0.000653234	0.000681735	0.993846	0.000652898	0.000681735	0.995209	0.000652138	0.000681735	0.998326	0.000651911	0.000681735	0.999264	0.000651824	0.000681735	0.999625	0.000651785	0.000681735	0.999789	0.000651765	0.000681735	0.999871	0.000651755	0.000681735	0.999917	0.000651748	0.000681735	0.999944
0.000727965	0.000695259	0.805615	0.00067066	0.000695259	0.978803	0.000668043	0.000695259	0.988898	0.000667361	0.000695259	0.991578	0.000666843	0.000695259	0.993626	0.000666489	0.000695259	0.995037	0.000665686	0.000695259	0.998265	0.000665446	0.000695259	0.999237	0.000665354	0.000695259	0.999611	0.000665313	0.000695259	0.999781	0.000665292	0.000695259	0.999867	0.00066528	0.000695259	0.999914	0.000665273	0.000695259	0.999942
0.00074514	0.000709052	0.800558	0.000684756	0.000709052	0.978073	0.000681993	0.000709052	0.988507	0.000681273	0.000709052	0.99128	0.000680726	0.000709052	0.993399	0.000680352	0.000709052	0.994859	0.000679503	0.000709052	0.998202	0.00067925	0.000709052	0.999209	0.000679153	0.000709052	0.999597	0.000679109	0.000709052	0.999773	0.000679087	0.000709052	0.999862	0.000679074	0.000709052	0.999911	0.000679067	0.000709052	0.99994
0.000762768	0.000723119	0.79541	0.000699144	0.000723119	0.977319	0.000696226	0.000723119	0.988102	0.000695465	0.000723119	0.99097	0.000694888	0.000723119	0.993163	0.000694493	0.000723119	0.994675	0.000693595	0.000723119	0.998137	0.000693328	0.000723119	0.99918	0.000693225	0.000723119	0.999582	0.000693179	0.000723119	0.999764	0.000693155	0.000723119	0.999857	0.000693142	0.000723119	0.999908	0.000693135	0.000723119	0.999938
0.000780863	0.000737464	0.790169	0.000713828	0.000737464	0.976541	0.000710748	0.000737464	0.987684	0.000709944	0.000737464	0.990651	0.000709334	0.000737464	0.99292	0.000708917	0.000737464	0.994484	0.000707968	0.000737464	0.998069	0.000707685	0.000737464	0.99915	0.000707577	0.000737464	0.999567	0.000707528	0.000737464	0.999756	0.000707503	0.000737464	0.999851	0.000707489	0.000737464	0.999904	0.000707481	0.000737464	0.999935
0.000799441	0.000752095	0.784837	0.000728816	0.000752095	0.975738	0.000725563	0.000752095	0.987252	0.000724715	0.000752095	0.99032	0.000724071	0.000752095	0.992668	0.000723629	0.000752095	0.994287	0.000722627	0.000752095	0.997999	0.000722328	0.000752095	0.999119	0.000722213	0.000752095	0.999551	0.000722162	0.000752095	0.999747	0.000722135	0.000752095	0.999846	0.000722121	0.000752095	0.999901	0.000722112	0.000752095	0.999933
0.000818518	0.000767015	0.779412	0.000744114	0.000767015	0.974909	0.00074068	0.000767015	0.986805	0.000739784	0.000767015	0.989978	0.000739103	0.000767015	0.992407	0.000738637	0.000767015	0.994082	0.000737578	0.000767015	0.997926	0.000737262	0.000767015	0.999087	0.000737141	0.000767015	0.999535	0.000737086	0.000767015	0.999737	0.000737058	0.000767015	0.99984	0.000737043	0.000767015	0.999897	0.000737034	0.000767015	0.99993
0.00083811	0.000782232	0.773895	0.000759729	0.000782232	0.974053	0.000756103	0.000782232	0.986343	0.000755157	0.000782232	0.989624	0.000754438	0.000782232	0.992137	0.000753946	0.000782232	0.993871	0.000752827	0.000782232	0.997851	0.000752492	0.000782232	0.999054	0.000752364	0.000782232	0.999517	0.000752306	0.000782232	0.999728	0.000752277	0.000782232	0.999834	0.000752261	0.000782232	0.999893	0.000752251	0.000782232	0.999928
0.000858236	0.00079775	0.768287	0.000775668	0.00079775	0.973171	0.00077184	0.00079775	0.985865	0.000770841	0.00079775	0.989258	0.000770082	0.00079775	0.991858	0.000769561	0.00079775	0.993652	0.000768379	0.00079775	0.997773	0.000768026	0.00079775	0.999019	0.00076789	0.00079775	0.9995	0.000767829	0.00079775	0.999717	0.000767798	0.00079775	0.999828	0.000767781	0.00079775	0.999889	0.000767771	0.00079775	0.999925
0.000878912	0.000813576	0.762586	0.000791938	0.000813576	0.97226	0.000787898	0.000813576	0.985372	0.000786842	0.000813576	0.98888	0.00078604	0.000813576	0.991569	0.000785491	0.000813576	0.993426	0.000784241	0.000813576	0.997692	0.000783868	0.000813576	0.998983	0.000783724	0.000813576	0.999481	0.00078366	0.000813576	0.999707	0.000783627	0.000813576	0.999822	0.000783609	0.000813576	0.999885	0.000783598	0.000813576	0.999922
0.000900158	0.000829716	0.756794	0.000808546	0.000829716	0.97132	0.000804282	0.000829716	0.984862	0.000803167	0.000829716	0.988489	0.00080232	0.000829716	0.991271	0.000801739	0.000829716	0.993192	0.000800419	0.000829716	0.997609	0.000800025	0.000829716	0.998946	0.000799873	0.000829716	0.999462	0.000799805	0.000829716	0.999696	0.00079977	0.000829716	0.999815	0.000799751	0.000829716	0.999881	0.00079974	0.000829716	0.99992
0.000921993	0.000846177	0.75091	0.000825501	0.000846177	0.970351	0.000820999	0.000846177	0.984335	0.000819822	0.000846177	0.988085	0.000818928	0.000846177	0.990962	0.000818315	0.000846177	0.99295	0.00081692	0.000846177	0.997522	0.000816503	0.000846177	0.998908	0.000816342	0.000846177	0.999443	0.00081627	0.000846177	0.999685	0.000816233	0.000846177	0.999808	0.000816213	0.000846177	0.999876	0.000816201	0.000846177	0.999917
0.000944438	0.000862963	0.744935	0.00084281	0.000862963	0.969351	0.000838058	0.000862963	0.983791	0.000836815	0.000862963	0.987667	0.00083587	0.000862963	0.990643	0.000835223	0.000862963	0.992699	0.000833749	0.000862963	0.997433	0.000833308	0.000862963	0.998868	0.000833139	0.000862963	0.999422	0.000833062	0.000862963	0.999674	0.000833024	0.000862963	0.999801	0.000833002	0.000862963	0.999872	0.00083299	0.000862963	0.999914
0.000967514	0.000880083	0.73887	0.000860481	0.000880083	0.96832	0.000855465	0.000880083	0.983229	0.000854152	0.000880083	0.987235	0.000853155	0.000880083	0.990313	0.000852471	0.000880083	0.99244	0.000850914	0.000880083	0.99734	0.000850448	0.000880083	0.998827	0.000850269	0.000880083	0.999401	0.000850188	0.000880083	0.999661	0.000850147	0.000880083	0.999794	0.000850124	0.000880083	0.999867	0.000850111	0.000880083	0.99991
0.000991243	0.000897543	0.732713	0.000878521	0.000897543	0.967257	0.000873228	0.000897543	0.982648	0.000871842	0.000897543	0.986789	0.000870788	0.000897543	0.989971	0.000870066	0.000897543	0.992172	0.000868421	0.000897543	0.997244	0.000867928	0.000897543	0.998784	0.000867739	0.000897543	0.999379	0.000867654	0.000897543	0.999649	0.00086761	0.000897543	0.999786	0.000867586	0.000897543	0.999862	0.000867572	0.000897543	0.999907
0.00101565	0.000915349	0.726467	0.00089694	0.000915349	0.966161	0.000891353	0.000915349	0.982048	0.00088989	0.000915349	0.986328	0.000888778	0.000915349	0.989618	0.000888015	0.000915349	0.991895	0.000886277	0.000915349	0.997145	0.000885756	0.000915349	0.998739	0.000885556	0.000915349	0.999356	0.000885466	0.000915349	0.999636	0.00088542	0.000915349	0.999778	0.000885395	0.000915349	0.999857	0.00088538	0.000915349	0.999904
0.00104075	0.000933508	0.720131	0.000915747	0.000933508	0.965031	0.00090985	0.000933508	0.981428	0.000908306	0.000933508	0.985851	0.000907131	0.000933508	0.989253	0.000906325	0.000933508	0.991608	0.000904489	0.000933508	0.997042	0.000903939	0.000933508	0.998694	0.000903727	0.000933508	0.999333	0.000903632	0.000933508	0.999623	0.000903583	0.000933508	0.99977	0.000903556	0.000933508	0.999852	0.000903541	0.000933508	0.9999
0.00106659	0.000952027	0.713706	0.000934949	0.000952027	0.963867	0.000928726	0.000952027	0.980788	0.000927095	0.000952027	0.985358	0.000925855	0.000952027	0.988875	0.000925004	0.000952027	0.991311	0.000923065	0.000952027	0.996935	0.000922483	0.000952027	0.998646	0.000922259	0.000952027	0.999308	0.000922158	0.000952027	0.999609	0.000922107	0.000952027	0.999762	0.000922079	0.000952027	0.999846	0.000922062	0.000952027	0.999896
0.00109317	0.000970914	0.707192	0.000954556	0.000970914	0.962667	0.00094799	0.000970914	0.980127	0.000946268	0.000970914	0.984849	0.000944958	0.000970914	0.988485	0.000944059	0.000970914	0.991004	0.00094201	0.000970914	0.996825	0.000941396	0.000970914	0.998597	0.000941159	0.000970914	0.999283	0.000941053	0.000970914	0.999595	0.000940998	0.000970914	0.999753	0.000940968	0.000970914	0.999841	0.000940951	0.000970914	0.999892
0.00112054	0.000990176	0.70059	0.000974577	0.000990176	0.96143	0.000967649	0.000990176	0.979445	0.000965831	0.000990176	0.984324	0.000964448	0.000990176	0.988082	0.000963499	0.000990176	0.990687	0.000961334	0.000990176	0.99671	0.000960685	0.000990176	0.998546	0.000960435	0.000990176	0.999257	0.000960322	0.000990176	0.99958	0.000960265	0.000990176	0.999744	0.000960233	0.000990176	0.999835	0.000960214	0.000990176	0.999888
0.00114871	0.00100982	0.6939	0.000995022	0.00100982	0.960157	0.000987712	0.00100982	0.978741	0.000985793	0.00100982	0.98378	0.000984333	0.00100982	0.987665	0.00098333	0.00100982	0.990359	0.000981044	0.00100982	0.996592	0.000980358	0.00100982	0.998493	0.000980094	0.00100982	0.99923	0.000979974	0.00100982	0.999564	0.000979913	0.00100982	0.999734	0.00097988	0.00100982	0.999829	0.00097986	0.00100982	0.999884
0.00117772	0.00102985	0.687124	0.0010159	0.00102985	0.958845	0.00100819	0.00102985	0.978014	0.00100616	0.00102985	0.983219	0.00100462	0.00102985	0.987234	0.00100356	0.00102985	0.99002	0.00100115	0.00102985	0.99647	0.00100042	0.00102985	0.998438	0.00100014	0.00102985	0.999202	0.00100002	0.00102985	0.999548	0.000999952	0.00102985	0.999725	0.000999917	0.00102985	0.999822	0.000999896	0.00102985	0.99988
0.00120761	0.00105028	0.680261	0.00103722	0.00105028	0.957494	0.00102909	0.00105028	0.977263	0.00102695	0.00105028	0.98264	0.00102532	0.00105028	0.986789	0.0010242	0.00105028	0.989669	0.00102165	0.00105028	0.996343	0.00102088	0.00105028	0.998382	0.00102059	0.00105028	0.999172	0.00102046	0.00105028	0.999532	0.00102039	0.00105028	0.999715	0.00102035	0.00105028	0.999816	0.00102033	0.00105028	0.999876
0.00123839	0.00107112	0.673313	0.001059	0.00107112	0.956103	0.00105041	0.00107112	0.976489	0.00104816	0.00107112	0.982041	0.00104644	0.00107112	0.986329	0.00104526	0.00107112	0.989307	0.00104257	0.00107112	0.996212	0.00104176	0.00107112	0.998323	0.00104144	0.00107112	0.999142	0.0010413	0.00107112	0.999515	0.00104123	0.00107112	0.999704	0.00104119	0.00107112	0.999809	0.00104117	0.00107112	0.999871
0.00127012	0.00109237	0.666281	0.00108124	0.00109237	0.95467	0.00107218	0.00109237	0.97569	0.0010698	0.00109237	0.981423	0.00106799	0.00109237	0.985853	0.00106674	0.00109237	0.988932	0.0010639	0.00109237	0.996076	0.00106304	0.00109237	0.998262	0.00106271	0.00109237	0.999111	0.00106256	0.00109237	0.999497	0.00106249	0.00109237	0.999693	0.00106244	0.00109237	0.999802	0.00106242	0.00109237	0.999866
0.00130282	0.00111404	0.659164	0.00110396	0.00111404	0.953196	0.00109441	0.00111404	0.974865	0.00109189	0.00111404	0.980785	0.00108998	0.00111404	0.985362	0.00108866	0.00111404	0.988544	0.00108565	0.00111404	0.995935	0.00108475	0.00111404	0.998199	0.0010844	0.00111404	0.999079	0.00108424	0.00111404	0.999478	0.00108416	0.00111404	0.999682	0.00108412	0.00111404	0.999795	0.00108409	0.00111404	0.999861
0.00133653	0.00113614	0.651964	0.00112716	0.00113614	0.951679	0.00111709	0.00113614	0.974015	0.00111443	0.00113614	0.980126	0.00111241	0.00113614	0.984855	0.00111102	0.00113614	0.988144	0.00110785	0.00113614	0.99579	0.00110689	0.00113614	0.998134	0.00110652	0.00113614	0.999045	0.00110636	0.00113614	0.999459	0.00110627	0.00113614	0.99967	0.00110623	0.00113614	0.999787	0.0011062	0.00113614	0.999856
0.0013713	0.00115868	0.644681	0.00115087	0.00115868	0.950118	0.00114024	0.00115868	0.973137	0.00113744	0.00115868	0.979446	0.0011353	0.00115868	0.984331	0.00113384	0.00115868	0.98773	0.00113048	0.00115868	0.99564	0.00112947	0.00115868	0.998067	0.00112909	0.00115868	0.99901	0.00112891	0.00115868	0.999439	0.00112882	0.00115868	0.999658	0.00112877	0.00115868	0.999779	0.00112874	0.00115868	0.999851
0.00140716	0.00118167	0.637317	0.00117508	0.00118167	0.948511	0.00116387	0.00118167	0.972232	0.00116091	0.00118167	0.978744	0.00115866	0.00118167	0.983789	0.00115711	0.00118167	0.987303	0.00115357	0.00118167	0.995484	0.00115251	0.00118167	0.997997	0.00115209	0.00118167	0.998974	0.00115191	0.00118167	0.999419	0.00115181	0.00118167	0.999646	0.00115176	0.00118167	0.999771	0.00115173	0.00118167	0.999845
0.00144416	0.00120511	0.629872	0.00119982	0.00120511	0.946859	0.00118799	0.00120511	0.971299	0.00118488	0.00120511	0.978019	0.0011825	0.00120511	0.98323	0.00118086	0.00120511	0.986861	0.00117712	0.00120511	0.995323	0.001176	0.00120511	0.997925	0.00117556	0.00120511	0.998937	0.00117536	0.00120511	0.999398	0.00117526	0.00120511	0.999633	0.00117521	0.00120511	0.999763	0.00117518	0.00120511	0.99984
0.00148234	0.00122902	0.622348	0.00122509	0.00122902	0.94516	0.00121262	0.00122902	0.970336	0.00120933	0.00122902	0.977271	0.00120682	0.00122902	0.982653	0.00120509	0.00122902	0.986404	0.00120115	0.00122902	0.995156	0.00119995	0.00122902	0.99785	0.0011995	0.00122902	0.998898	0.00119929	0.00122902	0.999376	0.00119918	0.00122902	0.999619	0.00119912	0.00122902	0.999754	0.00119909	0.00122902	0.999834
0.00152176	0.0012534	0.614744	0.00125091	0.0012534	0.943414	0.00123776	0.0012534	0.969344	0.00123429	0.0012534	0.9765	0.00123164	0.0012534	0.982057	0.00122982	0.0012534	0.985933	0.00122565	0.0012534	0.994983	0.00122439	0.0012534	0.997772	0.0012239	0.0012534	0.998858	0.00122368	0.0012534	0.999353	0.00122357	0.0012534	0.999605	0.00122351	0.0012534	0.999745	0.00122347	0.0012534	0.999828
0.00156247	0.00127826	0.607062	0.00127729	0.00127826	0.941618	0.00126342	0.00127826	0.968321	0.00125976	0.00127826	0.975704	0.00125697	0.00127826	0.981441	0.00125504	0.00127826	0.985445	0.00125064	0.00127826	0.994805	0.00124931	0.00127826	0.997692	0.0012488	0.00127826	0.998817	0.00124857	0.00127826	0.999329	0.00124845	0.00127826	0.999591	0.00124838	0.00127826	0.999736	0.00124834	0.00127826	0.999821
0.00160451	0.00130362	0.599302	0.00130425	0.00130362	0.939772	0.00128963	0.00130362	0.967267	0.00128576	0.00130362	0.974882	0.00128281	0.00130362	0.980805	0.00128078	0.00130362	0.984942	0.00127614	0.00130362	0.99462	0.00127473	0.00130362	0.997609	0.00127419	0.00130362	0.998774	0.00127394	0.00130362	0.999305	0.00127382	0.00130362	0.999576	0.00127375	0.00130362	0.999726	0.00127371	0.00130362	0.999815
0.00164795	0.00132948	0.591466	0.0013318	0.00132948	0.937876	0.00131638	0.00132948	0.966181	0.0013123	0.00132948	0.974035	0.00130919	0.00132948	0.980149	0.00130705	0.00132948	0.984422	0.00130214	0.00132948	0.994429	0.00130066	0.00132948	0.997523	0.00130008	0.00132948	0.998729	0.00129982	0.00132948	0.99928	0.00129969	0.00132948	0.99956	0.00129962	0.00132948	0.999716	0.00129957	0.00132948	0.999808
0.00169284	0.00135586	0.583555	0.00135995	0.00135586	0.935927	0.00134369	0.00135586	0.965061	0.00133939	0.00135586	0.973162	0.00133611	0.00135586	0.979472	0.00133385	0.00135586	0.983885	0.00132866	0.00135586	0.994231	0.0013271	0.00135586	0.997434	0.00132649	0.00135586	0.998683	0.00132622	0.00135586	0.999253	0.00132608	0.00135586	0.999544	0.001326	0.00135586	0.999705	0.00132595	0.00135586	0.999801
0.00173926	0.00138276	0.575569	0.00138872	0.00138276	0.933926	0.00137158	0.00138276	0.963908	0.00136705	0.00138276	0.972261	0.00136358	0.00138276	0.978773	0.0013612	0.00138276	0.983331	0.00135572	0.00138276	0.994027	0.00135407	0.00138276	0.997341	0.00135343	0.00138276	0.998636	0.00135314	0.00138276	0.999226	0.00135299	0.00138276	0.999527	0.00135291	0.00138276	0.999695	0.00135286	0.00138276	0.999794
0.00178725	0.00141019	0.567509	0.00141812	0.00141019	0.931871	0.00140006	0.00141019	0.96272	0.00139527	0.00141019	0.971332	0.00139162	0.00141019	0.978052	0.0013891	0.00141019	0.982759	0.00138332	0.00141019	0.993815	0.00138157	0.00141019	0.997246	0.0013809	0.00141019	0.998586	0.00138059	0.00141019	0.999198	0.00138043	0.00141019	0.99951	0.00138035	0.00141019	0.999683	0.0013803	0.00141019	0.999786
0.00183691	0.00143817	0.559376	0.00144818	0.00143817	0.929761	0.00142914	0.00143817	0.961497	0.00142409	0.00143817	0.970374	0.00142023	0.00143817	0.977308	0.00141758	0.00143817	0.982168	0.00141147	0.00143817	0.993597	0.00140963	0.00143817	0.997147	0.00140891	0.00143817	0.998535	0.00140859	0.00143817	0.999169	0.00140842	0.00143817	0.999492	0.00140833	0.00143817	0.999672	0.00140828	0.00143817	0.999778
0.00188829	0.0014667	0.55117	0.0014789	0.0014667	0.927595	0.00145883	0.0014667	0.960237	0.00145351	0.0014667	0.969387	0.00144944	0.0014667	0.97654	0.00144663	0.0014667	0.981557	0.00144019	0.0014667	0.99337	0.00143824	0.0014667	0.997045	0.00143749	0.0014667	0.998482	0.00143714	0.0014667	0.999139	0.00143697	0.0014667	0.999474	0.00143687	0.0014667	0.99966	0.00143682	0.0014667	0.99977
0.00194148	0.00149579	0.542894	0.00151031	0.00149579	0.925372	0.00148915	0.00149579	0.95894	0.00148354	0.00149579	0.968369	0.00147925	0.00149579	0.975748	0.00147629	0.00149579	0.980928	0.00146949	0.00149579	0.993137	0.00146743	0.00149579	0.996939	0.00146663	0.00149579	0.998427	0.00146627	0.00149579	0.999107	0.00146608	0.00149579	0.999455	0.00146598	0.00149579	0.999647	0.00146592	0.00149579	0.999762
0.00199657	0.00152547	0.534547	0.00154241	0.00152547	0.923092	0.00152012	0.00152547	0.957605	0.0015142	0.00152547	0.967321	0.00150967	0.00152547	0.974932	0.00150655	0.00152547	0.980277	0.00149937	0.00152547	0.992895	0.00149719	0.00152547	0.996829	0.00149635	0.00152547	0.99837	0.00149597	0.00152547	0.999075	0.00149577	0.00152547	0.999435	0.00149566	0.00152547	0.999634	0.0014956	0.00152547	0.999753
0.00205363	0.00155573	0.526131	0.00157524	0.00155573	0.920753	0.00155174	0.00155573	0.95623	0.0015455	0.00155573	0.96624	0.00154073	0.00155573	0.974089	0.00153743	0.00155573	0.979607	0.00152985	0.00155573	0.992644	0.00152755	0.00155573	0.996716	0.00152666	0.00155573	0.998312	0.00152626	0.00155573	0.999041	0.00152605	0.00155573	0.999414	0.00152594	0.00155573	0.999621	0.00152587	0.00155573	0.999744
0.00211277	0.0015866	0.517646	0.0016088	0.0015866	0.918354	0.00158404	0.0015866	0.954816	0.00157746	0.0015866	0.965127	0.00157242	0.0015866	0.973221	0.00156895	0.0015866	0.978914	0.00156095	0.0015866	0.992386	0.00155852	0.0015866	0.996599	0.00155758	0.0015866	0.998251	0.00155715	0.0015866	0.999006	0.00155694	0.0015866	0.999393	0.00155681	0.0015866	0.999607	0.00155674	0.0015866	0.999734
0.00217409	0.00161807	0.509093	0.00164312	0.00161807	0.915894	0.00161703	0.00161807	0.953361	0.00161009	0.00161807	0.963981	0.00160478	0.00161807	0.972325	0.00160111	0.00161807	0.9782	0.00159267	0.00161807	0.992118	0.00159011	0.00161807	0.996477	0.00158911	0.00161807	0.998188	0.00158866	0.00161807	0.99897	0.00158843	0.00161807	0.999371	0.0015883	0.00161807	0.999593	0.00158823	0.00161807	0.999725
0.00223768	0.00165017	0.500473	0.00167822	0.00165017	0.913373	0.00165073	0.00165017	0.951864	0.00164341	0.00165017	0.9628	0.00163781	0.00165017	0.971402	0.00163394	0.00165017	0.977463	0.00162503	0.00165017	0.991842	0.00162232	0.00165017	0.996352	0.00162127	0.00165017	0.998122	0.00162079	0.00165017	0.998933	0.00162055	0.00165017	0.999348	0.00162042	0.00165017	0.999578	0.00162034	0.00165017	0.999715
0.00230367	0.00168291	0.491786	0.00171411	0.00168291	0.910789	0.00168515	0.00168291	0.950325	0.00167744	0.00168291	0.961585	0.00167153	0.00168291	0.97045	0.00166745	0.00168291	0.976703	0.00165804	0.00168291	0.991556	0.00165518	0.00168291	0.996222	0.00165407	0.00168291	0.998055	0.00165357	0.00168291	0.998894	0.00165331	0.00168291	0.999324	0.00165317	0.00168291	0.999563	0.00165308	0.00168291	0.999704
0.00237217	0.00171629	0.483033	0.00175082	0.00171629	0.908143	0.00172031	0.00171629	0.948742	0.00171218	0.00171629	0.960333	0.00170595	0.00171629	0.969469	0.00170164	0.00171629	0.975919	0.00169172	0.00171629	0.991261	0.0016887	0.00171629	0.996087	0.00168752	0.00171629	0.997985	0.00168699	0.00171629	0.998854	0.00168672	0.00171629	0.999299	0.00168657	0.00171629	0.999547	0.00168648	0.00171629	0.999693
0.00244331	0.00175034	0.474216	0.00178837	0.00175034	0.905432	0.00175623	0.00175034	0.947115	0.00174766	0.00175034	0.959045	0.00174109	0.00175034	0.968459	0.00173655	0.00175034	0.97511	0.00172607	0.00175034	0.990955	0.00172288	0.00175034	0.995948	0.00172164	0.00175034	0.997912	0.00172108	0.00175034	0.998813	0.00172079	0.00175034	0.999274	0.00172063	0.00175034	0.99953	0.00172054	0.00175034	0.999682
0.00251723	0.00178507	0.465334	0.00182678	0.00178507	0.902655	0.00179293	0.00178507	0.945442	0.00178389	0.00178507	0.957719	0.00177696	0.00178507	0.967417	0.00177217	0.00178507	0.974277	0.00176112	0.00178507	0.99064	0.00175775	0.00178507	0.995804	0.00175644	0.00178507	0.997837	0.00175585	0.00178507	0.99877	0.00175554	0.00178507	0.999247	0.00175537	0.00178507	0.999513	0.00175527	0.00178507	0.999671
0.00259408	0.00182048	0.456388	0.00186607	0.00182048	0.899813	0.00183042	0.00182048	0.943723	0.00182089	0.00182048	0.956354	0.00181359	0.00182048	0.966345	0.00180854	0.00182048	0.973417	0.00179687	0.00182048	0.990314	0.00179331	0.00182048	0.995655	0.00179193	0.00182048	0.99776	0.0017913	0.00182048	0.998726	0.00179098	0.00182048	0.99922	0.0017908	0.00182048	0.999495	0.0017907	0.00182048	0.999659
0.00267401	0.0018566	0.447379	0.00190628	0.0018566	0.896905	0.00186872	0.0018566	0.941957	0.00185869	0.0018566	0.954951	0.00185098	0.0018566	0.96524	0.00184565	0.0018566	0.972531	0.00183335	0.0018566	0.989977	0.00182959	0.0018566	0.995501	0.00182813	0.0018566	0.997679	0.00182747	0.0018566	0.99868	0.00182713	0.0018566	0.999192	0.00182694	0.0018566	0.999477	0.00182683	0.0018566	0.999646
[truncated: 805 more rows]
