# Supplementary material for: Foreshock-induced slip transients set mainshock nucleation timing
Source: Nature. 2026 May 6;653(8115):752–7. doi: 10.1038/s41586-026-10497-5 (PMC13190238; doi:10.1038/s41586-026-10497-5)
Supplement: Supplementary file 12 — Source Data Extended Data Fig. 7 [file 41586_2026_10497_MOESM12_ESM.xlsx]

## Sheet: Fig. S7b
Time (msec)	Acceleration 1 (m/sec^2)	Acceleration 2 (m/sec^2)	Acceleration 3 (m/sec^2)	Acceleration 4 (m/sec^2)	Acceleration 5 (m/sec^2)	Acceleration 6 (m/sec^2)	Acceleration 7 (m/sec^2)	Acceleration 8 (m/sec^2)	Acceleration 9 (m/sec^2)	Acceleration 10 (m/sec^2)	Acceleration 11 (m/sec^2)	Acceleration 12 (m/sec^2)	Acceleration 13 (m/sec^2)
0	2.93184	-16.422	-9.35703	5.45249	-15.6102	39.5879	-17.1335	-16.3055	-40.9794	20.4753	0.0269811	-25.7322	-3.52528
0.0005	-3.9972	-16.422	-9.35703	26.711	-8.72693	39.5879	17.5118	24.4554	18.2623	13.5154	-6.23554	8.83636	3.5289
0.001	-31.7134	-2.80541	18.3592	26.711	25.6894	-10.8153	24.4408	-16.3055	40.478	6.55545	-31.2856	-11.9048	10.5831
0.0015	-3.9972	-16.422	32.2173	19.6248	-15.6102	39.5879	38.2989	10.8685	-18.7638	-21.2842	-37.5482	1.92264	17.6373
0.002	-3.9972	-36.8468	4.50107	12.5387	-1.84367	39.5879	3.65369	10.8685	25.6675	-7.36437	0.0269811	1.92264	24.6914
0.0025	-24.7843	-30.0385	-9.35703	5.45249	5.03959	61.1893	45.228	-16.3055	33.0727	6.55545	-6.23554	-11.9048	3.5289
0.003	-24.7843	-2.80541	11.4301	-15.806	-1.84367	-10.8153	3.65369	10.8685	3.45188	-0.40446	0.0269811	-4.99108	17.6373
0.0035	9.86089	4.00287	-2.42798	-1.63368	32.5726	3.58561	10.5827	24.4554	-26.169	-14.3243	6.28951	22.6638	24.6914
0.004	2.93184	-9.61369	25.2882	-15.806	-15.6102	3.58561	-3.27536	10.8685	-26.169	27.4352	25.0771	-4.99108	109.342
0.0045	-17.8553	-9.61369	4.50107	19.6248	-36.26	25.187	-17.1335	17.6619	-26.169	27.4352	0.0269811	8.83636	-10.5795
0.005	16.7899	-23.2302	39.1463	-22.8922	-15.6102	-3.61485	-3.27536	-2.7185	-40.9794	-0.40446	25.0771	-11.9048	-3.52528
0.0055	16.7899	-30.0385	-16.2861	-15.806	-29.3767	-54.0181	-3.27536	4.07498	-48.3846	13.5154	6.28951	1.92264	130.504
0.006	-31.7134	-64.0799	-23.2151	-8.71985	5.03959	-32.4167	-3.27536	10.8685	3.45188	6.55545	-62.5983	-11.9048	-10.5795
0.0065	9.86089	-23.2302	11.4301	19.6248	18.8061	-3.61485	-3.27536	-9.51198	-3.95333	20.4753	-12.4981	29.5775	10.5831
0.007	2.93184	-43.6551	-2.42798	12.5387	-15.6102	-3.61485	-3.27536	4.07498	3.45188	-28.2441	12.552	1.92264	10.5831
0.0075	2.93184	4.00287	-9.35703	33.7972	5.03959	17.9865	-10.2044	-29.8924	-40.9794	-14.3243	-6.23554	-25.7322	31.7456
0.008	16.7899	-23.2302	18.3592	12.5387	-36.26	-32.4167	3.65369	-16.3055	-11.3585	-14.3243	-56.3357	-25.7322	-38.7962
0.0085	2.93184	-2.80541	25.2882	-15.806	-8.72693	39.5879	-24.0625	-16.3055	-3.95333	34.3951	-31.2856	-4.99108	-10.5795
0.009	-45.5715	-23.2302	46.0753	-1.63368	-8.72693	-10.8153	24.4408	10.8685	25.6675	-28.2441	-12.4981	-11.9048	-17.6336
0.0095	-3.9972	24.4277	32.2173	-37.0645	-1.84367	-18.0158	-30.9915	-2.7185	18.2623	-7.36437	-18.7606	8.83636	-3.52528
0.01	9.86089	-2.80541	25.2882	5.45249	-22.4935	-3.61485	10.5827	-2.7185	-33.5742	-0.40446	-31.2856	-4.99108	-38.7962
0.0105	37.5771	-9.61369	4.50107	26.711	-8.72693	-18.0158	17.5118	10.8685	-18.7638	20.4753	6.28951	8.83636	3.5289
0.011	-17.8553	17.6194	-9.35703	12.5387	5.03959	-3.61485	-3.27536	17.6619	18.2623	-21.2842	-6.23554	15.7501	-3.52528
0.0115	16.7899	31.236	11.4301	19.6248	5.03959	-32.4167	31.3699	4.07498	18.2623	6.55545	0.0269811	-25.7322	-17.6336
0.012	-24.7843	24.4277	-44.0023	-29.9784	-1.84367	3.58561	3.65369	17.6619	3.45188	27.4352	-37.5482	8.83636	-3.52528
0.0125	-10.9262	38.0443	4.50107	-15.806	-15.6102	17.9865	3.65369	-2.7185	-11.3585	-7.36437	6.28951	1.92264	-3.52528
0.013	-3.9972	4.00287	-16.2861	19.6248	18.8061	-3.61485	24.4408	-9.51198	-26.169	-0.40446	18.8146	-4.99108	24.6914
0.0135	16.7899	17.6194	-2.42798	-1.63368	25.6894	3.58561	-10.2044	17.6619	18.2623	13.5154	-6.23554	-4.99108	-45.8503
0.014	9.86089	44.8525	-2.42798	5.45249	-1.84367	-10.8153	-17.1335	-9.51198	-40.9794	-0.40446	12.552	-25.7322	3.5289
0.0145	23.719	4.00287	18.3592	40.8833	-22.4935	-46.8176	-37.9206	-2.7185	18.2623	48.3149	6.28951	29.5775	-24.6878
0.015	16.7899	-23.2302	-9.35703	-22.8922	25.6894	3.58561	-10.2044	24.4554	-3.95333	6.55545	18.8146	-25.7322	-45.8503
0.0155	9.86089	38.0443	4.50107	-1.63368	-50.0265	17.9865	-10.2044	-23.0989	18.2623	-28.2441	-18.7606	-18.8185	3.5289
0.016	23.719	4.00287	11.4301	-1.63368	5.03959	-10.8153	-17.1335	-2.7185	-26.169	-35.204	-18.7606	-25.7322	-31.742
0.0165	-3.9972	31.236	4.50107	-1.63368	-15.6102	17.9865	-17.1335	-29.8924	3.45188	20.4753	-25.0231	29.5775	-31.742
0.017	-24.7843	-2.80541	-9.35703	-15.806	11.9228	-18.0158	-24.0625	-16.3055	40.478	-14.3243	18.8146	-60.3008	-24.6878
0.0175	-31.7134	-9.61369	18.3592	-37.0645	18.8061	-25.2162	31.3699	-16.3055	18.2623	20.4753	0.0269811	-11.9048	-24.6878
0.018	16.7899	-2.80541	-2.42798	-29.9784	18.8061	-3.61485	-17.1335	10.8685	-3.95333	-21.2842	-12.4981	-25.7322	3.5289
0.0185	-31.7134	-23.2302	4.50107	-29.9784	-77.5595	-82.8199	-17.1335	-36.6859	-26.169	20.4753	6.28951	-32.6459	31.7456
0.019	-3.9972	-9.61369	11.4301	19.6248	11.9228	-18.0158	3.65369	10.8685	3.45188	-14.3243	-18.7606	-4.99108	-3.52528
0.0195	-3.9972	17.6194	18.3592	19.6248	-1.84367	-39.6172	10.5827	10.8685	-3.95333	55.2748	0.0269811	-25.7322	10.5831
0.02	-31.7134	-2.80541	32.2173	12.5387	-50.0265	-39.6172	3.65369	4.07498	3.45188	-14.3243	-18.7606	-11.9048	-10.5795
0.0205	-3.9972	-2.80541	11.4301	-22.8922	25.6894	32.3875	24.4408	-23.0989	-11.3585	-7.36437	-12.4981	50.3187	-10.5795
0.021	30.648	17.6194	-2.42798	-15.806	5.03959	-10.8153	3.65369	-2.7185	-3.95333	27.4352	12.552	22.6638	10.5831
0.0215	-17.8553	17.6194	11.4301	19.6248	-22.4935	3.58561	17.5118	24.4554	18.2623	6.55545	-25.0231	22.6638	17.6373
0.022	23.719	17.6194	18.3592	-15.806	-8.72693	3.58561	24.4408	10.8685	-3.95333	-35.204	-6.23554	-4.99108	-17.6336
0.0225	-38.6424	24.4277	25.2882	-22.8922	11.9228	3.58561	10.5827	-16.3055	-11.3585	34.3951	-12.4981	-25.7322	17.6373
0.023	9.86089	24.4277	4.50107	-15.806	11.9228	-3.61485	17.5118	-2.7185	-18.7638	-21.2842	-18.7606	-25.7322	3.5289
0.0235	23.719	-16.422	-2.42798	5.45249	-15.6102	-3.61485	3.65369	17.6619	25.6675	-7.36437	31.3396	22.6638	17.6373
0.024	-10.9262	-9.61369	-2.42798	5.45249	-43.1432	-25.2162	3.65369	-9.51198	-26.169	6.55545	18.8146	-18.8185	-67.0129
0.0245	-3.9972	-9.61369	11.4301	-1.63368	18.8061	-32.4167	-3.27536	31.2489	3.45188	20.4753	18.8146	8.83636	24.6914
0.025	-10.9262	-9.61369	11.4301	-8.71985	-1.84367	-18.0158	-10.2044	-9.51198	25.6675	34.3951	6.28951	57.2324	17.6373
0.0255	9.86089	-30.0385	25.2882	-8.71985	-1.84367	17.9865	10.5827	-9.51198	-18.7638	62.2347	-50.0732	8.83636	45.854
0.026	23.719	24.4277	46.0753	5.45249	-8.72693	10.7861	38.2989	-23.0989	-3.95333	-7.36437	18.8146	-4.99108	3.5289
0.0265	-10.9262	-2.80541	-23.2151	-29.9784	-15.6102	-10.8153	31.3699	-23.0989	-3.95333	-63.0437	12.552	8.83636	-17.6336
0.027	-31.7134	4.00287	-9.35703	-29.9784	-8.72693	-3.61485	24.4408	-50.2729	-18.7638	6.55545	6.28951	8.83636	38.7998
0.0275	9.86089	-9.61369	18.3592	-29.9784	11.9228	17.9865	-72.5658	10.8685	-26.169	48.3149	18.8146	-11.9048	17.6373
0.028	16.7899	4.00287	4.50107	5.45249	-8.72693	-32.4167	-3.27536	-9.51198	-18.7638	-0.40446	12.552	8.83636	31.7456
0.0285	2.93184	24.4277	-16.2861	-1.63368	5.03959	-10.8153	3.65369	-23.0989	3.45188	6.55545	12.552	-4.99108	24.6914
0.029	9.86089	-9.61369	4.50107	-15.806	-22.4935	3.58561	-30.9915	4.07498	-11.3585	-7.36437	6.28951	-25.7322	-31.742
0.0295	-24.7843	-23.2302	25.2882	-8.71985	-8.72693	-10.8153	-3.27536	24.4554	3.45188	-7.36437	25.0771	-32.6459	-24.6878
0.03	-24.7843	4.00287	-30.1442	-1.63368	11.9228	-32.4167	3.65369	17.6619	-26.169	20.4753	12.552	8.83636	-3.52528
0.0305	44.5061	17.6194	-16.2861	19.6248	-1.84367	-32.4167	10.5827	31.2489	-18.7638	-7.36437	-37.5482	-4.99108	3.5289
0.031	-10.9262	24.4277	-2.42798	-37.0645	11.9228	-10.8153	10.5827	44.8358	3.45188	20.4753	12.552	-4.99108	-10.5795
0.0315	-17.8553	4.00287	-2.42798	-22.8922	32.5726	-25.2162	-10.2044	-16.3055	-3.95333	-28.2441	12.552	-11.9048	3.5289
0.032	-31.7134	24.4277	-9.35703	-8.71985	-22.4935	-10.8153	3.65369	-23.0989	-26.169	13.5154	0.0269811	15.7501	-10.5795
0.0325	-17.8553	4.00287	-16.2861	-22.8922	11.9228	-10.8153	-3.27536	-23.0989	-3.95333	27.4352	12.552	-11.9048	-10.5795
0.033	-3.9972	4.00287	11.4301	-1.63368	-29.3767	-39.6172	-24.0625	-9.51198	18.2623	13.5154	-18.7606	-11.9048	38.7998
0.0335	2.93184	-2.80541	-2.42798	19.6248	-1.84367	-10.8153	-24.0625	24.4554	-18.7638	-28.2441	12.552	22.6638	17.6373
0.034	16.7899	-16.422	-2.42798	-15.806	-15.6102	-18.0158	10.5827	-29.8924	18.2623	-7.36437	25.0771	-11.9048	-59.9587
0.0345	16.7899	-2.80541	-16.2861	-8.71985	-50.0265	-104.421	-10.2044	10.8685	-11.3585	6.55545	12.552	8.83636	-17.6336
0.035	-10.9262	-2.80541	-2.42798	19.6248	11.9228	25.187	10.5827	-36.6859	-3.95333	-21.2842	-12.4981	15.7501	17.6373
0.0355	9.86089	17.6194	-9.35703	12.5387	18.8061	-3.61485	-3.27536	4.07498	3.45188	-14.3243	0.0269811	-32.6459	3.5289
0.036	-10.9262	-16.422	-16.2861	-22.8922	-1.84367	-10.8153	-10.2044	-2.7185	3.45188	-14.3243	18.8146	-60.3008	31.7456
0.0365	-10.9262	31.236	-2.42798	40.8833	11.9228	-3.61485	-17.1335	-36.6859	-11.3585	13.5154	-6.23554	-25.7322	-3.52528
0.037	9.86089	-2.80541	-9.35703	-51.2369	5.03959	-3.61485	-3.27536	-36.6859	18.2623	-35.204	0.0269811	-25.7322	3.5289
0.0375	2.93184	17.6194	-2.42798	5.45249	5.03959	-10.8153	-17.1335	-16.3055	-3.95333	-7.36437	-6.23554	-4.99108	-38.7962
0.038	-24.7843	4.00287	4.50107	12.5387	-1.84367	-10.8153	-44.8496	10.8685	62.6936	27.4352	25.0771	-60.3008	-3.52528
0.0385	16.7899	17.6194	18.3592	-8.71985	-22.4935	-39.6172	-17.1335	4.07498	-18.7638	-21.2842	-12.4981	-4.99108	-17.6336
0.039	2.93184	4.00287	-2.42798	-1.63368	-50.0265	-10.8153	10.5827	-2.7185	18.2623	6.55545	43.8647	15.7501	-17.6336
0.0395	9.86089	-2.80541	-23.2151	33.7972	18.8061	3.58561	-10.2044	4.07498	18.2623	-49.1238	37.6021	1.92264	-3.52528
0.04	-3.9972	-9.61369	-9.35703	-22.8922	-29.3767	-39.6172	24.4408	-16.3055	33.0727	-0.40446	12.552	-18.8185	3.5289
0.0405	2.93184	17.6194	-2.42798	-1.63368	5.03959	3.58561	-17.1335	44.8358	40.478	-28.2441	12.552	-53.3871	-45.8503
0.041	16.7899	38.0443	-2.42798	-15.806	-8.72693	-3.61485	17.5118	31.2489	-18.7638	27.4352	6.28951	8.83636	-3.52528
0.0415	16.7899	24.4277	-9.35703	-1.63368	-1.84367	17.9865	-10.2044	17.6619	3.45188	-0.40446	6.28951	29.5775	-3.52528
0.042	-10.9262	-30.0385	-9.35703	-1.63368	-1.84367	3.58561	10.5827	17.6619	-26.169	6.55545	12.552	-18.8185	17.6373
0.0425	16.7899	-2.80541	-9.35703	-15.806	-36.26	-10.8153	-3.27536	-29.8924	40.478	-49.1238	12.552	1.92264	-81.1212
0.043	2.93184	-9.61369	18.3592	-8.71985	18.8061	17.9865	17.5118	10.8685	-11.3585	-21.2842	-12.4981	-18.8185	-3.52528
0.0435	2.93184	17.6194	18.3592	12.5387	11.9228	-3.61485	-17.1335	-29.8924	-11.3585	13.5154	25.0771	22.6638	10.5831
0.044	30.648	-30.0385	-16.2861	-51.2369	-36.26	-10.8153	-30.9915	-23.0989	40.478	13.5154	-25.0231	15.7501	-24.6878
0.0445	16.7899	-23.2302	25.2882	-15.806	-15.6102	-68.419	24.4408	4.07498	-3.95333	6.55545	-37.5482	-18.8185	-10.5795
0.045	23.719	-30.0385	-30.1442	-15.806	-8.72693	3.58561	-10.2044	4.07498	-18.7638	20.4753	-18.7606	29.5775	-3.52528
0.0455	-10.9262	-43.6551	11.4301	-22.8922	-36.26	10.7861	-3.27536	10.8685	18.2623	-35.204	0.0269811	-25.7322	-24.6878
0.046	-3.9972	4.00287	-9.35703	5.45249	-8.72693	-18.0158	-24.0625	-2.7185	25.6675	48.3149	-6.23554	-4.99108	10.5831
0.0465	-24.7843	-16.422	11.4301	-22.8922	-15.6102	-10.8153	17.5118	-9.51198	-3.95333	-0.40446	18.8146	36.4912	24.6914
0.047	-24.7843	-16.422	-16.2861	40.8833	-22.4935	-10.8153	-37.9206	-9.51198	47.8832	-21.2842	-6.23554	15.7501	10.5831
0.0475	2.93184	4.00287	-50.9313	-8.71985	18.8061	3.58561	24.4408	10.8685	33.0727	6.55545	12.552	36.4912	-10.5795
0.048	-3.9972	-16.422	18.3592	12.5387	5.03959	32.3875	17.5118	-43.4794	18.2623	-14.3243	0.0269811	-4.99108	-3.52528
0.0485	-24.7843	-36.8468	-37.0732	5.45249	-1.84367	-10.8153	10.5827	17.6619	18.2623	-0.40446	-12.4981	-4.99108	3.5289
0.049	-10.9262	4.00287	-16.2861	26.711	5.03959	32.3875	10.5827	4.07498	33.0727	-0.40446	-18.7606	1.92264	-10.5795
0.0495	-17.8553	31.236	-16.2861	-1.63368	-8.72693	10.7861	-3.27536	-2.7185	-18.7638	-0.40446	-6.23554	-32.6459	-31.742
0.05	-10.9262	-9.61369	-16.2861	5.45249	-15.6102	10.7861	-3.27536	31.2489	18.2623	-7.36437	-18.7606	15.7501	-10.5795
0.0505	9.86089	-2.80541	-16.2861	-15.806	-22.4935	53.9888	17.5118	24.4554	-33.5742	-21.2842	-6.23554	15.7501	-24.6878
0.051	-3.9972	-23.2302	4.50107	5.45249	-36.26	10.7861	38.2989	31.2489	25.6675	-14.3243	37.6021	36.4912	-102.284
0.0515	2.93184	38.0443	-23.2151	-15.806	-15.6102	10.7861	31.3699	17.6619	-18.7638	-21.2842	0.0269811	-39.5597	-10.5795
0.052	9.86089	-23.2302	-2.42798	5.45249	5.03959	3.58561	-3.27536	17.6619	18.2623	-28.2441	-18.7606	-11.9048	-45.8503
0.0525	-3.9972	-36.8468	-30.1442	-15.806	-1.84367	-18.0158	31.3699	4.07498	-40.9794	6.55545	0.0269811	-18.8185	-3.52528
0.053	-17.8553	-9.61369	-2.42798	-15.806	18.8061	10.7861	3.65369	17.6619	33.0727	-21.2842	-6.23554	-4.99108	-3.52528
0.0535	9.86089	17.6194	-9.35703	-1.63368	-15.6102	17.9865	-3.27536	24.4554	-26.169	-7.36437	6.28951	22.6638	-10.5795
0.054	-10.9262	38.0443	18.3592	5.45249	25.6894	10.7861	17.5118	17.6619	18.2623	-0.40446	25.0771	-25.7322	17.6373
0.0545	9.86089	-9.61369	-16.2861	-1.63368	11.9228	-3.61485	31.3699	31.2489	18.2623	-21.2842	-37.5482	-4.99108	17.6373
0.055	-3.9972	17.6194	-2.42798	-29.9784	18.8061	-39.6172	24.4408	10.8685	33.0727	-0.40446	-6.23554	8.83636	10.5831
0.0555	-24.7843	31.236	-23.2151	-1.63368	-22.4935	3.58561	-10.2044	4.07498	18.2623	6.55545	25.0771	1.92264	3.5289
0.056	-10.9262	38.0443	53.0044	33.7972	5.03959	3.58561	-3.27536	-23.0989	-11.3585	-35.204	-18.7606	-18.8185	116.396
0.0565	2.93184	-23.2302	-9.35703	12.5387	-15.6102	-39.6172	38.2989	-2.7185	-11.3585	13.5154	-18.7606	1.92264	-3.52528
0.057	-10.9262	38.0443	-2.42798	12.5387	-15.6102	39.5879	-3.27536	31.2489	3.45188	-21.2842	12.552	-18.8185	31.7456
0.0575	9.86089	-16.422	4.50107	26.711	5.03959	-25.2162	-3.27536	4.07498	-18.7638	-21.2842	12.552	-25.7322	-3.52528
0.058	-17.8553	-9.61369	-16.2861	-22.8922	-8.72693	-10.8153	3.65369	-16.3055	25.6675	-7.36437	-6.23554	-25.7322	-3.52528
0.0585	-17.8553	-23.2302	4.50107	-1.63368	-15.6102	-3.61485	-30.9915	-2.7185	18.2623	-21.2842	-6.23554	8.83636	24.6914
0.059	-24.7843	-2.80541	-23.2151	-1.63368	-56.9097	17.9865	-3.27536	-2.7185	-18.7638	13.5154	0.0269811	-25.7322	3.5289
0.0595	2.93184	4.00287	-2.42798	40.8833	11.9228	3.58561	-44.8496	44.8358	-26.169	-0.40446	-6.23554	-46.4734	-17.6336
0.06	-45.5715	-23.2302	-2.42798	-22.8922	-15.6102	-46.8176	3.65369	-2.7185	40.478	-14.3243	12.552	8.83636	-31.742
0.0605	-10.9262	24.4277	-16.2861	12.5387	11.9228	17.9865	24.4408	-36.6859	-11.3585	34.3951	0.0269811	29.5775	31.7456
0.061	-10.9262	17.6194	-23.2151	-1.63368	18.8061	3.58561	-10.2044	10.8685	-18.7638	-14.3243	-18.7606	-11.9048	-3.52528
0.0615	-31.7134	-43.6551	-30.1442	-15.806	-8.72693	-10.8153	24.4408	-23.0989	-18.7638	-0.40446	6.28951	8.83636	-17.6336
0.062	-59.4296	-9.61369	4.50107	-8.71985	-1.84367	-10.8153	3.65369	-9.51198	-18.7638	6.55545	18.8146	-11.9048	-3.52528
0.0625	-24.7843	-9.61369	4.50107	12.5387	-22.4935	32.3875	10.5827	-23.0989	3.45188	-0.40446	0.0269811	22.6638	-31.742
0.063	9.86089	31.236	-2.42798	-1.63368	53.2224	61.1893	10.5827	38.0424	-3.95333	-0.40446	-25.0231	36.4912	-3.52528
0.0635	-17.8553	-16.422	4.50107	12.5387	25.6894	25.187	-17.1335	-16.3055	-3.95333	-14.3243	-6.23554	-11.9048	3.5289
0.064	-17.8553	-9.61369	11.4301	12.5387	-15.6102	10.7861	-10.2044	24.4554	-11.3585	27.4352	-37.5482	-32.6459	-38.7962
0.0645	2.93184	4.00287	18.3592	26.711	-29.3767	3.58561	-30.9915	-23.0989	3.45188	13.5154	-6.23554	-25.7322	10.5831
0.065	-10.9262	24.4277	4.50107	12.5387	18.8061	-18.0158	-24.0625	24.4554	-3.95333	6.55545	25.0771	-4.99108	-17.6336
0.0655	-17.8553	-2.80541	4.50107	5.45249	-1.84367	10.7861	3.65369	-29.8924	-3.95333	34.3951	-6.23554	15.7501	10.5831
0.066	-24.7843	-16.422	-9.35703	12.5387	11.9228	17.9865	-3.27536	17.6619	33.0727	-7.36437	12.552	-11.9048	24.6914
0.0665	-17.8553	4.00287	-9.35703	19.6248	25.6894	10.7861	-37.9206	31.2489	-11.3585	-14.3243	12.552	-25.7322	-24.6878
0.067	-10.9262	-2.80541	11.4301	-8.71985	-43.1432	-10.8153	-30.9915	17.6619	-3.95333	6.55545	-12.4981	-4.99108	-45.8503
0.0675	-10.9262	-2.80541	18.3592	19.6248	5.03959	-18.0158	-17.1335	4.07498	-3.95333	6.55545	6.28951	-4.99108	-3.52528
0.068	-10.9262	-16.422	-23.2151	12.5387	11.9228	-25.2162	-10.2044	-2.7185	-3.95333	-14.3243	25.0771	-11.9048	-38.7962
0.0685	2.93184	4.00287	32.2173	-15.806	5.03959	-3.61485	-17.1335	31.2489	25.6675	-7.36437	31.3396	22.6638	-3.52528
0.069	-17.8553	31.236	18.3592	-15.806	-8.72693	-10.8153	-10.2044	10.8685	-11.3585	-7.36437	-25.0231	1.92264	-17.6336
0.0695	-17.8553	38.0443	25.2882	-1.63368	-8.72693	3.58561	3.65369	-23.0989	-26.169	-21.2842	25.0771	8.83636	-24.6878
0.07	9.86089	-30.0385	4.50107	-8.71985	-50.0265	17.9865	-30.9915	4.07498	3.45188	20.4753	-43.8107	15.7501	-24.6878
0.0705	-38.6424	-16.422	18.3592	-8.71985	5.03959	10.7861	17.5118	-2.7185	18.2623	6.55545	0.0269811	-39.5597	17.6373
0.071	-17.8553	-2.80541	39.1463	-8.71985	25.6894	-39.6172	31.3699	4.07498	-33.5742	27.4352	0.0269811	1.92264	38.7998
0.0715	9.86089	-9.61369	-9.35703	-22.8922	-36.26	-39.6172	3.65369	4.07498	25.6675	6.55545	-18.7606	8.83636	-17.6336
0.072	-38.6424	-30.0385	-9.35703	-8.71985	-8.72693	-18.0158	-17.1335	17.6619	-3.95333	-7.36437	-56.3357	-25.7322	-10.5795
0.0725	-3.9972	-9.61369	4.50107	12.5387	18.8061	-39.6172	3.65369	-43.4794	-11.3585	27.4352	0.0269811	22.6638	-10.5795
0.073	-17.8553	31.236	-16.2861	-1.63368	-8.72693	25.187	3.65369	10.8685	3.45188	-14.3243	18.8146	-32.6459	3.5289
0.0735	-24.7843	-2.80541	4.50107	12.5387	18.8061	39.5879	-3.27536	17.6619	-33.5742	-14.3243	31.3396	22.6638	-10.5795
0.074	-17.8553	51.6608	11.4301	33.7972	-36.26	25.187	-30.9915	-23.0989	25.6675	6.55545	18.8146	22.6638	17.6373
0.0745	-31.7134	31.236	-23.2151	19.6248	-1.84367	17.9865	17.5118	-36.6859	-40.9794	-7.36437	6.28951	8.83636	-67.0129
0.075	-59.4296	4.00287	-9.35703	-22.8922	-1.84367	-10.8153	-10.2044	-36.6859	-40.9794	34.3951	0.0269811	-11.9048	-38.7962
0.0755	-17.8553	24.4277	4.50107	26.711	-1.84367	17.9865	-17.1335	10.8685	-11.3585	-28.2441	-31.2856	15.7501	24.6914
0.076	-38.6424	31.236	25.2882	5.45249	-1.84367	-25.2162	10.5827	10.8685	3.45188	-28.2441	18.8146	-25.7322	10.5831
0.0765	-38.6424	-2.80541	18.3592	12.5387	-29.3767	-10.8153	-30.9915	-16.3055	47.8832	13.5154	6.28951	36.4912	-10.5795
0.077	-31.7134	-2.80541	-23.2151	5.45249	-15.6102	3.58561	-3.27536	-2.7185	3.45188	6.55545	-6.23554	-39.5597	3.5289
0.0775	-17.8553	-9.61369	-44.0023	5.45249	-15.6102	3.58561	-17.1335	-36.6859	-11.3585	13.5154	6.28951	1.92264	10.5831
0.078	-45.5715	24.4277	11.4301	26.711	5.03959	10.7861	-10.2044	-9.51198	-18.7638	-0.40446	31.3396	8.83636	24.6914
0.0785	9.86089	-23.2302	4.50107	40.8833	5.03959	-10.8153	-24.0625	-2.7185	-18.7638	6.55545	0.0269811	-4.99108	-3.52528
0.079	-52.5005	4.00287	4.50107	-1.63368	25.6894	39.5879	66.0151	38.0424	-3.95333	-14.3243	0.0269811	-25.7322	-10.5795
0.0795	-17.8553	-30.0385	-30.1442	-1.63368	-36.26	17.9865	-24.0625	-16.3055	-3.95333	34.3951	12.552	-4.99108	10.5831
0.08	-10.9262	-9.61369	4.50107	33.7972	-8.72693	10.7861	3.65369	4.07498	-3.95333	-7.36437	-31.2856	-11.9048	17.6373
0.0805	23.719	-2.80541	-2.42798	5.45249	18.8061	10.7861	24.4408	10.8685	-18.7638	6.55545	12.552	1.92264	-10.5795
0.081	-3.9972	-16.422	-2.42798	19.6248	11.9228	-3.61485	-3.27536	-29.8924	-11.3585	-35.204	-6.23554	22.6638	17.6373
0.0815	30.648	4.00287	4.50107	26.711	-15.6102	-32.4167	-10.2044	4.07498	-11.3585	-14.3243	6.28951	1.92264	3.5289
0.082	-17.8553	-9.61369	-16.2861	5.45249	-1.84367	-3.61485	17.5118	10.8685	-3.95333	13.5154	12.552	15.7501	3.5289
0.0825	-17.8553	-30.0385	11.4301	47.9695	11.9228	17.9865	3.65369	4.07498	-18.7638	20.4753	-18.7606	-25.7322	10.5831
0.083	-3.9972	-9.61369	-23.2151	12.5387	-15.6102	10.7861	31.3699	10.8685	-48.3846	-14.3243	18.8146	15.7501	-10.5795
0.0835	-24.7843	-16.422	-16.2861	-1.63368	-15.6102	-3.61485	-17.1335	4.07498	-11.3585	-35.204	-6.23554	-4.99108	10.5831
0.084	-17.8553	31.236	11.4301	-8.71985	5.03959	25.187	45.228	-36.6859	25.6675	-35.204	-6.23554	22.6638	10.5831
0.0845	-31.7134	4.00287	25.2882	12.5387	-8.72693	3.58561	17.5118	10.8685	-18.7638	-0.40446	-6.23554	-4.99108	-17.6336
0.085	-3.9972	-16.422	-2.42798	26.711	32.5726	-25.2162	45.228	-23.0989	25.6675	-14.3243	-6.23554	-11.9048	17.6373
0.0855	-31.7134	24.4277	4.50107	-8.71985	-15.6102	-39.6172	24.4408	-36.6859	25.6675	6.55545	0.0269811	15.7501	3.5289
0.086	2.93184	-9.61369	-16.2861	5.45249	-1.84367	3.58561	38.2989	-2.7185	25.6675	-7.36437	43.8647	22.6638	10.5831
0.0865	30.648	-9.61369	4.50107	19.6248	32.5726	3.58561	24.4408	24.4554	40.478	-14.3243	-12.4981	-18.8185	-3.52528
0.087	2.93184	-23.2302	39.1463	-1.63368	-1.84367	10.7861	38.2989	-23.0989	3.45188	20.4753	31.3396	8.83636	3.5289
0.0875	-24.7843	-23.2302	-23.2151	-15.806	-1.84367	3.58561	17.5118	-2.7185	-3.95333	-21.2842	-18.7606	-39.5597	-24.6878
0.088	2.93184	-16.422	-2.42798	19.6248	-15.6102	-10.8153	-10.2044	10.8685	-33.5742	-28.2441	12.552	-39.5597	74.0707
0.0885	-10.9262	17.6194	-16.2861	5.45249	-29.3767	3.58561	-44.8496	17.6619	-18.7638	-49.1238	-6.23554	-32.6459	3.5289
0.089	9.86089	-16.422	-2.42798	-8.71985	-36.26	10.7861	-10.2044	-23.0989	-3.95333	-14.3243	0.0269811	22.6638	-3.52528
0.0895	-24.7843	38.0443	4.50107	-8.71985	5.03959	32.3875	-3.27536	4.07498	33.0727	-7.36437	6.28951	29.5775	3.5289
0.09	-24.7843	24.4277	-16.2861	-37.0645	18.8061	-25.2162	-24.0625	-23.0989	-11.3585	-56.0837	-12.4981	29.5775	-17.6336
0.0905	2.93184	-36.8468	25.2882	-1.63368	-29.3767	3.58561	24.4408	17.6619	33.0727	-42.1639	12.552	-32.6459	3.5289
0.091	16.7899	-9.61369	-9.35703	-15.806	5.03959	3.58561	-24.0625	4.07498	25.6675	27.4352	6.28951	-18.8185	-38.7962
0.0915	23.719	-9.61369	39.1463	5.45249	-8.72693	-25.2162	17.5118	-16.3055	18.2623	6.55545	6.28951	-11.9048	-10.5795
0.092	-3.9972	-23.2302	25.2882	-1.63368	-22.4935	-10.8153	10.5827	-2.7185	-11.3585	-21.2842	-43.8107	15.7501	24.6914
0.0925	-31.7134	-16.422	-9.35703	26.711	39.4559	-25.2162	-3.27536	-16.3055	25.6675	-7.36437	6.28951	1.92264	3.5289
0.093	9.86089	-23.2302	11.4301	-8.71985	-1.84367	3.58561	-17.1335	4.07498	18.2623	-28.2441	12.552	-25.7322	-102.284
0.0935	-17.8553	-2.80541	-9.35703	12.5387	-22.4935	3.58561	-3.27536	-2.7185	-3.95333	-21.2842	0.0269811	-4.99108	-17.6336
0.094	23.719	-23.2302	25.2882	-8.71985	25.6894	17.9865	31.3699	4.07498	-11.3585	-0.40446	-6.23554	-11.9048	-17.6336
0.0945	-10.9262	-36.8468	-2.42798	-1.63368	32.5726	10.7861	24.4408	-16.3055	25.6675	27.4352	-25.0231	15.7501	24.6914
0.095	-17.8553	-9.61369	11.4301	12.5387	5.03959	25.187	17.5118	24.4554	25.6675	-28.2441	12.552	-4.99108	-17.6336
0.0955	16.7899	4.00287	-2.42798	19.6248	-8.72693	10.7861	-17.1335	4.07498	3.45188	-35.204	12.552	-4.99108	3.5289
0.096	-17.8553	-9.61369	-2.42798	-1.63368	-1.84367	-3.61485	3.65369	10.8685	3.45188	-28.2441	6.28951	8.83636	-38.7962
0.0965	-38.6424	-16.422	18.3592	-29.9784	-1.84367	10.7861	38.2989	-9.51198	3.45188	6.55545	-6.23554	-46.4734	-3.52528
0.097	23.719	-23.2302	-23.2151	26.711	-8.72693	-46.8176	10.5827	-23.0989	-26.169	-28.2441	-31.2856	8.83636	3.5289
0.0975	-3.9972	-30.0385	4.50107	-22.8922	-36.26	-3.61485	10.5827	44.8358	25.6675	6.55545	-25.0231	1.92264	45.854
0.098	9.86089	-2.80541	4.50107	-1.63368	-15.6102	25.187	-3.27536	31.2489	25.6675	-0.40446	6.28951	8.83636	10.5831
0.0985	37.5771	-36.8468	4.50107	5.45249	-36.26	-39.6172	17.5118	-2.7185	33.0727	34.3951	-18.7606	15.7501	10.5831
0.099	-3.9972	-23.2302	-9.35703	-8.71985	-22.4935	3.58561	10.5827	-23.0989	-3.95333	13.5154	25.0771	-4.99108	-17.6336
0.0995	16.7899	-9.61369	-16.2861	12.5387	-15.6102	-3.61485	-17.1335	-23.0989	40.478	-21.2842	0.0269811	-4.99108	-31.742
0.1	16.7899	17.6194	-30.1442	-15.806	-36.26	39.5879	3.65369	38.0424	-3.95333	-0.40446	6.28951	15.7501	-3.52528
0.1005	-17.8553	-30.0385	4.50107	-15.806	-1.84367	25.187	17.5118	31.2489	-18.7638	-14.3243	12.552	29.5775	17.6373
0.101	-17.8553	-16.422	4.50107	26.711	11.9228	-18.0158	-3.27536	-2.7185	-18.7638	13.5154	18.8146	15.7501	-31.742
0.1015	2.93184	-2.80541	-23.2151	-1.63368	-15.6102	-3.61485	-10.2044	10.8685	18.2623	6.55545	25.0771	29.5775	-31.742
0.102	23.719	17.6194	-2.42798	5.45249	11.9228	-25.2162	-3.27536	-9.51198	-18.7638	-14.3243	31.3396	15.7501	-31.742
0.1025	16.7899	-16.422	11.4301	-15.806	-36.26	-3.61485	-3.27536	10.8685	-26.169	20.4753	6.28951	-4.99108	-3.52528
0.103	-24.7843	-9.61369	11.4301	5.45249	5.03959	-18.0158	10.5827	10.8685	25.6675	-35.204	12.552	8.83636	-45.8503
0.1035	9.86089	-50.4634	-2.42798	5.45249	5.03959	10.7861	-3.27536	10.8685	-3.95333	-35.204	25.0771	36.4912	59.9623
0.104	2.93184	-16.422	32.2173	19.6248	5.03959	25.187	24.4408	-2.7185	-55.7898	-7.36437	0.0269811	15.7501	-3.52528
0.1045	16.7899	-43.6551	4.50107	12.5387	-36.26	-10.8153	-37.9206	-29.8924	47.8832	20.4753	0.0269811	1.92264	-59.9587
0.105	16.7899	-64.0799	25.2882	5.45249	-22.4935	-18.0158	10.5827	31.2489	40.478	-0.40446	6.28951	15.7501	10.5831
0.1055	9.86089	-16.422	-2.42798	-37.0645	-15.6102	10.7861	38.2989	10.8685	-26.169	-0.40446	6.28951	-11.9048	17.6373
0.106	-17.8553	-64.0799	-2.42798	-1.63368	-1.84367	10.7861	10.5827	-16.3055	-18.7638	6.55545	25.0771	-39.5597	38.7998
0.1065	2.93184	-16.422	-9.35703	-8.71985	-29.3767	3.58561	-24.0625	24.4554	-48.3846	-28.2441	-37.5482	-46.4734	95.2332
0.107	-10.9262	-23.2302	-9.35703	-8.71985	5.03959	-10.8153	-17.1335	-2.7185	55.2884	34.3951	0.0269811	-4.99108	3.5289
0.1075	30.648	-36.8468	-2.42798	5.45249	-1.84367	-10.8153	-10.2044	24.4554	-11.3585	-7.36437	31.3396	1.92264	10.5831
0.108	23.719	-30.0385	-2.42798	-15.806	-8.72693	-10.8153	10.5827	-9.51198	3.45188	20.4753	25.0771	-32.6459	-24.6878
0.1085	-31.7134	-50.4634	-23.2151	-1.63368	-15.6102	-3.61485	31.3699	24.4554	18.2623	-14.3243	6.28951	-4.99108	31.7456
0.109	-3.9972	-16.422	-2.42798	5.45249	-1.84367	10.7861	3.65369	-9.51198	-33.5742	13.5154	12.552	15.7501	17.6373
0.1095	2.93184	-16.422	-2.42798	-1.63368	11.9228	25.187	3.65369	-23.0989	25.6675	48.3149	37.6021	1.92264	45.854
0.11	-3.9972	-43.6551	-2.42798	5.45249	-29.3767	10.7861	3.65369	-16.3055	-3.95333	-0.40446	-6.23554	8.83636	3.5289
0.1105	30.648	17.6194	-23.2151	-1.63368	-22.4935	3.58561	17.5118	38.0424	18.2623	-21.2842	6.28951	-25.7322	10.5831
0.111	-3.9972	-36.8468	-9.35703	19.6248	-50.0265	10.7861	-17.1335	17.6619	-18.7638	6.55545	6.28951	22.6638	-10.5795
0.1115	-10.9262	-36.8468	-30.1442	12.5387	11.9228	39.5879	-3.27536	4.07498	3.45188	-14.3243	-18.7606	-39.5597	17.6373
0.112	-31.7134	4.00287	-30.1442	12.5387	-8.72693	-32.4167	-30.9915	-23.0989	-26.169	13.5154	0.0269811	22.6638	-10.5795
0.1125	9.86089	-30.0385	-9.35703	-22.8922	-15.6102	10.7861	3.65369	24.4554	40.478	27.4352	-25.0231	1.92264	-3.52528
0.113	16.7899	-23.2302	39.1463	26.711	-36.26	-3.61485	-10.2044	10.8685	25.6675	-14.3243	-31.2856	-25.7322	3.5289
0.1135	-38.6424	-23.2302	-2.42798	26.711	25.6894	32.3875	31.3699	-9.51198	-18.7638	-7.36437	12.552	1.92264	38.7998
0.114	9.86089	-57.2716	-2.42798	-65.4092	-29.3767	17.9865	31.3699	17.6619	-3.95333	6.55545	6.28951	8.83636	45.854
0.1145	23.719	4.00287	-2.42798	12.5387	25.6894	-25.2162	-24.0625	-9.51198	55.2884	6.55545	18.8146	-4.99108	-10.5795
0.115	-17.8553	-30.0385	18.3592	-22.8922	18.8061	10.7861	-10.2044	-43.4794	18.2623	-7.36437	12.552	-18.8185	-24.6878
0.1155	9.86089	4.00287	25.2882	-29.9784	-8.72693	17.9865	-10.2044	4.07498	-26.169	20.4753	-6.23554	-32.6459	3.5289
0.116	2.93184	-43.6551	-23.2151	5.45249	-29.3767	-10.8153	-3.27536	4.07498	-18.7638	-21.2842	31.3396	1.92264	3.5289
0.1165	-31.7134	-23.2302	4.50107	-22.8922	-22.4935	-25.2162	-37.9206	-2.7185	-11.3585	6.55545	0.0269811	15.7501	24.6914
0.117	16.7899	17.6194	4.50107	-1.63368	-29.3767	-3.61485	3.65369	4.07498	-11.3585	6.55545	31.3396	8.83636	24.6914
0.1175	30.648	-9.61369	11.4301	-15.806	-1.84367	-32.4167	31.3699	17.6619	25.6675	6.55545	18.8146	22.6638	-3.52528
0.118	-17.8553	-50.4634	32.2173	26.711	11.9228	-18.0158	17.5118	-23.0989	3.45188	-14.3243	-31.2856	8.83636	-31.742
0.1185	-31.7134	24.4277	-9.35703	19.6248	-22.4935	39.5879	-17.1335	17.6619	-40.9794	27.4352	-18.7606	1.92264	10.5831
0.119	2.93184	17.6194	-30.1442	5.45249	-15.6102	-39.6172	17.5118	4.07498	-3.95333	-7.36437	6.28951	22.6638	3.5289
0.1195	-52.5005	4.00287	-57.8604	-22.8922	11.9228	17.9865	-10.2044	-9.51198	62.6936	13.5154	43.8647	-18.8185	3.5289
0.12	9.86089	4.00287	-2.42798	5.45249	5.03959	-3.61485	-17.1335	10.8685	3.45188	20.4753	0.0269811	-4.99108	3.5289
0.1205	-31.7134	4.00287	4.50107	5.45249	-29.3767	-39.6172	-10.2044	24.4554	40.478	13.5154	-6.23554	1.92264	-3.52528
0.121	-3.9972	-9.61369	11.4301	-8.71985	5.03959	-32.4167	24.4408	-2.7185	18.2623	27.4352	18.8146	36.4912	17.6373
0.1215	-10.9262	31.236	4.50107	-15.806	-22.4935	3.58561	-10.2044	17.6619	-11.3585	20.4753	-6.23554	1.92264	17.6373
0.122	30.648	4.00287	32.2173	-8.71985	-1.84367	-18.0158	-17.1335	-16.3055	55.2884	41.355	12.552	-32.6459	17.6373
0.1225	2.93184	17.6194	-16.2861	-37.0645	11.9228	-68.419	-3.27536	4.07498	-11.3585	41.355	-6.23554	8.83636	10.5831
0.123	-38.6424	38.0443	-2.42798	-8.71985	-15.6102	-39.6172	3.65369	31.2489	-11.3585	-21.2842	12.552	36.4912	31.7456
0.1235	2.93184	4.00287	-2.42798	-44.1507	5.03959	-25.2162	-10.2044	17.6619	47.8832	13.5154	12.552	-32.6459	-3.52528
0.124	-10.9262	4.00287	4.50107	12.5387	-29.3767	10.7861	-10.2044	44.8358	25.6675	-7.36437	-12.4981	8.83636	10.5831
0.1245	16.7899	17.6194	39.1463	33.7972	53.2224	-3.61485	-3.27536	4.07498	-11.3585	-0.40446	12.552	-18.8185	-24.6878
0.125	-17.8553	4.00287	25.2882	-37.0645	-1.84367	-10.8153	-37.9206	10.8685	-3.95333	-7.36437	0.0269811	29.5775	-45.8503
0.1255	-31.7134	-30.0385	-9.35703	19.6248	11.9228	-3.61485	-3.27536	10.8685	-3.95333	20.4753	6.28951	-4.99108	17.6373
0.126	9.86089	-9.61369	-16.2861	12.5387	-29.3767	-10.8153	3.65369	-9.51198	-18.7638	6.55545	0.0269811	22.6638	17.6373
0.1265	-3.9972	24.4277	4.50107	-15.806	-8.72693	3.58561	-30.9915	-9.51198	25.6675	6.55545	12.552	-18.8185	-17.6336
0.127	-17.8553	4.00287	11.4301	5.45249	60.1057	3.58561	-3.27536	24.4554	18.2623	-7.36437	18.8146	57.2324	-10.5795
0.1275	-24.7843	-9.61369	-2.42798	-22.8922	11.9228	-32.4167	52.157	4.07498	25.6675	-0.40446	18.8146	-25.7322	-3.52528
0.128	-24.7843	-2.80541	25.2882	19.6248	11.9228	3.58561	31.3699	38.0424	-3.95333	27.4352	18.8146	1.92264	-3.52528
0.1285	9.86089	-16.422	-23.2151	26.711	11.9228	-18.0158	-10.2044	17.6619	-11.3585	13.5154	-12.4981	1.92264	-31.742
0.129	-17.8553	-16.422	11.4301	5.45249	-1.84367	3.58561	-37.9206	4.07498	3.45188	20.4753	6.28951	-32.6459	3.5289
0.1295	23.719	-9.61369	4.50107	33.7972	-50.0265	10.7861	-3.27536	-9.51198	-33.5742	27.4352	-12.4981	-4.99108	10.5831
0.13	-45.5715	4.00287	-23.2151	-29.9784	-36.26	-18.0158	-24.0625	-23.0989	-18.7638	34.3951	-6.23554	-11.9048	-10.5795
0.1305	-3.9972	-9.61369	-2.42798	62.1418	11.9228	-18.0158	10.5827	10.8685	3.45188	20.4753	0.0269811	50.3187	17.6373
0.131	9.86089	-43.6551	-2.42798	-15.806	-22.4935	17.9865	-3.27536	10.8685	-3.95333	-35.204	-12.4981	1.92264	17.6373
0.1315	30.648	-9.61369	4.50107	26.711	-15.6102	32.3875	3.65369	10.8685	18.2623	27.4352	-25.0231	-11.9048	-10.5795
0.132	16.7899	-16.422	25.2882	33.7972	-43.1432	-3.61485	3.65369	-29.8924	-33.5742	20.4753	37.6021	-4.99108	3.5289
0.1325	-31.7134	-23.2302	4.50107	-15.806	5.03959	3.58561	24.4408	-2.7185	-33.5742	27.4352	-25.0231	-46.4734	38.7998
0.133	23.719	-16.422	4.50107	40.8833	-29.3767	-3.61485	-3.27536	-23.0989	-40.9794	-0.40446	31.3396	-4.99108	3.5289
0.1335	2.93184	-30.0385	18.3592	12.5387	-43.1432	3.58561	-10.2044	-2.7185	3.45188	-0.40446	12.552	1.92264	-24.6878
0.134	16.7899	38.0443	-9.35703	-8.71985	-43.1432	3.58561	10.5827	-29.8924	-18.7638	34.3951	0.0269811	15.7501	-17.6336
0.1345	2.93184	-2.80541	4.50107	-8.71985	25.6894	-46.8176	-10.2044	17.6619	-3.95333	20.4753	-18.7606	1.92264	-10.5795
0.135	-10.9262	-16.422	32.2173	-22.8922	25.6894	-18.0158	-17.1335	17.6619	25.6675	41.355	12.552	8.83636	-3.52528
0.1355	-10.9262	24.4277	-9.35703	-1.63368	-15.6102	-25.2162	24.4408	-9.51198	-3.95333	6.55545	6.28951	-18.8185	-10.5795
0.136	9.86089	-16.422	18.3592	26.711	11.9228	-25.2162	3.65369	17.6619	3.45188	20.4753	-6.23554	-4.99108	17.6373
0.1365	-3.9972	-36.8468	-9.35703	-15.806	-8.72693	3.58561	17.5118	-16.3055	-40.9794	20.4753	-12.4981	-32.6459	24.6914
0.137	16.7899	-23.2302	11.4301	-1.63368	-22.4935	-10.8153	-51.7787	44.8358	-11.3585	27.4352	18.8146	29.5775	17.6373
0.1375	-10.9262	-2.80541	-2.42798	5.45249	-1.84367	-32.4167	-3.27536	-23.0989	3.45188	-35.204	-25.0231	1.92264	-10.5795
0.138	30.648	-23.2302	18.3592	-22.8922	11.9228	-54.0181	-17.1335	-2.7185	-18.7638	20.4753	6.28951	50.3187	17.6373
0.1385	2.93184	-9.61369	-37.0732	-8.71985	-29.3767	3.58561	3.65369	4.07498	-48.3846	34.3951	-37.5482	-18.8185	45.854
0.139	30.648	-30.0385	18.3592	5.45249	-22.4935	-3.61485	-30.9915	-29.8924	33.0727	-14.3243	12.552	-18.8185	-24.6878
0.1395	-17.8553	4.00287	-2.42798	-29.9784	-70.6763	-32.4167	-3.27536	-50.2729	3.45188	20.4753	37.6021	-39.5597	17.6373
0.14	23.719	17.6194	11.4301	12.5387	-1.84367	-3.61485	-37.9206	-2.7185	-40.9794	-7.36437	25.0771	-39.5597	-24.6878
0.1405	9.86089	24.4277	-16.2861	-1.63368	25.6894	-10.8153	-17.1335	-43.4794	-26.169	-21.2842	-50.0732	-39.5597	-3.52528
0.141	9.86089	-36.8468	11.4301	-22.8922	-8.72693	-3.61485	3.65369	-2.7185	3.45188	-14.3243	6.28951	-81.042	3.5289
0.1415	44.5061	-16.422	-2.42798	33.7972	5.03959	-3.61485	3.65369	-16.3055	18.2623	6.55545	12.552	-32.6459	-31.742
0.142	16.7899	17.6194	25.2882	12.5387	18.8061	-10.8153	-17.1335	-2.7185	-11.3585	6.55545	-25.0231	1.92264	-10.5795
0.1425	-10.9262	44.8525	-2.42798	-29.9784	5.03959	-32.4167	-30.9915	4.07498	3.45188	6.55545	-12.4981	1.92264	24.6914
0.143	-10.9262	-2.80541	18.3592	-22.8922	32.5726	-3.61485	3.65369	17.6619	-18.7638	-21.2842	-12.4981	-60.3008	-17.6336
0.1435	23.719	-23.2302	-2.42798	-8.71985	32.5726	-3.61485	-3.27536	4.07498	-18.7638	20.4753	-37.5482	8.83636	17.6373
0.144	30.648	24.4277	-23.2151	-8.71985	5.03959	-10.8153	-65.6368	-2.7185	3.45188	20.4753	0.0269811	36.4912	17.6373
0.1445	9.86089	-9.61369	25.2882	-22.8922	5.03959	-10.8153	-10.2044	-2.7185	-18.7638	-7.36437	-18.7606	29.5775	-10.5795
0.145	-3.9972	24.4277	-16.2861	12.5387	25.6894	-32.4167	-3.27536	10.8685	-48.3846	-7.36437	0.0269811	22.6638	-24.6878
0.1455	-3.9972	24.4277	11.4301	-8.71985	-36.26	10.7861	10.5827	10.8685	-11.3585	6.55545	18.8146	-11.9048	3.5289
0.146	51.4352	-2.80541	25.2882	5.45249	5.03959	-10.8153	17.5118	-9.51198	-26.169	6.55545	0.0269811	36.4912	-45.8503
0.1465	-10.9262	-16.422	-16.2861	19.6248	25.6894	-3.61485	-3.27536	4.07498	-11.3585	6.55545	-6.23554	-39.5597	10.5831
0.147	-17.8553	4.00287	18.3592	19.6248	-1.84367	-3.61485	-17.1335	-16.3055	-26.169	13.5154	6.28951	22.6638	-10.5795
0.1475	16.7899	31.236	25.2882	19.6248	18.8061	25.187	-3.27536	17.6619	-11.3585	-7.36437	37.6021	-4.99108	-17.6336
0.148	37.5771	38.0443	-23.2151	12.5387	18.8061	17.9865	17.5118	31.2489	-26.169	20.4753	-43.8107	-32.6459	10.5831
0.1485	16.7899	4.00287	-2.42798	-8.71985	-15.6102	-3.61485	-3.27536	-29.8924	-3.95333	6.55545	6.28951	29.5775	-17.6336
0.149	30.648	31.236	11.4301	47.9695	-8.72693	-3.61485	-10.2044	4.07498	47.8832	-0.40446	12.552	15.7501	-3.52528
0.1495	-24.7843	24.4277	-2.42798	5.45249	11.9228	10.7861	-17.1335	-2.7185	3.45188	-0.40446	18.8146	1.92264	-3.52528
0.15	37.5771	17.6194	-16.2861	19.6248	-15.6102	-68.419	10.5827	-36.6859	-3.95333	20.4753	0.0269811	-11.9048	-31.742
0.1505	9.86089	4.00287	-16.2861	5.45249	11.9228	-18.0158	24.4408	-2.7185	-18.7638	6.55545	18.8146	-4.99108	-17.6336
0.151	-10.9262	24.4277	18.3592	-22.8922	5.03959	-10.8153	-24.0625	10.8685	-18.7638	6.55545	-6.23554	29.5775	24.6914
0.1515	23.719	-2.80541	25.2882	-15.806	11.9228	3.58561	24.4408	-2.7185	-3.95333	6.55545	-25.0231	29.5775	3.5289
0.152	16.7899	17.6194	11.4301	5.45249	-22.4935	3.58561	-3.27536	31.2489	-3.95333	-14.3243	-12.4981	-11.9048	24.6914
0.1525	-45.5715	4.00287	4.50107	40.8833	25.6894	17.9865	3.65369	17.6619	-11.3585	13.5154	-18.7606	8.83636	-10.5795
0.153	-3.9972	-2.80541	32.2173	19.6248	-22.4935	-18.0158	10.5827	-23.0989	25.6675	-0.40446	50.1272	50.3187	-17.6336
0.1535	23.719	-2.80541	-2.42798	12.5387	-22.4935	-10.8153	17.5118	-9.51198	25.6675	13.5154	12.552	1.92264	-3.52528
0.154	30.648	-50.4634	-16.2861	12.5387	-43.1432	-25.2162	17.5118	-9.51198	-26.169	6.55545	31.3396	-25.7322	17.6373
0.1545	-38.6424	-57.2716	-16.2861	5.45249	25.6894	-10.8153	3.65369	17.6619	-18.7638	-14.3243	-25.0231	1.92264	-38.7962
0.155	-24.7843	-16.422	11.4301	19.6248	25.6894	-3.61485	-44.8496	31.2489	25.6675	-0.40446	25.0771	43.4049	-17.6336
0.1555	-3.9972	-36.8468	4.50107	26.711	25.6894	10.7861	17.5118	10.8685	18.2623	6.55545	-6.23554	-18.8185	-24.6878
0.156	-3.9972	-2.80541	18.3592	12.5387	-1.84367	3.58561	3.65369	10.8685	40.478	-14.3243	31.3396	22.6638	-3.52528
0.1565	16.7899	-9.61369	11.4301	-15.806	-22.4935	-18.0158	-30.9915	-23.0989	-33.5742	20.4753	18.8146	-18.8185	24.6914
0.157	72.2223	17.6194	25.2882	55.0557	25.6894	32.3875	3.65369	24.4554	-3.95333	6.55545	25.0771	-11.9048	3.5289
0.1575	-24.7843	38.0443	-9.35703	5.45249	18.8061	39.5879	-10.2044	-9.51198	-11.3585	13.5154	0.0269811	1.92264	31.7456
0.158	2.93184	-9.61369	-2.42798	12.5387	-29.3767	-18.0158	-3.27536	-9.51198	-3.95333	6.55545	31.3396	1.92264	-3.52528
0.1585	37.5771	-16.422	-16.2861	12.5387	18.8061	3.58561	-17.1335	-9.51198	-26.169	-0.40446	50.1272	-25.7322	3.5289
0.159	37.5771	-16.422	25.2882	33.7972	-22.4935	-32.4167	-10.2044	4.07498	-3.95333	13.5154	-6.23554	-4.99108	31.7456
0.1595	-17.8553	4.00287	39.1463	-15.806	5.03959	10.7861	-17.1335	4.07498	-3.95333	6.55545	25.0771	-4.99108	31.7456
0.16	-10.9262	-9.61369	32.2173	5.45249	-15.6102	-25.2162	3.65369	10.8685	33.0727	-7.36437	18.8146	8.83636	10.5831
0.1605	23.719	-23.2302	11.4301	-37.0645	-15.6102	10.7861	10.5827	-9.51198	-18.7638	-7.36437	-18.7606	-4.99108	-17.6336
0.161	2.93184	-2.80541	46.0753	-1.63368	-8.72693	3.58561	10.5827	4.07498	18.2623	34.3951	25.0771	1.92264	-31.742
0.1615	-10.9262	-9.61369	4.50107	-8.71985	-15.6102	-10.8153	3.65369	10.8685	-26.169	-14.3243	-12.4981	1.92264	-10.5795
0.162	-3.9972	-2.80541	-2.42798	19.6248	-8.72693	-3.61485	-10.2044	4.07498	3.45188	41.355	-12.4981	-18.8185	31.7456
0.1625	-10.9262	-9.61369	4.50107	-37.0645	-15.6102	25.187	-10.2044	4.07498	-3.95333	34.3951	6.28951	-4.99108	24.6914
0.163	16.7899	-23.2302	32.2173	-37.0645	-8.72693	-10.8153	17.5118	38.0424	25.6675	34.3951	6.28951	29.5775	3.5289
0.1635	23.719	-9.61369	-16.2861	-22.8922	-22.4935	3.58561	24.4408	4.07498	-18.7638	-0.40446	18.8146	-11.9048	-10.5795
0.164	23.719	-2.80541	4.50107	-29.9784	-36.26	3.58561	-10.2044	-2.7185	-3.95333	27.4352	-6.23554	1.92264	17.6373
0.1645	51.4352	4.00287	4.50107	-22.8922	-22.4935	10.7861	10.5827	10.8685	-26.169	48.3149	25.0771	22.6638	24.6914
0.165	-10.9262	-2.80541	11.4301	-37.0645	5.03959	3.58561	-37.9206	-9.51198	33.0727	-0.40446	6.28951	1.92264	24.6914
0.1655	2.93184	-9.61369	18.3592	-8.71985	-8.72693	3.58561	-3.27536	-9.51198	-11.3585	6.55545	25.0771	-11.9048	24.6914
0.166	-17.8553	17.6194	-2.42798	-8.71985	-22.4935	-10.8153	-51.7787	-23.0989	25.6675	27.4352	12.552	8.83636	-17.6336
0.1665	2.93184	-2.80541	18.3592	-15.806	-1.84367	-3.61485	38.2989	24.4554	-18.7638	-0.40446	0.0269811	-4.99108	-3.52528
0.167	-10.9262	-16.422	46.0753	33.7972	-8.72693	-3.61485	-17.1335	10.8685	40.478	34.3951	25.0771	-18.8185	24.6914
0.1675	-10.9262	17.6194	-23.2151	-8.71985	11.9228	-3.61485	-3.27536	-9.51198	-33.5742	-0.40446	31.3396	-11.9048	-3.52528
0.168	-3.9972	4.00287	4.50107	12.5387	-8.72693	3.58561	-3.27536	24.4554	3.45188	-28.2441	0.0269811	43.4049	10.5831
0.1685	-24.7843	17.6194	-2.42798	-8.71985	-8.72693	-10.8153	-3.27536	-2.7185	3.45188	-35.204	-6.23554	22.6638	10.5831
0.169	-24.7843	4.00287	32.2173	5.45249	-22.4935	3.58561	-3.27536	38.0424	25.6675	20.4753	25.0771	43.4049	-3.52528
0.1695	2.93184	17.6194	11.4301	-15.806	-15.6102	25.187	-30.9915	4.07498	33.0727	6.55545	6.28951	36.4912	-17.6336
0.17	-24.7843	-23.2302	-16.2861	-8.71985	-1.84367	3.58561	-17.1335	17.6619	-3.95333	-0.40446	6.28951	8.83636	-10.5795
0.1705	-17.8553	-23.2302	39.1463	12.5387	11.9228	-3.61485	10.5827	-9.51198	-26.169	6.55545	6.28951	-18.8185	-17.6336
0.171	-17.8553	17.6194	-2.42798	-8.71985	-8.72693	3.58561	-10.2044	-2.7185	-26.169	20.4753	37.6021	-4.99108	-24.6878
0.1715	-38.6424	-57.2716	-2.42798	-44.1507	-22.4935	3.58561	-10.2044	-9.51198	-18.7638	-14.3243	-6.23554	-25.7322	-24.6878
0.172	-17.8553	-16.422	-9.35703	-8.71985	11.9228	3.58561	-24.0625	10.8685	-11.3585	-7.36437	-25.0231	1.92264	-17.6336
0.1725	-17.8553	-36.8468	32.2173	33.7972	-1.84367	25.187	-30.9915	10.8685	18.2623	-14.3243	6.28951	22.6638	10.5831
0.173	2.93184	-23.2302	-37.0732	5.45249	-1.84367	17.9865	-17.1335	10.8685	-11.3585	27.4352	-25.0231	15.7501	-10.5795
0.1735	-38.6424	-50.4634	11.4301	12.5387	-22.4935	-10.8153	-10.2044	4.07498	33.0727	13.5154	6.28951	1.92264	10.5831
0.174	-3.9972	4.00287	25.2882	26.711	-1.84367	10.7861	3.65369	4.07498	25.6675	13.5154	-6.23554	22.6638	38.7998
0.1745	-24.7843	-2.80541	4.50107	-8.71985	11.9228	3.58561	-3.27536	-9.51198	-3.95333	-0.40446	12.552	22.6638	17.6373
0.175	-24.7843	17.6194	11.4301	-29.9784	-43.1432	32.3875	24.4408	4.07498	3.45188	-7.36437	0.0269811	-4.99108	31.7456
0.1755	-17.8553	-23.2302	-2.42798	5.45249	11.9228	32.3875	31.3699	-2.7185	-11.3585	-14.3243	6.28951	-18.8185	-95.2296
0.176	9.86089	-2.80541	4.50107	5.45249	-50.0265	3.58561	3.65369	10.8685	-26.169	-42.1639	-6.23554	-11.9048	24.6914
0.1765	-45.5715	-9.61369	-16.2861	-37.0645	5.03959	-3.61485	-30.9915	24.4554	-11.3585	-21.2842	12.552	-39.5597	-17.6336
0.177	-24.7843	4.00287	4.50107	-15.806	-1.84367	10.7861	-17.1335	4.07498	3.45188	34.3951	-12.4981	1.92264	31.7456
0.1775	37.5771	4.00287	4.50107	-1.63368	-15.6102	39.5879	-17.1335	-16.3055	-18.7638	-35.204	-6.23554	1.92264	24.6914
0.178	2.93184	-9.61369	-2.42798	-8.71985	-1.84367	-18.0158	3.65369	-2.7185	-11.3585	20.4753	-25.0231	-46.4734	3.5289
0.1785	-10.9262	-43.6551	-2.42798	-22.8922	-15.6102	3.58561	-65.6368	-2.7185	-11.3585	13.5154	-12.4981	8.83636	10.5831
0.179	-38.6424	4.00287	-9.35703	5.45249	-22.4935	-18.0158	-3.27536	17.6619	-3.95333	13.5154	0.0269811	8.83636	-3.52528
0.1795	-17.8553	4.00287	-9.35703	40.8833	-36.26	10.7861	-10.2044	-23.0989	-26.169	-0.40446	-12.4981	1.92264	10.5831
0.18	-24.7843	-16.422	46.0753	-44.1507	18.8061	-25.2162	3.65369	17.6619	25.6675	-0.40446	-18.7606	1.92264	3.5289
0.1805	-10.9262	-9.61369	-2.42798	-1.63368	-8.72693	3.58561	10.5827	24.4554	-18.7638	-28.2441	31.3396	22.6638	17.6373
0.181	-3.9972	4.00287	-37.0732	-8.71985	18.8061	-3.61485	-17.1335	38.0424	-11.3585	34.3951	-12.4981	8.83636	3.5289
0.1815	-10.9262	-36.8468	-2.42798	19.6248	11.9228	17.9865	-24.0625	4.07498	-3.95333	-14.3243	-6.23554	1.92264	10.5831
0.182	-31.7134	24.4277	-16.2861	-22.8922	5.03959	3.58561	-3.27536	10.8685	-3.95333	6.55545	6.28951	1.92264	45.854
0.1825	-38.6424	-30.0385	-2.42798	-22.8922	-29.3767	3.58561	-24.0625	-9.51198	-33.5742	41.355	-12.4981	-11.9048	3.5289
0.183	-24.7843	-23.2302	4.50107	33.7972	5.03959	-18.0158	-10.2044	38.0424	25.6675	27.4352	6.28951	-25.7322	-10.5795
0.1835	9.86089	-23.2302	-37.0732	-22.8922	5.03959	3.58561	-10.2044	10.8685	-26.169	-0.40446	12.552	-25.7322	-67.0129
0.184	-3.9972	-2.80541	-23.2151	5.45249	32.5726	10.7861	10.5827	44.8358	33.0727	-0.40446	12.552	-11.9048	10.5831
0.1845	2.93184	4.00287	11.4301	-15.806	-8.72693	-18.0158	-10.2044	17.6619	-33.5742	13.5154	-12.4981	15.7501	17.6373
0.185	-10.9262	31.236	11.4301	19.6248	5.03959	-25.2162	-17.1335	31.2489	25.6675	13.5154	-18.7606	15.7501	-3.52528
0.1855	-17.8553	-16.422	-2.42798	-8.71985	18.8061	3.58561	-10.2044	-9.51198	-33.5742	13.5154	18.8146	-32.6459	24.6914
0.186	2.93184	31.236	-2.42798	55.0557	-8.72693	-54.0181	10.5827	4.07498	-26.169	20.4753	0.0269811	29.5775	-3.52528
0.1865	-31.7134	-16.422	-23.2151	19.6248	-36.26	-10.8153	-17.1335	-9.51198	-3.95333	-7.36437	6.28951	29.5775	24.6914
0.187	-45.5715	17.6194	46.0753	-8.71985	-1.84367	-39.6172	-10.2044	10.8685	-40.9794	-14.3243	6.28951	-32.6459	-31.742
0.1875	2.93184	4.00287	-23.2151	-8.71985	-1.84367	25.187	17.5118	-9.51198	3.45188	-21.2842	-12.4981	36.4912	-3.52528
0.188	-31.7134	-16.422	-9.35703	5.45249	-15.6102	-18.0158	31.3699	10.8685	-3.95333	6.55545	-18.7606	-53.3871	-3.52528
0.1885	-3.9972	38.0443	-23.2151	-15.806	-56.9097	-10.8153	17.5118	-2.7185	-3.95333	-7.36437	-25.0231	-11.9048	10.5831
0.189	-17.8553	-9.61369	-9.35703	-29.9784	11.9228	3.58561	31.3699	17.6619	-33.5742	20.4753	-37.5482	8.83636	-45.8503
0.1895	-24.7843	-16.422	-2.42798	12.5387	-8.72693	-10.8153	17.5118	-9.51198	-3.95333	27.4352	-12.4981	-4.99108	-3.52528
0.19	-31.7134	-30.0385	11.4301	-1.63368	-15.6102	3.58561	-10.2044	-2.7185	-3.95333	-0.40446	-6.23554	-25.7322	24.6914
0.1905	-17.8553	-23.2302	-37.0732	-1.63368	-15.6102	-3.61485	24.4408	10.8685	-33.5742	6.55545	25.0771	-32.6459	-3.52528
0.191	-3.9972	-50.4634	4.50107	-1.63368	-22.4935	-3.61485	10.5827	4.07498	-18.7638	34.3951	6.28951	43.4049	3.5289
0.1915	-24.7843	-16.422	4.50107	-1.63368	-15.6102	25.187	-10.2044	4.07498	-11.3585	34.3951	-12.4981	-46.4734	-10.5795
0.192	-17.8553	-9.61369	-23.2151	19.6248	46.3391	3.58561	10.5827	4.07498	-40.9794	-14.3243	-18.7606	-32.6459	24.6914
0.1925	-10.9262	-16.422	-16.2861	-8.71985	-63.793	-3.61485	-3.27536	51.6293	-3.95333	-0.40446	0.0269811	-18.8185	-31.742
0.193	2.93184	-23.2302	25.2882	5.45249	5.03959	-18.0158	24.4408	-23.0989	-11.3585	20.4753	12.552	1.92264	3.5289
0.1935	-3.9972	-23.2302	-2.42798	-37.0645	-1.84367	17.9865	10.5827	17.6619	-11.3585	-0.40446	6.28951	-4.99108	17.6373
0.194	-31.7134	17.6194	-9.35703	19.6248	-8.72693	-25.2162	-17.1335	10.8685	3.45188	-21.2842	25.0771	8.83636	38.7998
0.1945	-17.8553	4.00287	-30.1442	5.45249	-1.84367	-3.61485	-24.0625	4.07498	-33.5742	13.5154	-6.23554	1.92264	-17.6336
0.195	-24.7843	-9.61369	4.50107	5.45249	-8.72693	-46.8176	10.5827	17.6619	-63.195	13.5154	-25.0231	-32.6459	-24.6878
0.1955	2.93184	24.4277	-9.35703	12.5387	25.6894	32.3875	-3.27536	24.4554	40.478	-14.3243	-43.8107	8.83636	45.854
0.196	-31.7134	17.6194	-2.42798	-29.9784	-8.72693	-3.61485	-3.27536	-29.8924	-11.3585	-7.36437	-12.4981	-25.7322	3.5289
0.1965	-17.8553	-16.422	-16.2861	-29.9784	18.8061	-10.8153	10.5827	-2.7185	-11.3585	-7.36437	6.28951	-18.8185	-10.5795
0.197	-10.9262	-2.80541	-2.42798	-8.71985	-1.84367	-25.2162	-3.27536	-16.3055	-33.5742	-14.3243	0.0269811	-11.9048	-95.2296
0.1975	37.5771	-16.422	-37.0732	-15.806	-29.3767	25.187	-3.27536	-9.51198	18.2623	6.55545	0.0269811	-32.6459	-17.6336
0.198	-17.8553	17.6194	11.4301	5.45249	-36.26	-46.8176	-17.1335	-29.8924	18.2623	13.5154	-6.23554	-18.8185	-10.5795
0.1985	44.5061	-43.6551	-2.42798	12.5387	5.03959	-18.0158	-10.2044	10.8685	18.2623	13.5154	25.0771	8.83636	-3.52528
0.199	-24.7843	31.236	-9.35703	5.45249	-15.6102	3.58561	-17.1335	4.07498	-11.3585	-0.40446	0.0269811	8.83636	24.6914
0.1995	2.93184	44.8525	18.3592	-8.71985	-8.72693	-10.8153	17.5118	38.0424	-11.3585	-0.40446	-37.5482	-11.9048	-17.6336
0.2	-24.7843	-16.422	-9.35703	-29.9784	-15.6102	10.7861	10.5827	-9.51198	3.45188	-7.36437	6.28951	22.6638	-3.52528
0.2005	-3.9972	-16.422	11.4301	26.711	-15.6102	3.58561	-3.27536	10.8685	-18.7638	-7.36437	-12.4981	1.92264	-24.6878
0.201	-10.9262	51.6608	-2.42798	-15.806	-29.3767	-32.4167	-10.2044	10.8685	3.45188	6.55545	12.552	-18.8185	-17.6336
0.2015	-3.9972	-9.61369	-30.1442	26.711	-8.72693	3.58561	3.65369	-2.7185	-26.169	27.4352	-6.23554	29.5775	-3.52528
0.202	30.648	24.4277	-23.2151	19.6248	-8.72693	3.58561	-3.27536	-9.51198	47.8832	-28.2441	12.552	8.83636	31.7456
0.2025	-3.9972	-9.61369	4.50107	-8.71985	-1.84367	-10.8153	24.4408	10.8685	18.2623	6.55545	6.28951	8.83636	24.6914
0.203	-3.9972	24.4277	11.4301	26.711	-29.3767	10.7861	38.2989	-2.7185	-18.7638	-7.36437	0.0269811	-4.99108	10.5831
0.2035	30.648	-23.2302	-16.2861	-15.806	5.03959	-32.4167	3.65369	-2.7185	-18.7638	-14.3243	-6.23554	1.92264	10.5831
0.204	-10.9262	-2.80541	-2.42798	19.6248	32.5726	-32.4167	31.3699	-16.3055	-11.3585	6.55545	12.552	-11.9048	52.9081
0.2045	9.86089	38.0443	4.50107	-15.806	5.03959	-54.0181	-17.1335	-23.0989	-26.169	-35.204	-12.4981	-39.5597	3.5289
0.205	-17.8553	-23.2302	-9.35703	5.45249	5.03959	17.9865	-17.1335	24.4554	-63.195	-35.204	-12.4981	-53.3871	-17.6336
0.2055	2.93184	-2.80541	11.4301	12.5387	11.9228	25.187	-3.27536	44.8358	-3.95333	-21.2842	18.8146	-32.6459	24.6914
0.206	-3.9972	31.236	-2.42798	19.6248	-1.84367	-3.61485	17.5118	17.6619	-3.95333	-21.2842	-6.23554	-4.99108	10.5831
0.2065	-3.9972	-30.0385	-9.35703	12.5387	-22.4935	-39.6172	-3.27536	4.07498	-11.3585	-42.1639	18.8146	-4.99108	-3.52528
0.207	37.5771	-2.80541	-30.1442	-8.71985	18.8061	-32.4167	38.2989	10.8685	3.45188	6.55545	18.8146	8.83636	-38.7962
0.2075	9.86089	-9.61369	-16.2861	-1.63368	-15.6102	3.58561	-17.1335	24.4554	3.45188	48.3149	0.0269811	-32.6459	-88.1754
0.208	2.93184	-9.61369	4.50107	-15.806	-8.72693	32.3875	10.5827	10.8685	-18.7638	6.55545	25.0771	-11.9048	-24.6878
0.2085	23.719	4.00287	-16.2861	-1.63368	-1.84367	-3.61485	3.65369	-9.51198	-26.169	20.4753	-18.7606	22.6638	10.5831
0.209	2.93184	4.00287	18.3592	-1.63368	5.03959	-18.0158	-10.2044	-16.3055	-3.95333	6.55545	0.0269811	-32.6459	38.7998
0.2095	-31.7134	-9.61369	25.2882	-29.9784	-1.84367	-25.2162	3.65369	24.4554	-11.3585	-21.2842	0.0269811	-53.3871	-10.5795
0.21	16.7899	-16.422	25.2882	-15.806	11.9228	25.187	-17.1335	-9.51198	-3.95333	-28.2441	0.0269811	22.6638	24.6914
0.2105	16.7899	31.236	-23.2151	19.6248	-15.6102	-32.4167	10.5827	-16.3055	-3.95333	27.4352	6.28951	-32.6459	17.6373
0.211	-3.9972	17.6194	11.4301	12.5387	-22.4935	3.58561	-24.0625	-36.6859	-33.5742	20.4753	-18.7606	8.83636	-3.52528
0.2115	2.93184	-16.422	-23.2151	19.6248	-15.6102	25.187	3.65369	-9.51198	-48.3846	41.355	6.28951	50.3187	-38.7962
0.212	-3.9972	-2.80541	11.4301	-1.63368	18.8061	-3.61485	52.157	-9.51198	-3.95333	20.4753	25.0771	-4.99108	-10.5795
0.2125	2.93184	17.6194	4.50107	12.5387	-8.72693	-61.2185	-3.27536	-2.7185	-26.169	27.4352	-6.23554	-25.7322	3.5289
0.213	9.86089	-9.61369	-2.42798	-8.71985	-1.84367	-18.0158	-17.1335	-23.0989	-26.169	-14.3243	31.3396	1.92264	10.5831
0.2135	-10.9262	-2.80541	-9.35703	-15.806	5.03959	25.187	-30.9915	51.6293	3.45188	-35.204	18.8146	50.3187	-24.6878
0.214	16.7899	-9.61369	39.1463	-15.806	-29.3767	3.58561	-3.27536	-2.7185	3.45188	20.4753	12.552	-39.5597	-45.8503
0.2145	23.719	17.6194	25.2882	26.711	25.6894	10.7861	-3.27536	24.4554	18.2623	20.4753	31.3396	15.7501	88.179
0.215	16.7899	24.4277	25.2882	-8.71985	-29.3767	10.7861	-17.1335	-2.7185	-33.5742	20.4753	6.28951	-46.4734	-3.52528
0.2155	-10.9262	-2.80541	-30.1442	-1.63368	-29.3767	10.7861	-24.0625	17.6619	-18.7638	-28.2441	6.28951	15.7501	-24.6878
0.216	23.719	4.00287	-2.42798	5.45249	11.9228	-46.8176	-3.27536	4.07498	25.6675	-28.2441	0.0269811	22.6638	-3.52528
0.2165	-17.8553	-30.0385	-2.42798	-37.0645	-29.3767	-25.2162	-37.9206	10.8685	-48.3846	-49.1238	6.28951	-4.99108	-3.52528
0.217	30.648	-9.61369	18.3592	-22.8922	-22.4935	-3.61485	-3.27536	-16.3055	-3.95333	6.55545	-18.7606	22.6638	67.0165
0.2175	30.648	-9.61369	11.4301	55.0557	39.4559	10.7861	-3.27536	10.8685	18.2623	20.4753	-18.7606	15.7501	-10.5795
0.218	-3.9972	-9.61369	32.2173	5.45249	-22.4935	-25.2162	-24.0625	-16.3055	-3.95333	-7.36437	-12.4981	15.7501	24.6914
0.2185	-10.9262	-9.61369	11.4301	-15.806	-1.84367	-39.6172	31.3699	17.6619	-18.7638	-42.1639	6.28951	8.83636	-31.742
0.219	-10.9262	-16.422	4.50107	-15.806	11.9228	17.9865	-17.1335	10.8685	3.45188	-7.36437	43.8647	22.6638	-10.5795
0.2195	-24.7843	-23.2302	18.3592	12.5387	18.8061	17.9865	17.5118	58.4228	-3.95333	-7.36437	31.3396	-18.8185	-3.52528
0.22	-3.9972	-57.2716	18.3592	-22.8922	25.6894	3.58561	10.5827	-50.2729	-3.95333	-14.3243	12.552	-25.7322	10.5831
0.2205	-45.5715	-9.61369	-16.2861	26.711	25.6894	-3.61485	17.5118	-2.7185	-3.95333	-7.36437	-12.4981	-11.9048	3.5289
0.221	-3.9972	-9.61369	-2.42798	12.5387	-77.5595	-25.2162	-44.8496	-9.51198	-33.5742	-7.36437	-6.23554	29.5775	-10.5795
0.2215	-3.9972	-23.2302	-16.2861	-1.63368	18.8061	-54.0181	-51.7787	-2.7185	18.2623	-7.36437	43.8647	8.83636	-10.5795
0.222	-3.9972	-36.8468	32.2173	-1.63368	-15.6102	17.9865	10.5827	-16.3055	-33.5742	-7.36437	12.552	1.92264	-24.6878
0.2225	23.719	-23.2302	4.50107	5.45249	-1.84367	-10.8153	3.65369	-2.7185	-11.3585	-21.2842	6.28951	8.83636	-17.6336
0.223	-3.9972	-16.422	-16.2861	19.6248	-1.84367	-10.8153	10.5827	-16.3055	-40.9794	-0.40446	31.3396	-4.99108	-3.52528
0.2235	-3.9972	38.0443	-44.0023	-29.9784	-29.3767	-3.61485	3.65369	10.8685	40.478	-14.3243	0.0269811	8.83636	-17.6336
0.224	-3.9972	-9.61369	-2.42798	40.8833	25.6894	17.9865	-24.0625	-16.3055	47.8832	-14.3243	12.552	15.7501	31.7456
0.2245	-17.8553	-9.61369	-16.2861	-8.71985	5.03959	-32.4167	3.65369	10.8685	47.8832	-7.36437	0.0269811	-11.9048	52.9081
0.225	23.719	38.0443	4.50107	-8.71985	25.6894	-18.0158	-10.2044	-2.7185	25.6675	27.4352	18.8146	1.92264	17.6373
0.2255	23.719	-9.61369	18.3592	5.45249	46.3391	25.187	52.157	-9.51198	25.6675	-14.3243	6.28951	-4.99108	-17.6336
0.226	-10.9262	-23.2302	-2.42798	-15.806	-8.72693	-10.8153	-30.9915	-23.0989	-18.7638	-28.2441	0.0269811	15.7501	-109.338
0.2265	2.93184	-16.422	11.4301	-1.63368	39.4559	17.9865	24.4408	-2.7185	-18.7638	6.55545	-18.7606	-32.6459	-3.52528
0.227	9.86089	17.6194	-30.1442	33.7972	-1.84367	-18.0158	10.5827	4.07498	-26.169	-7.36437	-6.23554	-4.99108	-24.6878
0.2275	9.86089	-30.0385	-16.2861	12.5387	18.8061	-18.0158	-17.1335	24.4554	25.6675	-14.3243	-12.4981	-32.6459	24.6914
0.228	-31.7134	24.4277	4.50107	-22.8922	-8.72693	17.9865	-3.27536	-43.4794	-33.5742	-0.40446	6.28951	-4.99108	-3.52528
0.2285	16.7899	-9.61369	-23.2151	-15.806	-36.26	-18.0158	-3.27536	-16.3055	-55.7898	-7.36437	-50.0732	-32.6459	-31.742
0.229	2.93184	38.0443	-9.35703	-8.71985	39.4559	25.187	-3.27536	4.07498	3.45188	-35.204	0.0269811	-4.99108	3.5289
0.2295	-3.9972	-16.422	18.3592	-15.806	-1.84367	32.3875	-10.2044	-9.51198	-33.5742	-0.40446	12.552	8.83636	3.5289
0.23	-66.3586	-16.422	4.50107	26.711	-43.1432	25.187	45.228	24.4554	-40.9794	34.3951	0.0269811	-11.9048	17.6373
0.2305	2.93184	-16.422	11.4301	12.5387	5.03959	46.7884	-24.0625	10.8685	3.45188	-0.40446	6.28951	-18.8185	-31.742
0.231	-3.9972	38.0443	-2.42798	5.45249	5.03959	25.187	45.228	-9.51198	3.45188	6.55545	-18.7606	36.4912	17.6373
0.2315	30.648	-16.422	4.50107	-37.0645	11.9228	-18.0158	-10.2044	-2.7185	-18.7638	20.4753	6.28951	8.83636	31.7456
0.232	-3.9972	-9.61369	25.2882	-1.63368	-15.6102	-61.2185	3.65369	-2.7185	18.2623	-14.3243	-18.7606	-32.6459	-3.52528
0.2325	-31.7134	4.00287	-30.1442	-8.71985	-29.3767	10.7861	-3.27536	24.4554	25.6675	13.5154	31.3396	1.92264	-17.6336
0.233	-17.8553	4.00287	4.50107	-29.9784	11.9228	-39.6172	-3.27536	10.8685	-40.9794	13.5154	-6.23554	1.92264	24.6914
0.2335	-17.8553	17.6194	-30.1442	-22.8922	-43.1432	-25.2162	10.5827	-23.0989	18.2623	-35.204	18.8146	15.7501	3.5289
0.234	16.7899	-2.80541	-2.42798	-8.71985	-8.72693	-10.8153	-17.1335	10.8685	-3.95333	34.3951	12.552	1.92264	-17.6336
0.2345	30.648	4.00287	18.3592	-15.806	-22.4935	-3.61485	-30.9915	4.07498	-55.7898	6.55545	37.6021	-11.9048	38.7998
0.235	-38.6424	-43.6551	4.50107	-1.63368	-1.84367	-10.8153	-10.2044	31.2489	-18.7638	6.55545	6.28951	43.4049	-31.742
0.2355	-17.8553	-16.422	-16.2861	-37.0645	18.8061	3.58561	-10.2044	-9.51198	-26.169	-0.40446	25.0771	-25.7322	-17.6336
0.236	23.719	4.00287	-30.1442	-8.71985	11.9228	17.9865	59.0861	10.8685	-3.95333	20.4753	0.0269811	1.92264	-3.52528
0.2365	9.86089	-9.61369	-2.42798	12.5387	25.6894	-3.61485	-3.27536	-23.0989	3.45188	6.55545	12.552	-4.99108	-10.5795
0.237	-17.8553	-36.8468	-16.2861	12.5387	11.9228	-10.8153	-17.1335	4.07498	25.6675	-35.204	-6.23554	-39.5597	-24.6878
0.2375	-3.9972	-16.422	25.2882	12.5387	-50.0265	-25.2162	31.3699	-9.51198	25.6675	20.4753	25.0771	1.92264	-17.6336
0.238	16.7899	-36.8468	-16.2861	-8.71985	-29.3767	17.9865	-10.2044	4.07498	-11.3585	-7.36437	18.8146	1.92264	10.5831
0.2385	9.86089	-30.0385	4.50107	-22.8922	-29.3767	17.9865	10.5827	10.8685	3.45188	-7.36437	-18.7606	-25.7322	-45.8503
0.239	-3.9972	-23.2302	32.2173	-1.63368	-15.6102	-46.8176	3.65369	51.6293	33.0727	-0.40446	31.3396	-4.99108	3.5289
0.2395	-59.4296	-2.80541	-16.2861	5.45249	-8.72693	32.3875	-10.2044	4.07498	-3.95333	13.5154	31.3396	-18.8185	-3.52528
0.24	-10.9262	-9.61369	18.3592	-29.9784	-8.72693	3.58561	3.65369	17.6619	-11.3585	13.5154	-12.4981	-39.5597	-10.5795
0.2405	16.7899	-23.2302	-9.35703	-1.63368	-15.6102	25.187	-17.1335	-23.0989	25.6675	-14.3243	-6.23554	-4.99108	-3.52528
0.241	2.93184	-43.6551	-16.2861	5.45249	-22.4935	-10.8153	-17.1335	-9.51198	-26.169	-21.2842	-25.0231	8.83636	-3.52528
0.2415	23.719	-23.2302	-16.2861	-1.63368	-22.4935	3.58561	3.65369	31.2489	-40.9794	27.4352	0.0269811	15.7501	17.6373
0.242	-10.9262	-30.0385	-30.1442	12.5387	11.9228	10.7861	31.3699	-29.8924	-3.95333	-7.36437	-31.2856	22.6638	10.5831
0.2425	16.7899	-30.0385	-9.35703	-37.0645	25.6894	10.7861	-10.2044	4.07498	-26.169	-0.40446	-12.4981	1.92264	-31.742
0.243	16.7899	38.0443	4.50107	-1.63368	53.2224	-25.2162	38.2989	17.6619	25.6675	-14.3243	18.8146	8.83636	-10.5795
0.2435	2.93184	-30.0385	-2.42798	-22.8922	-1.84367	32.3875	-17.1335	-16.3055	-18.7638	-14.3243	-25.0231	1.92264	-24.6878
0.244	9.86089	-23.2302	-9.35703	19.6248	53.2224	17.9865	-24.0625	24.4554	-3.95333	-14.3243	18.8146	1.92264	38.7998
0.2445	16.7899	-36.8468	18.3592	-1.63368	-15.6102	-18.0158	-10.2044	-29.8924	-26.169	6.55545	6.28951	-18.8185	-74.067
0.245	-10.9262	-23.2302	-2.42798	12.5387	-43.1432	-10.8153	-37.9206	-16.3055	-11.3585	-21.2842	-6.23554	8.83636	3.5289
0.2455	2.93184	-36.8468	-2.42798	-1.63368	18.8061	-18.0158	-44.8496	17.6619	18.2623	-14.3243	-43.8107	-32.6459	17.6373
0.246	2.93184	-9.61369	4.50107	5.45249	-8.72693	17.9865	10.5827	10.8685	40.478	-7.36437	-25.0231	15.7501	-17.6336
0.2465	-24.7843	-2.80541	-2.42798	12.5387	-8.72693	10.7861	10.5827	4.07498	-18.7638	-14.3243	12.552	-25.7322	-24.6878
0.247	16.7899	-36.8468	4.50107	12.5387	25.6894	-25.2162	17.5118	4.07498	40.478	13.5154	12.552	-11.9048	-17.6336
0.2475	2.93184	-23.2302	39.1463	-15.806	5.03959	-3.61485	-24.0625	4.07498	-18.7638	-7.36437	-12.4981	8.83636	3.5289
0.248	9.86089	4.00287	4.50107	-44.1507	5.03959	-10.8153	-37.9206	-9.51198	3.45188	6.55545	-6.23554	43.4049	67.0165
0.2485	-24.7843	4.00287	25.2882	-1.63368	5.03959	17.9865	-24.0625	24.4554	3.45188	27.4352	12.552	8.83636	-10.5795
0.249	-3.9972	17.6194	-16.2861	-1.63368	-15.6102	10.7861	-10.2044	-9.51198	-3.95333	6.55545	-6.23554	8.83636	-24.6878
0.2495	-10.9262	-2.80541	4.50107	-15.806	-8.72693	17.9865	-24.0625	-9.51198	3.45188	6.55545	43.8647	22.6638	52.9081
0.25	9.86089	24.4277	18.3592	-8.71985	-22.4935	39.5879	-24.0625	-16.3055	-3.95333	-21.2842	-18.7606	8.83636	-10.5795
0.2505	44.5061	4.00287	-9.35703	-1.63368	-15.6102	32.3875	3.65369	17.6619	-18.7638	27.4352	-12.4981	-25.7322	-3.52528
0.251	-24.7843	31.236	11.4301	33.7972	-29.3767	-32.4167	-10.2044	17.6619	-11.3585	27.4352	6.28951	-4.99108	10.5831
0.2515	-3.9972	-16.422	11.4301	-15.806	-22.4935	32.3875	-10.2044	-16.3055	-78.0055	-21.2842	-12.4981	-25.7322	-24.6878
0.252	9.86089	-23.2302	-16.2861	19.6248	5.03959	25.187	17.5118	44.8358	18.2623	-0.40446	0.0269811	-18.8185	17.6373
0.2525	23.719	-36.8468	11.4301	5.45249	-8.72693	-10.8153	-3.27536	10.8685	-3.95333	13.5154	31.3396	-32.6459	17.6373
0.253	-17.8553	-43.6551	-16.2861	47.9695	-8.72693	-18.0158	10.5827	-9.51198	33.0727	-21.2842	-12.4981	-18.8185	10.5831
0.2535	2.93184	31.236	18.3592	-8.71985	11.9228	10.7861	-10.2044	31.2489	3.45188	-21.2842	-31.2856	15.7501	-10.5795
0.254	-38.6424	-50.4634	4.50107	19.6248	-43.1432	-3.61485	31.3699	-9.51198	-18.7638	48.3149	6.28951	-18.8185	10.5831
0.2545	-3.9972	4.00287	-9.35703	12.5387	-15.6102	3.58561	17.5118	-2.7185	-26.169	-7.36437	6.28951	-25.7322	24.6914
0.255	-10.9262	17.6194	-9.35703	5.45249	-22.4935	3.58561	-3.27536	-9.51198	18.2623	20.4753	-18.7606	22.6638	17.6373
0.2555	-3.9972	-2.80541	18.3592	-22.8922	-15.6102	3.58561	17.5118	-23.0989	40.478	-35.204	-12.4981	15.7501	-10.5795
0.256	-17.8553	17.6194	-2.42798	-29.9784	5.03959	17.9865	-30.9915	31.2489	-11.3585	13.5154	6.28951	1.92264	-59.9587
0.2565	-52.5005	-2.80541	4.50107	33.7972	-15.6102	-18.0158	10.5827	-23.0989	18.2623	-0.40446	-12.4981	8.83636	-3.52528
0.257	-10.9262	4.00287	25.2882	-29.9784	32.5726	-32.4167	-24.0625	-9.51198	3.45188	6.55545	18.8146	8.83636	-3.52528
0.2575	-10.9262	17.6194	-16.2861	12.5387	-8.72693	-10.8153	-10.2044	24.4554	18.2623	20.4753	12.552	8.83636	10.5831
0.258	23.719	-9.61369	-9.35703	19.6248	-1.84367	-3.61485	17.5118	4.07498	-33.5742	27.4352	-12.4981	-4.99108	-130.5
0.2585	-10.9262	-2.80541	4.50107	19.6248	32.5726	-32.4167	10.5827	31.2489	-26.169	-0.40446	37.6021	-25.7322	-38.7962
0.259	2.93184	-23.2302	18.3592	-8.71985	-29.3767	-54.0181	-17.1335	-29.8924	-33.5742	-7.36437	-25.0231	-25.7322	-17.6336
0.2595	2.93184	-2.80541	-9.35703	-8.71985	-1.84367	-10.8153	24.4408	10.8685	-18.7638	-21.2842	6.28951	-11.9048	17.6373
0.26	9.86089	-2.80541	4.50107	33.7972	-22.4935	-54.0181	-3.27536	4.07498	-3.95333	-0.40446	18.8146	8.83636	31.7456
0.2605	-3.9972	-16.422	-23.2151	5.45249	-43.1432	3.58561	-17.1335	10.8685	33.0727	-14.3243	-25.0231	-11.9048	31.7456
0.261	2.93184	4.00287	-9.35703	-22.8922	-8.72693	-25.2162	3.65369	-16.3055	25.6675	6.55545	12.552	-11.9048	-24.6878
0.2615	-24.7843	-16.422	11.4301	-22.8922	-29.3767	-10.8153	-3.27536	-23.0989	-18.7638	6.55545	18.8146	-46.4734	17.6373
0.262	58.3642	-2.80541	-9.35703	-8.71985	-8.72693	39.5879	-17.1335	-16.3055	-26.169	6.55545	18.8146	-4.99108	-31.742
0.2625	9.86089	4.00287	-2.42798	33.7972	5.03959	10.7861	-17.1335	17.6619	18.2623	-14.3243	12.552	-39.5597	24.6914
0.263	16.7899	-36.8468	25.2882	5.45249	-8.72693	-39.6172	-17.1335	24.4554	33.0727	-14.3243	6.28951	8.83636	-17.6336
0.2635	2.93184	-16.422	4.50107	-8.71985	18.8061	-10.8153	24.4408	-16.3055	25.6675	13.5154	0.0269811	-32.6459	-31.742
0.264	16.7899	-2.80541	4.50107	-51.2369	-1.84367	10.7861	-37.9206	17.6619	-11.3585	6.55545	-31.2856	-25.7322	3.5289
0.2645	-3.9972	-23.2302	-2.42798	-8.71985	-15.6102	-18.0158	-3.27536	17.6619	-3.95333	-0.40446	-12.4981	-18.8185	-17.6336
0.265	-3.9972	4.00287	4.50107	12.5387	-29.3767	25.187	-17.1335	-9.51198	77.504	13.5154	0.0269811	-25.7322	-3.52528
0.2655	-17.8553	-2.80541	-9.35703	-1.63368	-29.3767	17.9865	3.65369	-16.3055	-18.7638	-7.36437	0.0269811	15.7501	45.854
0.266	16.7899	4.00287	-37.0732	-15.806	-29.3767	-10.8153	24.4408	-9.51198	3.45188	20.4753	18.8146	1.92264	-10.5795
0.2665	9.86089	-9.61369	-23.2151	5.45249	-8.72693	-10.8153	-10.2044	-2.7185	-18.7638	41.355	31.3396	-25.7322	10.5831
0.267	9.86089	-30.0385	-2.42798	-8.71985	-8.72693	10.7861	17.5118	17.6619	47.8832	13.5154	31.3396	36.4912	38.7998
0.2675	16.7899	-9.61369	18.3592	5.45249	-1.84367	-10.8153	-10.2044	-29.8924	3.45188	48.3149	37.6021	-25.7322	-17.6336
0.268	16.7899	-9.61369	11.4301	-8.71985	11.9228	32.3875	-10.2044	-9.51198	33.0727	6.55545	18.8146	15.7501	-3.52528
0.2685	-31.7134	-16.422	18.3592	-15.806	-15.6102	-3.61485	-3.27536	-23.0989	-11.3585	20.4753	12.552	-11.9048	38.7998
0.269	2.93184	4.00287	-9.35703	-1.63368	-29.3767	-10.8153	-10.2044	-23.0989	3.45188	27.4352	6.28951	22.6638	10.5831
0.2695	2.93184	58.4691	-44.0023	-8.71985	-1.84367	-10.8153	31.3699	31.2489	-11.3585	6.55545	-37.5482	29.5775	-24.6878
0.27	2.93184	38.0443	-23.2151	-29.9784	5.03959	-18.0158	17.5118	10.8685	33.0727	-0.40446	-31.2856	-32.6459	-10.5795
0.2705	2.93184	17.6194	-2.42798	-15.806	18.8061	-10.8153	-10.2044	4.07498	-26.169	6.55545	6.28951	8.83636	-10.5795
0.271	-17.8553	24.4277	11.4301	5.45249	11.9228	-3.61485	10.5827	17.6619	-33.5742	13.5154	-25.0231	8.83636	-3.52528
0.2715	-24.7843	-9.61369	11.4301	-37.0645	-15.6102	-18.0158	-3.27536	-2.7185	3.45188	34.3951	6.28951	-39.5597	17.6373
0.272	2.93184	-30.0385	-2.42798	-22.8922	-22.4935	-10.8153	-3.27536	24.4554	-18.7638	-14.3243	-6.23554	8.83636	38.7998
0.2725	-24.7843	-2.80541	-2.42798	47.9695	-22.4935	25.187	31.3699	17.6619	-11.3585	-21.2842	0.0269811	-4.99108	-17.6336
0.273	-10.9262	4.00287	4.50107	-22.8922	-8.72693	-18.0158	17.5118	10.8685	-11.3585	13.5154	-18.7606	22.6638	-3.52528
0.2735	-10.9262	-9.61369	18.3592	-8.71985	18.8061	10.7861	-17.1335	24.4554	3.45188	-0.40446	0.0269811	22.6638	-17.6336
0.274	-3.9972	4.00287	4.50107	-15.806	-1.84367	-3.61485	-10.2044	17.6619	-40.9794	6.55545	0.0269811	15.7501	-3.52528
0.2745	-3.9972	-9.61369	4.50107	-8.71985	25.6894	-25.2162	3.65369	-16.3055	-3.95333	-0.40446	-12.4981	15.7501	3.5289
0.275	2.93184	31.236	-30.1442	5.45249	-8.72693	10.7861	17.5118	-16.3055	-3.95333	20.4753	6.28951	1.92264	-24.6878
0.2755	2.93184	-36.8468	4.50107	-15.806	-8.72693	10.7861	-17.1335	-9.51198	25.6675	27.4352	-6.23554	-11.9048	17.6373
0.276	-3.9972	-16.422	4.50107	19.6248	-1.84367	-10.8153	3.65369	-9.51198	-18.7638	20.4753	18.8146	-39.5597	3.5289
0.2765	-10.9262	-9.61369	18.3592	-8.71985	-1.84367	-10.8153	-3.27536	-9.51198	3.45188	34.3951	37.6021	43.4049	52.9081
0.277	2.93184	4.00287	25.2882	33.7972	32.5726	-25.2162	-30.9915	-16.3055	33.0727	27.4352	25.0771	-18.8185	3.5289
0.2775	-45.5715	17.6194	4.50107	-22.8922	-8.72693	3.58561	-17.1335	4.07498	25.6675	-14.3243	12.552	36.4912	-10.5795
0.278	2.93184	-43.6551	-16.2861	19.6248	-56.9097	-25.2162	-24.0625	-57.0663	18.2623	34.3951	6.28951	-25.7322	10.5831
0.2785	-38.6424	-30.0385	4.50107	26.711	-15.6102	25.187	17.5118	-2.7185	25.6675	13.5154	12.552	36.4912	-17.6336
0.279	23.719	-16.422	39.1463	-1.63368	-36.26	-39.6172	17.5118	-29.8924	-18.7638	27.4352	25.0771	15.7501	-3.52528
0.2795	-10.9262	-23.2302	18.3592	5.45249	18.8061	10.7861	17.5118	31.2489	18.2623	-0.40446	6.28951	-4.99108	31.7456
0.28	-24.7843	31.236	4.50107	-1.63368	32.5726	-10.8153	-17.1335	-36.6859	-40.9794	20.4753	-25.0231	8.83636	-17.6336
0.2805	2.93184	-30.0385	4.50107	12.5387	25.6894	3.58561	17.5118	-36.6859	-3.95333	34.3951	-6.23554	-11.9048	-17.6336
0.281	2.93184	4.00287	-9.35703	-1.63368	-1.84367	-10.8153	3.65369	24.4554	25.6675	6.55545	12.552	1.92264	-3.52528
0.2815	-17.8553	-16.422	18.3592	-8.71985	39.4559	-3.61485	-24.0625	24.4554	-3.95333	13.5154	-31.2856	-32.6459	-3.52528
0.282	-59.4296	4.00287	-30.1442	26.711	-36.26	3.58561	-17.1335	38.0424	18.2623	13.5154	0.0269811	-11.9048	38.7998
0.2825	-31.7134	38.0443	-2.42798	5.45249	-8.72693	17.9865	-17.1335	-36.6859	-26.169	-14.3243	0.0269811	-39.5597	24.6914
0.283	-3.9972	-16.422	-9.35703	-22.8922	11.9228	17.9865	17.5118	-2.7185	3.45188	-0.40446	-43.8107	43.4049	-17.6336
0.2835	-10.9262	38.0443	18.3592	5.45249	11.9228	32.3875	17.5118	10.8685	25.6675	34.3951	6.28951	8.83636	59.9623
0.284	-3.9972	44.8525	-2.42798	-8.71985	25.6894	17.9865	-3.27536	4.07498	18.2623	13.5154	18.8146	1.92264	38.7998
0.2845	-24.7843	-30.0385	4.50107	5.45249	-1.84367	-3.61485	3.65369	31.2489	-18.7638	6.55545	-37.5482	8.83636	-17.6336
0.285	2.93184	-2.80541	46.0753	19.6248	-8.72693	-10.8153	-3.27536	10.8685	3.45188	-7.36437	-56.3357	-25.7322	-81.1212
0.2855	-31.7134	-23.2302	18.3592	-37.0645	-15.6102	53.9888	38.2989	51.6293	-26.169	-0.40446	-25.0231	15.7501	17.6373
0.286	-24.7843	-23.2302	4.50107	-1.63368	46.3391	17.9865	10.5827	17.6619	25.6675	6.55545	18.8146	8.83636	10.5831
0.2865	-3.9972	17.6194	46.0753	-22.8922	-15.6102	17.9865	-3.27536	24.4554	-26.169	-35.204	-12.4981	-4.99108	10.5831
0.287	-3.9972	-9.61369	4.50107	-1.63368	-15.6102	-3.61485	-30.9915	10.8685	18.2623	34.3951	0.0269811	-11.9048	10.5831
0.2875	2.93184	17.6194	32.2173	12.5387	-1.84367	10.7861	-30.9915	4.07498	-3.95333	-21.2842	25.0771	-25.7322	24.6914
0.288	2.93184	31.236	-2.42798	-15.806	-29.3767	-18.0158	-17.1335	-23.0989	18.2623	20.4753	-25.0231	8.83636	17.6373
0.2885	-38.6424	-2.80541	18.3592	-8.71985	-29.3767	-18.0158	-24.0625	-2.7185	25.6675	6.55545	18.8146	-18.8185	17.6373
0.289	-3.9972	-16.422	11.4301	-22.8922	18.8061	10.7861	-10.2044	-16.3055	-3.95333	27.4352	6.28951	15.7501	-17.6336
0.2895	2.93184	-2.80541	-9.35703	-1.63368	5.03959	-18.0158	-17.1335	-2.7185	-18.7638	41.355	0.0269811	-4.99108	-10.5795
0.29	-3.9972	-2.80541	25.2882	-1.63368	-8.72693	3.58561	-3.27536	-2.7185	-48.3846	6.55545	12.552	36.4912	-45.8503
0.2905	2.93184	-2.80541	11.4301	-15.806	5.03959	-3.61485	-10.2044	-16.3055	-18.7638	-35.204	-12.4981	8.83636	10.5831
0.291	-3.9972	-30.0385	-23.2151	-1.63368	18.8061	17.9865	10.5827	17.6619	3.45188	20.4753	-6.23554	-25.7322	24.6914
0.2915	37.5771	-50.4634	-2.42798	5.45249	-36.26	-82.8199	52.157	-2.7185	25.6675	6.55545	0.0269811	15.7501	-31.742
0.292	-10.9262	-50.4634	-37.0732	-8.71985	18.8061	-10.8153	31.3699	4.07498	40.478	6.55545	18.8146	1.92264	45.854
0.2925	16.7899	-30.0385	-2.42798	-8.71985	18.8061	3.58561	10.5827	-29.8924	33.0727	41.355	12.552	29.5775	17.6373
0.293	-17.8553	31.236	-2.42798	-1.63368	-22.4935	10.7861	-10.2044	4.07498	40.478	20.4753	-12.4981	15.7501	17.6373
0.2935	-17.8553	-16.422	25.2882	-15.806	11.9228	-10.8153	3.65369	-16.3055	40.478	20.4753	25.0771	8.83636	-10.5795
0.294	-31.7134	-43.6551	-16.2861	5.45249	-50.0265	3.58561	-10.2044	-16.3055	-18.7638	13.5154	-31.2856	36.4912	24.6914
0.2945	23.719	4.00287	18.3592	-22.8922	-29.3767	10.7861	-24.0625	-16.3055	18.2623	-21.2842	0.0269811	-11.9048	38.7998
0.295	9.86089	-16.422	-9.35703	47.9695	-29.3767	17.9865	-30.9915	10.8685	3.45188	6.55545	-18.7606	-25.7322	10.5831
0.2955	-38.6424	-9.61369	18.3592	5.45249	-15.6102	25.187	17.5118	-2.7185	25.6675	13.5154	12.552	-25.7322	-59.9587
0.296	-24.7843	-16.422	-2.42798	19.6248	-8.72693	-18.0158	-3.27536	-9.51198	18.2623	-14.3243	6.28951	-39.5597	-10.5795
0.2965	2.93184	24.4277	18.3592	-8.71985	18.8061	10.7861	-3.27536	10.8685	3.45188	34.3951	-6.23554	36.4912	3.5289
0.297	-10.9262	-9.61369	-2.42798	-15.806	5.03959	10.7861	-3.27536	-2.7185	-3.95333	6.55545	12.552	-32.6459	-10.5795
0.2975	-10.9262	-30.0385	-16.2861	-15.806	25.6894	32.3875	-10.2044	10.8685	25.6675	-0.40446	18.8146	-4.99108	-24.6878
0.298	-10.9262	-36.8468	-2.42798	-22.8922	32.5726	17.9865	-3.27536	-23.0989	25.6675	-7.36437	6.28951	-39.5597	-31.742
0.2985	-24.7843	-9.61369	-2.42798	-15.806	11.9228	3.58561	10.5827	-29.8924	-3.95333	6.55545	31.3396	-25.7322	3.5289
0.299	-59.4296	-16.422	-9.35703	-22.8922	-29.3767	17.9865	24.4408	4.07498	25.6675	27.4352	-25.0231	-4.99108	24.6914
0.2995	-10.9262	-9.61369	39.1463	-15.806	5.03959	-3.61485	10.5827	4.07498	40.478	-7.36437	-37.5482	1.92264	45.854
0.3	9.86089	-36.8468	4.50107	19.6248	-8.72693	10.7861	3.65369	-16.3055	-3.95333	-21.2842	-12.4981	-18.8185	31.7456
0.3005	-3.9972	24.4277	46.0753	33.7972	-22.4935	-3.61485	3.65369	17.6619	-3.95333	34.3951	-18.7606	-11.9048	-3.52528
0.301	-38.6424	-36.8468	-16.2861	-8.71985	-15.6102	25.187	-3.27536	-36.6859	-11.3585	-0.40446	-12.4981	-11.9048	17.6373
0.3015	-10.9262	-16.422	-23.2151	12.5387	18.8061	-3.61485	3.65369	-2.7185	18.2623	20.4753	31.3396	-11.9048	-3.52528
0.302	-10.9262	4.00287	32.2173	33.7972	-29.3767	-25.2162	45.228	10.8685	-11.3585	-14.3243	-12.4981	-46.4734	-24.6878
0.3025	2.93184	4.00287	-9.35703	26.711	-29.3767	17.9865	59.0861	4.07498	-18.7638	20.4753	12.552	15.7501	-17.6336
0.303	-10.9262	-36.8468	4.50107	-8.71985	-22.4935	-32.4167	10.5827	-9.51198	3.45188	-0.40446	12.552	-25.7322	17.6373
0.3035	37.5771	17.6194	11.4301	40.8833	11.9228	-25.2162	17.5118	10.8685	-26.169	6.55545	-6.23554	-18.8185	3.5289
0.304	2.93184	4.00287	4.50107	12.5387	-15.6102	-3.61485	10.5827	10.8685	25.6675	-35.204	0.0269811	-4.99108	24.6914
0.3045	-3.9972	-16.422	-16.2861	26.711	-8.72693	-3.61485	31.3699	17.6619	-26.169	41.355	-18.7606	-11.9048	3.5289
0.305	16.7899	-23.2302	-9.35703	5.45249	18.8061	10.7861	-10.2044	4.07498	18.2623	-7.36437	-18.7606	8.83636	-17.6336
0.3055	9.86089	31.236	11.4301	-1.63368	-22.4935	-10.8153	31.3699	10.8685	-26.169	27.4352	-18.7606	-25.7322	-45.8503
0.306	-24.7843	17.6194	-9.35703	-15.806	-15.6102	10.7861	17.5118	-16.3055	-11.3585	6.55545	-18.7606	-11.9048	-24.6878
0.3065	-31.7134	-9.61369	18.3592	-8.71985	-15.6102	17.9865	3.65369	-9.51198	-18.7638	-35.204	-25.0231	8.83636	-17.6336
0.307	2.93184	31.236	-23.2151	26.711	18.8061	-25.2162	31.3699	10.8685	18.2623	-14.3243	-31.2856	-11.9048	31.7456
0.3075	-24.7843	-2.80541	32.2173	19.6248	-22.4935	25.187	17.5118	4.07498	40.478	27.4352	6.28951	22.6638	24.6914
0.308	16.7899	-30.0385	-16.2861	5.45249	11.9228	3.58561	10.5827	-2.7185	3.45188	-0.40446	-31.2856	15.7501	-38.7962
0.3085	-10.9262	24.4277	18.3592	5.45249	-50.0265	-10.8153	3.65369	-43.4794	18.2623	-0.40446	12.552	22.6638	81.1248
0.309	9.86089	-16.422	18.3592	33.7972	5.03959	-32.4167	31.3699	4.07498	18.2623	-14.3243	-6.23554	-11.9048	3.5289
0.3095	-17.8553	17.6194	-30.1442	5.45249	-1.84367	-39.6172	-17.1335	10.8685	-40.9794	-0.40446	-31.2856	-25.7322	24.6914
0.31	2.93184	17.6194	-9.35703	-1.63368	-8.72693	32.3875	-3.27536	31.2489	-33.5742	6.55545	25.0771	22.6638	17.6373
0.3105	-17.8553	-9.61369	-30.1442	12.5387	-8.72693	-10.8153	17.5118	10.8685	3.45188	13.5154	12.552	29.5775	38.7998
0.311	-45.5715	17.6194	32.2173	19.6248	39.4559	10.7861	17.5118	51.6293	-3.95333	41.355	0.0269811	-25.7322	-24.6878
0.3115	-38.6424	-16.422	32.2173	-1.63368	25.6894	-25.2162	-10.2044	4.07498	-18.7638	6.55545	-18.7606	22.6638	-17.6336
0.312	-17.8553	-16.422	25.2882	-1.63368	18.8061	17.9865	24.4408	4.07498	-18.7638	-7.36437	6.28951	-32.6459	17.6373
0.3125	-10.9262	4.00287	25.2882	33.7972	-22.4935	-18.0158	3.65369	-2.7185	25.6675	13.5154	12.552	1.92264	-10.5795
0.313	30.648	4.00287	-16.2861	5.45249	5.03959	-10.8153	38.2989	-9.51198	-3.95333	-14.3243	-12.4981	8.83636	17.6373
0.3135	-3.9972	4.00287	25.2882	47.9695	5.03959	10.7861	3.65369	17.6619	40.478	-14.3243	18.8146	1.92264	-24.6878
0.314	-3.9972	-16.422	18.3592	12.5387	-1.84367	-18.0158	17.5118	-2.7185	-33.5742	-7.36437	25.0771	1.92264	-3.52528
0.3145	-24.7843	-9.61369	-16.2861	-8.71985	-1.84367	-10.8153	10.5827	4.07498	-33.5742	-7.36437	-31.2856	-4.99108	-17.6336
0.315	-24.7843	-2.80541	-23.2151	-8.71985	11.9228	3.58561	-3.27536	-9.51198	-11.3585	-7.36437	31.3396	-4.99108	3.5289
0.3155	2.93184	-16.422	32.2173	-1.63368	18.8061	25.187	-17.1335	24.4554	-33.5742	-35.204	-6.23554	-25.7322	-3.52528
0.316	-17.8553	-2.80541	25.2882	-22.8922	-15.6102	-3.61485	3.65369	-29.8924	-33.5742	20.4753	-6.23554	-39.5597	38.7998
0.3165	-3.9972	-30.0385	-9.35703	-1.63368	-8.72693	-25.2162	3.65369	-29.8924	-18.7638	-7.36437	12.552	1.92264	10.5831
0.317	16.7899	-36.8468	4.50107	-37.0645	-29.3767	-3.61485	-10.2044	17.6619	25.6675	-0.40446	0.0269811	-39.5597	-38.7962
0.3175	-38.6424	-9.61369	18.3592	-1.63368	-43.1432	-3.61485	-10.2044	24.4554	-11.3585	20.4753	-6.23554	-11.9048	-31.742
0.318	-17.8553	17.6194	-37.0732	40.8833	-29.3767	10.7861	10.5827	31.2489	3.45188	6.55545	25.0771	15.7501	-10.5795
0.3185	-17.8553	-43.6551	-2.42798	-8.71985	-29.3767	-3.61485	10.5827	17.6619	-11.3585	34.3951	0.0269811	1.92264	-24.6878
0.319	2.93184	-9.61369	11.4301	26.711	-1.84367	39.5879	17.5118	-23.0989	-26.169	-21.2842	0.0269811	-32.6459	17.6373
0.3195	-17.8553	-30.0385	-30.1442	19.6248	5.03959	-10.8153	-3.27536	-2.7185	-11.3585	6.55545	6.28951	-4.99108	10.5831
0.32	9.86089	-43.6551	-9.35703	-29.9784	5.03959	3.58561	17.5118	-43.4794	-3.95333	6.55545	-6.23554	1.92264	-17.6336
0.3205	-31.7134	-50.4634	-2.42798	-8.71985	11.9228	17.9865	-10.2044	-43.4794	3.45188	-0.40446	-6.23554	-39.5597	3.5289
0.321	9.86089	-2.80541	25.2882	-8.71985	-29.3767	10.7861	-37.9206	-23.0989	3.45188	13.5154	-12.4981	1.92264	17.6373
0.3215	-17.8553	-16.422	-2.42798	26.711	-8.72693	3.58561	10.5827	17.6619	-11.3585	13.5154	6.28951	15.7501	17.6373
0.322	9.86089	-2.80541	-2.42798	-1.63368	5.03959	-18.0158	3.65369	-16.3055	-33.5742	6.55545	25.0771	1.92264	-10.5795
0.3225	-10.9262	44.8525	4.50107	19.6248	-8.72693	-3.61485	10.5827	-16.3055	25.6675	-0.40446	0.0269811	-18.8185	-17.6336
0.323	-3.9972	4.00287	-16.2861	5.45249	11.9228	-3.61485	24.4408	10.8685	25.6675	13.5154	50.1272	-32.6459	45.854
0.3235	-31.7134	-2.80541	-23.2151	19.6248	-29.3767	-10.8153	17.5118	4.07498	25.6675	-28.2441	6.28951	-25.7322	-10.5795
0.324	-31.7134	-16.422	-16.2861	-8.71985	-15.6102	-25.2162	-30.9915	-2.7185	-40.9794	20.4753	-6.23554	8.83636	45.854
0.3245	-10.9262	17.6194	-2.42798	19.6248	32.5726	25.187	10.5827	-2.7185	-33.5742	-7.36437	-43.8107	-32.6459	-3.52528
0.325	30.648	-9.61369	18.3592	19.6248	-43.1432	-25.2162	24.4408	-9.51198	-26.169	13.5154	-18.7606	-39.5597	-24.6878
0.3255	-17.8553	17.6194	25.2882	5.45249	25.6894	-18.0158	38.2989	-9.51198	-48.3846	13.5154	0.0269811	-11.9048	-38.7962
0.326	-3.9972	17.6194	11.4301	-22.8922	11.9228	3.58561	-3.27536	10.8685	-26.169	6.55545	18.8146	43.4049	3.5289
0.3265	2.93184	-2.80541	18.3592	-1.63368	-43.1432	3.58561	3.65369	-23.0989	-18.7638	6.55545	-6.23554	-25.7322	-3.52528
0.327	16.7899	-23.2302	4.50107	19.6248	-15.6102	53.9888	-3.27536	10.8685	-40.9794	-7.36437	-18.7606	-39.5597	-144.609
0.3275	-24.7843	-30.0385	-23.2151	-15.806	18.8061	10.7861	24.4408	-43.4794	25.6675	-21.2842	-6.23554	-18.8185	52.9081
0.328	-10.9262	-2.80541	-23.2151	-37.0645	-15.6102	10.7861	-17.1335	4.07498	25.6675	6.55545	31.3396	-32.6459	17.6373
0.3285	-10.9262	17.6194	11.4301	-1.63368	5.03959	10.7861	31.3699	4.07498	18.2623	-14.3243	-6.23554	29.5775	-17.6336
0.329	16.7899	-9.61369	-2.42798	12.5387	-1.84367	10.7861	10.5827	4.07498	-11.3585	-21.2842	-6.23554	43.4049	-3.52528
0.3295	2.93184	-30.0385	4.50107	19.6248	5.03959	17.9865	17.5118	4.07498	-26.169	13.5154	-18.7606	15.7501	-17.6336
0.33	-10.9262	-30.0385	4.50107	-15.806	-1.84367	-10.8153	24.4408	-16.3055	-26.169	-21.2842	0.0269811	8.83636	24.6914
0.3305	-17.8553	-2.80541	-9.35703	-8.71985	-8.72693	-32.4167	10.5827	-9.51198	-33.5742	-0.40446	-37.5482	8.83636	-38.7962
0.331	9.86089	-50.4634	32.2173	-1.63368	-15.6102	25.187	-10.2044	-23.0989	-18.7638	-14.3243	-6.23554	1.92264	-10.5795
0.3315	2.93184	-9.61369	-2.42798	-8.71985	-29.3767	3.58561	17.5118	17.6619	-3.95333	-0.40446	-31.2856	-4.99108	3.5289
0.332	-3.9972	17.6194	-9.35703	5.45249	-1.84367	-18.0158	-17.1335	4.07498	-18.7638	-21.2842	-12.4981	-11.9048	-10.5795
0.3325	23.719	-2.80541	-9.35703	-15.806	-1.84367	-10.8153	-24.0625	-9.51198	3.45188	-0.40446	-12.4981	-4.99108	3.5289
0.333	37.5771	4.00287	25.2882	5.45249	-8.72693	-3.61485	-17.1335	4.07498	-3.95333	13.5154	-37.5482	1.92264	-3.52528
0.3335	2.93184	-30.0385	11.4301	19.6248	-15.6102	-18.0158	17.5118	-23.0989	-18.7638	-0.40446	18.8146	-53.3871	3.5289
0.334	16.7899	-9.61369	11.4301	12.5387	-8.72693	-3.61485	-3.27536	-2.7185	-26.169	20.4753	0.0269811	-32.6459	-38.7962
0.3345	16.7899	-23.2302	-9.35703	12.5387	-15.6102	10.7861	10.5827	-23.0989	-3.95333	-0.40446	6.28951	-18.8185	-24.6878
0.335	2.93184	-16.422	25.2882	12.5387	18.8061	17.9865	10.5827	10.8685	-33.5742	-21.2842	-18.7606	-11.9048	-38.7962
0.3355	23.719	-2.80541	-16.2861	12.5387	-1.84367	-25.2162	3.65369	-2.7185	18.2623	6.55545	37.6021	-18.8185	24.6914
0.336	-17.8553	-50.4634	11.4301	-8.71985	5.03959	-10.8153	24.4408	-2.7185	-33.5742	-0.40446	12.552	-4.99108	3.5289
0.3365	23.719	-23.2302	18.3592	-1.63368	-22.4935	-3.61485	3.65369	-16.3055	-18.7638	6.55545	12.552	8.83636	-17.6336
0.337	-24.7843	-16.422	4.50107	-29.9784	5.03959	-3.61485	24.4408	44.8358	-3.95333	-0.40446	-6.23554	-4.99108	-10.5795
0.3375	-24.7843	-9.61369	11.4301	-15.806	-22.4935	-10.8153	10.5827	78.8032	18.2623	-7.36437	6.28951	-25.7322	-24.6878
0.338	-24.7843	-9.61369	-23.2151	-1.63368	-1.84367	25.187	-17.1335	-2.7185	-3.95333	-0.40446	-6.23554	8.83636	-10.5795
0.3385	-31.7134	-23.2302	4.50107	-22.8922	-29.3767	10.7861	10.5827	-2.7185	-3.95333	-42.1639	12.552	-4.99108	-10.5795
0.339	-10.9262	-23.2302	-2.42798	5.45249	-8.72693	10.7861	3.65369	24.4554	-3.95333	6.55545	25.0771	-25.7322	10.5831
0.3395	-31.7134	-9.61369	4.50107	40.8833	18.8061	3.58561	-10.2044	17.6619	40.478	-14.3243	31.3396	-4.99108	-17.6336
0.34	2.93184	31.236	-2.42798	12.5387	11.9228	10.7861	3.65369	-16.3055	-40.9794	-28.2441	0.0269811	-25.7322	-17.6336
0.3405	-17.8553	-30.0385	-23.2151	-1.63368	-22.4935	-3.61485	38.2989	24.4554	18.2623	6.55545	-6.23554	15.7501	-109.338
0.341	-17.8553	24.4277	18.3592	5.45249	-1.84367	25.187	45.228	10.8685	-26.169	-14.3243	43.8647	50.3187	17.6373
0.3415	30.648	-30.0385	-2.42798	26.711	-36.26	-10.8153	38.2989	17.6619	-3.95333	55.2748	-25.0231	36.4912	-24.6878
0.342	-45.5715	4.00287	32.2173	40.8833	-1.84367	3.58561	10.5827	17.6619	33.0727	13.5154	0.0269811	15.7501	38.7998
0.3425	-38.6424	4.00287	18.3592	-15.806	-15.6102	-18.0158	3.65369	-9.51198	-33.5742	34.3951	-6.23554	-11.9048	38.7998
0.343	-10.9262	4.00287	-2.42798	5.45249	18.8061	10.7861	10.5827	38.0424	40.478	34.3951	-6.23554	-53.3871	3.5289
0.3435	2.93184	-30.0385	-16.2861	-1.63368	39.4559	-10.8153	10.5827	10.8685	25.6675	-21.2842	25.0771	15.7501	31.7456
0.344	30.648	-23.2302	-2.42798	19.6248	18.8061	10.7861	10.5827	24.4554	-26.169	-7.36437	25.0771	-18.8185	-17.6336
0.3445	16.7899	-9.61369	18.3592	19.6248	-8.72693	10.7861	17.5118	-2.7185	3.45188	-35.204	0.0269811	-18.8185	-24.6878
0.345	-38.6424	-9.61369	11.4301	5.45249	-8.72693	-39.6172	-10.2044	10.8685	-26.169	-35.204	18.8146	-25.7322	10.5831
0.3455	23.719	17.6194	11.4301	12.5387	-56.9097	-46.8176	-17.1335	31.2489	-26.169	-14.3243	37.6021	-39.5597	-3.52528
0.346	-17.8553	-9.61369	4.50107	-8.71985	-1.84367	-18.0158	3.65369	51.6293	18.2623	-0.40446	-6.23554	-18.8185	17.6373
0.3465	-3.9972	-16.422	4.50107	-37.0645	18.8061	3.58561	24.4408	31.2489	25.6675	13.5154	-6.23554	1.92264	3.5289
0.347	-10.9262	-50.4634	-2.42798	5.45249	25.6894	-61.2185	-30.9915	10.8685	3.45188	6.55545	31.3396	-4.99108	3.5289
0.3475	-3.9972	24.4277	4.50107	-15.806	-8.72693	-18.0158	10.5827	-2.7185	40.478	-0.40446	12.552	-32.6459	-31.742
0.348	-10.9262	-2.80541	-2.42798	12.5387	25.6894	3.58561	-3.27536	38.0424	-26.169	27.4352	0.0269811	-25.7322	-17.6336
0.3485	2.93184	-9.61369	11.4301	-8.71985	18.8061	10.7861	-30.9915	10.8685	-18.7638	6.55545	-6.23554	15.7501	-3.52528
0.349	-24.7843	-9.61369	-9.35703	5.45249	-29.3767	-3.61485	10.5827	-2.7185	-11.3585	-7.36437	-31.2856	15.7501	45.854
0.3495	2.93184	31.236	-37.0732	5.45249	-8.72693	25.187	10.5827	4.07498	18.2623	41.355	0.0269811	-11.9048	24.6914
0.35	-10.9262	-16.422	-23.2151	5.45249	-1.84367	-39.6172	3.65369	10.8685	3.45188	6.55545	-6.23554	-32.6459	-3.52528
0.3505	37.5771	17.6194	11.4301	-1.63368	5.03959	-3.61485	-10.2044	4.07498	-3.95333	-7.36437	12.552	1.92264	-3.52528
0.351	9.86089	-2.80541	18.3592	33.7972	-1.84367	-3.61485	-37.9206	-2.7185	-18.7638	34.3951	0.0269811	15.7501	10.5831
0.3515	-17.8553	-16.422	-9.35703	19.6248	-36.26	17.9865	-24.0625	-9.51198	-3.95333	-7.36437	-18.7606	-4.99108	-3.52528
0.352	23.719	-57.2716	11.4301	-1.63368	-22.4935	17.9865	31.3699	-9.51198	-48.3846	13.5154	25.0771	8.83636	-24.6878
0.3525	2.93184	-30.0385	4.50107	-1.63368	-1.84367	-10.8153	17.5118	-16.3055	-33.5742	-28.2441	18.8146	1.92264	-10.5795
0.353	9.86089	4.00287	11.4301	-29.9784	-1.84367	-3.61485	-3.27536	17.6619	-11.3585	-0.40446	0.0269811	8.83636	-38.7962
0.3535	2.93184	-16.422	-16.2861	-1.63368	-8.72693	10.7861	38.2989	-2.7185	3.45188	-0.40446	0.0269811	-32.6459	-38.7962
0.354	-3.9972	-23.2302	-23.2151	-22.8922	5.03959	-10.8153	10.5827	10.8685	-48.3846	6.55545	-43.8107	15.7501	-17.6336
0.3545	-10.9262	-43.6551	-37.0732	-22.8922	-8.72693	-25.2162	-24.0625	4.07498	18.2623	-28.2441	-37.5482	15.7501	24.6914
0.355	2.93184	-16.422	11.4301	12.5387	-8.72693	-3.61485	3.65369	51.6293	-18.7638	-7.36437	-6.23554	-18.8185	-31.742
0.3555	23.719	4.00287	-30.1442	-29.9784	-1.84367	10.7861	-3.27536	10.8685	3.45188	-14.3243	12.552	8.83636	-31.742
0.356	-52.5005	-30.0385	-30.1442	-44.1507	-22.4935	-68.419	-37.9206	-57.0663	3.45188	-21.2842	12.552	-32.6459	-10.5795
0.3565	-17.8553	4.00287	25.2882	-8.71985	-43.1432	17.9865	-10.2044	-16.3055	-11.3585	-28.2441	-31.2856	-4.99108	10.5831
0.357	2.93184	4.00287	18.3592	12.5387	-8.72693	25.187	17.5118	-29.8924	3.45188	-42.1639	-25.0231	-39.5597	-52.9045
0.3575	-10.9262	4.00287	18.3592	12.5387	-1.84367	-10.8153	17.5118	4.07498	-33.5742	41.355	6.28951	22.6638	-3.52528
0.358	9.86089	-9.61369	18.3592	-15.806	-8.72693	-10.8153	-10.2044	24.4554	-26.169	27.4352	6.28951	36.4912	-24.6878
0.3585	16.7899	-9.61369	-9.35703	-8.71985	11.9228	-10.8153	31.3699	17.6619	3.45188	13.5154	-6.23554	-11.9048	52.9081
0.359	-24.7843	-16.422	-2.42798	12.5387	-8.72693	-32.4167	-3.27536	10.8685	-33.5742	-14.3243	31.3396	-53.3871	109.342
0.3595	-3.9972	-9.61369	-2.42798	-15.806	-22.4935	3.58561	-3.27536	-2.7185	-26.169	6.55545	6.28951	15.7501	24.6914
0.36	-17.8553	17.6194	-2.42798	26.711	-29.3767	-10.8153	-3.27536	-9.51198	-11.3585	13.5154	-6.23554	-18.8185	24.6914
0.3605	23.719	-23.2302	18.3592	12.5387	-22.4935	-10.8153	3.65369	-23.0989	-11.3585	13.5154	12.552	22.6638	3.5289
0.361	16.7899	17.6194	-16.2861	-8.71985	-8.72693	3.58561	17.5118	10.8685	-48.3846	-14.3243	31.3396	15.7501	10.5831
0.3615	-10.9262	4.00287	-9.35703	12.5387	-22.4935	-10.8153	17.5118	-2.7185	-48.3846	13.5154	6.28951	22.6638	-24.6878
0.362	9.86089	4.00287	4.50107	26.711	-8.72693	-32.4167	10.5827	10.8685	3.45188	6.55545	18.8146	1.92264	-3.52528
0.3625	2.93184	-9.61369	11.4301	-8.71985	-15.6102	-10.8153	17.5118	-2.7185	18.2623	-21.2842	0.0269811	15.7501	31.7456
0.363	-17.8553	-16.422	-2.42798	12.5387	39.4559	-39.6172	3.65369	4.07498	-33.5742	20.4753	12.552	22.6638	10.5831
0.3635	-24.7843	-30.0385	39.1463	5.45249	5.03959	-3.61485	3.65369	4.07498	-26.169	-21.2842	-6.23554	8.83636	-17.6336
0.364	-3.9972	-23.2302	-9.35703	12.5387	18.8061	17.9865	10.5827	24.4554	-18.7638	34.3951	25.0771	43.4049	-10.5795
0.3645	-17.8553	-2.80541	-2.42798	19.6248	-15.6102	-3.61485	3.65369	24.4554	-11.3585	20.4753	12.552	29.5775	3.5289
0.365	9.86089	-2.80541	-16.2861	-22.8922	-22.4935	3.58561	10.5827	44.8358	-18.7638	-7.36437	12.552	-18.8185	-10.5795
0.3655	16.7899	-16.422	-30.1442	-15.806	-8.72693	25.187	17.5118	10.8685	3.45188	13.5154	0.0269811	-4.99108	17.6373
0.366	-38.6424	24.4277	-16.2861	-1.63368	25.6894	10.7861	38.2989	17.6619	-3.95333	6.55545	-25.0231	-25.7322	31.7456
0.3665	16.7899	-23.2302	4.50107	5.45249	5.03959	-18.0158	-3.27536	31.2489	-11.3585	-35.204	-6.23554	8.83636	52.9081
0.367	23.719	-9.61369	18.3592	-1.63368	5.03959	-18.0158	-3.27536	24.4554	-11.3585	-28.2441	-12.4981	1.92264	-3.52528
0.3675	-10.9262	38.0443	4.50107	-1.63368	-22.4935	-39.6172	-30.9915	44.8358	18.2623	20.4753	25.0771	22.6638	52.9081
0.368	-24.7843	17.6194	-23.2151	5.45249	5.03959	32.3875	-10.2044	4.07498	18.2623	-7.36437	25.0771	-18.8185	-3.52528
0.3685	-3.9972	-50.4634	25.2882	12.5387	18.8061	-18.0158	31.3699	-2.7185	-11.3585	-14.3243	-31.2856	-11.9048	10.5831
0.369	-3.9972	-9.61369	-2.42798	-22.8922	11.9228	-10.8153	-10.2044	24.4554	25.6675	-7.36437	12.552	22.6638	-3.52528
0.3695	-3.9972	-16.422	-9.35703	5.45249	-1.84367	-3.61485	-10.2044	10.8685	-11.3585	-7.36437	-37.5482	-18.8185	3.5289
0.37	-31.7134	-2.80541	4.50107	26.711	53.2224	-3.61485	-10.2044	17.6619	-55.7898	27.4352	-25.0231	-4.99108	-3.52528
0.3705	-24.7843	-9.61369	-16.2861	-22.8922	-56.9097	-32.4167	-17.1335	-23.0989	-3.95333	20.4753	-6.23554	-4.99108	31.7456
0.371	2.93184	-16.422	-9.35703	-29.9784	-22.4935	-32.4167	3.65369	4.07498	18.2623	-49.1238	6.28951	-11.9048	-3.52528
0.3715	23.719	-2.80541	11.4301	-1.63368	18.8061	3.58561	17.5118	31.2489	-3.95333	-7.36437	31.3396	-4.99108	3.5289
0.372	37.5771	-30.0385	32.2173	26.711	-36.26	-32.4167	24.4408	-9.51198	18.2623	-0.40446	25.0771	-32.6459	3.5289
0.3725	16.7899	-23.2302	-2.42798	-15.806	5.03959	32.3875	3.65369	17.6619	-48.3846	-28.2441	12.552	-4.99108	-45.8503
0.373	-10.9262	-16.422	-9.35703	-1.63368	5.03959	25.187	-3.27536	10.8685	18.2623	13.5154	-18.7606	1.92264	-3.52528
0.3735	2.93184	4.00287	11.4301	5.45249	-43.1432	3.58561	-37.9206	10.8685	3.45188	27.4352	12.552	15.7501	-3.52528
0.374	-31.7134	-9.61369	-23.2151	-1.63368	-29.3767	-10.8153	-72.5658	4.07498	3.45188	27.4352	-6.23554	8.83636	31.7456
0.3745	16.7899	4.00287	-9.35703	-1.63368	-8.72693	25.187	3.65369	-50.2729	-48.3846	20.4753	37.6021	8.83636	-3.52528
0.375	-24.7843	-16.422	25.2882	-1.63368	5.03959	46.7884	-10.2044	10.8685	-26.169	-0.40446	-6.23554	1.92264	17.6373
0.3755	2.93184	-30.0385	4.50107	5.45249	5.03959	-3.61485	-17.1335	31.2489	18.2623	-28.2441	-25.0231	-4.99108	31.7456
0.376	16.7899	-16.422	4.50107	-8.71985	5.03959	-3.61485	10.5827	-2.7185	-26.169	6.55545	6.28951	-46.4734	31.7456
0.3765	-31.7134	-9.61369	4.50107	12.5387	-15.6102	-3.61485	17.5118	-2.7185	25.6675	-0.40446	0.0269811	8.83636	24.6914
0.377	30.648	-16.422	18.3592	5.45249	-36.26	-18.0158	-17.1335	-9.51198	-26.169	-0.40446	6.28951	-18.8185	24.6914
0.3775	9.86089	-9.61369	-37.0732	5.45249	5.03959	-18.0158	10.5827	4.07498	25.6675	6.55545	43.8647	43.4049	208.1
0.378	-17.8553	-16.422	-2.42798	-8.71985	5.03959	-3.61485	-37.9206	24.4554	-3.95333	13.5154	12.552	-25.7322	10.5831
0.3785	-3.9972	-30.0385	32.2173	-37.0645	-43.1432	-18.0158	-3.27536	31.2489	3.45188	13.5154	-18.7606	15.7501	10.5831
0.379	2.93184	-9.61369	-9.35703	26.711	5.03959	3.58561	10.5827	24.4554	25.6675	-14.3243	-12.4981	-4.99108	31.7456
0.3795	-24.7843	-36.8468	-2.42798	-1.63368	-1.84367	10.7861	-24.0625	17.6619	25.6675	-0.40446	25.0771	8.83636	24.6914
0.38	30.648	-57.2716	18.3592	-37.0645	-36.26	-3.61485	-30.9915	4.07498	33.0727	13.5154	-31.2856	15.7501	3.5289
0.3805	23.719	-9.61369	18.3592	5.45249	5.03959	10.7861	-10.2044	4.07498	-33.5742	-0.40446	31.3396	-4.99108	-17.6336
0.381	-3.9972	-2.80541	-9.35703	5.45249	25.6894	-46.8176	-10.2044	17.6619	-48.3846	-21.2842	-18.7606	-18.8185	-24.6878
0.3815	23.719	31.236	32.2173	55.0557	25.6894	53.9888	31.3699	17.6619	3.45188	-7.36437	-12.4981	1.92264	24.6914
0.382	-3.9972	-43.6551	-16.2861	12.5387	-1.84367	10.7861	-3.27536	-2.7185	-18.7638	-28.2441	0.0269811	8.83636	3.5289
0.3825	-52.5005	-30.0385	4.50107	-15.806	-8.72693	17.9865	-24.0625	31.2489	40.478	-21.2842	0.0269811	-53.3871	-31.742
0.383	-17.8553	-16.422	-16.2861	12.5387	-8.72693	-32.4167	17.5118	-16.3055	25.6675	-14.3243	31.3396	8.83636	-10.5795
0.3835	-3.9972	-9.61369	-9.35703	-1.63368	11.9228	3.58561	10.5827	-2.7185	18.2623	-0.40446	-12.4981	-46.4734	-3.52528
0.384	2.93184	-9.61369	-16.2861	12.5387	46.3391	25.187	-3.27536	-9.51198	-3.95333	-21.2842	12.552	22.6638	24.6914
0.3845	9.86089	-23.2302	-2.42798	-44.1507	-15.6102	-18.0158	-58.7077	-2.7185	25.6675	-21.2842	31.3396	15.7501	74.0707
0.385	2.93184	-9.61369	-9.35703	5.45249	5.03959	-18.0158	-3.27536	24.4554	-3.95333	-7.36437	31.3396	1.92264	31.7456
0.3855	-17.8553	4.00287	-2.42798	33.7972	46.3391	10.7861	-17.1335	4.07498	-18.7638	-63.0437	12.552	8.83636	38.7998
0.386	9.86089	-16.422	18.3592	-8.71985	-29.3767	-18.0158	-3.27536	4.07498	-18.7638	13.5154	31.3396	22.6638	31.7456
0.3865	-10.9262	-16.422	-16.2861	12.5387	11.9228	10.7861	24.4408	17.6619	-26.169	6.55545	25.0771	-4.99108	-3.52528
0.387	-10.9262	-9.61369	-30.1442	-1.63368	-1.84367	17.9865	10.5827	10.8685	-11.3585	-35.204	-31.2856	-46.4734	-31.742
0.3875	-3.9972	-16.422	-23.2151	12.5387	-1.84367	46.7884	24.4408	10.8685	-26.169	-7.36437	6.28951	15.7501	-17.6336
0.388	-10.9262	4.00287	-16.2861	5.45249	-8.72693	17.9865	-30.9915	-2.7185	3.45188	-0.40446	0.0269811	8.83636	24.6914
0.3885	16.7899	-9.61369	18.3592	5.45249	-8.72693	10.7861	-10.2044	4.07498	-33.5742	-0.40446	-25.0231	-11.9048	-3.52528
0.389	23.719	-43.6551	-23.2151	-8.71985	-1.84367	10.7861	3.65369	-2.7185	33.0727	13.5154	-6.23554	36.4912	-31.742
0.3895	-3.9972	-23.2302	4.50107	-1.63368	-1.84367	-3.61485	-30.9915	31.2489	25.6675	-0.40446	-37.5482	1.92264	45.854
0.39	16.7899	-50.4634	-9.35703	-1.63368	-15.6102	-3.61485	3.65369	-9.51198	-33.5742	-0.40446	12.552	-25.7322	-17.6336
0.3905	-3.9972	-9.61369	-16.2861	-8.71985	-29.3767	25.187	-10.2044	-23.0989	-3.95333	-28.2441	-6.23554	15.7501	-10.5795
0.391	-24.7843	4.00287	-9.35703	5.45249	5.03959	-3.61485	-10.2044	17.6619	-3.95333	-0.40446	0.0269811	15.7501	-3.52528
0.3915	-3.9972	-2.80541	-23.2151	-8.71985	-1.84367	-18.0158	-10.2044	-9.51198	3.45188	13.5154	6.28951	-4.99108	17.6373
0.392	-17.8553	-9.61369	-16.2861	5.45249	5.03959	10.7861	-3.27536	-2.7185	-3.95333	-28.2441	6.28951	-32.6459	-3.52528
0.3925	2.93184	-9.61369	-23.2151	-8.71985	11.9228	-3.61485	-10.2044	10.8685	25.6675	27.4352	0.0269811	-4.99108	24.6914
0.393	-3.9972	4.00287	4.50107	47.9695	11.9228	-10.8153	-17.1335	4.07498	40.478	13.5154	31.3396	-32.6459	-45.8503
0.3935	-24.7843	17.6194	-16.2861	-8.71985	5.03959	3.58561	-37.9206	31.2489	40.478	-14.3243	6.28951	8.83636	-38.7962
0.394	-17.8553	17.6194	-9.35703	47.9695	-43.1432	10.7861	31.3699	17.6619	3.45188	-0.40446	0.0269811	8.83636	-10.5795
0.3945	-10.9262	-30.0385	-30.1442	-8.71985	-29.3767	10.7861	-3.27536	24.4554	-48.3846	13.5154	25.0771	22.6638	3.5289
0.395	2.93184	-2.80541	-16.2861	5.45249	-29.3767	-10.8153	-24.0625	-23.0989	25.6675	-0.40446	-12.4981	8.83636	-17.6336
0.3955	-3.9972	38.0443	11.4301	5.45249	-29.3767	-25.2162	-10.2044	-9.51198	-26.169	6.55545	12.552	-25.7322	3.5289
0.396	-24.7843	-9.61369	-2.42798	-8.71985	-15.6102	-32.4167	17.5118	4.07498	33.0727	20.4753	6.28951	22.6638	-74.067
0.3965	2.93184	-36.8468	-9.35703	5.45249	-29.3767	-3.61485	-24.0625	38.0424	3.45188	-28.2441	18.8146	-4.99108	10.5831
0.397	2.93184	17.6194	11.4301	19.6248	-36.26	3.58561	-10.2044	4.07498	3.45188	20.4753	-12.4981	-4.99108	3.5289
0.3975	-17.8553	-30.0385	-16.2861	-29.9784	-8.72693	17.9865	-30.9915	24.4554	-26.169	48.3149	-6.23554	8.83636	10.5831
0.398	-24.7843	-9.61369	-2.42798	47.9695	18.8061	17.9865	-17.1335	10.8685	33.0727	6.55545	-31.2856	-4.99108	24.6914
0.3985	16.7899	31.236	39.1463	-8.71985	-22.4935	-25.2162	10.5827	31.2489	-26.169	-7.36437	-6.23554	15.7501	-17.6336
0.399	-3.9972	-30.0385	-23.2151	19.6248	5.03959	-18.0158	-3.27536	4.07498	-18.7638	13.5154	12.552	-25.7322	-10.5795
0.3995	-24.7843	-2.80541	-2.42798	47.9695	-15.6102	25.187	3.65369	-29.8924	3.45188	-21.2842	0.0269811	-39.5597	-38.7962
0.4	23.719	-2.80541	32.2173	-8.71985	-15.6102	-10.8153	-10.2044	31.2489	-18.7638	20.4753	6.28951	-4.99108	17.6373
0.4005	-3.9972	4.00287	-2.42798	12.5387	-1.84367	3.58561	10.5827	-2.7185	3.45188	6.55545	25.0771	-11.9048	-24.6878
0.401	23.719	-23.2302	11.4301	33.7972	11.9228	-18.0158	-24.0625	-23.0989	25.6675	-7.36437	31.3396	-39.5597	24.6914
0.4015	-38.6424	-30.0385	18.3592	12.5387	-15.6102	32.3875	-3.27536	-2.7185	18.2623	-14.3243	-18.7606	36.4912	-3.52528
0.402	-10.9262	4.00287	-16.2861	19.6248	-8.72693	-3.61485	3.65369	31.2489	-11.3585	-7.36437	0.0269811	1.92264	17.6373
0.4025	-17.8553	-9.61369	25.2882	-22.8922	-1.84367	-3.61485	10.5827	-9.51198	25.6675	-0.40446	18.8146	1.92264	10.5831
0.403	2.93184	4.00287	11.4301	19.6248	-43.1432	-18.0158	-17.1335	-9.51198	40.478	27.4352	25.0771	-25.7322	3.5289
0.4035	-3.9972	-23.2302	-9.35703	-37.0645	5.03959	25.187	-3.27536	-9.51198	-11.3585	-7.36437	6.28951	29.5775	-3.52528
0.404	-52.5005	-16.422	18.3592	12.5387	-8.72693	-3.61485	-3.27536	31.2489	3.45188	20.4753	12.552	15.7501	-17.6336
0.4045	2.93184	-57.2716	-9.35703	-22.8922	-1.84367	-3.61485	-10.2044	-2.7185	3.45188	20.4753	-6.23554	22.6638	3.5289
0.405	-10.9262	-9.61369	4.50107	5.45249	-8.72693	-3.61485	-10.2044	4.07498	3.45188	-28.2441	0.0269811	8.83636	10.5831
0.4055	-45.5715	4.00287	18.3592	26.711	-1.84367	-18.0158	24.4408	-23.0989	40.478	34.3951	-25.0231	1.92264	24.6914
0.406	16.7899	-50.4634	-2.42798	-15.806	-8.72693	-18.0158	10.5827	17.6619	25.6675	48.3149	0.0269811	-11.9048	-3.52528
0.4065	-17.8553	-16.422	11.4301	-37.0645	11.9228	-25.2162	-3.27536	-16.3055	25.6675	-14.3243	18.8146	-11.9048	-3.52528
0.407	16.7899	-43.6551	-2.42798	-37.0645	-15.6102	17.9865	-17.1335	-2.7185	-33.5742	20.4753	12.552	-18.8185	-3.52528
0.4075	-17.8553	31.236	-2.42798	-22.8922	11.9228	25.187	45.228	24.4554	18.2623	27.4352	0.0269811	22.6638	17.6373
0.408	-17.8553	4.00287	25.2882	26.711	5.03959	-10.8153	3.65369	4.07498	18.2623	6.55545	12.552	-4.99108	-24.6878
0.4085	-3.9972	17.6194	11.4301	-1.63368	53.2224	3.58561	-30.9915	10.8685	18.2623	13.5154	12.552	-11.9048	-10.5795
0.409	2.93184	-23.2302	-9.35703	-1.63368	11.9228	25.187	-3.27536	-2.7185	-33.5742	-14.3243	-6.23554	22.6638	3.5289
0.4095	-3.9972	4.00287	-9.35703	-1.63368	-1.84367	10.7861	3.65369	31.2489	62.6936	69.1946	25.0771	15.7501	-59.9587
0.41	-10.9262	24.4277	-9.35703	33.7972	-8.72693	-10.8153	31.3699	31.2489	-3.95333	-0.40446	0.0269811	-18.8185	-17.6336
0.4105	-38.6424	-30.0385	-9.35703	-29.9784	-22.4935	-3.61485	-3.27536	-16.3055	-3.95333	41.355	37.6021	43.4049	17.6373
0.411	16.7899	-9.61369	11.4301	19.6248	11.9228	3.58561	3.65369	-2.7185	-18.7638	20.4753	0.0269811	15.7501	-10.5795
0.4115	-10.9262	-23.2302	-2.42798	-15.806	-8.72693	3.58561	-17.1335	-23.0989	25.6675	-7.36437	0.0269811	15.7501	-45.8503
0.412	16.7899	44.8525	11.4301	-37.0645	-8.72693	-10.8153	3.65369	4.07498	-3.95333	-14.3243	-18.7606	-11.9048	-45.8503
0.4125	-24.7843	-16.422	4.50107	5.45249	-15.6102	3.58561	17.5118	-2.7185	62.6936	20.4753	0.0269811	8.83636	-10.5795
0.413	9.86089	24.4277	-16.2861	-15.806	-29.3767	3.58561	-24.0625	4.07498	-33.5742	-7.36437	12.552	-18.8185	3.5289
0.4135	30.648	-16.422	18.3592	-15.806	32.5726	-3.61485	17.5118	17.6619	40.478	13.5154	0.0269811	-11.9048	-10.5795
0.414	-3.9972	4.00287	-30.1442	-1.63368	25.6894	3.58561	3.65369	58.4228	-3.95333	6.55545	25.0771	-4.99108	3.5289
0.4145	9.86089	4.00287	-23.2151	-1.63368	5.03959	3.58561	3.65369	-16.3055	18.2623	13.5154	31.3396	1.92264	10.5831
0.415	30.648	38.0443	-2.42798	-8.71985	-36.26	-18.0158	-37.9206	-2.7185	33.0727	-28.2441	18.8146	15.7501	17.6373
0.4155	-10.9262	-16.422	4.50107	5.45249	-63.793	-3.61485	-10.2044	-9.51198	3.45188	-0.40446	-25.0231	36.4912	-3.52528
0.416	-24.7843	-36.8468	-2.42798	-37.0645	11.9228	10.7861	3.65369	-9.51198	55.2884	34.3951	43.8647	43.4049	52.9081
0.4165	30.648	-2.80541	-2.42798	5.45249	11.9228	-3.61485	3.65369	-23.0989	18.2623	13.5154	0.0269811	8.83636	3.5289
0.417	23.719	-30.0385	32.2173	-29.9784	-22.4935	3.58561	-24.0625	-9.51198	33.0727	41.355	0.0269811	1.92264	31.7456
0.4175	-10.9262	4.00287	11.4301	-22.8922	-50.0265	10.7861	-3.27536	-16.3055	-18.7638	-0.40446	18.8146	8.83636	17.6373
0.418	9.86089	24.4277	18.3592	-1.63368	-1.84367	-25.2162	3.65369	-23.0989	25.6675	-7.36437	18.8146	-39.5597	17.6373
0.4185	2.93184	24.4277	4.50107	5.45249	-22.4935	-25.2162	24.4408	24.4554	33.0727	-0.40446	-12.4981	15.7501	-10.5795
0.419	2.93184	-16.422	-23.2151	19.6248	25.6894	3.58561	17.5118	31.2489	18.2623	27.4352	6.28951	-32.6459	-3.52528
0.4195	-24.7843	4.00287	18.3592	-8.71985	-1.84367	3.58561	3.65369	-2.7185	-18.7638	6.55545	12.552	22.6638	-17.6336
0.42	-17.8553	17.6194	4.50107	55.0557	46.3391	-25.2162	-3.27536	17.6619	3.45188	-0.40446	-25.0231	-11.9048	10.5831
0.4205	-17.8553	-9.61369	-9.35703	5.45249	-8.72693	3.58561	-24.0625	-23.0989	33.0727	-7.36437	43.8647	-11.9048	-10.5795
0.421	-10.9262	-30.0385	11.4301	-29.9784	18.8061	3.58561	-30.9915	4.07498	18.2623	-0.40446	0.0269811	-32.6459	-24.6878
0.4215	16.7899	4.00287	11.4301	26.711	-1.84367	-3.61485	-3.27536	-9.51198	-11.3585	-0.40446	0.0269811	-32.6459	17.6373
0.422	9.86089	-9.61369	-2.42798	-1.63368	-22.4935	3.58561	17.5118	38.0424	18.2623	6.55545	18.8146	-11.9048	3.5289
0.4225	9.86089	4.00287	-30.1442	5.45249	5.03959	-10.8153	10.5827	-16.3055	25.6675	27.4352	31.3396	29.5775	10.5831
0.423	2.93184	-2.80541	-2.42798	-8.71985	-22.4935	10.7861	31.3699	-2.7185	3.45188	-7.36437	-12.4981	-60.3008	31.7456
0.4235	9.86089	-9.61369	-23.2151	5.45249	-22.4935	10.7861	-17.1335	-2.7185	-18.7638	13.5154	-6.23554	-25.7322	-24.6878
0.424	-3.9972	-16.422	-16.2861	-8.71985	-22.4935	-39.6172	-30.9915	-16.3055	3.45188	27.4352	6.28951	8.83636	10.5831
0.4245	-10.9262	24.4277	4.50107	-29.9784	11.9228	-46.8176	3.65369	4.07498	-26.169	-0.40446	-18.7606	1.92264	-24.6878
0.425	-10.9262	17.6194	-2.42798	12.5387	-36.26	10.7861	3.65369	-23.0989	18.2623	-14.3243	6.28951	-11.9048	3.5289
0.4255	16.7899	-16.422	18.3592	-22.8922	11.9228	25.187	-3.27536	-29.8924	-18.7638	55.2748	18.8146	-4.99108	10.5831
0.426	-3.9972	-2.80541	-16.2861	-8.71985	39.4559	-10.8153	-3.27536	-16.3055	18.2623	-28.2441	18.8146	-39.5597	-31.742
0.4265	9.86089	-2.80541	11.4301	-8.71985	-1.84367	10.7861	10.5827	17.6619	3.45188	6.55545	12.552	-4.99108	-24.6878
0.427	-3.9972	-36.8468	18.3592	-1.63368	-8.72693	25.187	-3.27536	-16.3055	-11.3585	6.55545	0.0269811	-25.7322	-17.6336
0.4275	-24.7843	-2.80541	25.2882	-1.63368	18.8061	-3.61485	-3.27536	4.07498	40.478	34.3951	25.0771	36.4912	-10.5795
0.428	2.93184	38.0443	18.3592	26.711	-36.26	-18.0158	31.3699	4.07498	25.6675	-0.40446	6.28951	15.7501	-59.9587
0.4285	-31.7134	-9.61369	25.2882	-8.71985	-22.4935	3.58561	-37.9206	38.0424	33.0727	20.4753	-18.7606	-32.6459	-10.5795
0.429	9.86089	-23.2302	11.4301	-1.63368	-1.84367	32.3875	17.5118	-16.3055	-18.7638	27.4352	-31.2856	-25.7322	-10.5795
0.4295	9.86089	38.0443	-9.35703	19.6248	-8.72693	-3.61485	-17.1335	4.07498	-18.7638	-35.204	0.0269811	-60.3008	-3.52528
0.43	-17.8553	24.4277	-16.2861	-37.0645	-36.26	-32.4167	24.4408	-2.7185	3.45188	-14.3243	12.552	-39.5597	-3.52528
0.4305	-17.8553	-2.80541	-16.2861	12.5387	-8.72693	-10.8153	-24.0625	-63.8598	33.0727	-35.204	-12.4981	8.83636	31.7456
0.431	23.719	-30.0385	-2.42798	-15.806	-15.6102	10.7861	3.65369	-2.7185	18.2623	-28.2441	-12.4981	-11.9048	-3.52528
0.4315	-3.9972	-16.422	4.50107	-29.9784	-8.72693	25.187	17.5118	-23.0989	25.6675	6.55545	-18.7606	-11.9048	-38.7962
0.432	-3.9972	-2.80541	11.4301	-8.71985	-1.84367	39.5879	-10.2044	17.6619	-18.7638	-21.2842	-12.4981	15.7501	-45.8503
0.4325	-52.5005	-16.422	-16.2861	-15.806	-15.6102	-18.0158	-30.9915	-9.51198	-3.95333	27.4352	6.28951	1.92264	10.5831
0.433	-10.9262	-2.80541	-2.42798	12.5387	25.6894	3.58561	31.3699	4.07498	18.2623	13.5154	12.552	-4.99108	24.6914
0.4335	-45.5715	-9.61369	25.2882	12.5387	11.9228	25.187	-10.2044	-23.0989	25.6675	27.4352	25.0771	43.4049	24.6914
0.434	-59.4296	-2.80541	-37.0732	-1.63368	-15.6102	32.3875	-10.2044	-9.51198	3.45188	13.5154	12.552	1.92264	-3.52528
0.4345	-10.9262	-2.80541	-16.2861	26.711	11.9228	-3.61485	17.5118	-16.3055	25.6675	-0.40446	-18.7606	8.83636	-31.742
0.435	-10.9262	-23.2302	4.50107	12.5387	-15.6102	-18.0158	3.65369	-23.0989	-18.7638	6.55545	-12.4981	15.7501	-24.6878
0.4355	-3.9972	-36.8468	18.3592	-22.8922	18.8061	-10.8153	-3.27536	-9.51198	33.0727	-0.40446	-31.2856	-25.7322	45.854
0.436	-3.9972	-2.80541	11.4301	-1.63368	18.8061	-25.2162	-3.27536	31.2489	18.2623	-7.36437	6.28951	22.6638	17.6373
0.4365	16.7899	-16.422	25.2882	26.711	-22.4935	-3.61485	31.3699	-16.3055	3.45188	-0.40446	12.552	22.6638	10.5831
0.437	-45.5715	-2.80541	11.4301	-1.63368	-1.84367	10.7861	10.5827	4.07498	-11.3585	-0.40446	-6.23554	-4.99108	-3.52528
0.4375	23.719	-9.61369	32.2173	-15.806	-15.6102	-18.0158	-24.0625	4.07498	-3.95333	13.5154	0.0269811	22.6638	-3.52528
0.438	-10.9262	4.00287	11.4301	40.8833	-43.1432	-25.2162	24.4408	-23.0989	-11.3585	48.3149	-18.7606	-11.9048	-31.742
0.4385	-3.9972	-2.80541	11.4301	12.5387	25.6894	17.9865	-10.2044	17.6619	-26.169	-14.3243	-12.4981	-60.3008	17.6373
0.439	-38.6424	-43.6551	-9.35703	5.45249	-36.26	17.9865	-3.27536	-2.7185	-3.95333	-14.3243	18.8146	-18.8185	-10.5795
0.4395	2.93184	-23.2302	-2.42798	-8.71985	11.9228	-25.2162	-10.2044	-2.7185	-3.95333	6.55545	37.6021	29.5775	10.5831
0.44	23.719	-2.80541	-2.42798	19.6248	5.03959	-32.4167	-3.27536	-16.3055	18.2623	20.4753	-6.23554	-11.9048	31.7456
0.4405	-10.9262	-30.0385	-23.2151	-22.8922	-1.84367	10.7861	-10.2044	4.07498	-55.7898	-42.1639	0.0269811	-4.99108	-10.5795
0.441	30.648	-50.4634	4.50107	-1.63368	-8.72693	10.7861	-10.2044	-16.3055	-3.95333	27.4352	6.28951	8.83636	-59.9587
0.4415	16.7899	17.6194	11.4301	-15.806	-15.6102	10.7861	-10.2044	17.6619	25.6675	-0.40446	-6.23554	22.6638	81.1248
0.442	16.7899	51.6608	25.2882	69.228	11.9228	46.7884	3.65369	38.0424	33.0727	-28.2441	-12.4981	15.7501	17.6373
0.4425	-38.6424	4.00287	25.2882	33.7972	-43.1432	-32.4167	-30.9915	-29.8924	-48.3846	34.3951	-12.4981	-4.99108	3.5289
0.443	-17.8553	-9.61369	-16.2861	19.6248	-22.4935	17.9865	-10.2044	-9.51198	-18.7638	-7.36437	-12.4981	-18.8185	-3.52528
0.4435	2.93184	4.00287	11.4301	47.9695	-29.3767	10.7861	-3.27536	24.4554	-33.5742	6.55545	-31.2856	1.92264	-10.5795
0.444	23.719	4.00287	4.50107	26.711	-1.84367	10.7861	-44.8496	-9.51198	-3.95333	13.5154	-25.0231	8.83636	-24.6878
0.4445	-3.9972	-23.2302	-9.35703	40.8833	-8.72693	17.9865	31.3699	-2.7185	33.0727	-21.2842	31.3396	50.3187	31.7456
0.445	16.7899	24.4277	4.50107	47.9695	5.03959	25.187	-3.27536	-2.7185	-18.7638	13.5154	12.552	8.83636	-31.742
0.4455	-38.6424	-2.80541	-2.42798	5.45249	-15.6102	-10.8153	-10.2044	-16.3055	-26.169	20.4753	-18.7606	15.7501	10.5831
0.446	-17.8553	24.4277	25.2882	-1.63368	18.8061	17.9865	38.2989	10.8685	25.6675	-7.36437	6.28951	-18.8185	3.5289
0.4465	30.648	24.4277	-2.42798	5.45249	-22.4935	3.58561	24.4408	38.0424	25.6675	-42.1639	-12.4981	-32.6459	-3.52528
0.447	-10.9262	-9.61369	25.2882	33.7972	18.8061	10.7861	38.2989	-16.3055	-33.5742	13.5154	-31.2856	8.83636	17.6373
0.4475	-38.6424	-23.2302	4.50107	5.45249	-29.3767	17.9865	3.65369	-2.7185	-18.7638	-7.36437	6.28951	8.83636	-10.5795
0.448	-24.7843	-9.61369	4.50107	-1.63368	5.03959	3.58561	10.5827	-23.0989	18.2623	-14.3243	-18.7606	-53.3871	31.7456
0.4485	16.7899	-43.6551	4.50107	19.6248	11.9228	25.187	10.5827	4.07498	-11.3585	-42.1639	12.552	29.5775	-3.52528
0.449	-17.8553	-23.2302	-2.42798	5.45249	-1.84367	-10.8153	-10.2044	-23.0989	-3.95333	13.5154	-12.4981	8.83636	-10.5795
0.4495	-17.8553	-43.6551	4.50107	19.6248	25.6894	25.187	24.4408	-29.8924	-33.5742	-7.36437	-18.7606	-67.2145	-74.067
0.45	-17.8553	-9.61369	-2.42798	-22.8922	-8.72693	-10.8153	10.5827	-2.7185	3.45188	13.5154	31.3396	-25.7322	-10.5795
0.4505	2.93184	4.00287	4.50107	12.5387	-22.4935	-10.8153	-3.27536	44.8358	40.478	-14.3243	31.3396	29.5775	-10.5795
0.451	-45.5715	-9.61369	25.2882	-8.71985	-22.4935	10.7861	-10.2044	-23.0989	-3.95333	-14.3243	6.28951	-18.8185	31.7456
0.4515	9.86089	-23.2302	18.3592	-22.8922	5.03959	3.58561	-30.9915	4.07498	18.2623	20.4753	-12.4981	-11.9048	-17.6336
0.452	-31.7134	-2.80541	-9.35703	19.6248	32.5726	-10.8153	24.4408	17.6619	-18.7638	-0.40446	-12.4981	1.92264	3.5289
0.4525	-10.9262	-16.422	4.50107	19.6248	-77.5595	-3.61485	17.5118	4.07498	-3.95333	-0.40446	18.8146	-46.4734	24.6914
0.453	-3.9972	-23.2302	39.1463	-8.71985	18.8061	3.58561	-3.27536	-2.7185	18.2623	-14.3243	0.0269811	-4.99108	-17.6336
0.4535	-31.7134	24.4277	-16.2861	-1.63368	-15.6102	-18.0158	-10.2044	10.8685	-11.3585	-7.36437	25.0771	1.92264	-3.52528
0.454	2.93184	38.0443	-2.42798	5.45249	25.6894	10.7861	3.65369	-23.0989	18.2623	-0.40446	18.8146	15.7501	3.5289
0.4545	37.5771	-9.61369	-37.0732	-1.63368	-1.84367	32.3875	-17.1335	-23.0989	-3.95333	-0.40446	0.0269811	-32.6459	10.5831
0.455	-31.7134	-23.2302	4.50107	5.45249	32.5726	3.58561	-17.1335	-2.7185	-40.9794	27.4352	-6.23554	29.5775	38.7998
0.4555	-10.9262	4.00287	-30.1442	19.6248	5.03959	-3.61485	10.5827	10.8685	25.6675	20.4753	6.28951	1.92264	17.6373
0.456	2.93184	-16.422	-2.42798	5.45249	-29.3767	10.7861	10.5827	44.8358	18.2623	20.4753	-37.5482	-18.8185	-3.52528
0.4565	23.719	-50.4634	-2.42798	-29.9784	-29.3767	10.7861	10.5827	58.4228	3.45188	-28.2441	-6.23554	-18.8185	3.5289
0.457	-45.5715	-9.61369	-30.1442	-29.9784	-22.4935	-3.61485	3.65369	-23.0989	3.45188	-0.40446	0.0269811	-25.7322	17.6373
0.4575	-17.8553	-2.80541	-2.42798	-1.63368	5.03959	3.58561	17.5118	-16.3055	-11.3585	27.4352	-12.4981	22.6638	3.5289
0.458	-10.9262	-2.80541	18.3592	-1.63368	-29.3767	-3.61485	-10.2044	-2.7185	-11.3585	-21.2842	-6.23554	-18.8185	17.6373
0.4585	-10.9262	-16.422	11.4301	-8.71985	-22.4935	-3.61485	-24.0625	31.2489	18.2623	6.55545	-25.0231	15.7501	17.6373
0.459	-3.9972	-23.2302	-16.2861	-29.9784	-56.9097	17.9865	24.4408	-23.0989	-11.3585	-28.2441	6.28951	-53.3871	-31.742
0.4595	-10.9262	17.6194	4.50107	-22.8922	5.03959	3.58561	10.5827	10.8685	40.478	34.3951	-31.2856	-32.6459	-3.52528
0.46	-24.7843	-2.80541	-23.2151	-22.8922	11.9228	-18.0158	24.4408	4.07498	33.0727	-0.40446	-18.7606	8.83636	-102.284
0.4605	-31.7134	-43.6551	-16.2861	-29.9784	-50.0265	-25.2162	17.5118	-23.0989	-11.3585	-7.36437	37.6021	-11.9048	-24.6878
0.461	9.86089	24.4277	-23.2151	5.45249	18.8061	-3.61485	-37.9206	-2.7185	18.2623	6.55545	25.0771	22.6638	3.5289
0.4615	-10.9262	-23.2302	4.50107	-22.8922	5.03959	32.3875	45.228	-2.7185	-33.5742	20.4753	-6.23554	8.83636	-24.6878
0.462	-17.8553	4.00287	-30.1442	-37.0645	11.9228	-3.61485	-30.9915	17.6619	-26.169	6.55545	12.552	-4.99108	24.6914
0.4625	30.648	-23.2302	-16.2861	5.45249	-29.3767	-3.61485	-10.2044	-2.7185	-18.7638	-0.40446	12.552	-4.99108	38.7998
0.463	-3.9972	-36.8468	-2.42798	-22.8922	-43.1432	-18.0158	45.228	24.4554	-11.3585	-7.36437	37.6021	8.83636	-17.6336
0.4635	16.7899	-43.6551	-16.2861	-15.806	-22.4935	-10.8153	17.5118	-9.51198	-3.95333	-14.3243	-6.23554	-46.4734	10.5831
0.464	-10.9262	-16.422	4.50107	5.45249	25.6894	-3.61485	38.2989	-2.7185	18.2623	-0.40446	-12.4981	22.6638	-17.6336
0.4645	23.719	-16.422	11.4301	-8.71985	32.5726	-18.0158	24.4408	-2.7185	25.6675	-14.3243	18.8146	-25.7322	-24.6878
0.465	-10.9262	-2.80541	39.1463	-8.71985	-1.84367	-18.0158	31.3699	24.4554	18.2623	13.5154	-6.23554	15.7501	-24.6878
0.4655	-3.9972	-9.61369	18.3592	-15.806	-15.6102	17.9865	17.5118	4.07498	18.2623	-14.3243	18.8146	1.92264	-10.5795
0.466	-24.7843	-36.8468	11.4301	26.711	-1.84367	-3.61485	17.5118	-9.51198	-40.9794	6.55545	31.3396	-11.9048	-24.6878
0.4665	9.86089	-9.61369	-9.35703	-1.63368	11.9228	10.7861	-3.27536	17.6619	-18.7638	6.55545	25.0771	29.5775	3.5289
0.467	-10.9262	-16.422	-9.35703	-37.0645	-8.72693	17.9865	-3.27536	17.6619	25.6675	-0.40446	43.8647	-39.5597	-24.6878
0.4675	30.648	-9.61369	-16.2861	-8.71985	-8.72693	-3.61485	-3.27536	-16.3055	18.2623	-7.36437	0.0269811	-4.99108	10.5831
0.468	-3.9972	4.00287	11.4301	5.45249	5.03959	32.3875	10.5827	-29.8924	25.6675	6.55545	6.28951	-11.9048	-17.6336
0.4685	9.86089	4.00287	-2.42798	-8.71985	-15.6102	10.7861	52.157	17.6619	25.6675	6.55545	6.28951	-11.9048	17.6373
0.469	-24.7843	-16.422	-23.2151	-1.63368	5.03959	10.7861	24.4408	24.4554	25.6675	-14.3243	-12.4981	-4.99108	-24.6878
0.4695	-24.7843	4.00287	-23.2151	-51.2369	-8.72693	3.58561	-44.8496	65.2163	47.8832	13.5154	6.28951	-18.8185	24.6914
0.47	-10.9262	17.6194	-2.42798	-15.806	18.8061	-10.8153	10.5827	31.2489	33.0727	6.55545	0.0269811	8.83636	-10.5795
0.4705	9.86089	31.236	-2.42798	19.6248	11.9228	10.7861	10.5827	-9.51198	18.2623	6.55545	-6.23554	-39.5597	-10.5795
0.471	-10.9262	-16.422	-9.35703	5.45249	-36.26	-10.8153	-24.0625	-9.51198	25.6675	-0.40446	6.28951	-4.99108	-24.6878
0.4715	-24.7843	-9.61369	-2.42798	5.45249	-29.3767	-3.61485	3.65369	-9.51198	25.6675	-0.40446	0.0269811	36.4912	-17.6336
0.472	2.93184	-16.422	-23.2151	-15.806	11.9228	-3.61485	-10.2044	10.8685	40.478	-0.40446	-6.23554	-4.99108	-24.6878
0.4725	-17.8553	-2.80541	4.50107	-1.63368	25.6894	3.58561	3.65369	44.8358	-33.5742	6.55545	-6.23554	-11.9048	3.5289
0.473	-10.9262	-23.2302	-9.35703	12.5387	5.03959	-18.0158	24.4408	10.8685	-3.95333	13.5154	18.8146	-4.99108	3.5289
0.4735	16.7899	31.236	-9.35703	-8.71985	11.9228	17.9865	38.2989	31.2489	3.45188	13.5154	6.28951	-18.8185	17.6373
0.474	-24.7843	-64.0799	18.3592	33.7972	-15.6102	-10.8153	17.5118	17.6619	-3.95333	-14.3243	-37.5482	8.83636	10.5831
0.4745	16.7899	-30.0385	-2.42798	-1.63368	18.8061	3.58561	24.4408	-23.0989	-26.169	-7.36437	6.28951	-4.99108	-17.6336
0.475	-31.7134	-23.2302	-16.2861	-37.0645	-15.6102	-18.0158	-17.1335	24.4554	3.45188	-0.40446	-6.23554	-18.8185	-3.52528
0.4755	23.719	-2.80541	11.4301	-15.806	5.03959	10.7861	31.3699	-2.7185	3.45188	20.4753	12.552	-18.8185	52.9081
0.476	-17.8553	24.4277	-23.2151	-8.71985	-36.26	3.58561	10.5827	24.4554	-11.3585	-21.2842	12.552	-25.7322	52.9081
0.4765	-24.7843	-36.8468	-2.42798	-1.63368	-15.6102	-10.8153	24.4408	-9.51198	-33.5742	-14.3243	-12.4981	-25.7322	3.5289
0.477	-45.5715	-50.4634	-16.2861	-65.4092	-1.84367	-3.61485	3.65369	-23.0989	70.0988	-0.40446	-25.0231	-25.7322	31.7456
0.4775	23.719	-9.61369	11.4301	-8.71985	5.03959	-18.0158	-10.2044	10.8685	-11.3585	-7.36437	12.552	8.83636	10.5831
0.478	16.7899	-30.0385	25.2882	26.711	5.03959	25.187	-3.27536	24.4554	-11.3585	6.55545	-12.4981	-25.7322	-24.6878
0.4785	-17.8553	-23.2302	-23.2151	-22.8922	-22.4935	-18.0158	-10.2044	-9.51198	25.6675	55.2748	18.8146	57.2324	-45.8503
0.479	2.93184	-36.8468	18.3592	19.6248	-8.72693	-25.2162	59.0861	4.07498	-18.7638	-14.3243	37.6021	-11.9048	17.6373
0.4795	9.86089	17.6194	-2.42798	5.45249	5.03959	-3.61485	31.3699	10.8685	18.2623	20.4753	-18.7606	-11.9048	-52.9045
0.48	16.7899	-30.0385	-9.35703	-51.2369	-22.4935	-10.8153	17.5118	-2.7185	3.45188	-7.36437	-6.23554	8.83636	17.6373
0.4805	-3.9972	31.236	25.2882	33.7972	-1.84367	-18.0158	10.5827	10.8685	-3.95333	-0.40446	-6.23554	-25.7322	10.5831
0.481	-24.7843	-9.61369	-9.35703	-1.63368	32.5726	3.58561	3.65369	4.07498	-26.169	13.5154	25.0771	-25.7322	10.5831
0.4815	9.86089	-16.422	11.4301	-22.8922	18.8061	46.7884	-3.27536	31.2489	-26.169	6.55545	25.0771	8.83636	-3.52528
0.482	-24.7843	-30.0385	-16.2861	-29.9784	11.9228	17.9865	17.5118	31.2489	-18.7638	13.5154	6.28951	29.5775	10.5831
0.4825	2.93184	-16.422	-23.2151	-15.806	-29.3767	-18.0158	10.5827	-9.51198	25.6675	-7.36437	37.6021	1.92264	-31.742
0.483	-17.8553	-43.6551	-30.1442	12.5387	25.6894	-32.4167	3.65369	-23.0989	40.478	20.4753	25.0771	36.4912	-10.5795
0.4835	16.7899	-36.8468	4.50107	5.45249	-29.3767	-18.0158	17.5118	-29.8924	33.0727	13.5154	-12.4981	-18.8185	-10.5795
0.484	30.648	-36.8468	4.50107	-15.806	5.03959	-3.61485	17.5118	4.07498	-11.3585	41.355	6.28951	15.7501	-17.6336
0.4845	-24.7843	-36.8468	-2.42798	26.711	-63.793	61.1893	-24.0625	24.4554	-3.95333	13.5154	25.0771	8.83636	-10.5795
0.485	23.719	4.00287	25.2882	-1.63368	-8.72693	10.7861	-17.1335	-29.8924	47.8832	6.55545	-12.4981	-18.8185	-52.9045
0.4855	16.7899	24.4277	4.50107	33.7972	-8.72693	-3.61485	-3.27536	-36.6859	3.45188	-42.1639	-18.7606	-39.5597	-31.742
0.486	16.7899	-43.6551	-9.35703	-8.71985	-22.4935	-25.2162	17.5118	-16.3055	3.45188	-49.1238	-18.7606	-11.9048	3.5289
0.4865	2.93184	-2.80541	25.2882	12.5387	-50.0265	-18.0158	-3.27536	-9.51198	18.2623	48.3149	6.28951	8.83636	-31.742
0.487	9.86089	-16.422	-9.35703	-1.63368	-22.4935	-10.8153	-10.2044	-2.7185	25.6675	-7.36437	18.8146	1.92264	45.854
0.4875	-17.8553	24.4277	4.50107	-8.71985	-1.84367	-25.2162	-17.1335	10.8685	18.2623	13.5154	-12.4981	-11.9048	17.6373
0.488	-10.9262	4.00287	4.50107	5.45249	-43.1432	-25.2162	-3.27536	-16.3055	33.0727	6.55545	12.552	22.6638	-10.5795
0.4885	16.7899	17.6194	-9.35703	5.45249	-36.26	-10.8153	10.5827	17.6619	-11.3585	6.55545	-6.23554	-25.7322	3.5289
0.489	-3.9972	-30.0385	11.4301	-22.8922	-8.72693	-10.8153	-3.27536	24.4554	18.2623	13.5154	25.0771	36.4912	-31.742
0.4895	2.93184	17.6194	-9.35703	5.45249	39.4559	-32.4167	-3.27536	44.8358	33.0727	-7.36437	6.28951	22.6638	3.5289
0.49	16.7899	-9.61369	11.4301	19.6248	5.03959	25.187	24.4408	24.4554	-3.95333	-28.2441	25.0771	-32.6459	-17.6336
0.4905	-10.9262	-16.422	4.50107	5.45249	-29.3767	-25.2162	38.2989	4.07498	33.0727	6.55545	6.28951	15.7501	10.5831
0.491	2.93184	31.236	4.50107	33.7972	5.03959	25.187	3.65369	17.6619	3.45188	-21.2842	0.0269811	36.4912	3.5289
0.4915	9.86089	-43.6551	-2.42798	-22.8922	-1.84367	-18.0158	17.5118	-2.7185	3.45188	-7.36437	0.0269811	-46.4734	59.9623
0.492	-3.9972	-23.2302	-2.42798	19.6248	-8.72693	-10.8153	66.0151	24.4554	40.478	-0.40446	12.552	-46.4734	-52.9045
0.4925	9.86089	-16.422	4.50107	12.5387	-22.4935	17.9865	10.5827	-9.51198	3.45188	-21.2842	-6.23554	-4.99108	-3.52528
0.493	23.719	-36.8468	-16.2861	26.711	-15.6102	-10.8153	10.5827	-2.7185	18.2623	-35.204	18.8146	36.4912	24.6914
0.4935	58.3642	4.00287	4.50107	26.711	-8.72693	-18.0158	24.4408	24.4554	-40.9794	-14.3243	12.552	15.7501	24.6914
0.494	16.7899	-9.61369	4.50107	33.7972	-8.72693	-18.0158	24.4408	24.4554	-33.5742	6.55545	0.0269811	-4.99108	-3.52528
0.4945	-45.5715	-36.8468	-30.1442	-44.1507	-1.84367	-25.2162	-17.1335	-29.8924	-3.95333	-14.3243	18.8146	-4.99108	-10.5795
0.495	2.93184	-30.0385	-2.42798	5.45249	-43.1432	3.58561	10.5827	10.8685	-18.7638	-35.204	-31.2856	-18.8185	3.5289
0.4955	16.7899	38.0443	-16.2861	-29.9784	-15.6102	-3.61485	3.65369	-2.7185	-11.3585	27.4352	12.552	-4.99108	-3.52528
0.496	-24.7843	24.4277	39.1463	12.5387	5.03959	3.58561	10.5827	24.4554	33.0727	-0.40446	-12.4981	-18.8185	17.6373
0.4965	16.7899	-16.422	-2.42798	-15.806	-8.72693	17.9865	-3.27536	4.07498	-18.7638	-35.204	-25.0231	-4.99108	-38.7962
0.497	16.7899	-16.422	-23.2151	-22.8922	-8.72693	-32.4167	38.2989	-2.7185	-33.5742	-28.2441	-18.7606	-18.8185	-38.7962
0.4975	-24.7843	24.4277	-2.42798	-15.806	5.03959	-18.0158	17.5118	38.0424	18.2623	-35.204	-12.4981	22.6638	-24.6878
0.498	2.93184	-2.80541	32.2173	5.45249	-36.26	-10.8153	-30.9915	10.8685	3.45188	-42.1639	-25.0231	-18.8185	-3.52528
0.4985	9.86089	4.00287	25.2882	12.5387	-22.4935	-32.4167	10.5827	-16.3055	25.6675	-0.40446	18.8146	-39.5597	-24.6878
0.499	23.719	-30.0385	-16.2861	-44.1507	-29.3767	-3.61485	-10.2044	-2.7185	-3.95333	13.5154	0.0269811	-25.7322	17.6373
0.4995	-3.9972	-16.422	-16.2861	-1.63368	-8.72693	-3.61485	-44.8496	-2.7185	-18.7638	-28.2441	-12.4981	-25.7322	3.5289
0.5	16.7899	-16.422	25.2882	12.5387	-22.4935	-32.4167	3.65369	10.8685	3.45188	-14.3243	-25.0231	1.92264	17.6373
0.5005	-17.8553	-16.422	-9.35703	19.6248	18.8061	-3.61485	-3.27536	-29.8924	-3.95333	20.4753	-12.4981	-39.5597	38.7998
0.501	23.719	-2.80541	11.4301	5.45249	-22.4935	-3.61485	17.5118	-9.51198	-26.169	-21.2842	12.552	1.92264	-31.742
0.5015	9.86089	-9.61369	-16.2861	-22.8922	-1.84367	10.7861	3.65369	-2.7185	33.0727	34.3951	-18.7606	-32.6459	38.7998
0.502	23.719	-23.2302	4.50107	12.5387	-8.72693	-18.0158	-24.0625	17.6619	-18.7638	6.55545	18.8146	-25.7322	31.7456
0.5025	30.648	4.00287	-9.35703	33.7972	11.9228	17.9865	-10.2044	24.4554	-11.3585	-7.36437	-12.4981	-53.3871	-10.5795
0.503	-24.7843	4.00287	4.50107	26.711	11.9228	25.187	38.2989	51.6293	-3.95333	-7.36437	-6.23554	22.6638	31.7456
0.5035	-3.9972	-2.80541	11.4301	-1.63368	-15.6102	3.58561	-30.9915	31.2489	3.45188	-0.40446	-18.7606	29.5775	-10.5795
0.504	-17.8553	-9.61369	11.4301	-8.71985	-22.4935	-3.61485	38.2989	17.6619	25.6675	-14.3243	-6.23554	-4.99108	-10.5795
0.5045	-10.9262	-36.8468	4.50107	5.45249	-15.6102	-10.8153	10.5827	38.0424	3.45188	-28.2441	6.28951	-4.99108	-38.7962
0.505	-24.7843	-9.61369	-37.0732	-29.9784	-1.84367	3.58561	-51.7787	-23.0989	-3.95333	-49.1238	-12.4981	-46.4734	38.7998
0.5055	23.719	-9.61369	-16.2861	-22.8922	18.8061	-18.0158	3.65369	4.07498	18.2623	-28.2441	31.3396	1.92264	31.7456
0.506	-17.8553	44.8525	-9.35703	-1.63368	11.9228	3.58561	3.65369	38.0424	-18.7638	27.4352	18.8146	-11.9048	-10.5795
0.5065	-31.7134	-2.80541	-2.42798	-1.63368	-8.72693	17.9865	52.157	4.07498	-26.169	-7.36437	25.0771	8.83636	-38.7962
0.507	-3.9972	38.0443	-2.42798	-15.806	-56.9097	3.58561	24.4408	4.07498	-3.95333	13.5154	18.8146	15.7501	38.7998
0.5075	-31.7134	4.00287	-9.35703	-8.71985	5.03959	-25.2162	-24.0625	10.8685	-33.5742	-7.36437	6.28951	8.83636	17.6373
0.508	2.93184	-2.80541	-23.2151	5.45249	-8.72693	10.7861	-3.27536	-23.0989	18.2623	-7.36437	12.552	22.6638	59.9623
0.5085	2.93184	-16.422	-9.35703	5.45249	-8.72693	3.58561	-17.1335	-9.51198	-48.3846	34.3951	-18.7606	8.83636	31.7456
0.509	2.93184	-9.61369	-2.42798	5.45249	-1.84367	-3.61485	-17.1335	-2.7185	47.8832	-7.36437	25.0771	36.4912	3.5289
0.5095	2.93184	24.4277	-2.42798	-22.8922	-29.3767	-10.8153	-3.27536	-23.0989	-26.169	34.3951	18.8146	1.92264	10.5831
0.51	-24.7843	-23.2302	-9.35703	-22.8922	-15.6102	17.9865	-37.9206	-9.51198	-3.95333	-0.40446	-18.7606	15.7501	-17.6336
0.5105	30.648	-23.2302	-37.0732	-1.63368	11.9228	-18.0158	10.5827	-2.7185	-11.3585	13.5154	-25.0231	-32.6459	-116.392
0.511	16.7899	17.6194	11.4301	19.6248	-22.4935	-3.61485	3.65369	-9.51198	-3.95333	6.55545	18.8146	29.5775	3.5289
0.5115	-3.9972	-30.0385	4.50107	12.5387	-15.6102	-10.8153	-10.2044	-2.7185	-26.169	41.355	56.3897	15.7501	59.9623
0.512	-45.5715	4.00287	-16.2861	12.5387	-36.26	-39.6172	31.3699	4.07498	-18.7638	-14.3243	25.0771	15.7501	3.5289
0.5125	9.86089	-16.422	32.2173	12.5387	5.03959	-3.61485	-10.2044	-16.3055	-26.169	-21.2842	12.552	22.6638	10.5831
0.513	2.93184	38.0443	-2.42798	-1.63368	11.9228	39.5879	24.4408	31.2489	-26.169	-14.3243	-18.7606	1.92264	-10.5795
0.5135	-38.6424	-16.422	-9.35703	33.7972	25.6894	17.9865	3.65369	24.4554	-18.7638	6.55545	18.8146	-11.9048	-10.5795
0.514	-10.9262	-43.6551	4.50107	26.711	-56.9097	-39.6172	17.5118	-2.7185	33.0727	41.355	-12.4981	1.92264	-17.6336
0.5145	-24.7843	-16.422	-2.42798	26.711	-15.6102	-3.61485	17.5118	-2.7185	18.2623	-7.36437	12.552	15.7501	17.6373
0.515	-17.8553	-9.61369	-2.42798	40.8833	11.9228	17.9865	31.3699	4.07498	18.2623	20.4753	-6.23554	29.5775	3.5289
0.5155	-17.8553	17.6194	-9.35703	12.5387	-8.72693	-25.2162	31.3699	-16.3055	-33.5742	20.4753	12.552	-4.99108	17.6373
0.516	9.86089	-30.0385	4.50107	19.6248	11.9228	10.7861	-10.2044	-9.51198	-26.169	20.4753	0.0269811	8.83636	10.5831
0.5165	16.7899	4.00287	4.50107	12.5387	-1.84367	10.7861	-3.27536	10.8685	-18.7638	-0.40446	-43.8107	-39.5597	-74.067
0.517	-3.9972	24.4277	4.50107	-1.63368	-8.72693	-39.6172	-3.27536	-9.51198	18.2623	20.4753	-12.4981	22.6638	45.854
0.5175	2.93184	17.6194	-9.35703	12.5387	-56.9097	-10.8153	3.65369	-9.51198	-18.7638	27.4352	6.28951	-25.7322	45.854
0.518	-52.5005	-36.8468	-9.35703	19.6248	-1.84367	-10.8153	-17.1335	-9.51198	-33.5742	-7.36437	25.0771	-4.99108	10.5831
0.5185	9.86089	-16.422	-23.2151	-8.71985	-8.72693	-18.0158	-10.2044	31.2489	-3.95333	13.5154	12.552	-4.99108	31.7456
0.519	-3.9972	31.236	18.3592	40.8833	-1.84367	-3.61485	-17.1335	4.07498	33.0727	-35.204	12.552	-11.9048	17.6373
0.5195	2.93184	-30.0385	-16.2861	19.6248	-22.4935	3.58561	-3.27536	10.8685	18.2623	-7.36437	-37.5482	-4.99108	17.6373
0.52	-31.7134	-36.8468	-2.42798	-22.8922	-50.0265	25.187	24.4408	38.0424	3.45188	-7.36437	12.552	15.7501	31.7456
0.5205	-38.6424	24.4277	39.1463	-1.63368	-8.72693	-10.8153	3.65369	-2.7185	-11.3585	41.355	0.0269811	-4.99108	10.5831
0.521	-17.8553	-2.80541	-16.2861	40.8833	5.03959	25.187	17.5118	-9.51198	-26.169	20.4753	-12.4981	1.92264	24.6914
0.5215	2.93184	-23.2302	-2.42798	-1.63368	18.8061	-18.0158	3.65369	4.07498	-33.5742	20.4753	-6.23554	36.4912	3.5289
0.522	-3.9972	-9.61369	-2.42798	-1.63368	-8.72693	25.187	-24.0625	10.8685	-3.95333	-21.2842	0.0269811	-25.7322	3.5289
0.5225	9.86089	-9.61369	18.3592	19.6248	-15.6102	-32.4167	-10.2044	24.4554	-11.3585	-7.36437	25.0771	-11.9048	-3.52528
0.523	16.7899	4.00287	-2.42798	40.8833	46.3391	-39.6172	-3.27536	10.8685	-11.3585	-21.2842	-25.0231	36.4912	10.5831
0.5235	-10.9262	31.236	-44.0023	5.45249	-36.26	-10.8153	3.65369	-43.4794	-11.3585	27.4352	-12.4981	-60.3008	-3.52528
0.524	23.719	17.6194	25.2882	-8.71985	32.5726	-32.4167	-3.27536	24.4554	18.2623	-0.40446	0.0269811	8.83636	-52.9045
0.5245	-24.7843	31.236	-23.2151	-44.1507	-50.0265	10.7861	3.65369	-2.7185	40.478	-28.2441	-6.23554	-53.3871	-10.5795
0.525	30.648	38.0443	-2.42798	26.711	-8.72693	-10.8153	-30.9915	-29.8924	-11.3585	20.4753	18.8146	-18.8185	-3.52528
0.5255	-3.9972	-2.80541	-2.42798	-22.8922	-1.84367	-25.2162	-3.27536	4.07498	-3.95333	-7.36437	18.8146	-18.8185	-17.6336
0.526	-45.5715	4.00287	18.3592	-8.71985	39.4559	25.187	-30.9915	-2.7185	-33.5742	-14.3243	0.0269811	22.6638	17.6373
0.5265	-24.7843	-16.422	-2.42798	5.45249	-8.72693	-3.61485	31.3699	-16.3055	-11.3585	-14.3243	0.0269811	-11.9048	-17.6336
0.527	16.7899	-23.2302	-9.35703	-22.8922	-15.6102	-3.61485	10.5827	-2.7185	-3.95333	6.55545	-18.7606	1.92264	24.6914
0.5275	2.93184	44.8525	18.3592	5.45249	18.8061	17.9865	-17.1335	17.6619	-3.95333	20.4753	12.552	1.92264	17.6373
0.528	-3.9972	-16.422	-9.35703	-22.8922	18.8061	3.58561	31.3699	-9.51198	-33.5742	6.55545	-12.4981	-11.9048	3.5289
0.5285	-3.9972	-23.2302	-16.2861	-22.8922	-15.6102	-18.0158	-24.0625	-2.7185	25.6675	34.3951	6.28951	-18.8185	-10.5795
0.529	-10.9262	24.4277	-9.35703	12.5387	-15.6102	-10.8153	10.5827	-2.7185	-78.0055	-28.2441	0.0269811	-25.7322	3.5289
0.5295	9.86089	4.00287	11.4301	-1.63368	-1.84367	-3.61485	-30.9915	-16.3055	40.478	27.4352	31.3396	8.83636	-3.52528
0.53	-3.9972	4.00287	25.2882	-1.63368	5.03959	-25.2162	24.4408	24.4554	-18.7638	41.355	6.28951	-4.99108	3.5289
0.5305	9.86089	-16.422	4.50107	5.45249	5.03959	-25.2162	-30.9915	4.07498	-11.3585	-7.36437	0.0269811	8.83636	-24.6878
0.531	-17.8553	31.236	11.4301	26.711	-50.0265	25.187	-37.9206	4.07498	-33.5742	-0.40446	-25.0231	-25.7322	17.6373
0.5315	-24.7843	-36.8468	25.2882	-51.2369	18.8061	-32.4167	-24.0625	-2.7185	-40.9794	-0.40446	-12.4981	-25.7322	31.7456
0.532	-10.9262	-9.61369	-2.42798	12.5387	-15.6102	-18.0158	-17.1335	-2.7185	-18.7638	27.4352	0.0269811	1.92264	-3.52528
0.5325	9.86089	-9.61369	25.2882	-15.806	18.8061	10.7861	10.5827	-29.8924	-11.3585	27.4352	-6.23554	36.4912	-3.52528
0.533	58.3642	-36.8468	18.3592	5.45249	-1.84367	39.5879	10.5827	-2.7185	3.45188	-21.2842	18.8146	-32.6459	10.5831
0.5335	-24.7843	-23.2302	11.4301	-1.63368	-15.6102	-18.0158	-10.2044	-29.8924	-40.9794	20.4753	-25.0231	1.92264	52.9081
0.534	-24.7843	-16.422	-30.1442	19.6248	5.03959	-10.8153	-37.9206	24.4554	-55.7898	27.4352	0.0269811	-32.6459	3.5289
0.5345	-24.7843	38.0443	-9.35703	19.6248	-8.72693	3.58561	-17.1335	78.8032	3.45188	6.55545	-6.23554	36.4912	17.6373
0.535	-38.6424	4.00287	-2.42798	12.5387	-1.84367	-10.8153	24.4408	-2.7185	-11.3585	-14.3243	-37.5482	-53.3871	-17.6336
0.5355	-38.6424	4.00287	25.2882	-8.71985	18.8061	-3.61485	10.5827	-2.7185	-11.3585	-14.3243	-18.7606	-46.4734	3.5289
0.536	-31.7134	-23.2302	25.2882	-22.8922	-8.72693	10.7861	-3.27536	4.07498	-11.3585	-7.36437	0.0269811	-18.8185	3.5289
0.5365	-66.3586	-23.2302	-37.0732	-15.806	18.8061	17.9865	3.65369	-9.51198	-11.3585	6.55545	12.552	8.83636	10.5831
0.537	2.93184	-23.2302	-2.42798	-15.806	-15.6102	17.9865	-30.9915	-23.0989	25.6675	55.2748	0.0269811	15.7501	-3.52528
0.5375	2.93184	-23.2302	-23.2151	-29.9784	-22.4935	25.187	-3.27536	-36.6859	18.2623	27.4352	43.8647	36.4912	10.5831
0.538	-17.8553	4.00287	-2.42798	-1.63368	-8.72693	-32.4167	10.5827	-16.3055	18.2623	34.3951	25.0771	1.92264	3.5289
0.5385	23.719	-23.2302	-23.2151	5.45249	-8.72693	3.58561	17.5118	-9.51198	-18.7638	-7.36437	25.0771	-32.6459	-10.5795
0.539	-38.6424	-9.61369	-30.1442	-1.63368	5.03959	-10.8153	-10.2044	-2.7185	3.45188	20.4753	0.0269811	-18.8185	31.7456
0.5395	-10.9262	17.6194	-2.42798	-8.71985	-8.72693	3.58561	3.65369	-29.8924	25.6675	27.4352	0.0269811	36.4912	-24.6878
0.54	2.93184	-16.422	-9.35703	26.711	-8.72693	-10.8153	3.65369	-23.0989	-33.5742	34.3951	6.28951	-25.7322	-24.6878
0.5405	16.7899	-36.8468	25.2882	12.5387	-36.26	-10.8153	3.65369	-2.7185	18.2623	-7.36437	-31.2856	-4.99108	-17.6336
0.541	2.93184	4.00287	4.50107	-8.71985	-1.84367	3.58561	3.65369	-23.0989	3.45188	20.4753	-18.7606	8.83636	17.6373
0.5415	-10.9262	-23.2302	25.2882	-15.806	-15.6102	3.58561	17.5118	-16.3055	-3.95333	6.55545	-25.0231	36.4912	45.854
0.542	-24.7843	-16.422	-16.2861	-1.63368	-8.72693	-10.8153	17.5118	10.8685	33.0727	-7.36437	0.0269811	-11.9048	-3.52528
0.5425	-31.7134	31.236	-30.1442	-1.63368	-22.4935	-10.8153	-10.2044	-16.3055	-3.95333	20.4753	25.0771	36.4912	-24.6878
0.543	23.719	-16.422	-9.35703	12.5387	5.03959	17.9865	31.3699	-2.7185	25.6675	13.5154	-6.23554	-11.9048	10.5831
0.5435	-31.7134	4.00287	-23.2151	-29.9784	-22.4935	10.7861	-3.27536	24.4554	-11.3585	-0.40446	18.8146	-11.9048	-10.5795
0.544	2.93184	24.4277	-2.42798	-1.63368	-15.6102	3.58561	-3.27536	4.07498	-11.3585	27.4352	25.0771	-4.99108	10.5831
0.5445	37.5771	-9.61369	-30.1442	-15.806	11.9228	-3.61485	-17.1335	-23.0989	-40.9794	27.4352	-12.4981	22.6638	17.6373
0.545	-17.8553	-43.6551	4.50107	-8.71985	-15.6102	3.58561	31.3699	17.6619	18.2623	-0.40446	-25.0231	-32.6459	-45.8503
0.5455	-66.3586	-30.0385	-2.42798	-44.1507	-29.3767	17.9865	38.2989	-23.0989	-11.3585	20.4753	6.28951	50.3187	17.6373
0.546	-24.7843	17.6194	-16.2861	-8.71985	-8.72693	-18.0158	10.5827	10.8685	18.2623	13.5154	0.0269811	-25.7322	17.6373
0.5465	-3.9972	-16.422	4.50107	12.5387	-15.6102	3.58561	-37.9206	-2.7185	18.2623	6.55545	-12.4981	22.6638	3.5289
0.547	-17.8553	-30.0385	-9.35703	-1.63368	5.03959	3.58561	-10.2044	-2.7185	-26.169	6.55545	6.28951	15.7501	17.6373
0.5475	2.93184	-16.422	-37.0732	-15.806	-43.1432	-18.0158	-10.2044	-2.7185	40.478	-7.36437	12.552	-25.7322	59.9623
0.548	-10.9262	31.236	11.4301	-8.71985	11.9228	17.9865	-3.27536	10.8685	-18.7638	34.3951	-31.2856	36.4912	24.6914
0.5485	9.86089	-16.422	-37.0732	-8.71985	5.03959	25.187	-3.27536	31.2489	18.2623	-14.3243	-6.23554	-11.9048	10.5831
0.549	-17.8553	-2.80541	11.4301	19.6248	-1.84367	-10.8153	-17.1335	-2.7185	18.2623	6.55545	0.0269811	22.6638	17.6373
0.5495	16.7899	-30.0385	-16.2861	-1.63368	5.03959	-46.8176	-44.8496	4.07498	33.0727	-28.2441	12.552	-32.6459	-24.6878
0.55	9.86089	4.00287	11.4301	-1.63368	5.03959	-10.8153	24.4408	17.6619	-3.95333	13.5154	12.552	-11.9048	-24.6878
0.5505	30.648	4.00287	18.3592	55.0557	5.03959	-10.8153	3.65369	17.6619	-18.7638	-7.36437	31.3396	1.92264	-38.7962
0.551	-24.7843	-16.422	-23.2151	-1.63368	-29.3767	-39.6172	3.65369	4.07498	-18.7638	6.55545	-18.7606	-25.7322	-24.6878
0.5515	23.719	4.00287	-16.2861	-8.71985	39.4559	17.9865	17.5118	10.8685	3.45188	27.4352	-56.3357	-4.99108	10.5831
0.552	-10.9262	-9.61369	11.4301	-1.63368	-8.72693	-18.0158	-17.1335	31.2489	18.2623	-21.2842	18.8146	-11.9048	-17.6336
0.5525	-38.6424	-2.80541	-9.35703	-15.806	11.9228	10.7861	17.5118	10.8685	3.45188	-7.36437	-6.23554	-46.4734	-10.5795
0.553	23.719	-9.61369	-16.2861	-22.8922	-15.6102	-18.0158	-10.2044	24.4554	-11.3585	-7.36437	25.0771	-11.9048	17.6373
0.5535	-3.9972	-16.422	32.2173	26.711	25.6894	25.187	17.5118	31.2489	-3.95333	27.4352	25.0771	-39.5597	31.7456
0.554	2.93184	31.236	11.4301	-8.71985	11.9228	17.9865	24.4408	38.0424	-26.169	-14.3243	6.28951	1.92264	-31.742
0.5545	2.93184	-16.422	-23.2151	5.45249	32.5726	3.58561	17.5118	-9.51198	25.6675	20.4753	31.3396	8.83636	-10.5795
0.555	-10.9262	4.00287	-2.42798	26.711	18.8061	3.58561	31.3699	51.6293	3.45188	-0.40446	18.8146	-4.99108	-10.5795
0.5555	-24.7843	17.6194	11.4301	-8.71985	-15.6102	-39.6172	17.5118	17.6619	18.2623	-0.40446	6.28951	-4.99108	10.5831
0.556	-17.8553	4.00287	-16.2861	-22.8922	-8.72693	3.58561	-17.1335	-9.51198	-26.169	6.55545	0.0269811	1.92264	-3.52528
0.5565	9.86089	24.4277	-23.2151	19.6248	-22.4935	-54.0181	-10.2044	24.4554	3.45188	-35.204	6.28951	-18.8185	-24.6878
0.557	-10.9262	-30.0385	-30.1442	-1.63368	18.8061	-18.0158	3.65369	24.4554	-63.195	-14.3243	-6.23554	-4.99108	-10.5795
0.5575	-3.9972	-23.2302	-16.2861	12.5387	-1.84367	-32.4167	10.5827	-43.4794	-3.95333	-42.1639	18.8146	-4.99108	10.5831
0.558	-10.9262	-50.4634	-16.2861	12.5387	-1.84367	25.187	17.5118	4.07498	3.45188	6.55545	-25.0231	-11.9048	-24.6878
0.5585	-3.9972	-9.61369	-9.35703	5.45249	-1.84367	-3.61485	17.5118	44.8358	25.6675	-7.36437	-12.4981	-18.8185	3.5289
0.559	-3.9972	-9.61369	-9.35703	5.45249	-8.72693	32.3875	3.65369	17.6619	18.2623	6.55545	25.0771	-18.8185	-24.6878
0.5595	2.93184	-23.2302	-2.42798	-22.8922	-29.3767	3.58561	3.65369	-16.3055	-33.5742	-0.40446	37.6021	29.5775	-31.742
0.56	-10.9262	-16.422	-2.42798	-22.8922	5.03959	3.58561	-3.27536	-29.8924	-3.95333	41.355	-12.4981	1.92264	-52.9045
0.5605	-52.5005	-2.80541	-2.42798	-15.806	-43.1432	3.58561	-3.27536	24.4554	-11.3585	-21.2842	-12.4981	-25.7322	-31.742
0.561	-17.8553	-36.8468	-16.2861	19.6248	-15.6102	10.7861	-10.2044	-23.0989	-18.7638	-14.3243	0.0269811	22.6638	31.7456
0.5615	-10.9262	-30.0385	-9.35703	5.45249	-1.84367	17.9865	24.4408	-29.8924	-11.3585	20.4753	31.3396	-18.8185	-3.52528
0.562	-3.9972	17.6194	-23.2151	-15.806	-8.72693	10.7861	10.5827	-2.7185	-3.95333	20.4753	31.3396	15.7501	24.6914
0.5625	2.93184	4.00287	-9.35703	12.5387	-15.6102	10.7861	17.5118	-2.7185	18.2623	-0.40446	6.28951	1.92264	10.5831
0.563	23.719	-9.61369	4.50107	-1.63368	-63.793	-46.8176	-10.2044	-16.3055	18.2623	-21.2842	-25.0231	1.92264	-3.52528
0.5635	37.5771	17.6194	25.2882	19.6248	5.03959	3.58561	-3.27536	38.0424	-3.95333	-7.36437	12.552	-4.99108	-52.9045
0.564	-17.8553	4.00287	-30.1442	-15.806	-29.3767	-3.61485	3.65369	10.8685	18.2623	27.4352	-18.7606	-4.99108	-17.6336
0.5645	-10.9262	-30.0385	25.2882	5.45249	5.03959	-10.8153	-30.9915	-23.0989	-40.9794	-0.40446	-6.23554	22.6638	3.5289
0.565	16.7899	-2.80541	-23.2151	-22.8922	-1.84367	17.9865	-3.27536	4.07498	3.45188	13.5154	0.0269811	8.83636	3.5289
0.5655	16.7899	-23.2302	4.50107	-8.71985	5.03959	17.9865	3.65369	-9.51198	-11.3585	-14.3243	25.0771	29.5775	31.7456
0.566	-3.9972	4.00287	-16.2861	19.6248	-50.0265	39.5879	-30.9915	4.07498	-33.5742	27.4352	25.0771	-11.9048	10.5831
0.5665	65.2933	-9.61369	11.4301	5.45249	-8.72693	-3.61485	24.4408	4.07498	18.2623	20.4753	-31.2856	-18.8185	3.5289
0.567	16.7899	4.00287	18.3592	-15.806	-1.84367	3.58561	10.5827	17.6619	-11.3585	13.5154	25.0771	-11.9048	45.854
0.5675	9.86089	17.6194	-9.35703	26.711	-43.1432	-10.8153	-10.2044	-9.51198	-3.95333	-35.204	25.0771	-39.5597	-10.5795
0.568	37.5771	-2.80541	18.3592	26.711	-22.4935	10.7861	10.5827	4.07498	33.0727	34.3951	12.552	8.83636	-24.6878
0.5685	16.7899	-9.61369	-9.35703	-22.8922	18.8061	17.9865	-10.2044	-9.51198	-11.3585	-14.3243	-12.4981	-18.8185	-45.8503
0.569	9.86089	4.00287	18.3592	-1.63368	-15.6102	-25.2162	10.5827	-2.7185	25.6675	55.2748	12.552	-11.9048	10.5831
0.5695	-10.9262	4.00287	-16.2861	-8.71985	-1.84367	17.9865	-3.27536	-9.51198	-26.169	-0.40446	-12.4981	-25.7322	24.6914
0.57	-3.9972	17.6194	-16.2861	-15.806	-22.4935	25.187	31.3699	-29.8924	40.478	-7.36437	25.0771	29.5775	-17.6336
0.5705	-3.9972	24.4277	-16.2861	-1.63368	-15.6102	10.7861	17.5118	-2.7185	-40.9794	13.5154	25.0771	-25.7322	24.6914
0.571	-10.9262	38.0443	4.50107	26.711	25.6894	17.9865	-10.2044	-9.51198	25.6675	-14.3243	25.0771	36.4912	45.854
0.5715	-38.6424	-9.61369	11.4301	-22.8922	-8.72693	17.9865	24.4408	10.8685	-11.3585	6.55545	6.28951	15.7501	-10.5795
0.572	-24.7843	-2.80541	11.4301	12.5387	11.9228	17.9865	-24.0625	17.6619	-18.7638	-21.2842	-6.23554	22.6638	-10.5795
0.5725	23.719	-36.8468	-2.42798	-15.806	11.9228	46.7884	3.65369	-16.3055	-3.95333	-35.204	-18.7606	-25.7322	-52.9045
0.573	9.86089	-9.61369	-16.2861	-1.63368	-36.26	10.7861	31.3699	-23.0989	-3.95333	-21.2842	-18.7606	-25.7322	17.6373
0.5735	16.7899	-9.61369	-23.2151	55.0557	32.5726	-25.2162	38.2989	31.2489	3.45188	-0.40446	0.0269811	15.7501	59.9623
0.574	-24.7843	-2.80541	-9.35703	12.5387	-29.3767	3.58561	-17.1335	4.07498	25.6675	-28.2441	0.0269811	-4.99108	-10.5795
0.5745	2.93184	4.00287	-9.35703	26.711	-15.6102	25.187	3.65369	-9.51198	-18.7638	13.5154	6.28951	-25.7322	52.9081
0.575	-38.6424	-30.0385	11.4301	-37.0645	11.9228	-3.61485	17.5118	-9.51198	33.0727	34.3951	37.6021	-11.9048	3.5289
0.5755	-10.9262	-9.61369	-9.35703	-1.63368	-8.72693	3.58561	-10.2044	44.8358	25.6675	6.55545	12.552	15.7501	17.6373
0.576	-17.8553	-30.0385	-2.42798	-37.0645	-1.84367	39.5879	17.5118	38.0424	25.6675	-7.36437	6.28951	-32.6459	-31.742
0.5765	2.93184	4.00287	39.1463	5.45249	5.03959	-39.6172	3.65369	24.4554	18.2623	-0.40446	12.552	-25.7322	17.6373
0.577	37.5771	17.6194	18.3592	33.7972	11.9228	-18.0158	3.65369	17.6619	-40.9794	27.4352	12.552	-4.99108	-24.6878
0.5775	2.93184	-30.0385	-9.35703	33.7972	-22.4935	3.58561	-17.1335	24.4554	-26.169	-14.3243	-18.7606	-53.3871	-24.6878
0.578	23.719	4.00287	18.3592	19.6248	5.03959	-3.61485	-17.1335	10.8685	-18.7638	20.4753	-12.4981	-39.5597	3.5289
0.5785	-45.5715	-9.61369	-2.42798	12.5387	5.03959	-18.0158	17.5118	17.6619	-26.169	-21.2842	12.552	-32.6459	-45.8503
0.579	-24.7843	4.00287	18.3592	26.711	39.4559	-10.8153	-17.1335	31.2489	-26.169	6.55545	25.0771	-4.99108	-3.52528
0.5795	37.5771	-30.0385	25.2882	5.45249	39.4559	-3.61485	45.228	31.2489	18.2623	-14.3243	12.552	-4.99108	81.1248
0.58	-3.9972	-2.80541	25.2882	-8.71985	-1.84367	10.7861	10.5827	24.4554	-11.3585	-7.36437	-6.23554	22.6638	10.5831
0.5805	30.648	24.4277	-2.42798	33.7972	32.5726	-10.8153	17.5118	31.2489	-26.169	13.5154	-12.4981	8.83636	10.5831
0.581	2.93184	17.6194	-16.2861	26.711	18.8061	-25.2162	3.65369	24.4554	40.478	-35.204	12.552	-39.5597	10.5831
0.5815	-17.8553	-9.61369	-50.9313	5.45249	-1.84367	-25.2162	-17.1335	4.07498	25.6675	-7.36437	18.8146	-11.9048	10.5831
0.582	-10.9262	-16.422	11.4301	33.7972	-36.26	-46.8176	-10.2044	24.4554	18.2623	-7.36437	12.552	-32.6459	-10.5795
0.5825	37.5771	-23.2302	25.2882	-15.806	-22.4935	-3.61485	3.65369	4.07498	25.6675	-0.40446	-12.4981	-4.99108	-10.5795
0.583	16.7899	-57.2716	18.3592	-22.8922	-29.3767	-25.2162	17.5118	-23.0989	-11.3585	-0.40446	6.28951	-18.8185	10.5831
0.5835	23.719	-30.0385	18.3592	12.5387	11.9228	10.7861	-37.9206	4.07498	18.2623	-14.3243	12.552	15.7501	67.0165
0.584	-10.9262	24.4277	-2.42798	12.5387	11.9228	-25.2162	10.5827	44.8358	-3.95333	-0.40446	-12.4981	15.7501	17.6373
0.5845	9.86089	-23.2302	25.2882	12.5387	-1.84367	10.7861	-17.1335	-16.3055	25.6675	-35.204	18.8146	-4.99108	3.5289
0.585	-10.9262	-23.2302	-16.2861	-15.806	-8.72693	-18.0158	10.5827	24.4554	-11.3585	6.55545	0.0269811	29.5775	-3.52528
0.5855	-38.6424	-2.80541	-16.2861	-15.806	25.6894	-32.4167	24.4408	4.07498	18.2623	27.4352	31.3396	-11.9048	10.5831
0.586	51.4352	17.6194	25.2882	19.6248	-8.72693	-3.61485	10.5827	-16.3055	-18.7638	-35.204	18.8146	-39.5597	31.7456
0.5865	2.93184	-16.422	-2.42798	5.45249	-50.0265	-10.8153	-3.27536	4.07498	-3.95333	13.5154	-6.23554	1.92264	-17.6336
0.587	2.93184	-23.2302	11.4301	-15.806	18.8061	3.58561	3.65369	24.4554	25.6675	-28.2441	0.0269811	-11.9048	59.9623
0.5875	16.7899	17.6194	18.3592	5.45249	-15.6102	17.9865	31.3699	-2.7185	-11.3585	6.55545	-6.23554	8.83636	17.6373
0.588	9.86089	17.6194	-9.35703	19.6248	-1.84367	-10.8153	17.5118	4.07498	40.478	-21.2842	6.28951	-25.7322	52.9081
0.5885	2.93184	-23.2302	-16.2861	5.45249	11.9228	-25.2162	3.65369	-29.8924	-3.95333	27.4352	12.552	-4.99108	-17.6336
0.589	9.86089	4.00287	-9.35703	5.45249	-36.26	-10.8153	24.4408	4.07498	-18.7638	-14.3243	12.552	-32.6459	17.6373
0.5895	2.93184	-23.2302	-16.2861	5.45249	5.03959	-10.8153	3.65369	4.07498	3.45188	-14.3243	0.0269811	-25.7322	-3.52528
0.59	-10.9262	-2.80541	11.4301	-15.806	-22.4935	-18.0158	-3.27536	4.07498	33.0727	20.4753	12.552	-11.9048	-10.5795
0.5905	-3.9972	-9.61369	18.3592	47.9695	39.4559	10.7861	10.5827	31.2489	-3.95333	-35.204	-18.7606	8.83636	24.6914
0.591	23.719	4.00287	11.4301	12.5387	-15.6102	3.58561	-30.9915	-23.0989	-3.95333	20.4753	6.28951	-25.7322	-17.6336
0.5915	-3.9972	-9.61369	11.4301	-15.806	-15.6102	17.9865	3.65369	4.07498	-3.95333	-7.36437	0.0269811	-11.9048	-24.6878
0.592	-3.9972	-23.2302	4.50107	12.5387	-50.0265	-18.0158	10.5827	10.8685	3.45188	-0.40446	6.28951	1.92264	-3.52528
0.5925	16.7899	17.6194	11.4301	19.6248	-1.84367	-10.8153	24.4408	10.8685	-33.5742	6.55545	0.0269811	-4.99108	10.5831
0.593	-3.9972	-16.422	-16.2861	33.7972	11.9228	10.7861	-10.2044	10.8685	-26.169	27.4352	-6.23554	1.92264	45.854
0.5935	-24.7843	4.00287	-2.42798	-15.806	18.8061	10.7861	24.4408	-9.51198	-33.5742	34.3951	-12.4981	-11.9048	-3.52528
0.594	2.93184	-16.422	46.0753	5.45249	-1.84367	-46.8176	-10.2044	-2.7185	-11.3585	6.55545	0.0269811	1.92264	17.6373
0.5945	2.93184	4.00287	11.4301	-37.0645	-56.9097	25.187	-3.27536	-16.3055	-3.95333	13.5154	-18.7606	-25.7322	-10.5795
0.595	37.5771	-16.422	39.1463	19.6248	11.9228	17.9865	-3.27536	38.0424	-18.7638	6.55545	18.8146	1.92264	3.5289
0.5955	-3.9972	-9.61369	-2.42798	-1.63368	11.9228	3.58561	-17.1335	-2.7185	-55.7898	20.4753	-18.7606	-18.8185	-52.9045
0.596	-3.9972	-30.0385	-2.42798	12.5387	-8.72693	10.7861	-10.2044	10.8685	-26.169	-7.36437	18.8146	-4.99108	17.6373
0.5965	-17.8553	-23.2302	32.2173	12.5387	-29.3767	-18.0158	24.4408	38.0424	-11.3585	-0.40446	-12.4981	36.4912	24.6914
0.597	9.86089	38.0443	-23.2151	-8.71985	32.5726	-3.61485	10.5827	24.4554	-11.3585	6.55545	6.28951	-18.8185	10.5831
0.5975	-3.9972	4.00287	-30.1442	-15.806	-8.72693	-18.0158	-3.27536	10.8685	40.478	-28.2441	0.0269811	-11.9048	-17.6336
0.598	30.648	4.00287	4.50107	26.711	46.3391	46.7884	38.2989	65.2163	-18.7638	-14.3243	-18.7606	-11.9048	45.854
0.5985	-3.9972	44.8525	11.4301	33.7972	5.03959	-18.0158	-24.0625	-2.7185	25.6675	-21.2842	-6.23554	-74.1282	-24.6878
0.599	2.93184	44.8525	-9.35703	-15.806	5.03959	25.187	-10.2044	-9.51198	25.6675	-21.2842	-6.23554	8.83636	24.6914
0.5995	-10.9262	-2.80541	4.50107	-8.71985	25.6894	-10.8153	17.5118	-9.51198	-55.7898	-21.2842	-12.4981	-32.6459	31.7456
0.6	9.86089	4.00287	-2.42798	-37.0645	11.9228	-3.61485	-3.27536	-9.51198	18.2623	-28.2441	43.8647	-25.7322	-10.5795
0.6005	-17.8553	-16.422	-2.42798	-8.71985	-29.3767	-10.8153	10.5827	4.07498	-11.3585	-28.2441	43.8647	-4.99108	-3.52528
0.601	-38.6424	-2.80541	-9.35703	-15.806	-1.84367	-10.8153	-30.9915	-9.51198	25.6675	-14.3243	31.3396	15.7501	-10.5795
0.6015	-45.5715	-2.80541	11.4301	-29.9784	-8.72693	-3.61485	-44.8496	-2.7185	-3.95333	-7.36437	31.3396	-4.99108	3.5289
0.602	-3.9972	-16.422	-23.2151	-22.8922	-50.0265	-3.61485	-24.0625	17.6619	-11.3585	-0.40446	-18.7606	-46.4734	-10.5795
0.6025	-38.6424	-23.2302	4.50107	-15.806	-15.6102	-10.8153	-3.27536	-9.51198	18.2623	-14.3243	0.0269811	-11.9048	3.5289
0.603	9.86089	-23.2302	4.50107	-37.0645	-36.26	10.7861	-10.2044	10.8685	40.478	-28.2441	-18.7606	-18.8185	17.6373
0.6035	2.93184	4.00287	-16.2861	26.711	5.03959	17.9865	10.5827	-29.8924	-11.3585	-35.204	-31.2856	-4.99108	-10.5795
0.604	9.86089	-2.80541	25.2882	-15.806	11.9228	-18.0158	10.5827	17.6619	25.6675	6.55545	0.0269811	8.83636	31.7456
0.6045	30.648	-9.61369	18.3592	-44.1507	18.8061	-18.0158	17.5118	-50.2729	-33.5742	-21.2842	18.8146	-32.6459	-31.742
0.605	-3.9972	4.00287	-30.1442	12.5387	32.5726	-3.61485	17.5118	10.8685	-3.95333	-14.3243	-25.0231	-25.7322	3.5289
0.6055	-31.7134	-30.0385	-9.35703	12.5387	5.03959	3.58561	24.4408	-9.51198	33.0727	-49.1238	-12.4981	-18.8185	-3.52528
0.606	16.7899	24.4277	-9.35703	19.6248	32.5726	10.7861	31.3699	24.4554	25.6675	-21.2842	-6.23554	-18.8185	-24.6878
0.6065	30.648	-16.422	-9.35703	-1.63368	-15.6102	-39.6172	-10.2044	4.07498	25.6675	-21.2842	25.0771	15.7501	38.7998
0.607	2.93184	17.6194	4.50107	33.7972	-1.84367	-39.6172	-3.27536	-23.0989	18.2623	27.4352	37.6021	-4.99108	-3.52528
0.6075	30.648	-16.422	11.4301	5.45249	-1.84367	-10.8153	-3.27536	4.07498	18.2623	-35.204	50.1272	-11.9048	38.7998
0.608	23.719	-9.61369	-23.2151	12.5387	-15.6102	-39.6172	52.157	17.6619	-3.95333	-28.2441	-18.7606	-39.5597	-10.5795
0.6085	2.93184	-9.61369	4.50107	-29.9784	25.6894	25.187	-17.1335	17.6619	-3.95333	-21.2842	0.0269811	-4.99108	24.6914
0.609	16.7899	-64.0799	4.50107	-8.71985	-1.84367	-10.8153	-30.9915	-29.8924	-3.95333	6.55545	31.3396	-4.99108	-3.52528
0.6095	-10.9262	4.00287	4.50107	5.45249	-1.84367	-10.8153	-17.1335	-9.51198	-11.3585	-0.40446	-43.8107	29.5775	10.5831
0.61	23.719	4.00287	25.2882	-8.71985	-1.84367	-3.61485	17.5118	-36.6859	-3.95333	-42.1639	6.28951	-39.5597	-3.52528
0.6105	2.93184	-43.6551	-2.42798	-8.71985	-15.6102	3.58561	-3.27536	4.07498	-3.95333	-28.2441	31.3396	-25.7322	31.7456
0.611	37.5771	4.00287	11.4301	-22.8922	18.8061	-3.61485	3.65369	31.2489	-11.3585	-28.2441	-6.23554	-39.5597	3.5289
0.6115	2.93184	4.00287	11.4301	-29.9784	-29.3767	3.58561	24.4408	4.07498	-18.7638	-42.1639	-6.23554	22.6638	-52.9045
0.612	-17.8553	-2.80541	4.50107	12.5387	-8.72693	-3.61485	-10.2044	4.07498	3.45188	-14.3243	-12.4981	1.92264	38.7998
0.6125	2.93184	4.00287	-2.42798	-1.63368	-15.6102	-32.4167	-44.8496	-16.3055	-11.3585	6.55545	12.552	-53.3871	31.7456
0.613	9.86089	-9.61369	-2.42798	-8.71985	-22.4935	-3.61485	-17.1335	-9.51198	-3.95333	20.4753	0.0269811	15.7501	24.6914
0.6135	-24.7843	-2.80541	-16.2861	5.45249	11.9228	17.9865	10.5827	-43.4794	3.45188	-14.3243	6.28951	-39.5597	-24.6878
0.614	-17.8553	-36.8468	-2.42798	-58.323	11.9228	-3.61485	-10.2044	-2.7185	-11.3585	-7.36437	6.28951	29.5775	-17.6336
0.6145	2.93184	-9.61369	-16.2861	-15.806	-1.84367	-10.8153	3.65369	17.6619	47.8832	-21.2842	-12.4981	-18.8185	10.5831
0.615	-24.7843	-9.61369	18.3592	-8.71985	5.03959	-25.2162	3.65369	10.8685	47.8832	-14.3243	6.28951	-4.99108	-3.52528
0.6155	-10.9262	-43.6551	-30.1442	-65.4092	-8.72693	-25.2162	10.5827	-36.6859	25.6675	-7.36437	12.552	15.7501	-17.6336
0.616	2.93184	4.00287	11.4301	5.45249	5.03959	32.3875	-10.2044	4.07498	-18.7638	-0.40446	12.552	43.4049	-17.6336
0.6165	-31.7134	-23.2302	-9.35703	-15.806	-43.1432	3.58561	-44.8496	-2.7185	47.8832	-0.40446	-25.0231	-25.7322	-67.0129
0.617	-10.9262	-9.61369	18.3592	5.45249	-15.6102	-3.61485	17.5118	-9.51198	-3.95333	-14.3243	0.0269811	8.83636	-45.8503
0.6175	-31.7134	17.6194	18.3592	26.711	-15.6102	10.7861	-24.0625	10.8685	-26.169	48.3149	-12.4981	-18.8185	-3.52528
0.618	-3.9972	-2.80541	-9.35703	5.45249	-15.6102	32.3875	-17.1335	-16.3055	-11.3585	6.55545	-6.23554	8.83636	59.9623
0.6185	-31.7134	-2.80541	-30.1442	-29.9784	-29.3767	39.5879	-10.2044	-9.51198	-26.169	27.4352	-12.4981	-11.9048	-52.9045
0.619	-10.9262	-43.6551	11.4301	5.45249	-43.1432	10.7861	-17.1335	4.07498	-40.9794	-0.40446	0.0269811	8.83636	17.6373
0.6195	2.93184	-9.61369	-2.42798	19.6248	-43.1432	3.58561	-17.1335	4.07498	3.45188	-7.36437	0.0269811	29.5775	17.6373
0.62	-31.7134	-9.61369	11.4301	-22.8922	5.03959	10.7861	-3.27536	4.07498	3.45188	-0.40446	12.552	-4.99108	3.5289
0.6205	-10.9262	4.00287	-2.42798	12.5387	-15.6102	10.7861	17.5118	17.6619	3.45188	-35.204	12.552	1.92264	24.6914
0.621	44.5061	4.00287	-2.42798	-15.806	-1.84367	3.58561	-3.27536	24.4554	-18.7638	6.55545	12.552	8.83636	59.9623
0.6215	16.7899	24.4277	32.2173	19.6248	-8.72693	-54.0181	-17.1335	10.8685	3.45188	-0.40446	0.0269811	-32.6459	-3.52528
0.622	-45.5715	-64.0799	32.2173	5.45249	-43.1432	-10.8153	-10.2044	4.07498	-18.7638	20.4753	12.552	29.5775	17.6373
0.6225	16.7899	-16.422	-16.2861	-1.63368	39.4559	-39.6172	3.65369	10.8685	-18.7638	34.3951	12.552	-11.9048	-31.742
0.623	37.5771	17.6194	18.3592	-1.63368	-1.84367	-25.2162	3.65369	31.2489	-11.3585	-7.36437	12.552	15.7501	17.6373
0.6235	-38.6424	-30.0385	-16.2861	-8.71985	-15.6102	-39.6172	-30.9915	-9.51198	3.45188	27.4352	-6.23554	-11.9048	-3.52528
0.624	16.7899	-23.2302	18.3592	-37.0645	5.03959	32.3875	-44.8496	-9.51198	40.478	6.55545	0.0269811	1.92264	3.5289
0.6245	-17.8553	-9.61369	-9.35703	-15.806	-15.6102	-18.0158	-30.9915	-9.51198	-55.7898	-21.2842	18.8146	-4.99108	45.854
0.625	-17.8553	17.6194	-2.42798	5.45249	-15.6102	-10.8153	-10.2044	-16.3055	-33.5742	13.5154	12.552	1.92264	17.6373
0.6255	-10.9262	-36.8468	-9.35703	19.6248	5.03959	-39.6172	10.5827	4.07498	-11.3585	-56.0837	-31.2856	-25.7322	3.5289
0.626	37.5771	-16.422	11.4301	-15.806	25.6894	-18.0158	-17.1335	31.2489	-33.5742	-35.204	12.552	-4.99108	3.5289
0.6265	23.719	-43.6551	32.2173	40.8833	-29.3767	-3.61485	-17.1335	4.07498	-26.169	27.4352	50.1272	-11.9048	24.6914
0.627	16.7899	-2.80541	46.0753	5.45249	-1.84367	-10.8153	-17.1335	4.07498	-11.3585	34.3951	-12.4981	1.92264	10.5831
0.6275	-17.8553	-16.422	25.2882	12.5387	-15.6102	17.9865	3.65369	31.2489	-33.5742	-0.40446	12.552	8.83636	-10.5795
0.628	30.648	-9.61369	18.3592	-1.63368	5.03959	-10.8153	-17.1335	-16.3055	-18.7638	13.5154	31.3396	-46.4734	10.5831
0.6285	30.648	4.00287	25.2882	19.6248	-50.0265	3.58561	3.65369	-2.7185	3.45188	-0.40446	0.0269811	-32.6459	-17.6336
0.629	9.86089	-16.422	-37.0732	-8.71985	-15.6102	10.7861	-10.2044	10.8685	33.0727	-0.40446	-25.0231	-25.7322	3.5289
0.6295	-17.8553	4.00287	32.2173	-1.63368	-8.72693	-18.0158	-3.27536	24.4554	-18.7638	6.55545	0.0269811	-32.6459	38.7998
0.63	-17.8553	-23.2302	4.50107	5.45249	-22.4935	-3.61485	-10.2044	10.8685	55.2884	27.4352	0.0269811	1.92264	-95.2296
0.6305	-3.9972	-23.2302	-9.35703	-1.63368	-22.4935	25.187	17.5118	-23.0989	25.6675	-49.1238	-25.0231	-32.6459	-52.9045
0.631	-10.9262	-23.2302	4.50107	-8.71985	-15.6102	-18.0158	-10.2044	4.07498	-11.3585	48.3149	-6.23554	-46.4734	10.5831
0.6315	2.93184	-9.61369	25.2882	26.711	-1.84367	-3.61485	-10.2044	4.07498	-3.95333	-14.3243	-6.23554	-25.7322	-17.6336
0.632	30.648	4.00287	11.4301	12.5387	25.6894	10.7861	-10.2044	4.07498	18.2623	20.4753	12.552	8.83636	-31.742
0.6325	-3.9972	4.00287	11.4301	-1.63368	39.4559	3.58561	-3.27536	-2.7185	-11.3585	-7.36437	0.0269811	-4.99108	-24.6878
0.633	37.5771	-2.80541	39.1463	26.711	11.9228	25.187	3.65369	10.8685	-40.9794	-7.36437	6.28951	-4.99108	-3.52528
0.6335	2.93184	-9.61369	-2.42798	5.45249	-15.6102	32.3875	-24.0625	4.07498	-11.3585	-7.36437	31.3396	22.6638	-24.6878
0.634	44.5061	4.00287	-2.42798	-22.8922	-1.84367	3.58561	31.3699	4.07498	-3.95333	-0.40446	0.0269811	-11.9048	3.5289
0.6345	-45.5715	-23.2302	-9.35703	5.45249	-50.0265	17.9865	-3.27536	4.07498	-3.95333	6.55545	31.3396	1.92264	-3.52528
0.635	44.5061	-2.80541	4.50107	5.45249	11.9228	-32.4167	-24.0625	4.07498	18.2623	13.5154	-12.4981	50.3187	-10.5795
0.6355	16.7899	-23.2302	-9.35703	-15.806	-1.84367	-3.61485	-3.27536	72.0098	3.45188	6.55545	-6.23554	22.6638	45.854
0.636	2.93184	-2.80541	18.3592	-8.71985	-43.1432	3.58561	-3.27536	-2.7185	-3.95333	-0.40446	0.0269811	36.4912	24.6914
0.6365	-10.9262	4.00287	25.2882	-15.806	5.03959	-10.8153	-24.0625	10.8685	25.6675	6.55545	0.0269811	-11.9048	-17.6336
0.637	2.93184	-2.80541	11.4301	-15.806	-1.84367	32.3875	-3.27536	17.6619	25.6675	-35.204	31.3396	-39.5597	59.9623
0.6375	-17.8553	-23.2302	-9.35703	26.711	5.03959	-18.0158	-10.2044	10.8685	-11.3585	-28.2441	-25.0231	-25.7322	17.6373
0.638	-31.7134	38.0443	-2.42798	-44.1507	39.4559	-39.6172	-3.27536	24.4554	-3.95333	-7.36437	12.552	-53.3871	17.6373
0.6385	2.93184	-16.422	-23.2151	33.7972	-15.6102	10.7861	-17.1335	4.07498	-26.169	-7.36437	-12.4981	-4.99108	-10.5795
0.639	-10.9262	24.4277	-16.2861	-15.806	46.3391	3.58561	10.5827	-9.51198	18.2623	-14.3243	31.3396	8.83636	-24.6878
0.6395	-17.8553	31.236	4.50107	-8.71985	11.9228	17.9865	3.65369	-29.8924	3.45188	-0.40446	31.3396	-53.3871	24.6914
0.64	-3.9972	-43.6551	18.3592	5.45249	11.9228	-18.0158	10.5827	4.07498	-40.9794	-21.2842	-25.0231	-4.99108	24.6914
0.6405	-17.8553	-23.2302	-16.2861	19.6248	-15.6102	-18.0158	31.3699	10.8685	25.6675	-0.40446	0.0269811	-25.7322	-17.6336
0.641	23.719	17.6194	18.3592	-8.71985	18.8061	3.58561	-10.2044	10.8685	-26.169	41.355	-18.7606	-11.9048	3.5289
0.6415	23.719	-16.422	-23.2151	5.45249	-1.84367	3.58561	3.65369	24.4554	-3.95333	-35.204	-25.0231	-53.3871	52.9081
0.642	-3.9972	17.6194	11.4301	40.8833	-22.4935	3.58561	-10.2044	-23.0989	-26.169	-28.2441	18.8146	8.83636	-45.8503
0.6425	-31.7134	-16.422	-9.35703	-1.63368	-15.6102	-3.61485	-3.27536	-16.3055	3.45188	-0.40446	-25.0231	29.5775	-17.6336
0.643	-3.9972	4.00287	-2.42798	-15.806	-22.4935	17.9865	3.65369	-9.51198	3.45188	13.5154	-31.2856	-11.9048	-10.5795
0.6435	-24.7843	4.00287	11.4301	-1.63368	-29.3767	-10.8153	10.5827	38.0424	-33.5742	41.355	31.3396	-4.99108	10.5831
0.644	-3.9972	24.4277	-2.42798	-37.0645	-15.6102	10.7861	24.4408	10.8685	-40.9794	-21.2842	0.0269811	-18.8185	-24.6878
0.6445	-38.6424	4.00287	-9.35703	-1.63368	5.03959	-25.2162	-24.0625	-9.51198	25.6675	13.5154	6.28951	1.92264	3.5289
0.645	30.648	-23.2302	-23.2151	-15.806	-1.84367	-18.0158	-17.1335	24.4554	-3.95333	-35.204	-12.4981	-4.99108	17.6373
0.6455	9.86089	-16.422	-9.35703	-1.63368	-22.4935	3.58561	3.65369	4.07498	-33.5742	-0.40446	18.8146	1.92264	10.5831
0.646	-17.8553	31.236	4.50107	-15.806	11.9228	17.9865	17.5118	-23.0989	-18.7638	-14.3243	12.552	-25.7322	-24.6878
0.6465	16.7899	-23.2302	-9.35703	5.45249	-8.72693	10.7861	31.3699	51.6293	-18.7638	-7.36437	25.0771	-25.7322	10.5831
0.647	23.719	-36.8468	11.4301	-29.9784	11.9228	-10.8153	10.5827	-23.0989	-18.7638	-14.3243	12.552	22.6638	3.5289
0.6475	-3.9972	-2.80541	-16.2861	19.6248	-22.4935	3.58561	17.5118	17.6619	-3.95333	41.355	6.28951	43.4049	-3.52528
0.648	16.7899	4.00287	11.4301	12.5387	-15.6102	32.3875	-24.0625	31.2489	-3.95333	-7.36437	-6.23554	8.83636	-17.6336
0.6485	-38.6424	-2.80541	-9.35703	-37.0645	-1.84367	-32.4167	-10.2044	10.8685	25.6675	20.4753	31.3396	15.7501	-31.742
0.649	-24.7843	-36.8468	-9.35703	-15.806	18.8061	-32.4167	-3.27536	-23.0989	18.2623	-35.204	-6.23554	15.7501	-17.6336
0.6495	16.7899	4.00287	4.50107	26.711	-22.4935	-10.8153	10.5827	24.4554	3.45188	-28.2441	-18.7606	22.6638	-3.52528
0.65	23.719	-30.0385	-16.2861	-8.71985	-15.6102	-18.0158	-10.2044	-2.7185	-55.7898	-14.3243	31.3396	43.4049	-3.52528
0.6505	-38.6424	-2.80541	-9.35703	5.45249	-8.72693	3.58561	-30.9915	-16.3055	3.45188	34.3951	18.8146	15.7501	-24.6878
0.651	9.86089	-23.2302	-30.1442	26.711	18.8061	39.5879	-17.1335	17.6619	3.45188	-0.40446	25.0771	8.83636	17.6373
0.6515	2.93184	-9.61369	25.2882	12.5387	-1.84367	10.7861	-3.27536	-2.7185	3.45188	-14.3243	-37.5482	-4.99108	-3.52528
0.652	-17.8553	31.236	4.50107	5.45249	-8.72693	-10.8153	3.65369	10.8685	-3.95333	-7.36437	-37.5482	-32.6459	-3.52528
0.6525	9.86089	-50.4634	-37.0732	-37.0645	-1.84367	-3.61485	45.228	-2.7185	33.0727	20.4753	0.0269811	15.7501	-3.52528
0.653	-24.7843	-2.80541	4.50107	-8.71985	-1.84367	-3.61485	-3.27536	4.07498	-11.3585	13.5154	6.28951	1.92264	38.7998
0.6535	-10.9262	-23.2302	4.50107	26.711	18.8061	-10.8153	10.5827	24.4554	-40.9794	20.4753	-18.7606	1.92264	-10.5795
0.654	2.93184	-36.8468	-2.42798	12.5387	5.03959	25.187	-10.2044	-29.8924	-18.7638	-7.36437	12.552	-18.8185	17.6373
0.6545	9.86089	17.6194	-9.35703	-15.806	39.4559	-18.0158	-17.1335	31.2489	-3.95333	-14.3243	-18.7606	1.92264	38.7998
0.655	-17.8553	-30.0385	-9.35703	12.5387	-1.84367	17.9865	-37.9206	38.0424	-33.5742	-35.204	25.0771	8.83636	17.6373
0.6555	-17.8553	4.00287	-9.35703	5.45249	5.03959	25.187	10.5827	4.07498	-3.95333	27.4352	0.0269811	1.92264	3.5289
0.656	-24.7843	31.236	-9.35703	-44.1507	-1.84367	17.9865	-17.1335	-9.51198	3.45188	-28.2441	-6.23554	-60.3008	3.5289
0.6565	-3.9972	-23.2302	-9.35703	47.9695	11.9228	10.7861	-3.27536	4.07498	-3.95333	6.55545	25.0771	-25.7322	3.5289
0.657	-31.7134	-23.2302	-23.2151	33.7972	25.6894	3.58561	-30.9915	10.8685	25.6675	-0.40446	18.8146	15.7501	-24.6878
0.6575	-10.9262	-2.80541	-2.42798	-8.71985	-8.72693	3.58561	17.5118	-9.51198	55.2884	20.4753	12.552	8.83636	24.6914
0.658	37.5771	17.6194	11.4301	-8.71985	-15.6102	10.7861	-17.1335	-2.7185	-18.7638	13.5154	-6.23554	22.6638	17.6373
0.6585	-3.9972	-23.2302	32.2173	40.8833	-8.72693	-32.4167	45.228	24.4554	-11.3585	13.5154	-12.4981	15.7501	-59.9587
0.659	-3.9972	24.4277	4.50107	5.45249	-50.0265	-39.6172	-10.2044	-29.8924	-18.7638	27.4352	-12.4981	22.6638	31.7456
0.6595	-3.9972	-9.61369	25.2882	-1.63368	-1.84367	-18.0158	10.5827	17.6619	18.2623	6.55545	-12.4981	-11.9048	17.6373
0.66	-17.8553	24.4277	4.50107	19.6248	-15.6102	10.7861	10.5827	38.0424	25.6675	-28.2441	25.0771	-25.7322	-3.52528
0.6605	-31.7134	17.6194	11.4301	-1.63368	39.4559	10.7861	-10.2044	-2.7185	-33.5742	-0.40446	0.0269811	-11.9048	-3.52528
0.661	-52.5005	4.00287	-2.42798	26.711	-1.84367	10.7861	10.5827	-2.7185	40.478	-0.40446	-6.23554	-11.9048	3.5289
0.6615	30.648	-9.61369	-9.35703	-22.8922	18.8061	-10.8153	-24.0625	-16.3055	-3.95333	-0.40446	0.0269811	8.83636	17.6373
0.662	-3.9972	31.236	4.50107	-15.806	11.9228	-10.8153	-10.2044	10.8685	-11.3585	-28.2441	-31.2856	-32.6459	95.2332
0.6625	2.93184	4.00287	-23.2151	19.6248	-1.84367	3.58561	-3.27536	38.0424	25.6675	27.4352	6.28951	-18.8185	-38.7962
0.663	2.93184	-16.422	25.2882	12.5387	32.5726	39.5879	10.5827	10.8685	-18.7638	-14.3243	18.8146	-39.5597	-17.6336
0.6635	2.93184	4.00287	-2.42798	-22.8922	-8.72693	-3.61485	3.65369	17.6619	-33.5742	-7.36437	12.552	29.5775	3.5289
0.664	-24.7843	-16.422	25.2882	-15.806	-15.6102	-3.61485	-17.1335	-2.7185	-40.9794	13.5154	-25.0231	-25.7322	52.9081
0.6645	16.7899	-9.61369	-16.2861	19.6248	-1.84367	3.58561	-3.27536	31.2489	-3.95333	-7.36437	-6.23554	-18.8185	10.5831
0.665	23.719	-2.80541	-16.2861	-37.0645	11.9228	-10.8153	10.5827	4.07498	-33.5742	20.4753	-25.0231	29.5775	-3.52528
0.6655	-3.9972	-50.4634	4.50107	-1.63368	25.6894	-25.2162	24.4408	17.6619	-3.95333	-21.2842	18.8146	-4.99108	24.6914
0.666	-31.7134	-50.4634	-9.35703	19.6248	-15.6102	-18.0158	-30.9915	4.07498	18.2623	6.55545	6.28951	-4.99108	10.5831
0.6665	-24.7843	-16.422	11.4301	5.45249	-43.1432	3.58561	-17.1335	-29.8924	-18.7638	27.4352	18.8146	-11.9048	-17.6336
0.667	9.86089	24.4277	-23.2151	40.8833	25.6894	-3.61485	3.65369	-2.7185	25.6675	-21.2842	0.0269811	-25.7322	-10.5795
0.6675	16.7899	17.6194	-9.35703	26.711	-15.6102	-25.2162	3.65369	31.2489	25.6675	-7.36437	0.0269811	22.6638	17.6373
0.668	9.86089	-9.61369	-16.2861	-8.71985	5.03959	17.9865	72.9442	-2.7185	-55.7898	-28.2441	-25.0231	-11.9048	24.6914
0.6685	-3.9972	-36.8468	25.2882	-1.63368	5.03959	-10.8153	10.5827	4.07498	3.45188	41.355	-6.23554	-18.8185	17.6373
0.669	16.7899	-2.80541	-23.2151	-8.71985	-22.4935	10.7861	3.65369	17.6619	33.0727	-0.40446	31.3396	22.6638	31.7456
0.6695	2.93184	-23.2302	18.3592	-1.63368	-36.26	-25.2162	17.5118	-29.8924	-11.3585	-7.36437	0.0269811	-25.7322	-3.52528
0.67	2.93184	24.4277	-2.42798	5.45249	-15.6102	25.187	3.65369	4.07498	33.0727	-14.3243	6.28951	43.4049	-24.6878
0.6705	-3.9972	17.6194	25.2882	55.0557	-8.72693	-25.2162	-17.1335	-9.51198	3.45188	-0.40446	6.28951	36.4912	-10.5795
0.671	-17.8553	-36.8468	32.2173	33.7972	25.6894	-10.8153	-3.27536	17.6619	-26.169	13.5154	18.8146	1.92264	38.7998
0.6715	-38.6424	-2.80541	11.4301	-29.9784	-22.4935	10.7861	3.65369	-9.51198	-11.3585	-7.36437	-18.7606	-18.8185	-17.6336
0.672	-3.9972	-16.422	-16.2861	-1.63368	-1.84367	10.7861	-24.0625	24.4554	-18.7638	13.5154	12.552	-39.5597	10.5831
0.6725	2.93184	-30.0385	11.4301	12.5387	-15.6102	-10.8153	-3.27536	-36.6859	3.45188	-21.2842	-25.0231	43.4049	-17.6336
0.673	-10.9262	-9.61369	-9.35703	5.45249	-8.72693	-54.0181	-3.27536	10.8685	-11.3585	6.55545	-25.0231	-18.8185	-24.6878
0.6735	-31.7134	-16.422	25.2882	-8.71985	-29.3767	25.187	10.5827	10.8685	-26.169	-0.40446	12.552	22.6638	-10.5795
0.674	-10.9262	-43.6551	-2.42798	-1.63368	5.03959	-3.61485	-3.27536	-2.7185	18.2623	41.355	0.0269811	1.92264	-10.5795
0.6745	16.7899	31.236	-23.2151	5.45249	-22.4935	-10.8153	-3.27536	4.07498	-18.7638	-0.40446	0.0269811	-39.5597	-10.5795
0.675	-10.9262	-43.6551	-23.2151	-29.9784	32.5726	17.9865	17.5118	-23.0989	3.45188	-28.2441	-6.23554	1.92264	3.5289
0.6755	-10.9262	-9.61369	4.50107	-22.8922	-22.4935	-3.61485	10.5827	-2.7185	-11.3585	-0.40446	37.6021	-32.6459	38.7998
0.676	9.86089	-23.2302	-37.0732	-15.806	-36.26	-25.2162	-24.0625	-2.7185	-18.7638	-14.3243	-6.23554	1.92264	24.6914
0.6765	9.86089	-43.6551	4.50107	26.711	11.9228	17.9865	10.5827	17.6619	3.45188	-7.36437	6.28951	-11.9048	-3.52528
0.677	-3.9972	-2.80541	18.3592	-1.63368	-22.4935	10.7861	10.5827	17.6619	18.2623	13.5154	-31.2856	-25.7322	24.6914
0.6775	16.7899	-2.80541	11.4301	-1.63368	-22.4935	3.58561	17.5118	-16.3055	-40.9794	-7.36437	-6.23554	-39.5597	-17.6336
0.678	23.719	-2.80541	4.50107	-8.71985	25.6894	17.9865	3.65369	4.07498	3.45188	-28.2441	18.8146	8.83636	-24.6878
0.6785	2.93184	-23.2302	11.4301	-15.806	-29.3767	3.58561	10.5827	31.2489	25.6675	-0.40446	0.0269811	1.92264	3.5289
0.679	-17.8553	-9.61369	-16.2861	-22.8922	-36.26	-54.0181	31.3699	4.07498	-18.7638	27.4352	6.28951	-18.8185	31.7456
0.6795	9.86089	-23.2302	-9.35703	-15.806	-22.4935	3.58561	-10.2044	10.8685	-26.169	-0.40446	-25.0231	-18.8185	3.5289
0.68	-10.9262	-16.422	11.4301	-8.71985	5.03959	17.9865	-3.27536	4.07498	25.6675	13.5154	-18.7606	43.4049	17.6373
0.6805	9.86089	-23.2302	32.2173	-22.8922	-8.72693	-18.0158	45.228	4.07498	18.2623	20.4753	0.0269811	22.6638	-17.6336
0.681	-10.9262	-2.80541	4.50107	-1.63368	-1.84367	-10.8153	-3.27536	-9.51198	-33.5742	34.3951	-12.4981	15.7501	-3.52528
0.6815	2.93184	-36.8468	4.50107	-8.71985	-22.4935	25.187	-3.27536	-29.8924	-33.5742	-7.36437	0.0269811	-18.8185	59.9623
0.682	-17.8553	-16.422	-2.42798	-15.806	18.8061	-10.8153	-3.27536	38.0424	-11.3585	-14.3243	0.0269811	29.5775	-3.52528
0.6825	-3.9972	-2.80541	4.50107	-1.63368	5.03959	10.7861	3.65369	17.6619	-18.7638	-14.3243	12.552	22.6638	17.6373
0.683	16.7899	-2.80541	18.3592	-37.0645	-1.84367	-10.8153	-3.27536	17.6619	-3.95333	-21.2842	12.552	-11.9048	45.854
0.6835	-10.9262	-23.2302	18.3592	5.45249	25.6894	39.5879	-10.2044	-9.51198	-26.169	13.5154	6.28951	-11.9048	3.5289
0.684	23.719	-2.80541	-2.42798	-15.806	5.03959	3.58561	-3.27536	-23.0989	-26.169	-7.36437	0.0269811	-4.99108	31.7456
0.6845	-24.7843	-16.422	-9.35703	-1.63368	-15.6102	3.58561	10.5827	31.2489	-18.7638	-14.3243	-6.23554	1.92264	10.5831
0.685	-24.7843	-36.8468	18.3592	-1.63368	-8.72693	10.7861	-17.1335	10.8685	-11.3585	6.55545	56.3897	43.4049	-3.52528
0.6855	-17.8553	-9.61369	-23.2151	12.5387	11.9228	17.9865	3.65369	10.8685	-26.169	62.2347	25.0771	29.5775	-31.742
0.686	23.719	-50.4634	-16.2861	19.6248	-36.26	17.9865	-24.0625	4.07498	-3.95333	-42.1639	6.28951	15.7501	-38.7962
0.6865	-3.9972	4.00287	25.2882	12.5387	5.03959	17.9865	-3.27536	17.6619	-3.95333	6.55545	-12.4981	57.2324	17.6373
0.687	-3.9972	24.4277	-23.2151	-15.806	-15.6102	-10.8153	-37.9206	31.2489	-3.95333	-0.40446	-6.23554	-11.9048	-17.6336
0.6875	-17.8553	-16.422	-23.2151	19.6248	-15.6102	3.58561	31.3699	-9.51198	3.45188	6.55545	0.0269811	-4.99108	3.5289
0.688	-10.9262	38.0443	-2.42798	33.7972	-15.6102	-18.0158	-17.1335	-9.51198	-26.169	20.4753	0.0269811	-46.4734	3.5289
0.6885	23.719	24.4277	-23.2151	-29.9784	-22.4935	-18.0158	-3.27536	17.6619	-3.95333	41.355	-31.2856	22.6638	-38.7962
0.689	-3.9972	-2.80541	18.3592	-29.9784	-8.72693	3.58561	17.5118	4.07498	-11.3585	-0.40446	-12.4981	-25.7322	17.6373
0.6895	23.719	17.6194	-23.2151	-8.71985	-1.84367	-54.0181	24.4408	-23.0989	-33.5742	-0.40446	12.552	29.5775	-3.52528
0.69	-3.9972	-30.0385	-9.35703	26.711	-22.4935	3.58561	-3.27536	-23.0989	-3.95333	13.5154	12.552	-25.7322	24.6914
0.6905	-24.7843	-16.422	-2.42798	33.7972	-1.84367	10.7861	3.65369	31.2489	-3.95333	-7.36437	18.8146	22.6638	-3.52528
0.691	23.719	-9.61369	-2.42798	5.45249	-1.84367	-25.2162	24.4408	-16.3055	-18.7638	6.55545	-18.7606	-32.6459	-38.7962
0.6915	9.86089	-9.61369	-2.42798	33.7972	18.8061	-39.6172	-10.2044	24.4554	-26.169	6.55545	12.552	-11.9048	24.6914
0.692	16.7899	17.6194	11.4301	19.6248	25.6894	10.7861	17.5118	4.07498	-3.95333	13.5154	12.552	36.4912	-10.5795
0.6925	-38.6424	-23.2302	18.3592	19.6248	5.03959	-3.61485	-17.1335	17.6619	18.2623	-7.36437	6.28951	-11.9048	3.5289
0.693	-3.9972	-9.61369	25.2882	-8.71985	25.6894	-3.61485	-24.0625	-16.3055	-33.5742	-14.3243	-6.23554	8.83636	3.5289
0.6935	16.7899	24.4277	39.1463	-8.71985	5.03959	32.3875	-3.27536	17.6619	-3.95333	20.4753	12.552	-18.8185	-17.6336
0.694	2.93184	-2.80541	-2.42798	19.6248	18.8061	-3.61485	-17.1335	-36.6859	3.45188	6.55545	6.28951	29.5775	24.6914
0.6945	9.86089	-30.0385	-16.2861	-22.8922	-22.4935	-10.8153	-10.2044	17.6619	-26.169	13.5154	6.28951	-18.8185	-31.742
0.695	58.3642	-30.0385	-2.42798	12.5387	18.8061	10.7861	-17.1335	-2.7185	25.6675	-7.36437	-37.5482	-4.99108	3.5289
0.6955	-31.7134	-9.61369	-9.35703	-1.63368	-8.72693	-3.61485	17.5118	17.6619	-18.7638	-7.36437	0.0269811	-18.8185	-24.6878
0.696	-24.7843	-23.2302	-9.35703	26.711	5.03959	-10.8153	-24.0625	10.8685	-18.7638	13.5154	6.28951	15.7501	10.5831
0.6965	37.5771	38.0443	25.2882	-1.63368	-15.6102	25.187	10.5827	-23.0989	18.2623	-21.2842	-18.7606	-4.99108	-3.52528
0.697	9.86089	-16.422	-37.0732	-37.0645	11.9228	-32.4167	10.5827	-9.51198	33.0727	13.5154	-6.23554	-18.8185	-31.742
0.6975	-10.9262	4.00287	4.50107	12.5387	-1.84367	10.7861	-17.1335	10.8685	-11.3585	-14.3243	-12.4981	29.5775	10.5831
0.698	2.93184	-2.80541	11.4301	-15.806	25.6894	-10.8153	10.5827	-23.0989	47.8832	6.55545	-18.7606	29.5775	10.5831
0.6985	-24.7843	-23.2302	-30.1442	-8.71985	-1.84367	-18.0158	10.5827	4.07498	-40.9794	27.4352	-18.7606	-11.9048	10.5831
0.699	2.93184	4.00287	-2.42798	-1.63368	-8.72693	-3.61485	38.2989	17.6619	25.6675	-21.2842	-12.4981	-11.9048	-88.1754
0.6995	-17.8553	4.00287	4.50107	5.45249	-36.26	-18.0158	-3.27536	4.07498	-18.7638	34.3951	-18.7606	8.83636	-3.52528
0.7	44.5061	-2.80541	-16.2861	-22.8922	-15.6102	-10.8153	17.5118	-9.51198	-11.3585	13.5154	12.552	-4.99108	-3.52528
0.7005	9.86089	4.00287	-23.2151	33.7972	-36.26	3.58561	10.5827	-2.7185	18.2623	13.5154	-6.23554	-32.6459	17.6373
0.701	-17.8553	-36.8468	-23.2151	12.5387	-8.72693	-3.61485	-17.1335	-2.7185	-63.195	-14.3243	-18.7606	36.4912	10.5831
0.7015	30.648	-36.8468	-37.0732	40.8833	-1.84367	25.187	10.5827	31.2489	-11.3585	-14.3243	6.28951	-4.99108	-17.6336
0.702	2.93184	-9.61369	4.50107	26.711	-29.3767	-25.2162	-3.27536	-2.7185	25.6675	6.55545	31.3396	29.5775	17.6373
0.7025	-17.8553	4.00287	-23.2151	19.6248	-8.72693	3.58561	-30.9915	-9.51198	-11.3585	34.3951	-37.5482	1.92264	10.5831
0.703	2.93184	-9.61369	-2.42798	19.6248	-36.26	3.58561	-10.2044	-2.7185	-3.95333	34.3951	0.0269811	29.5775	17.6373
0.7035	-3.9972	-9.61369	11.4301	-1.63368	25.6894	17.9865	-3.27536	-29.8924	-3.95333	-14.3243	18.8146	15.7501	-3.52528
0.704	-38.6424	-23.2302	-2.42798	26.711	-1.84367	-3.61485	10.5827	-2.7185	-11.3585	13.5154	-25.0231	-25.7322	10.5831
0.7045	23.719	-43.6551	-23.2151	-22.8922	-15.6102	46.7884	-24.0625	-2.7185	-11.3585	-14.3243	25.0771	8.83636	-45.8503
0.705	9.86089	4.00287	-2.42798	12.5387	-8.72693	17.9865	24.4408	10.8685	-11.3585	-42.1639	-12.4981	8.83636	-24.6878
0.7055	-10.9262	-2.80541	-2.42798	-8.71985	-22.4935	10.7861	3.65369	24.4554	-3.95333	27.4352	31.3396	-67.2145	17.6373
0.706	23.719	-23.2302	11.4301	-1.63368	25.6894	32.3875	3.65369	-9.51198	-3.95333	20.4753	18.8146	-4.99108	-3.52528
0.7065	-24.7843	-2.80541	4.50107	12.5387	-22.4935	-25.2162	-37.9206	-9.51198	25.6675	13.5154	18.8146	-4.99108	-24.6878
0.707	23.719	-36.8468	11.4301	26.711	46.3391	-18.0158	31.3699	17.6619	-3.95333	13.5154	-12.4981	43.4049	-3.52528
0.7075	-17.8553	-23.2302	11.4301	5.45249	32.5726	10.7861	-17.1335	-16.3055	-18.7638	6.55545	-18.7606	-11.9048	38.7998
0.708	9.86089	17.6194	-2.42798	5.45249	-8.72693	32.3875	-3.27536	31.2489	-18.7638	34.3951	0.0269811	-4.99108	3.5289
0.7085	30.648	4.00287	11.4301	-1.63368	-1.84367	39.5879	31.3699	-2.7185	-18.7638	-35.204	31.3396	-18.8185	-10.5795
0.709	-3.9972	24.4277	4.50107	-15.806	25.6894	10.7861	-37.9206	-9.51198	-11.3585	-7.36437	6.28951	-11.9048	-31.742
0.7095	16.7899	17.6194	11.4301	19.6248	39.4559	3.58561	-3.27536	-2.7185	-48.3846	-0.40446	18.8146	1.92264	10.5831
0.71	-10.9262	-30.0385	-23.2151	-1.63368	18.8061	25.187	-17.1335	-2.7185	-11.3585	-0.40446	12.552	8.83636	-10.5795
0.7105	-3.9972	-16.422	11.4301	-15.806	-8.72693	17.9865	38.2989	17.6619	18.2623	6.55545	12.552	-11.9048	-3.52528
0.711	-24.7843	-36.8468	-23.2151	-15.806	5.03959	53.9888	38.2989	-16.3055	-11.3585	20.4753	-12.4981	-18.8185	-3.52528
0.7115	-38.6424	4.00287	4.50107	33.7972	11.9228	10.7861	10.5827	10.8685	-11.3585	-21.2842	-6.23554	15.7501	24.6914
0.712	-17.8553	-16.422	-23.2151	33.7972	-8.72693	39.5879	3.65369	38.0424	25.6675	-7.36437	-43.8107	22.6638	24.6914
0.7125	-3.9972	24.4277	-2.42798	-1.63368	-22.4935	32.3875	38.2989	4.07498	25.6675	-21.2842	25.0771	15.7501	52.9081
0.713	-17.8553	-23.2302	18.3592	19.6248	-1.84367	25.187	-3.27536	10.8685	18.2623	13.5154	-12.4981	8.83636	-3.52528
0.7135	-31.7134	24.4277	-9.35703	-29.9784	25.6894	25.187	10.5827	-2.7185	3.45188	34.3951	-12.4981	-4.99108	-3.52528
0.714	2.93184	31.236	39.1463	12.5387	18.8061	25.187	38.2989	-2.7185	18.2623	13.5154	6.28951	-11.9048	-10.5795
0.7145	2.93184	17.6194	-2.42798	-1.63368	-22.4935	3.58561	10.5827	4.07498	3.45188	13.5154	-12.4981	57.2324	17.6373
0.715	-38.6424	31.236	-9.35703	5.45249	-8.72693	-3.61485	-3.27536	31.2489	18.2623	-0.40446	-18.7606	22.6638	3.5289
0.7155	-17.8553	31.236	11.4301	-29.9784	-15.6102	3.58561	45.228	-2.7185	-3.95333	-14.3243	0.0269811	36.4912	-3.52528
0.716	16.7899	-23.2302	-23.2151	19.6248	5.03959	32.3875	-3.27536	17.6619	-40.9794	-7.36437	-6.23554	-18.8185	-3.52528
0.7165	16.7899	-16.422	4.50107	-1.63368	-22.4935	32.3875	-10.2044	10.8685	-33.5742	20.4753	-18.7606	1.92264	17.6373
0.717	2.93184	4.00287	-9.35703	26.711	18.8061	32.3875	3.65369	10.8685	25.6675	-0.40446	6.28951	1.92264	10.5831
0.7175	16.7899	-16.422	4.50107	-22.8922	-8.72693	-25.2162	-24.0625	10.8685	-33.5742	-0.40446	0.0269811	29.5775	-10.5795
0.718	-10.9262	-23.2302	18.3592	5.45249	5.03959	-3.61485	24.4408	-2.7185	-26.169	6.55545	6.28951	1.92264	-3.52528
0.7185	30.648	24.4277	-23.2151	-1.63368	-15.6102	-25.2162	-3.27536	-16.3055	-18.7638	-14.3243	6.28951	1.92264	10.5831
0.719	-52.5005	-23.2302	11.4301	-8.71985	-8.72693	10.7861	17.5118	51.6293	-11.3585	20.4753	12.552	29.5775	-3.52528
0.7195	37.5771	-2.80541	11.4301	-15.806	-1.84367	3.58561	10.5827	31.2489	3.45188	-7.36437	6.28951	-11.9048	-10.5795
0.72	-17.8553	-23.2302	-2.42798	-8.71985	-15.6102	3.58561	-3.27536	-9.51198	25.6675	13.5154	0.0269811	8.83636	-24.6878
0.7205	9.86089	-36.8468	-2.42798	-15.806	-36.26	3.58561	3.65369	-16.3055	18.2623	-0.40446	-18.7606	8.83636	-3.52528
0.721	9.86089	4.00287	-23.2151	-37.0645	-1.84367	-3.61485	38.2989	44.8358	-18.7638	-0.40446	0.0269811	-11.9048	3.5289
0.7215	16.7899	-16.422	11.4301	-8.71985	-1.84367	-32.4167	-30.9915	4.07498	-18.7638	-28.2441	-6.23554	-18.8185	3.5289
0.722	16.7899	-2.80541	-16.2861	5.45249	-15.6102	-3.61485	10.5827	-23.0989	18.2623	6.55545	18.8146	36.4912	24.6914
0.7225	16.7899	-43.6551	4.50107	12.5387	5.03959	-3.61485	-17.1335	10.8685	18.2623	27.4352	12.552	64.1461	67.0165
0.723	23.719	4.00287	4.50107	33.7972	-22.4935	-3.61485	-24.0625	4.07498	-26.169	6.55545	0.0269811	-11.9048	-17.6336
0.7235	-24.7843	-2.80541	-2.42798	5.45249	-50.0265	10.7861	10.5827	10.8685	25.6675	-14.3243	0.0269811	22.6638	17.6373
0.724	9.86089	-2.80541	4.50107	5.45249	-43.1432	-3.61485	17.5118	-23.0989	-3.95333	-21.2842	12.552	-4.99108	-17.6336
0.7245	16.7899	4.00287	-23.2151	19.6248	-15.6102	-10.8153	-30.9915	17.6619	-18.7638	-7.36437	12.552	-11.9048	10.5831
0.725	-17.8553	-9.61369	-9.35703	-8.71985	-1.84367	-10.8153	3.65369	38.0424	-40.9794	-14.3243	6.28951	1.92264	17.6373
0.7255	-17.8553	-16.422	-9.35703	26.711	-8.72693	-10.8153	-3.27536	-2.7185	-11.3585	-7.36437	0.0269811	-11.9048	3.5289
0.726	-17.8553	-23.2302	25.2882	5.45249	11.9228	-10.8153	31.3699	-2.7185	-26.169	13.5154	18.8146	-11.9048	-17.6336
0.7265	37.5771	4.00287	-9.35703	12.5387	-15.6102	-25.2162	10.5827	24.4554	3.45188	-7.36437	-18.7606	-4.99108	45.854
0.727	-3.9972	-2.80541	-16.2861	19.6248	18.8061	-10.8153	3.65369	10.8685	47.8832	6.55545	37.6021	1.92264	3.5289
0.7275	-17.8553	-9.61369	-2.42798	12.5387	-29.3767	-18.0158	3.65369	-16.3055	3.45188	-14.3243	12.552	-32.6459	31.7456
0.728	-10.9262	-30.0385	-2.42798	-8.71985	11.9228	10.7861	10.5827	31.2489	47.8832	-0.40446	-12.4981	8.83636	24.6914
0.7285	-3.9972	-43.6551	4.50107	-1.63368	-8.72693	-25.2162	10.5827	-16.3055	-18.7638	6.55545	6.28951	-4.99108	38.7998
0.729	-3.9972	-2.80541	-9.35703	-29.9784	-56.9097	-18.0158	-30.9915	31.2489	-3.95333	-14.3243	-6.23554	8.83636	45.854
0.7295	16.7899	-43.6551	-9.35703	-37.0645	25.6894	-25.2162	17.5118	-23.0989	-26.169	-14.3243	18.8146	8.83636	24.6914
0.73	16.7899	4.00287	-9.35703	-8.71985	11.9228	10.7861	52.157	4.07498	18.2623	27.4352	25.0771	8.83636	-3.52528
0.7305	30.648	-30.0385	-23.2151	-22.8922	25.6894	-3.61485	-3.27536	17.6619	-3.95333	-14.3243	37.6021	-39.5597	17.6373
0.731	9.86089	-16.422	-2.42798	-8.71985	5.03959	10.7861	24.4408	4.07498	-18.7638	-7.36437	18.8146	-18.8185	-81.1212
0.7315	2.93184	17.6194	-9.35703	12.5387	-8.72693	10.7861	10.5827	-36.6859	-3.95333	-14.3243	-6.23554	29.5775	-17.6336
0.732	16.7899	-2.80541	11.4301	-1.63368	-15.6102	-25.2162	24.4408	44.8358	3.45188	-7.36437	-6.23554	-25.7322	10.5831
0.7325	-10.9262	-9.61369	-9.35703	-22.8922	-22.4935	-10.8153	3.65369	10.8685	-11.3585	-0.40446	25.0771	1.92264	31.7456
0.733	-3.9972	4.00287	25.2882	33.7972	-8.72693	3.58561	31.3699	-29.8924	-18.7638	-7.36437	-31.2856	1.92264	-17.6336
0.7335	-31.7134	-23.2302	-9.35703	-22.8922	-1.84367	-25.2162	-30.9915	-9.51198	-33.5742	-0.40446	-37.5482	8.83636	10.5831
0.734	-3.9972	4.00287	-30.1442	5.45249	18.8061	17.9865	17.5118	4.07498	-11.3585	6.55545	12.552	29.5775	-31.742
0.7345	-3.9972	-30.0385	-23.2151	-1.63368	5.03959	3.58561	-17.1335	-29.8924	-48.3846	-0.40446	-18.7606	8.83636	-17.6336
0.735	16.7899	-2.80541	25.2882	5.45249	-15.6102	3.58561	-17.1335	-2.7185	-11.3585	-7.36437	31.3396	15.7501	17.6373
0.7355	-3.9972	-23.2302	-9.35703	5.45249	18.8061	25.187	-3.27536	-29.8924	18.2623	27.4352	0.0269811	-25.7322	-10.5795
0.736	2.93184	4.00287	-2.42798	5.45249	-1.84367	10.7861	3.65369	-2.7185	-11.3585	6.55545	18.8146	-4.99108	10.5831
0.7365	-10.9262	4.00287	-9.35703	5.45249	39.4559	3.58561	24.4408	24.4554	-40.9794	13.5154	-25.0231	-32.6459	3.5289
0.737	37.5771	-30.0385	11.4301	-8.71985	5.03959	10.7861	10.5827	-23.0989	-11.3585	6.55545	0.0269811	-4.99108	-3.52528
0.7375	9.86089	-23.2302	-2.42798	12.5387	-50.0265	-18.0158	-24.0625	10.8685	-11.3585	-28.2441	-25.0231	-4.99108	3.5289
0.738	2.93184	-43.6551	-2.42798	5.45249	-8.72693	17.9865	-30.9915	17.6619	18.2623	-14.3243	6.28951	22.6638	-10.5795
0.7385	9.86089	-43.6551	4.50107	-29.9784	18.8061	17.9865	-24.0625	17.6619	3.45188	13.5154	6.28951	-11.9048	31.7456
0.739	16.7899	-57.2716	-16.2861	26.711	-8.72693	-10.8153	-24.0625	17.6619	25.6675	-14.3243	-6.23554	-39.5597	31.7456
0.7395	-24.7843	-36.8468	-2.42798	-22.8922	-43.1432	10.7861	-3.27536	4.07498	-11.3585	-14.3243	-12.4981	-18.8185	38.7998
0.74	16.7899	4.00287	-2.42798	5.45249	-1.84367	17.9865	3.65369	24.4554	33.0727	-7.36437	-6.23554	1.92264	10.5831
0.7405	-10.9262	17.6194	-9.35703	-29.9784	-1.84367	-32.4167	52.157	38.0424	3.45188	-14.3243	-25.0231	-25.7322	3.5289
0.741	23.719	-23.2302	-2.42798	12.5387	-43.1432	3.58561	17.5118	4.07498	3.45188	-7.36437	-6.23554	22.6638	10.5831
0.7415	-24.7843	17.6194	11.4301	-22.8922	-8.72693	-10.8153	3.65369	-16.3055	25.6675	-14.3243	25.0771	-25.7322	-17.6336
0.742	16.7899	-23.2302	-2.42798	12.5387	-29.3767	17.9865	-44.8496	-9.51198	-40.9794	-7.36437	6.28951	8.83636	17.6373
0.7425	9.86089	-16.422	-9.35703	5.45249	18.8061	10.7861	3.65369	-2.7185	-11.3585	-14.3243	-6.23554	29.5775	-24.6878
0.743	-31.7134	-23.2302	4.50107	12.5387	-8.72693	-3.61485	-10.2044	-9.51198	3.45188	20.4753	18.8146	-11.9048	38.7998
0.7435	30.648	-30.0385	-23.2151	-8.71985	-29.3767	17.9865	3.65369	-9.51198	33.0727	-14.3243	-25.0231	-11.9048	-31.742
0.744	-3.9972	4.00287	4.50107	-1.63368	-22.4935	-10.8153	-3.27536	4.07498	-18.7638	20.4753	-12.4981	15.7501	-17.6336
0.7445	16.7899	4.00287	11.4301	26.711	32.5726	46.7884	38.2989	51.6293	-3.95333	20.4753	12.552	8.83636	24.6914
0.745	-10.9262	-9.61369	-23.2151	19.6248	11.9228	32.3875	17.5118	-2.7185	3.45188	-35.204	-25.0231	-39.5597	-31.742
0.7455	23.719	4.00287	4.50107	19.6248	5.03959	-3.61485	31.3699	-29.8924	-33.5742	13.5154	25.0771	8.83636	10.5831
0.746	-10.9262	-43.6551	-2.42798	-1.63368	18.8061	10.7861	10.5827	-9.51198	-48.3846	-35.204	0.0269811	1.92264	10.5831
0.7465	9.86089	-2.80541	-2.42798	5.45249	-22.4935	-68.419	-3.27536	17.6619	-18.7638	6.55545	25.0771	22.6638	17.6373
0.747	-24.7843	-2.80541	18.3592	-8.71985	18.8061	-3.61485	-3.27536	4.07498	-26.169	6.55545	-18.7606	-18.8185	-3.52528
0.7475	2.93184	-9.61369	-16.2861	-1.63368	-29.3767	-3.61485	24.4408	-9.51198	-11.3585	-14.3243	-25.0231	-18.8185	-17.6336
0.748	-31.7134	17.6194	-2.42798	5.45249	-22.4935	-10.8153	24.4408	44.8358	40.478	20.4753	0.0269811	15.7501	-17.6336
0.7485	-3.9972	-23.2302	-44.0023	12.5387	-1.84367	-10.8153	45.228	-23.0989	-11.3585	-0.40446	-6.23554	-11.9048	-31.742
0.749	-3.9972	-9.61369	11.4301	40.8833	-8.72693	-25.2162	-24.0625	-23.0989	-11.3585	-35.204	-12.4981	-11.9048	-3.52528
0.7495	-10.9262	-9.61369	-16.2861	-37.0645	-50.0265	-25.2162	-10.2044	-9.51198	-3.95333	-21.2842	-12.4981	-25.7322	116.396
0.75	-17.8553	4.00287	25.2882	-8.71985	-22.4935	-18.0158	-3.27536	4.07498	3.45188	13.5154	-18.7606	-18.8185	-10.5795
0.7505	-10.9262	-23.2302	4.50107	19.6248	11.9228	32.3875	10.5827	-16.3055	40.478	6.55545	-12.4981	-11.9048	3.5289
0.751	-3.9972	-16.422	18.3592	-1.63368	-50.0265	3.58561	-10.2044	31.2489	-33.5742	13.5154	18.8146	22.6638	-24.6878
0.7515	58.3642	-2.80541	32.2173	12.5387	-8.72693	25.187	3.65369	-23.0989	-11.3585	-14.3243	12.552	-4.99108	3.5289
0.752	-10.9262	-2.80541	18.3592	-1.63368	5.03959	10.7861	-24.0625	-2.7185	-18.7638	13.5154	6.28951	-4.99108	17.6373
0.7525	-31.7134	-16.422	18.3592	-37.0645	-8.72693	46.7884	-10.2044	31.2489	-26.169	-7.36437	-25.0231	-53.3871	-3.52528
0.753	-17.8553	4.00287	11.4301	40.8833	-29.3767	-18.0158	-3.27536	-2.7185	33.0727	-35.204	0.0269811	8.83636	3.5289
0.7535	-24.7843	44.8525	18.3592	-1.63368	-1.84367	10.7861	-24.0625	-16.3055	18.2623	6.55545	-6.23554	-11.9048	-17.6336
0.754	-31.7134	-23.2302	-16.2861	-65.4092	-8.72693	17.9865	31.3699	-16.3055	-11.3585	27.4352	25.0771	36.4912	-38.7962
0.7545	-10.9262	-9.61369	4.50107	12.5387	5.03959	10.7861	3.65369	4.07498	-18.7638	-7.36437	6.28951	-18.8185	-52.9045
0.755	2.93184	4.00287	11.4301	12.5387	-8.72693	-10.8153	-10.2044	-9.51198	18.2623	13.5154	-6.23554	-25.7322	-17.6336
0.7555	23.719	-16.422	-16.2861	40.8833	-8.72693	-18.0158	-3.27536	10.8685	-26.169	-14.3243	18.8146	-25.7322	-17.6336
0.756	9.86089	-2.80541	-2.42798	26.711	-36.26	-39.6172	-37.9206	-23.0989	47.8832	41.355	37.6021	43.4049	67.0165
0.7565	9.86089	-16.422	25.2882	-15.806	-22.4935	10.7861	-10.2044	10.8685	18.2623	-0.40446	-31.2856	15.7501	-10.5795
0.757	2.93184	-2.80541	4.50107	-8.71985	18.8061	17.9865	3.65369	4.07498	-3.95333	27.4352	31.3396	1.92264	-31.742
0.7575	-3.9972	-2.80541	11.4301	5.45249	-36.26	-18.0158	-30.9915	10.8685	-3.95333	-14.3243	-12.4981	8.83636	-38.7962
0.758	23.719	24.4277	32.2173	5.45249	46.3391	25.187	-10.2044	10.8685	-11.3585	-7.36437	12.552	-39.5597	-74.067
0.7585	9.86089	-30.0385	-16.2861	-1.63368	-1.84367	-18.0158	3.65369	-16.3055	-26.169	-7.36437	12.552	-4.99108	38.7998
0.759	-38.6424	-36.8468	-23.2151	-1.63368	-15.6102	46.7884	3.65369	-23.0989	47.8832	-21.2842	-18.7606	-18.8185	-31.742
0.7595	16.7899	4.00287	18.3592	-15.806	18.8061	32.3875	-17.1335	-2.7185	-18.7638	34.3951	31.3396	-25.7322	-45.8503
0.76	2.93184	24.4277	11.4301	-15.806	11.9228	-3.61485	31.3699	-2.7185	18.2623	-28.2441	-12.4981	-11.9048	10.5831
0.7605	2.93184	4.00287	25.2882	26.711	-15.6102	3.58561	-24.0625	24.4554	47.8832	13.5154	0.0269811	1.92264	3.5289
0.761	-17.8553	4.00287	-2.42798	26.711	-15.6102	-18.0158	-30.9915	-23.0989	33.0727	13.5154	12.552	8.83636	3.5289
0.7615	-17.8553	-30.0385	-9.35703	-15.806	11.9228	-10.8153	3.65369	-2.7185	-11.3585	13.5154	25.0771	43.4049	10.5831
0.762	2.93184	-23.2302	4.50107	-1.63368	18.8061	10.7861	-10.2044	-2.7185	18.2623	-7.36437	-12.4981	15.7501	38.7998
0.7625	-45.5715	-9.61369	25.2882	26.711	18.8061	-18.0158	3.65369	-16.3055	-3.95333	20.4753	-18.7606	-11.9048	-17.6336
0.763	44.5061	4.00287	18.3592	5.45249	-8.72693	-10.8153	17.5118	-43.4794	-33.5742	-28.2441	-31.2856	-32.6459	10.5831
0.7635	16.7899	24.4277	11.4301	5.45249	-1.84367	3.58561	3.65369	-2.7185	-3.95333	27.4352	25.0771	36.4912	31.7456
0.764	-17.8553	-36.8468	11.4301	-29.9784	-29.3767	3.58561	10.5827	24.4554	-18.7638	6.55545	-6.23554	-53.3871	-24.6878
0.7645	-31.7134	-23.2302	-2.42798	-37.0645	-43.1432	3.58561	-17.1335	4.07498	3.45188	34.3951	-18.7606	22.6638	-17.6336
0.765	2.93184	-30.0385	4.50107	-8.71985	11.9228	10.7861	-30.9915	17.6619	-18.7638	-7.36437	0.0269811	-25.7322	3.5289
0.7655	2.93184	24.4277	-16.2861	19.6248	11.9228	39.5879	24.4408	24.4554	25.6675	41.355	18.8146	-4.99108	-17.6336
0.766	-10.9262	-9.61369	18.3592	-1.63368	5.03959	-3.61485	-30.9915	4.07498	-11.3585	13.5154	-6.23554	22.6638	3.5289
0.7665	-38.6424	-36.8468	-16.2861	-51.2369	-1.84367	-3.61485	-10.2044	17.6619	3.45188	-0.40446	0.0269811	15.7501	-59.9587
0.767	-10.9262	-23.2302	-2.42798	19.6248	25.6894	-18.0158	10.5827	24.4554	3.45188	-7.36437	18.8146	-11.9048	-31.742
0.7675	16.7899	24.4277	-2.42798	-1.63368	-8.72693	10.7861	31.3699	17.6619	-18.7638	-21.2842	18.8146	15.7501	17.6373
0.768	-17.8553	4.00287	4.50107	19.6248	-1.84367	10.7861	-17.1335	17.6619	-18.7638	20.4753	-18.7606	1.92264	-3.52528
0.7685	-17.8553	4.00287	-2.42798	26.711	-8.72693	3.58561	10.5827	4.07498	-3.95333	13.5154	6.28951	8.83636	-31.742
0.769	-10.9262	-16.422	-37.0732	19.6248	18.8061	32.3875	-17.1335	10.8685	-33.5742	-7.36437	-18.7606	-32.6459	-31.742
0.7695	-17.8553	-16.422	-2.42798	-8.71985	-8.72693	-25.2162	-3.27536	10.8685	-11.3585	-0.40446	18.8146	-11.9048	24.6914
0.77	-45.5715	-16.422	25.2882	19.6248	11.9228	25.187	17.5118	24.4554	33.0727	-7.36437	-18.7606	-4.99108	-31.742
0.7705	9.86089	-16.422	4.50107	12.5387	-15.6102	-18.0158	-10.2044	38.0424	25.6675	34.3951	-12.4981	-32.6459	-24.6878
0.771	-10.9262	-16.422	4.50107	-15.806	-15.6102	10.7861	31.3699	31.2489	33.0727	-0.40446	-6.23554	-4.99108	3.5289
0.7715	-17.8553	-16.422	-16.2861	12.5387	25.6894	-32.4167	-3.27536	31.2489	40.478	6.55545	6.28951	8.83636	3.5289
0.772	-10.9262	-2.80541	-16.2861	5.45249	18.8061	-32.4167	45.228	-23.0989	-40.9794	-35.204	-25.0231	8.83636	-17.6336
0.7725	-24.7843	-2.80541	-23.2151	47.9695	25.6894	-3.61485	52.157	17.6619	-18.7638	-7.36437	6.28951	1.92264	-45.8503
0.773	9.86089	-36.8468	-16.2861	12.5387	32.5726	10.7861	24.4408	24.4554	-33.5742	27.4352	-6.23554	1.92264	-38.7962
0.7735	9.86089	-23.2302	-16.2861	-1.63368	-8.72693	25.187	24.4408	10.8685	-55.7898	-7.36437	6.28951	8.83636	17.6373
0.774	-24.7843	-2.80541	-9.35703	12.5387	-29.3767	3.58561	-24.0625	-23.0989	-26.169	6.55545	18.8146	-18.8185	-10.5795
0.7745	-24.7843	-16.422	-16.2861	-8.71985	-1.84367	-10.8153	-3.27536	-9.51198	25.6675	-21.2842	18.8146	36.4912	-17.6336
0.775	2.93184	38.0443	-9.35703	12.5387	-29.3767	-32.4167	31.3699	-9.51198	55.2884	-35.204	6.28951	-11.9048	17.6373
0.7755	-3.9972	44.8525	-9.35703	19.6248	-15.6102	17.9865	-10.2044	-9.51198	40.478	-42.1639	0.0269811	8.83636	-3.52528
0.776	-3.9972	-16.422	-9.35703	-15.806	-1.84367	3.58561	3.65369	4.07498	-33.5742	6.55545	37.6021	15.7501	74.0707
0.7765	16.7899	-23.2302	18.3592	19.6248	-22.4935	-3.61485	-3.27536	31.2489	-3.95333	13.5154	18.8146	8.83636	-38.7962
0.777	16.7899	-30.0385	-16.2861	-8.71985	-50.0265	3.58561	-10.2044	4.07498	-33.5742	27.4352	-12.4981	-11.9048	3.5289
0.7775	-24.7843	-23.2302	-16.2861	-8.71985	5.03959	39.5879	3.65369	-2.7185	-11.3585	-0.40446	25.0771	8.83636	-24.6878
0.778	-10.9262	-30.0385	4.50107	-8.71985	-36.26	-3.61485	3.65369	-9.51198	40.478	-14.3243	25.0771	15.7501	-17.6336
0.7785	-10.9262	-36.8468	4.50107	-15.806	-1.84367	17.9865	-37.9206	-2.7185	-3.95333	-7.36437	-12.4981	-39.5597	10.5831
0.779	-3.9972	-16.422	-9.35703	-1.63368	32.5726	3.58561	-10.2044	17.6619	-18.7638	-21.2842	12.552	-4.99108	3.5289
0.7795	9.86089	17.6194	4.50107	76.3142	18.8061	17.9865	-10.2044	78.8032	-33.5742	13.5154	18.8146	15.7501	-10.5795
0.78	-52.5005	-9.61369	-23.2151	12.5387	-1.84367	-10.8153	31.3699	17.6619	40.478	6.55545	0.0269811	8.83636	-31.742
0.7805	-10.9262	31.236	-9.35703	12.5387	-29.3767	-39.6172	10.5827	10.8685	25.6675	-14.3243	-25.0231	-4.99108	17.6373
0.781	9.86089	4.00287	18.3592	-8.71985	25.6894	-3.61485	3.65369	31.2489	3.45188	13.5154	-50.0732	-11.9048	10.5831
0.7815	16.7899	-9.61369	11.4301	19.6248	11.9228	17.9865	38.2989	4.07498	-11.3585	-14.3243	-12.4981	22.6638	-45.8503
0.782	2.93184	-16.422	-9.35703	-22.8922	-1.84367	3.58561	3.65369	-9.51198	18.2623	-35.204	-25.0231	1.92264	-3.52528
0.7825	-17.8553	31.236	25.2882	-15.806	-29.3767	-39.6172	17.5118	-16.3055	-11.3585	-14.3243	-18.7606	-18.8185	17.6373
0.783	-10.9262	-16.422	-16.2861	-1.63368	-15.6102	-10.8153	-3.27536	-9.51198	33.0727	13.5154	-31.2856	-32.6459	-45.8503
0.7835	-3.9972	38.0443	4.50107	19.6248	11.9228	-3.61485	-3.27536	-9.51198	3.45188	20.4753	-6.23554	-46.4734	38.7998
0.784	-38.6424	-30.0385	-2.42798	-1.63368	11.9228	-3.61485	17.5118	-16.3055	47.8832	-0.40446	50.1272	1.92264	31.7456
0.7845	-10.9262	24.4277	4.50107	12.5387	-36.26	10.7861	-24.0625	-16.3055	-48.3846	-42.1639	-6.23554	-25.7322	-45.8503
0.785	-3.9972	31.236	-9.35703	5.45249	-8.72693	-3.61485	10.5827	4.07498	-26.169	6.55545	18.8146	8.83636	10.5831
0.7855	-17.8553	-16.422	39.1463	-1.63368	25.6894	-3.61485	3.65369	51.6293	3.45188	-14.3243	0.0269811	-11.9048	-24.6878
0.786	-10.9262	-16.422	-16.2861	-1.63368	11.9228	3.58561	17.5118	-16.3055	18.2623	13.5154	-18.7606	1.92264	-45.8503
0.7865	16.7899	-16.422	25.2882	-8.71985	-29.3767	-18.0158	3.65369	-23.0989	3.45188	-7.36437	-43.8107	-32.6459	-17.6336
0.787	16.7899	-16.422	-23.2151	5.45249	-43.1432	10.7861	-51.7787	-9.51198	-11.3585	13.5154	0.0269811	-4.99108	-10.5795
0.7875	-17.8553	-2.80541	-9.35703	5.45249	-15.6102	32.3875	31.3699	10.8685	-3.95333	-21.2842	6.28951	-32.6459	-3.52528
0.788	-31.7134	-9.61369	-16.2861	33.7972	32.5726	46.7884	-10.2044	10.8685	3.45188	41.355	12.552	-32.6459	3.5289
0.7885	-24.7843	4.00287	-2.42798	5.45249	-22.4935	-32.4167	17.5118	4.07498	40.478	-14.3243	0.0269811	29.5775	-24.6878
0.789	-10.9262	-9.61369	-23.2151	-8.71985	-1.84367	-32.4167	10.5827	-29.8924	-26.169	-21.2842	43.8647	-11.9048	3.5289
0.7895	-3.9972	-9.61369	-23.2151	12.5387	-22.4935	32.3875	-10.2044	-2.7185	-40.9794	-0.40446	0.0269811	-25.7322	-10.5795
0.79	-10.9262	17.6194	39.1463	-8.71985	18.8061	10.7861	-17.1335	10.8685	-3.95333	-49.1238	0.0269811	-25.7322	17.6373
0.7905	16.7899	-16.422	4.50107	-22.8922	-1.84367	3.58561	24.4408	24.4554	-18.7638	6.55545	-37.5482	-11.9048	3.5289
0.791	30.648	-9.61369	-9.35703	26.711	-22.4935	-18.0158	31.3699	10.8685	-11.3585	20.4753	-12.4981	29.5775	-3.52528
0.7915	-10.9262	-16.422	4.50107	-15.806	-1.84367	-61.2185	-30.9915	-2.7185	-11.3585	-14.3243	-12.4981	-18.8185	-52.9045
0.792	-31.7134	17.6194	4.50107	-8.71985	-22.4935	-3.61485	-3.27536	4.07498	-11.3585	20.4753	0.0269811	-11.9048	-10.5795
0.7925	2.93184	-36.8468	-30.1442	-22.8922	-8.72693	3.58561	-24.0625	4.07498	-11.3585	-7.36437	6.28951	-18.8185	-3.52528
0.793	-17.8553	-57.2716	4.50107	-15.806	-15.6102	-10.8153	24.4408	4.07498	-18.7638	-0.40446	-31.2856	8.83636	38.7998
0.7935	-24.7843	-23.2302	-2.42798	-1.63368	18.8061	10.7861	-17.1335	-16.3055	-40.9794	-28.2441	-18.7606	-11.9048	3.5289
0.794	-3.9972	24.4277	-16.2861	-44.1507	-15.6102	25.187	-17.1335	-2.7185	-33.5742	6.55545	25.0771	-18.8185	31.7456
0.7945	16.7899	-23.2302	-9.35703	-15.806	-8.72693	17.9865	-3.27536	17.6619	-18.7638	34.3951	-6.23554	22.6638	38.7998
0.795	-31.7134	-9.61369	18.3592	-22.8922	32.5726	17.9865	-10.2044	4.07498	3.45188	41.355	6.28951	1.92264	-10.5795
0.7955	-10.9262	38.0443	18.3592	5.45249	25.6894	-10.8153	10.5827	17.6619	-26.169	-35.204	18.8146	36.4912	-10.5795
0.796	-45.5715	24.4277	18.3592	26.711	-1.84367	-10.8153	24.4408	4.07498	3.45188	20.4753	25.0771	15.7501	-3.52528
0.7965	2.93184	17.6194	32.2173	19.6248	-15.6102	-18.0158	17.5118	10.8685	3.45188	-7.36437	0.0269811	-18.8185	24.6914
0.797	-3.9972	31.236	-2.42798	-1.63368	11.9228	10.7861	38.2989	31.2489	33.0727	-0.40446	-37.5482	-11.9048	17.6373
0.7975	2.93184	17.6194	-30.1442	-8.71985	32.5726	3.58561	3.65369	31.2489	-11.3585	-7.36437	18.8146	15.7501	3.5289
0.798	-24.7843	4.00287	-2.42798	-8.71985	11.9228	25.187	59.0861	17.6619	-26.169	-14.3243	6.28951	15.7501	3.5289
0.7985	2.93184	17.6194	4.50107	47.9695	-29.3767	46.7884	-3.27536	-9.51198	-40.9794	-0.40446	6.28951	-60.3008	74.0707
0.799	-17.8553	-9.61369	11.4301	5.45249	-1.84367	17.9865	31.3699	-29.8924	33.0727	-0.40446	-12.4981	8.83636	3.5289
0.7995	-24.7843	24.4277	25.2882	19.6248	11.9228	3.58561	-17.1335	-9.51198	-40.9794	-0.40446	25.0771	36.4912	10.5831
0.8	-45.5715	31.236	-2.42798	-29.9784	18.8061	3.58561	10.5827	-9.51198	-3.95333	-7.36437	18.8146	15.7501	116.396
0.8005	-10.9262	-2.80541	-16.2861	-8.71985	11.9228	32.3875	24.4408	-16.3055	40.478	-7.36437	6.28951	22.6638	-24.6878
0.801	-3.9972	4.00287	-9.35703	-1.63368	-15.6102	17.9865	-44.8496	-23.0989	-11.3585	34.3951	6.28951	-4.99108	17.6373
0.8015	-31.7134	-16.422	4.50107	-29.9784	5.03959	3.58561	10.5827	-9.51198	18.2623	-0.40446	25.0771	1.92264	10.5831
0.802	-24.7843	4.00287	-16.2861	12.5387	-15.6102	10.7861	17.5118	-43.4794	-11.3585	-7.36437	6.28951	50.3187	31.7456
0.8025	16.7899	-23.2302	25.2882	19.6248	-29.3767	10.7861	-30.9915	-2.7185	55.2884	-28.2441	25.0771	-4.99108	24.6914
0.803	9.86089	4.00287	-30.1442	40.8833	-15.6102	10.7861	24.4408	10.8685	-18.7638	13.5154	6.28951	-18.8185	45.854
0.8035	30.648	-36.8468	-9.35703	5.45249	-15.6102	32.3875	10.5827	-16.3055	-33.5742	-28.2441	-6.23554	-18.8185	3.5289
0.804	-3.9972	4.00287	-2.42798	-15.806	11.9228	17.9865	17.5118	-23.0989	-55.7898	-0.40446	18.8146	-18.8185	-3.52528
0.8045	-10.9262	-2.80541	-9.35703	-29.9784	-8.72693	-25.2162	-30.9915	4.07498	-26.169	-35.204	-6.23554	1.92264	17.6373
0.805	-17.8553	4.00287	-9.35703	12.5387	5.03959	10.7861	-3.27536	31.2489	33.0727	13.5154	-6.23554	15.7501	-24.6878
0.8055	9.86089	17.6194	18.3592	26.711	-29.3767	-54.0181	3.65369	-9.51198	18.2623	-0.40446	-6.23554	15.7501	17.6373
0.806	-24.7843	38.0443	-16.2861	-8.71985	-15.6102	-10.8153	10.5827	4.07498	33.0727	-0.40446	-18.7606	-11.9048	3.5289
0.8065	-10.9262	-16.422	-2.42798	-44.1507	5.03959	-3.61485	-3.27536	-29.8924	3.45188	34.3951	-37.5482	22.6638	3.5289
0.807	-3.9972	-16.422	11.4301	-15.806	-8.72693	-68.419	-10.2044	-9.51198	3.45188	-0.40446	-12.4981	8.83636	17.6373
0.8075	2.93184	-2.80541	11.4301	-29.9784	11.9228	-10.8153	-10.2044	-2.7185	-18.7638	34.3951	-6.23554	8.83636	10.5831
0.808	-31.7134	4.00287	-9.35703	-22.8922	-8.72693	39.5879	-37.9206	17.6619	-26.169	13.5154	0.0269811	-11.9048	-17.6336
0.8085	-3.9972	31.236	18.3592	-1.63368	5.03959	10.7861	17.5118	10.8685	33.0727	20.4753	6.28951	8.83636	-45.8503
0.809	16.7899	-9.61369	-2.42798	-1.63368	-43.1432	3.58561	-10.2044	-23.0989	-3.95333	6.55545	18.8146	15.7501	10.5831
0.8095	30.648	-36.8468	4.50107	5.45249	-29.3767	17.9865	10.5827	31.2489	-26.169	-7.36437	0.0269811	43.4049	3.5289
0.81	-17.8553	4.00287	18.3592	5.45249	11.9228	3.58561	-10.2044	-9.51198	25.6675	-7.36437	25.0771	-11.9048	10.5831
0.8105	-17.8553	-9.61369	-16.2861	-22.8922	-8.72693	32.3875	-10.2044	10.8685	-26.169	6.55545	-12.4981	-18.8185	17.6373
0.811	2.93184	-2.80541	18.3592	-8.71985	18.8061	-68.419	-37.9206	-29.8924	18.2623	-14.3243	-18.7606	1.92264	-10.5795
0.8115	-24.7843	4.00287	4.50107	-15.806	18.8061	-10.8153	-10.2044	-43.4794	25.6675	-0.40446	-31.2856	-4.99108	31.7456
0.812	9.86089	-9.61369	-16.2861	-37.0645	5.03959	3.58561	-17.1335	-29.8924	3.45188	6.55545	12.552	8.83636	17.6373
0.8125	9.86089	24.4277	4.50107	-8.71985	-8.72693	25.187	24.4408	10.8685	-33.5742	6.55545	6.28951	43.4049	-3.52528
0.813	2.93184	-16.422	-2.42798	-8.71985	-8.72693	-25.2162	-17.1335	31.2489	25.6675	-0.40446	12.552	-4.99108	-3.52528
0.8135	44.5061	4.00287	-16.2861	40.8833	32.5726	-3.61485	17.5118	-2.7185	-11.3585	-7.36437	-12.4981	-11.9048	-74.067
0.814	-10.9262	-16.422	-2.42798	-29.9784	-22.4935	-25.2162	31.3699	24.4554	-3.95333	41.355	18.8146	1.92264	24.6914
0.8145	-31.7134	-36.8468	-9.35703	-44.1507	-8.72693	-3.61485	3.65369	10.8685	3.45188	-21.2842	-12.4981	-11.9048	-3.52528
0.815	23.719	-36.8468	25.2882	-8.71985	-1.84367	-18.0158	45.228	10.8685	-3.95333	-35.204	-18.7606	-18.8185	24.6914
0.8155	-3.9972	-9.61369	66.8625	5.45249	5.03959	10.7861	17.5118	-23.0989	-18.7638	-0.40446	-25.0231	8.83636	17.6373
0.816	44.5061	-2.80541	4.50107	-29.9784	-29.3767	3.58561	-17.1335	-23.0989	-18.7638	-0.40446	6.28951	-4.99108	-3.52528
0.8165	30.648	31.236	-9.35703	-22.8922	-1.84367	-32.4167	17.5118	-9.51198	33.0727	-14.3243	-31.2856	1.92264	31.7456
0.817	16.7899	4.00287	-9.35703	-37.0645	5.03959	-32.4167	-44.8496	-16.3055	25.6675	6.55545	0.0269811	15.7501	31.7456
0.8175	2.93184	31.236	-9.35703	-8.71985	-29.3767	-3.61485	-10.2044	24.4554	-18.7638	-21.2842	-18.7606	-11.9048	24.6914
0.818	9.86089	-2.80541	25.2882	5.45249	39.4559	17.9865	24.4408	-29.8924	3.45188	27.4352	0.0269811	1.92264	-45.8503
0.8185	51.4352	38.0443	25.2882	12.5387	-29.3767	10.7861	-24.0625	-23.0989	33.0727	6.55545	6.28951	-4.99108	-17.6336
0.819	44.5061	24.4277	11.4301	-15.806	-29.3767	32.3875	10.5827	10.8685	-3.95333	-21.2842	25.0771	-46.4734	-3.52528
0.8195	65.2933	31.236	32.2173	5.45249	11.9228	-32.4167	-3.27536	-16.3055	-11.3585	-0.40446	-6.23554	1.92264	-31.742
0.82	16.7899	31.236	18.3592	-15.806	-1.84367	3.58561	-10.2044	4.07498	25.6675	-0.40446	-18.7606	8.83636	-10.5795
0.8205	44.5061	38.0443	11.4301	-15.806	-1.84367	-25.2162	-3.27536	-16.3055	-3.95333	20.4753	-31.2856	8.83636	17.6373
0.821	9.86089	-2.80541	-16.2861	-22.8922	5.03959	10.7861	3.65369	4.07498	3.45188	-14.3243	-6.23554	8.83636	10.5831
0.8215	44.5061	-9.61369	25.2882	-1.63368	-1.84367	-46.8176	17.5118	4.07498	-3.95333	-7.36437	-18.7606	-39.5597	10.5831
0.822	37.5771	31.236	4.50107	-22.8922	-22.4935	-25.2162	-3.27536	4.07498	-18.7638	-7.36437	6.28951	-4.99108	3.5289
0.8225	2.93184	-16.422	4.50107	-8.71985	-1.84367	10.7861	31.3699	-16.3055	18.2623	-0.40446	6.28951	15.7501	-17.6336
0.823	37.5771	44.8525	-16.2861	-15.806	-15.6102	-18.0158	-24.0625	-16.3055	-26.169	-7.36437	-25.0231	1.92264	-24.6878
0.8235	37.5771	17.6194	-9.35703	12.5387	-36.26	-32.4167	-17.1335	17.6619	3.45188	-0.40446	12.552	15.7501	10.5831
0.824	2.93184	51.6608	11.4301	5.45249	5.03959	3.58561	3.65369	-16.3055	3.45188	41.355	0.0269811	-32.6459	-24.6878
0.8245	16.7899	24.4277	11.4301	12.5387	-22.4935	-10.8153	24.4408	17.6619	-40.9794	-7.36437	-6.23554	-32.6459	-45.8503
0.825	16.7899	38.0443	4.50107	-15.806	-22.4935	25.187	-24.0625	-9.51198	-3.95333	-7.36437	12.552	36.4912	24.6914
0.8255	44.5061	31.236	-2.42798	5.45249	-15.6102	10.7861	-44.8496	-9.51198	25.6675	-14.3243	18.8146	-25.7322	-24.6878
0.826	2.93184	24.4277	32.2173	40.8833	-1.84367	-3.61485	3.65369	-9.51198	-26.169	-7.36437	25.0771	15.7501	67.0165
0.8265	16.7899	31.236	39.1463	5.45249	-22.4935	-25.2162	3.65369	-2.7185	-33.5742	-14.3243	25.0771	-4.99108	38.7998
0.827	9.86089	44.8525	-2.42798	5.45249	5.03959	-18.0158	-3.27536	4.07498	-18.7638	-0.40446	0.0269811	-4.99108	10.5831
0.8275	37.5771	31.236	39.1463	-15.806	-29.3767	3.58561	3.65369	-16.3055	-3.95333	-21.2842	-6.23554	8.83636	3.5289
0.828	44.5061	-2.80541	25.2882	5.45249	39.4559	-32.4167	-17.1335	-2.7185	-3.95333	-21.2842	0.0269811	15.7501	17.6373
0.8285	30.648	4.00287	25.2882	5.45249	-8.72693	-18.0158	3.65369	-2.7185	-18.7638	55.2748	6.28951	43.4049	10.5831
0.829	16.7899	-23.2302	11.4301	-1.63368	11.9228	-3.61485	3.65369	-43.4794	25.6675	20.4753	12.552	8.83636	10.5831
0.8295	51.4352	-16.422	4.50107	33.7972	-15.6102	3.58561	-3.27536	-16.3055	-26.169	6.55545	6.28951	1.92264	-17.6336
0.83	30.648	-9.61369	11.4301	-1.63368	11.9228	-10.8153	-37.9206	-2.7185	18.2623	34.3951	12.552	-18.8185	-24.6878
0.8305	-3.9972	-43.6551	18.3592	-29.9784	-22.4935	-10.8153	-44.8496	-23.0989	-3.95333	-7.36437	-31.2856	8.83636	31.7456
0.831	16.7899	-16.422	18.3592	40.8833	-1.84367	-3.61485	17.5118	17.6619	-3.95333	20.4753	31.3396	-25.7322	24.6914
0.8315	23.719	-30.0385	25.2882	19.6248	-8.72693	3.58561	17.5118	24.4554	-48.3846	-0.40446	-18.7606	-11.9048	-3.52528
0.832	-10.9262	-23.2302	25.2882	5.45249	-29.3767	-10.8153	-24.0625	10.8685	-11.3585	-14.3243	-6.23554	15.7501	81.1248
0.8325	51.4352	-23.2302	-9.35703	76.3142	-15.6102	39.5879	3.65369	24.4554	-40.9794	-14.3243	0.0269811	8.83636	-17.6336
0.833	16.7899	4.00287	32.2173	5.45249	-8.72693	-18.0158	-10.2044	-9.51198	3.45188	-0.40446	-18.7606	8.83636	-3.52528
0.8335	30.648	-30.0385	59.9334	69.228	11.9228	46.7884	10.5827	4.07498	40.478	-7.36437	-6.23554	-18.8185	-52.9045
0.834	2.93184	4.00287	4.50107	26.711	-1.84367	-18.0158	-17.1335	38.0424	-18.7638	34.3951	6.28951	-4.99108	10.5831
0.8345	23.719	24.4277	18.3592	40.8833	-8.72693	17.9865	24.4408	17.6619	-40.9794	-28.2441	12.552	1.92264	3.5289
0.835	9.86089	-30.0385	-9.35703	19.6248	5.03959	-18.0158	24.4408	24.4554	-3.95333	-7.36437	-12.4981	1.92264	-24.6878
0.8355	37.5771	4.00287	-9.35703	26.711	5.03959	-3.61485	-3.27536	-9.51198	18.2623	20.4753	-18.7606	1.92264	-10.5795
0.836	37.5771	-16.422	-2.42798	12.5387	5.03959	-18.0158	-3.27536	10.8685	-11.3585	48.3149	-6.23554	-11.9048	-3.52528
0.8365	-17.8553	-16.422	-16.2861	26.711	5.03959	25.187	-17.1335	-36.6859	-40.9794	6.55545	18.8146	15.7501	10.5831
0.837	9.86089	-9.61369	-30.1442	-1.63368	-29.3767	-39.6172	-10.2044	24.4554	3.45188	20.4753	6.28951	-32.6459	10.5831
0.8375	16.7899	38.0443	-16.2861	5.45249	-22.4935	-32.4167	17.5118	10.8685	3.45188	-21.2842	0.0269811	-18.8185	24.6914
0.838	30.648	24.4277	-16.2861	5.45249	-1.84367	-32.4167	17.5118	4.07498	3.45188	27.4352	6.28951	-25.7322	-17.6336
0.8385	16.7899	51.6608	-44.0023	47.9695	46.3391	-32.4167	-17.1335	38.0424	-18.7638	6.55545	-6.23554	-18.8185	24.6914
0.839	23.719	17.6194	-37.0732	-22.8922	-29.3767	32.3875	-17.1335	24.4554	-3.95333	-21.2842	25.0771	1.92264	-3.52528
0.8395	2.93184	-9.61369	-30.1442	19.6248	-15.6102	25.187	-3.27536	-2.7185	-3.95333	-28.2441	-6.23554	-4.99108	10.5831
0.84	-24.7843	-16.422	-44.0023	5.45249	-29.3767	25.187	10.5827	-2.7185	-40.9794	34.3951	18.8146	1.92264	-24.6878
0.8405	2.93184	-2.80541	-16.2861	-8.71985	-1.84367	-10.8153	3.65369	4.07498	25.6675	13.5154	18.8146	-11.9048	-3.52528
0.841	23.719	-2.80541	-16.2861	-1.63368	5.03959	10.7861	-24.0625	-16.3055	-26.169	13.5154	6.28951	8.83636	10.5831
0.8415	-3.9972	-9.61369	-9.35703	-29.9784	-15.6102	17.9865	10.5827	17.6619	-40.9794	-21.2842	18.8146	1.92264	-17.6336
0.842	9.86089	-9.61369	-30.1442	-1.63368	5.03959	-25.2162	-3.27536	4.07498	25.6675	6.55545	12.552	15.7501	-3.52528
0.8425	2.93184	-43.6551	-16.2861	5.45249	-1.84367	-10.8153	-17.1335	-16.3055	-18.7638	48.3149	-31.2856	1.92264	10.5831
0.843	-3.9972	-2.80541	-16.2861	-1.63368	18.8061	3.58561	17.5118	10.8685	18.2623	-21.2842	25.0771	8.83636	-17.6336
0.8435	-3.9972	-36.8468	-23.2151	40.8833	-8.72693	32.3875	31.3699	-29.8924	3.45188	20.4753	-31.2856	-18.8185	-17.6336
0.844	-10.9262	-50.4634	-30.1442	-8.71985	-15.6102	-10.8153	31.3699	4.07498	-18.7638	-0.40446	31.3396	1.92264	-24.6878
0.8445	-3.9972	-30.0385	-30.1442	-1.63368	11.9228	-3.61485	10.5827	31.2489	-11.3585	-7.36437	18.8146	8.83636	17.6373
0.845	-24.7843	-16.422	-16.2861	-22.8922	-8.72693	17.9865	3.65369	4.07498	-18.7638	-0.40446	0.0269811	-25.7322	3.5289
0.8455	-31.7134	-36.8468	-2.42798	-1.63368	-22.4935	-10.8153	-24.0625	-2.7185	-11.3585	-21.2842	18.8146	-4.99108	45.854
0.846	-38.6424	-43.6551	-2.42798	5.45249	-15.6102	-18.0158	17.5118	-9.51198	18.2623	13.5154	25.0771	-11.9048	-17.6336
0.8465	-73.2877	-9.61369	18.3592	-1.63368	-1.84367	25.187	-3.27536	31.2489	-18.7638	41.355	-6.23554	43.4049	-10.5795
0.847	-10.9262	-84.5048	-9.35703	-22.8922	18.8061	-39.6172	-17.1335	-9.51198	33.0727	20.4753	-25.0231	-32.6459	17.6373
0.8475	-17.8553	-84.5048	4.50107	-44.1507	-15.6102	53.9888	31.3699	-2.7185	3.45188	20.4753	-6.23554	15.7501	10.5831
0.848	2.93184	-84.5048	4.50107	-22.8922	-1.84367	-18.0158	31.3699	-23.0989	-3.95333	-21.2842	31.3396	1.92264	31.7456
0.8485	-17.8553	-77.6965	-2.42798	-37.0645	11.9228	-18.0158	-3.27536	-2.7185	25.6675	6.55545	18.8146	29.5775	10.5831
0.849	-38.6424	-125.354	4.50107	12.5387	5.03959	10.7861	31.3699	17.6619	-26.169	-0.40446	0.0269811	-39.5597	-10.5795
0.8495	-52.5005	-98.1213	11.4301	-15.806	-36.26	17.9865	-51.7787	24.4554	18.2623	-0.40446	0.0269811	-4.99108	17.6373
0.85	-31.7134	-70.8882	-30.1442	-8.71985	32.5726	3.58561	31.3699	-16.3055	40.478	-14.3243	0.0269811	43.4049	-10.5795
0.8505	-38.6424	-57.2716	-9.35703	33.7972	32.5726	17.9865	10.5827	24.4554	3.45188	-7.36437	6.28951	-4.99108	-109.338
0.851	-10.9262	-50.4634	4.50107	40.8833	-8.72693	-18.0158	24.4408	-2.7185	-40.9794	-49.1238	-43.8107	-4.99108	-17.6336
0.8515	-17.8553	-23.2302	18.3592	33.7972	5.03959	-18.0158	-17.1335	51.6293	-3.95333	41.355	-12.4981	-4.99108	17.6373
0.852	-31.7134	-50.4634	11.4301	5.45249	-15.6102	17.9865	-10.2044	17.6619	-18.7638	27.4352	-31.2856	22.6638	-10.5795
0.8525	-66.3586	-43.6551	-23.2151	26.711	18.8061	25.187	-3.27536	-9.51198	-26.169	20.4753	-18.7606	-18.8185	-3.52528
0.853	-45.5715	-84.5048	-9.35703	26.711	-15.6102	25.187	-17.1335	4.07498	3.45188	-14.3243	18.8146	-39.5597	17.6373
0.8535	-31.7134	-70.8882	18.3592	40.8833	-22.4935	39.5879	17.5118	38.0424	-18.7638	34.3951	0.0269811	29.5775	-10.5795
0.854	-24.7843	-64.0799	-9.35703	12.5387	11.9228	-10.8153	3.65369	4.07498	3.45188	-7.36437	-6.23554	15.7501	10.5831
0.8545	-31.7134	-23.2302	-16.2861	12.5387	5.03959	-32.4167	31.3699	-36.6859	47.8832	6.55545	-12.4981	22.6638	-17.6336
0.855	23.719	-30.0385	-23.2151	-29.9784	25.6894	-18.0158	31.3699	10.8685	18.2623	20.4753	-6.23554	22.6638	-17.6336
0.8555	-17.8553	-16.422	-2.42798	12.5387	18.8061	46.7884	-17.1335	-16.3055	-26.169	6.55545	-25.0231	15.7501	17.6373
0.856	-52.5005	31.236	11.4301	47.9695	32.5726	17.9865	31.3699	17.6619	-3.95333	6.55545	-43.8107	1.92264	3.5289
0.8565	-24.7843	4.00287	4.50107	-22.8922	-8.72693	-10.8153	-17.1335	-2.7185	-11.3585	27.4352	12.552	22.6638	-67.0129
0.857	-38.6424	-16.422	-30.1442	5.45249	-15.6102	25.187	10.5827	10.8685	-11.3585	13.5154	-37.5482	36.4912	-38.7962
0.8575	-59.4296	-2.80541	32.2173	19.6248	-36.26	-39.6172	-37.9206	-2.7185	-18.7638	-42.1639	25.0771	29.5775	-17.6336
0.858	-3.9972	31.236	-2.42798	-22.8922	-1.84367	10.7861	-30.9915	17.6619	-40.9794	-14.3243	6.28951	-4.99108	31.7456
0.8585	-24.7843	58.4691	-2.42798	-15.806	-1.84367	-10.8153	3.65369	-2.7185	18.2623	-14.3243	-6.23554	-4.99108	-10.5795
0.859	-45.5715	51.6608	11.4301	26.711	-8.72693	3.58561	3.65369	-9.51198	3.45188	48.3149	12.552	15.7501	52.9081
0.8595	-24.7843	31.236	-9.35703	12.5387	-22.4935	10.7861	17.5118	-16.3055	18.2623	27.4352	0.0269811	-25.7322	-45.8503
0.86	-24.7843	17.6194	-16.2861	-37.0645	-8.72693	32.3875	17.5118	-2.7185	-33.5742	-28.2441	-6.23554	8.83636	-24.6878
0.8605	-31.7134	44.8525	11.4301	-1.63368	5.03959	3.58561	-17.1335	4.07498	25.6675	41.355	0.0269811	1.92264	59.9623
0.861	-52.5005	4.00287	11.4301	-37.0645	-15.6102	3.58561	-24.0625	31.2489	-18.7638	6.55545	6.28951	-18.8185	-31.742
0.8615	-17.8553	-9.61369	-30.1442	-15.806	32.5726	-3.61485	-3.27536	-2.7185	-3.95333	13.5154	-25.0231	-32.6459	-10.5795
0.862	-10.9262	4.00287	-2.42798	-22.8922	-36.26	-3.61485	-3.27536	-43.4794	-11.3585	-14.3243	6.28951	15.7501	17.6373
0.8625	-24.7843	-2.80541	4.50107	-29.9784	18.8061	-25.2162	24.4408	-2.7185	18.2623	27.4352	-37.5482	8.83636	-10.5795
0.863	-10.9262	17.6194	-23.2151	-29.9784	-1.84367	25.187	-30.9915	-23.0989	-3.95333	13.5154	-6.23554	22.6638	17.6373
0.8635	-24.7843	-9.61369	-16.2861	-15.806	-1.84367	-18.0158	-17.1335	-16.3055	18.2623	13.5154	6.28951	-4.99108	3.5289
0.864	-3.9972	-23.2302	-16.2861	-8.71985	25.6894	-10.8153	24.4408	-23.0989	40.478	-7.36437	-12.4981	1.92264	10.5831
0.8645	-45.5715	-30.0385	-9.35703	12.5387	18.8061	3.58561	10.5827	-2.7185	-26.169	6.55545	31.3396	1.92264	-10.5795
0.865	-24.7843	-50.4634	18.3592	-29.9784	25.6894	10.7861	-3.27536	24.4554	25.6675	-0.40446	-12.4981	15.7501	24.6914
0.8655	-38.6424	-64.0799	-2.42798	-8.71985	-1.84367	-25.2162	-10.2044	-2.7185	-18.7638	13.5154	12.552	1.92264	3.5289
0.866	-59.4296	-84.5048	-2.42798	19.6248	5.03959	-3.61485	-10.2044	-16.3055	-40.9794	-0.40446	-12.4981	-4.99108	-24.6878
0.8665	-38.6424	-91.313	-2.42798	-22.8922	-8.72693	17.9865	-3.27536	-16.3055	-18.7638	-7.36437	31.3396	-18.8185	10.5831
0.867	-24.7843	-84.5048	-30.1442	5.45249	-1.84367	-10.8153	3.65369	4.07498	-3.95333	-0.40446	6.28951	1.92264	24.6914
0.8675	-45.5715	-98.1213	-30.1442	-8.71985	25.6894	-10.8153	-3.27536	-16.3055	3.45188	-7.36437	18.8146	-18.8185	-38.7962
0.868	-17.8553	-91.313	-23.2151	-29.9784	-1.84367	17.9865	-3.27536	24.4554	-11.3585	-21.2842	6.28951	8.83636	38.7998
0.8685	-59.4296	-138.971	-23.2151	-8.71985	5.03959	10.7861	31.3699	4.07498	33.0727	-0.40446	12.552	1.92264	-31.742
0.869	-3.9972	-132.163	-37.0732	-1.63368	32.5726	32.3875	24.4408	24.4554	33.0727	-14.3243	-31.2856	15.7501	67.0165
0.8695	-17.8553	-118.546	4.50107	-22.8922	-8.72693	-3.61485	3.65369	38.0424	3.45188	20.4753	18.8146	-39.5597	-52.9045
0.87	-3.9972	-84.5048	11.4301	-15.806	18.8061	3.58561	-17.1335	38.0424	-11.3585	-42.1639	12.552	8.83636	-17.6336
0.8705	-45.5715	-77.6965	-2.42798	-79.5815	-29.3767	-3.61485	-10.2044	10.8685	3.45188	-7.36437	0.0269811	-25.7322	-17.6336
0.871	-17.8553	-70.8882	25.2882	-72.4954	18.8061	-10.8153	10.5827	-16.3055	18.2623	-14.3243	18.8146	-39.5597	3.5289
0.8715	-31.7134	-57.2716	-9.35703	-15.806	11.9228	-18.0158	-3.27536	-29.8924	-33.5742	13.5154	-6.23554	-25.7322	-10.5795
0.872	2.93184	-16.422	18.3592	-51.2369	11.9228	-10.8153	17.5118	-9.51198	-18.7638	6.55545	-18.7606	-11.9048	-10.5795
0.8725	-3.9972	4.00287	11.4301	-15.806	-1.84367	-3.61485	17.5118	4.07498	25.6675	27.4352	6.28951	22.6638	-17.6336
0.873	2.93184	51.6608	4.50107	12.5387	5.03959	3.58561	3.65369	10.8685	-18.7638	13.5154	37.6021	-39.5597	3.5289
0.8735	-45.5715	58.4691	53.0044	5.45249	-1.84367	-18.0158	3.65369	4.07498	-26.169	-0.40446	0.0269811	-32.6459	-10.5795
0.874	30.648	99.3188	18.3592	-8.71985	18.8061	-18.0158	-24.0625	-9.51198	3.45188	34.3951	-6.23554	1.92264	3.5289
0.8745	30.648	92.5105	46.0753	-15.806	-8.72693	3.58561	-10.2044	-2.7185	-11.3585	13.5154	0.0269811	1.92264	-3.52528
0.875	-24.7843	72.0857	4.50107	-44.1507	-15.6102	-10.8153	24.4408	-43.4794	-18.7638	6.55545	-31.2856	15.7501	3.5289
0.8755	16.7899	119.744	46.0753	-1.63368	-8.72693	32.3875	-17.1335	-36.6859	-33.5742	6.55545	-18.7606	-18.8185	-17.6336
0.876	23.719	160.593	46.0753	-58.323	-36.26	-10.8153	10.5827	-9.51198	-18.7638	13.5154	0.0269811	36.4912	10.5831
0.8765	-38.6424	215.06	25.2882	-37.0645	-22.4935	17.9865	-3.27536	-16.3055	-18.7638	20.4753	25.0771	1.92264	17.6373
0.877	58.3642	208.251	59.9334	5.45249	39.4559	-46.8176	24.4408	17.6619	25.6675	-42.1639	-31.2856	15.7501	-38.7962
0.8775	44.5061	255.909	80.7206	-8.71985	18.8061	17.9865	-3.27536	4.07498	25.6675	-21.2842	-37.5482	8.83636	-3.52528
0.878	23.719	269.526	66.8625	-1.63368	32.5726	-10.8153	24.4408	10.8685	-33.5742	-28.2441	0.0269811	-25.7322	-3.52528
0.8785	72.2223	317.184	73.7915	19.6248	39.4559	10.7861	3.65369	-16.3055	-11.3585	-0.40446	6.28951	-11.9048	3.5289
0.879	23.719	330.8	122.295	5.45249	-22.4935	25.187	-17.1335	-9.51198	18.2623	-14.3243	12.552	-11.9048	10.5831
0.8795	23.719	344.417	73.7915	40.8833	5.03959	10.7861	-3.27536	-16.3055	-3.95333	27.4352	-6.23554	8.83636	38.7998
0.88	51.4352	337.609	73.7915	33.7972	-1.84367	25.187	-24.0625	10.8685	3.45188	-21.2842	6.28951	29.5775	-52.9045
0.8805	51.4352	344.417	101.508	-1.63368	-36.26	-10.8153	3.65369	-16.3055	-26.169	13.5154	18.8146	-18.8185	-10.5795
0.881	44.5061	337.609	94.5787	19.6248	-22.4935	17.9865	-17.1335	-29.8924	-3.95333	-28.2441	-18.7606	8.83636	10.5831
0.8815	37.5771	323.992	87.6496	26.711	-8.72693	3.58561	-3.27536	-2.7185	-11.3585	13.5154	25.0771	-4.99108	-24.6878
0.882	23.719	303.567	32.2173	12.5387	-8.72693	3.58561	10.5827	-9.51198	-40.9794	-7.36437	-12.4981	-18.8185	3.5289
0.8825	23.719	255.909	66.8625	5.45249	11.9228	25.187	-3.27536	-50.2729	33.0727	27.4352	25.0771	-18.8185	-17.6336
0.883	2.93184	215.06	32.2173	26.711	-15.6102	-18.0158	-10.2044	-16.3055	18.2623	-7.36437	-37.5482	-18.8185	3.5289
0.8835	9.86089	146.977	39.1463	12.5387	11.9228	-25.2162	-30.9915	4.07498	-11.3585	20.4753	31.3396	-11.9048	-10.5795
0.884	2.93184	112.935	-2.42798	62.1418	-22.4935	-3.61485	3.65369	10.8685	-11.3585	-28.2441	0.0269811	1.92264	3.5289
0.8845	2.93184	106.127	11.4301	76.3142	5.03959	-18.0158	17.5118	-16.3055	-18.7638	-0.40446	0.0269811	-11.9048	-3.52528
0.885	23.719	31.236	-9.35703	97.5727	11.9228	-3.61485	-17.1335	24.4554	-11.3585	-14.3243	-6.23554	-32.6459	3.5289
0.8855	16.7899	-23.2302	-23.2151	83.4003	-22.4935	-10.8153	24.4408	-23.0989	18.2623	-7.36437	18.8146	8.83636	-3.52528
0.886	-3.9972	-43.6551	-2.42798	104.659	18.8061	10.7861	-17.1335	-23.0989	-26.169	-21.2842	-25.0231	-11.9048	-10.5795
0.8865	2.93184	-104.93	11.4301	104.659	5.03959	-39.6172	-10.2044	10.8685	-3.95333	-0.40446	-12.4981	8.83636	3.5289
0.887	-38.6424	-118.546	-30.1442	55.0557	-29.3767	3.58561	-3.27536	17.6619	-18.7638	13.5154	-18.7606	-11.9048	-3.52528
0.8875	-38.6424	-179.821	-30.1442	69.228	-8.72693	-3.61485	-30.9915	-23.0989	3.45188	6.55545	-12.4981	1.92264	-3.52528
0.888	-10.9262	-186.629	-50.9313	83.4003	-29.3767	-10.8153	-24.0625	10.8685	3.45188	41.355	-18.7606	15.7501	-45.8503
0.8885	-17.8553	-220.67	-23.2151	76.3142	25.6894	-18.0158	3.65369	-2.7185	3.45188	-7.36437	18.8146	1.92264	3.5289
0.889	-24.7843	-254.712	-44.0023	76.3142	-15.6102	-3.61485	17.5118	4.07498	3.45188	41.355	6.28951	8.83636	81.1248
0.8895	-38.6424	-220.67	-50.9313	40.8833	-15.6102	-10.8153	17.5118	-2.7185	3.45188	13.5154	-18.7606	29.5775	-10.5795
0.89	2.93184	-207.054	-57.8604	12.5387	-15.6102	32.3875	3.65369	-9.51198	3.45188	6.55545	-18.7606	15.7501	-45.8503
0.8905	-38.6424	-200.245	-71.7184	-1.63368	-8.72693	-3.61485	10.5827	10.8685	33.0727	13.5154	12.552	-11.9048	-10.5795
0.891	-31.7134	-207.054	-99.4346	33.7972	-36.26	3.58561	10.5827	-9.51198	3.45188	-35.204	31.3396	-18.8185	-31.742
0.8915	-17.8553	-166.204	-85.5765	12.5387	-1.84367	-25.2162	-10.2044	-23.0989	3.45188	34.3951	37.6021	22.6638	3.5289
0.892	-45.5715	-159.396	-64.7894	-22.8922	-15.6102	39.5879	-10.2044	4.07498	25.6675	20.4753	31.3396	-11.9048	-24.6878
0.8925	-66.3586	-132.163	-64.7894	-8.71985	-22.4935	3.58561	10.5827	4.07498	47.8832	-7.36437	18.8146	43.4049	3.5289
0.893	-38.6424	-84.5048	-78.6475	-44.1507	-22.4935	-54.0181	10.5827	4.07498	-11.3585	-0.40446	6.28951	-25.7322	17.6373
0.8935	-3.9972	-57.2716	-78.6475	-29.9784	39.4559	-3.61485	31.3699	31.2489	40.478	13.5154	12.552	-25.7322	-10.5795
0.894	-59.4296	-36.8468	-78.6475	-65.4092	11.9228	-3.61485	17.5118	-9.51198	-26.169	-28.2441	-6.23554	36.4912	-10.5795
0.8945	-59.4296	-23.2302	-106.364	-93.7539	5.03959	-10.8153	31.3699	-2.7185	-3.95333	13.5154	-31.2856	-4.99108	17.6373
0.895	-52.5005	17.6194	-78.6475	-51.2369	-1.84367	17.9865	-10.2044	-2.7185	33.0727	-35.204	18.8146	15.7501	3.5289
0.8955	-3.9972	51.6608	-71.7184	-79.5815	18.8061	-10.8153	3.65369	24.4554	-3.95333	27.4352	18.8146	-25.7322	-3.52528
0.896	-24.7843	112.935	-44.0023	-15.806	5.03959	-18.0158	24.4408	-2.7185	-11.3585	-0.40446	-6.23554	15.7501	-52.9045
0.8965	-17.8553	78.8939	-71.7184	-44.1507	18.8061	-10.8153	-10.2044	-9.51198	-3.95333	-7.36437	-6.23554	1.92264	10.5831
0.897	-38.6424	119.744	-44.0023	-44.1507	-1.84367	17.9865	10.5827	31.2489	-3.95333	6.55545	-37.5482	-11.9048	10.5831
0.8975	-17.8553	126.552	-50.9313	-8.71985	-36.26	-10.8153	17.5118	10.8685	3.45188	6.55545	-31.2856	-4.99108	3.5289
0.898	-3.9972	146.977	-44.0023	-8.71985	25.6894	17.9865	-10.2044	-23.0989	3.45188	-0.40446	-12.4981	22.6638	3.5289
0.8985	-24.7843	146.977	-23.2151	5.45249	-15.6102	10.7861	-10.2044	-2.7185	-3.95333	-0.40446	-18.7606	22.6638	3.5289
0.899	-31.7134	181.018	-57.8604	26.711	5.03959	-25.2162	10.5827	24.4554	-3.95333	-14.3243	6.28951	1.92264	24.6914
0.8995	-59.4296	215.06	-23.2151	55.0557	5.03959	39.5879	38.2989	31.2489	-55.7898	27.4352	6.28951	-46.4734	10.5831
0.9	-17.8553	208.251	4.50107	55.0557	25.6894	-25.2162	31.3699	-23.0989	-26.169	6.55545	-12.4981	29.5775	31.7456
0.9005	16.7899	174.21	-2.42798	-8.71985	-22.4935	3.58561	-30.9915	-23.0989	-26.169	13.5154	6.28951	15.7501	3.5289
0.901	-17.8553	160.593	-30.1442	-8.71985	32.5726	-32.4167	-10.2044	31.2489	-70.6002	-7.36437	6.28951	-25.7322	31.7456
0.9015	-38.6424	99.3188	11.4301	-44.1507	5.03959	32.3875	10.5827	4.07498	-3.95333	6.55545	25.0771	-25.7322	-24.6878
0.902	-52.5005	99.3188	-16.2861	-51.2369	11.9228	10.7861	10.5827	4.07498	3.45188	-14.3243	12.552	15.7501	10.5831
0.9025	-17.8553	31.236	25.2882	-37.0645	-1.84367	17.9865	31.3699	24.4554	40.478	-14.3243	-25.0231	-4.99108	-38.7962
0.903	-38.6424	4.00287	25.2882	-65.4092	11.9228	32.3875	-10.2044	24.4554	-11.3585	20.4753	18.8146	-11.9048	-10.5795
0.9035	-3.9972	-9.61369	18.3592	-65.4092	11.9228	-39.6172	17.5118	31.2489	-11.3585	-42.1639	-18.7606	22.6638	-24.6878
0.904	-3.9972	-70.8882	32.2173	-37.0645	18.8061	3.58561	3.65369	-16.3055	25.6675	13.5154	-12.4981	1.92264	-31.742
0.9045	-3.9972	-145.779	59.9334	-1.63368	5.03959	25.187	-37.9206	17.6619	3.45188	-0.40446	6.28951	15.7501	-10.5795
0.905	-45.5715	-132.163	46.0753	-8.71985	5.03959	-3.61485	45.228	10.8685	18.2623	6.55545	25.0771	15.7501	-17.6336
0.9055	-3.9972	-152.588	73.7915	-15.806	-8.72693	-46.8176	-17.1335	-23.0989	-3.95333	-28.2441	12.552	8.83636	3.5289
0.906	-45.5715	-193.437	80.7206	-8.71985	5.03959	-3.61485	-24.0625	-9.51198	-18.7638	6.55545	-6.23554	-11.9048	24.6914
0.9065	-52.5005	-213.862	53.0044	-15.806	-22.4935	17.9865	-58.7077	-29.8924	3.45188	-28.2441	-6.23554	8.83636	-24.6878
0.907	-38.6424	-220.67	59.9334	19.6248	5.03959	3.58561	-10.2044	-16.3055	33.0727	13.5154	-12.4981	-46.4734	-3.52528
0.9075	-31.7134	-200.245	66.8625	19.6248	18.8061	-25.2162	-3.27536	24.4554	-11.3585	-14.3243	-25.0231	-4.99108	-10.5795
0.908	-24.7843	-247.903	4.50107	-29.9784	-15.6102	3.58561	3.65369	-2.7185	-18.7638	-14.3243	-18.7606	-18.8185	-10.5795
0.9085	-59.4296	-281.945	46.0753	-15.806	11.9228	-39.6172	-3.27536	-23.0989	-26.169	-7.36437	-12.4981	-18.8185	-17.6336
0.909	-52.5005	-268.328	66.8625	-58.323	25.6894	17.9865	-3.27536	-2.7185	25.6675	13.5154	-18.7606	29.5775	10.5831
0.9095	-24.7843	-268.328	53.0044	-37.0645	-22.4935	10.7861	-3.27536	-9.51198	-26.169	-14.3243	-25.0231	-11.9048	74.0707
0.91	-38.6424	-275.137	46.0753	-51.2369	32.5726	39.5879	-10.2044	-16.3055	3.45188	13.5154	12.552	1.92264	31.7456
0.9105	-38.6424	-247.903	39.1463	-29.9784	5.03959	25.187	-10.2044	-9.51198	3.45188	-42.1639	-6.23554	1.92264	10.5831
0.911	-17.8553	-241.095	59.9334	-15.806	25.6894	3.58561	24.4408	17.6619	-3.95333	48.3149	12.552	-32.6459	17.6373
0.9115	-31.7134	-241.095	25.2882	-44.1507	-15.6102	-10.8153	3.65369	-36.6859	18.2623	20.4753	0.0269811	43.4049	-10.5795
0.912	-59.4296	-227.479	11.4301	-15.806	-43.1432	-10.8153	-17.1335	-2.7185	-63.195	-14.3243	25.0771	36.4912	17.6373
0.9125	-24.7843	-193.437	25.2882	12.5387	11.9228	3.58561	-24.0625	31.2489	-48.3846	13.5154	0.0269811	-11.9048	31.7456
0.913	-45.5715	-186.629	53.0044	12.5387	11.9228	-18.0158	-17.1335	-23.0989	-3.95333	-7.36437	6.28951	-4.99108	10.5831
0.9135	37.5771	-132.163	53.0044	33.7972	-1.84367	-3.61485	-3.27536	-2.7185	-18.7638	6.55545	0.0269811	-11.9048	59.9623
0.914	-3.9972	-77.6965	25.2882	26.711	5.03959	32.3875	-17.1335	17.6619	-3.95333	-21.2842	31.3396	50.3187	-10.5795
0.9145	2.93184	-64.0799	59.9334	-44.1507	5.03959	-10.8153	-3.27536	44.8358	18.2623	-7.36437	-25.0231	22.6638	45.854
0.915	-38.6424	-30.0385	39.1463	-72.4954	11.9228	-18.0158	10.5827	-2.7185	-3.95333	-35.204	0.0269811	15.7501	-38.7962
0.9155	-3.9972	-36.8468	18.3592	-65.4092	-15.6102	3.58561	-10.2044	-9.51198	-3.95333	6.55545	6.28951	-25.7322	-10.5795
0.916	2.93184	78.8939	-23.2151	-51.2369	11.9228	-10.8153	10.5827	10.8685	-26.169	-7.36437	12.552	-32.6459	3.5289
0.9165	9.86089	44.8525	-23.2151	-58.323	11.9228	-10.8153	-24.0625	24.4554	3.45188	-7.36437	12.552	-39.5597	10.5831
0.917	-10.9262	24.4277	-23.2151	-79.5815	18.8061	-3.61485	3.65369	-9.51198	33.0727	-0.40446	-31.2856	-4.99108	3.5289
0.9175	-24.7843	78.8939	-9.35703	-65.4092	-15.6102	-10.8153	3.65369	4.07498	-33.5742	-7.36437	31.3396	15.7501	17.6373
0.918	30.648	99.3188	-2.42798	-79.5815	5.03959	-3.61485	24.4408	10.8685	-3.95333	-0.40446	0.0269811	1.92264	10.5831
0.9185	16.7899	119.744	-37.0732	-79.5815	-8.72693	-32.4167	24.4408	-2.7185	-11.3585	-0.40446	-18.7606	-4.99108	-24.6878
0.919	23.719	119.744	-23.2151	-72.4954	-22.4935	10.7861	38.2989	-29.8924	-18.7638	-28.2441	0.0269811	-32.6459	-3.52528
0.9195	-3.9972	112.935	-57.8604	-58.323	5.03959	17.9865	10.5827	17.6619	62.6936	-21.2842	0.0269811	29.5775	31.7456
0.92	-31.7134	106.127	-71.7184	-86.6677	18.8061	17.9865	24.4408	-9.51198	-48.3846	-14.3243	-6.23554	-11.9048	-38.7962
0.9205	-24.7843	153.785	-85.5765	-22.8922	32.5726	-10.8153	17.5118	4.07498	33.0727	-7.36437	-25.0231	29.5775	-17.6336
0.921	16.7899	58.4691	-85.5765	-51.2369	-15.6102	-46.8176	24.4408	10.8685	62.6936	-0.40446	-25.0231	8.83636	3.5289
0.9215	9.86089	92.5105	-106.364	-1.63368	-1.84367	-10.8153	3.65369	-9.51198	-18.7638	-14.3243	12.552	-32.6459	3.5289
0.922	-38.6424	31.236	-92.5056	-58.323	-22.4935	-10.8153	45.228	44.8358	3.45188	34.3951	-6.23554	-4.99108	-3.52528
0.9225	-17.8553	24.4277	-92.5056	-29.9784	5.03959	10.7861	17.5118	-9.51198	62.6936	34.3951	-18.7606	8.83636	10.5831
0.923	9.86089	4.00287	-92.5056	-37.0645	5.03959	32.3875	31.3699	24.4554	33.0727	48.3149	6.28951	43.4049	3.5289
0.9235	30.648	24.4277	-106.364	-37.0645	5.03959	10.7861	31.3699	-2.7185	-11.3585	-28.2441	-6.23554	1.92264	31.7456
0.924	51.4352	-30.0385	-113.293	-44.1507	5.03959	-3.61485	38.2989	-16.3055	3.45188	20.4753	6.28951	-18.8185	-3.52528
0.9245	-10.9262	-23.2302	-106.364	-15.806	5.03959	-3.61485	17.5118	-2.7185	-26.169	-28.2441	-18.7606	1.92264	38.7998
0.925	-3.9972	-36.8468	-92.5056	-1.63368	-8.72693	-18.0158	66.0151	-16.3055	25.6675	-14.3243	-6.23554	29.5775	-17.6336
0.9255	16.7899	-50.4634	-92.5056	12.5387	-1.84367	-32.4167	45.228	-23.0989	-33.5742	27.4352	-12.4981	29.5775	17.6373
0.926	-17.8553	-70.8882	-64.7894	33.7972	53.2224	-3.61485	3.65369	17.6619	40.478	27.4352	31.3396	-25.7322	-3.52528
0.9265	9.86089	-84.5048	-57.8604	40.8833	-8.72693	-25.2162	31.3699	-36.6859	-18.7638	-14.3243	12.552	1.92264	-17.6336
0.927	16.7899	-111.738	-64.7894	19.6248	-29.3767	-61.2185	3.65369	-9.51198	-26.169	6.55545	-12.4981	29.5775	-17.6336
0.9275	23.719	-159.396	-71.7184	12.5387	5.03959	17.9865	-24.0625	-16.3055	40.478	-21.2842	0.0269811	1.92264	24.6914
0.928	-31.7134	-186.629	-64.7894	-22.8922	-8.72693	-25.2162	-10.2044	-2.7185	18.2623	-14.3243	12.552	-11.9048	-10.5795
0.9285	37.5771	-159.396	-44.0023	-22.8922	18.8061	3.58561	-10.2044	-23.0989	3.45188	-56.0837	0.0269811	-39.5597	-3.52528
0.929	16.7899	-166.204	-57.8604	-8.71985	-8.72693	-10.8153	17.5118	24.4554	25.6675	6.55545	0.0269811	-39.5597	-3.52528
0.9295	-3.9972	-220.67	-30.1442	-22.8922	-1.84367	10.7861	-3.27536	4.07498	-11.3585	20.4753	-6.23554	29.5775	10.5831
0.93	16.7899	-207.054	-23.2151	-29.9784	-8.72693	-39.6172	-3.27536	-23.0989	25.6675	-21.2842	-18.7606	-11.9048	17.6373
0.9305	2.93184	-179.821	25.2882	-29.9784	-1.84367	-3.61485	-10.2044	17.6619	-18.7638	13.5154	6.28951	-25.7322	10.5831
0.931	-10.9262	-207.054	25.2882	26.711	-29.3767	32.3875	24.4408	31.2489	47.8832	-14.3243	-6.23554	8.83636	17.6373
0.9315	9.86089	-200.245	32.2173	90.4865	-36.26	-18.0158	-24.0625	10.8685	-18.7638	-42.1639	-6.23554	8.83636	3.5289
0.932	9.86089	-193.437	18.3592	69.228	-29.3767	-39.6172	-10.2044	-16.3055	-40.9794	13.5154	0.0269811	22.6638	17.6373
0.9325	-10.9262	-145.779	32.2173	104.659	-15.6102	-39.6172	-24.0625	24.4554	25.6675	27.4352	-18.7606	-18.8185	24.6914
0.933	2.93184	-118.546	11.4301	118.831	-1.84367	17.9865	24.4408	38.0424	18.2623	-28.2441	12.552	1.92264	3.5289
0.9335	2.93184	-145.779	25.2882	90.4865	-22.4935	-25.2162	31.3699	-36.6859	33.0727	-0.40446	6.28951	22.6638	3.5289
0.934	-10.9262	-111.738	39.1463	97.5727	-1.84367	-10.8153	-17.1335	4.07498	25.6675	-28.2441	43.8647	22.6638	17.6373
0.9345	-24.7843	-64.0799	53.0044	47.9695	-1.84367	10.7861	17.5118	4.07498	-3.95333	34.3951	-18.7606	-4.99108	-3.52528
0.935	30.648	-16.422	39.1463	55.0557	18.8061	-46.8176	-58.7077	10.8685	-3.95333	6.55545	12.552	22.6638	31.7456
0.9355	-24.7843	-30.0385	18.3592	-22.8922	-63.793	-39.6172	-17.1335	4.07498	3.45188	-14.3243	43.8647	-11.9048	-17.6336
0.936	16.7899	31.236	53.0044	-44.1507	-15.6102	17.9865	-37.9206	4.07498	3.45188	41.355	-6.23554	-25.7322	3.5289
0.9365	23.719	4.00287	39.1463	-1.63368	5.03959	-10.8153	-44.8496	-2.7185	25.6675	6.55545	-12.4981	15.7501	10.5831
0.937	-17.8553	58.4691	59.9334	-58.323	-15.6102	3.58561	-24.0625	4.07498	-3.95333	-7.36437	25.0771	8.83636	10.5831
0.9375	23.719	146.977	59.9334	5.45249	-22.4935	-18.0158	-17.1335	17.6619	25.6675	-14.3243	12.552	-4.99108	-3.52528
0.938	2.93184	140.168	73.7915	12.5387	5.03959	-39.6172	-24.0625	-2.7185	-11.3585	-14.3243	0.0269811	22.6638	-31.742
0.9385	-3.9972	160.593	46.0753	26.711	-8.72693	3.58561	3.65369	-16.3055	3.45188	6.55545	25.0771	1.92264	-10.5795
0.939	-38.6424	181.018	32.2173	26.711	-36.26	-3.61485	-17.1335	4.07498	3.45188	-28.2441	-12.4981	-11.9048	-17.6336
0.9395	9.86089	249.101	80.7206	19.6248	-15.6102	-3.61485	-3.27536	10.8685	47.8832	-7.36437	12.552	1.92264	-10.5795
0.94	2.93184	221.868	73.7915	33.7972	-29.3767	-32.4167	-30.9915	4.07498	3.45188	6.55545	-18.7606	-4.99108	10.5831
0.9405	37.5771	187.826	66.8625	12.5387	-8.72693	25.187	-37.9206	-23.0989	40.478	-0.40446	-6.23554	22.6638	3.5289
0.941	2.93184	235.484	25.2882	-8.71985	5.03959	-3.61485	-24.0625	10.8685	-18.7638	13.5154	0.0269811	-4.99108	3.5289
0.9415	-17.8553	249.101	46.0753	-58.323	-8.72693	-3.61485	-24.0625	-2.7185	-11.3585	-0.40446	-6.23554	22.6638	31.7456
0.942	-10.9262	201.443	39.1463	-58.323	-22.4935	-32.4167	3.65369	4.07498	-11.3585	-7.36437	12.552	8.83636	-3.52528
0.9425	16.7899	201.443	53.0044	-58.323	-8.72693	3.58561	-24.0625	-2.7185	-18.7638	-7.36437	-12.4981	-11.9048	3.5289
0.943	2.93184	228.676	66.8625	-86.6677	-8.72693	-25.2162	-3.27536	17.6619	-3.95333	34.3951	-43.8107	-11.9048	-17.6336
0.9435	9.86089	215.06	73.7915	-107.926	-22.4935	-25.2162	3.65369	-2.7185	18.2623	-7.36437	-6.23554	15.7501	-3.52528
0.944	23.719	208.251	66.8625	-65.4092	-36.26	25.187	-10.2044	-2.7185	-11.3585	-0.40446	6.28951	22.6638	10.5831
0.9445	-3.9972	215.06	73.7915	-44.1507	18.8061	-3.61485	-17.1335	-29.8924	18.2623	13.5154	-12.4981	-18.8185	3.5289
0.945	-10.9262	174.21	73.7915	-29.9784	5.03959	-18.0158	10.5827	10.8685	18.2623	6.55545	6.28951	-4.99108	-31.742
0.9455	37.5771	153.785	73.7915	-29.9784	-50.0265	-32.4167	-24.0625	-23.0989	3.45188	-14.3243	6.28951	15.7501	102.287
0.946	-3.9972	140.168	59.9334	5.45249	-29.3767	-3.61485	-3.27536	-23.0989	-26.169	6.55545	0.0269811	-32.6459	-31.742
0.9465	-3.9972	92.5105	-2.42798	76.3142	11.9228	-25.2162	-3.27536	-23.0989	-3.95333	-35.204	-6.23554	1.92264	52.9081
0.947	-10.9262	58.4691	18.3592	40.8833	-8.72693	-3.61485	24.4408	17.6619	18.2623	-63.0437	-18.7606	-18.8185	3.5289
0.9475	-17.8553	24.4277	-2.42798	47.9695	-8.72693	-32.4167	24.4408	24.4554	-3.95333	-7.36437	-25.0231	-18.8185	10.5831
0.948	-17.8553	-9.61369	-2.42798	26.711	-43.1432	-3.61485	3.65369	-29.8924	18.2623	-0.40446	31.3396	-4.99108	17.6373
0.9485	-24.7843	-70.8882	-16.2861	12.5387	-29.3767	3.58561	10.5827	-23.0989	-33.5742	-7.36437	-31.2856	-25.7322	-17.6336
0.949	-17.8553	-91.313	11.4301	-8.71985	-8.72693	32.3875	-37.9206	10.8685	-11.3585	-7.36437	-31.2856	-11.9048	-10.5795
0.9495	-3.9972	-118.546	11.4301	-22.8922	18.8061	32.3875	-10.2044	-2.7185	55.2884	-21.2842	0.0269811	1.92264	-38.7962
0.95	-3.9972	-138.971	-9.35703	19.6248	32.5726	3.58561	31.3699	-2.7185	18.2623	-14.3243	-37.5482	-32.6459	17.6373
0.9505	2.93184	-132.163	25.2882	-15.806	-15.6102	25.187	3.65369	-16.3055	3.45188	-14.3243	0.0269811	29.5775	17.6373
0.951	2.93184	-138.971	11.4301	-1.63368	-29.3767	10.7861	10.5827	10.8685	-11.3585	-0.40446	-6.23554	8.83636	10.5831
0.9515	-38.6424	-138.971	4.50107	26.711	-56.9097	-25.2162	-30.9915	-23.0989	70.0988	20.4753	12.552	15.7501	3.5289
0.952	2.93184	-98.1213	-23.2151	62.1418	-36.26	32.3875	38.2989	-2.7185	-26.169	-7.36437	-12.4981	15.7501	-59.9587
0.9525	-3.9972	-104.93	-23.2151	62.1418	-8.72693	3.58561	3.65369	-23.0989	3.45188	-21.2842	37.6021	-18.8185	24.6914
0.953	-38.6424	-132.163	18.3592	26.711	-29.3767	25.187	3.65369	-16.3055	-11.3585	-7.36437	0.0269811	29.5775	3.5289
0.9535	37.5771	-70.8882	11.4301	62.1418	11.9228	-3.61485	3.65369	-2.7185	3.45188	-0.40446	-25.0231	8.83636	10.5831
0.954	-10.9262	-111.738	-16.2861	33.7972	-1.84367	10.7861	-3.27536	4.07498	18.2623	-14.3243	43.8647	22.6638	-10.5795
0.9545	-17.8553	-111.738	-23.2151	-15.806	-15.6102	10.7861	3.65369	10.8685	25.6675	6.55545	6.28951	-25.7322	-3.52528
0.955	-17.8553	-70.8882	-44.0023	12.5387	-8.72693	39.5879	31.3699	-29.8924	18.2623	13.5154	-6.23554	-46.4734	24.6914
0.9555	-38.6424	-70.8882	-2.42798	-29.9784	-1.84367	25.187	-3.27536	10.8685	18.2623	-21.2842	6.28951	22.6638	17.6373
0.956	2.93184	-84.5048	11.4301	-51.2369	18.8061	17.9865	31.3699	10.8685	-11.3585	-0.40446	-6.23554	-4.99108	-10.5795
0.9565	-17.8553	-30.0385	-9.35703	-72.4954	5.03959	39.5879	17.5118	24.4554	18.2623	-21.2842	0.0269811	36.4912	10.5831
0.957	-31.7134	-43.6551	-23.2151	-58.323	-1.84367	32.3875	17.5118	4.07498	25.6675	20.4753	37.6021	29.5775	45.854
0.9575	-10.9262	-30.0385	25.2882	-15.806	11.9228	3.58561	24.4408	-9.51198	18.2623	6.55545	-18.7606	-18.8185	10.5831
0.958	9.86089	-50.4634	-30.1442	-22.8922	-36.26	-10.8153	24.4408	31.2489	25.6675	13.5154	37.6021	22.6638	-17.6336
0.9585	-3.9972	4.00287	-9.35703	-22.8922	-50.0265	-32.4167	72.9442	31.2489	25.6675	6.55545	-25.0231	-25.7322	38.7998
0.959	9.86089	17.6194	4.50107	12.5387	-43.1432	10.7861	-10.2044	24.4554	-3.95333	6.55545	-6.23554	22.6638	-10.5795
0.9595	-17.8553	65.2774	-16.2861	12.5387	-1.84367	17.9865	-3.27536	-9.51198	47.8832	27.4352	0.0269811	-11.9048	-10.5795
0.96	-17.8553	58.4691	-2.42798	5.45249	-1.84367	3.58561	-10.2044	4.07498	55.2884	-21.2842	6.28951	-18.8185	3.5289
0.9605	2.93184	85.7022	-30.1442	55.0557	-43.1432	-10.8153	-37.9206	-16.3055	3.45188	34.3951	-25.0231	1.92264	3.5289
0.961	37.5771	99.3188	-2.42798	47.9695	-15.6102	10.7861	31.3699	17.6619	18.2623	-21.2842	-6.23554	-11.9048	31.7456
0.9615	2.93184	85.7022	4.50107	-8.71985	-29.3767	17.9865	59.0861	10.8685	-3.95333	-14.3243	-12.4981	-18.8185	24.6914
0.962	-17.8553	85.7022	11.4301	-22.8922	-22.4935	-25.2162	10.5827	-36.6859	18.2623	41.355	0.0269811	36.4912	59.9623
0.9625	2.93184	99.3188	11.4301	-51.2369	-15.6102	-3.61485	-30.9915	-29.8924	18.2623	13.5154	6.28951	1.92264	-38.7962
0.963	30.648	85.7022	18.3592	-72.4954	-1.84367	-3.61485	-3.27536	-9.51198	18.2623	-7.36437	6.28951	8.83636	-3.52528
0.9635	9.86089	92.5105	4.50107	-44.1507	-22.4935	-3.61485	-10.2044	10.8685	40.478	-28.2441	12.552	-46.4734	3.5289
0.964	44.5061	106.127	32.2173	-51.2369	18.8061	17.9865	-10.2044	10.8685	-48.3846	-21.2842	-31.2856	-32.6459	-10.5795
0.9645	16.7899	85.7022	-16.2861	-1.63368	25.6894	-3.61485	-24.0625	17.6619	-3.95333	13.5154	18.8146	36.4912	31.7456
0.965	16.7899	92.5105	59.9334	76.3142	-15.6102	-46.8176	-17.1335	4.07498	-11.3585	6.55545	6.28951	8.83636	-24.6878
0.9655	9.86089	92.5105	18.3592	26.711	5.03959	-32.4167	-17.1335	4.07498	-18.7638	6.55545	31.3396	36.4912	10.5831
0.966	9.86089	78.8939	59.9334	33.7972	11.9228	-46.8176	10.5827	4.07498	-3.95333	-14.3243	31.3396	8.83636	-10.5795
0.9665	23.719	38.0443	59.9334	26.711	-1.84367	-10.8153	17.5118	-9.51198	40.478	27.4352	-6.23554	-25.7322	17.6373
0.967	23.719	24.4277	39.1463	69.228	-29.3767	-18.0158	-30.9915	4.07498	-18.7638	34.3951	6.28951	8.83636	17.6373
0.9675	9.86089	-23.2302	53.0044	40.8833	-29.3767	3.58561	-10.2044	-29.8924	25.6675	-28.2441	-31.2856	29.5775	-17.6336
0.968	-24.7843	-9.61369	32.2173	40.8833	-1.84367	-39.6172	-24.0625	24.4554	25.6675	-7.36437	-18.7606	-39.5597	31.7456
0.9685	-3.9972	-43.6551	39.1463	33.7972	-8.72693	-3.61485	-3.27536	-9.51198	-3.95333	-0.40446	6.28951	8.83636	-24.6878
0.969	37.5771	-23.2302	87.6496	19.6248	-1.84367	-32.4167	24.4408	4.07498	-11.3585	-7.36437	-12.4981	-18.8185	3.5289
0.9695	30.648	-23.2302	101.508	12.5387	-36.26	3.58561	24.4408	38.0424	-18.7638	-7.36437	12.552	-11.9048	-3.52528
0.97	23.719	-36.8468	80.7206	-37.0645	-22.4935	-3.61485	-17.1335	44.8358	33.0727	6.55545	-6.23554	36.4912	-38.7962
0.9705	2.93184	-50.4634	129.224	-8.71985	25.6894	-25.2162	3.65369	31.2489	18.2623	6.55545	12.552	1.92264	17.6373
0.971	44.5061	-30.0385	53.0044	5.45249	-1.84367	-32.4167	-3.27536	-16.3055	-11.3585	-7.36437	6.28951	-4.99108	67.0165
0.9715	44.5061	-23.2302	59.9334	-29.9784	-43.1432	-18.0158	38.2989	24.4554	-11.3585	6.55545	0.0269811	15.7501	-31.742
0.972	58.3642	-23.2302	80.7206	19.6248	11.9228	-25.2162	31.3699	-16.3055	18.2623	-49.1238	6.28951	-4.99108	-52.9045
0.9725	23.719	-23.2302	39.1463	5.45249	-29.3767	10.7861	17.5118	17.6619	-3.95333	6.55545	6.28951	-32.6459	17.6373
0.973	30.648	-43.6551	25.2882	40.8833	11.9228	-18.0158	-17.1335	-2.7185	-26.169	-21.2842	-25.0231	36.4912	3.5289
0.9735	44.5061	-91.313	59.9334	33.7972	-36.26	10.7861	31.3699	24.4554	18.2623	20.4753	-12.4981	22.6638	3.5289
0.974	-10.9262	-30.0385	25.2882	-15.806	-15.6102	-25.2162	10.5827	31.2489	3.45188	-14.3243	-6.23554	22.6638	3.5289
0.9745	51.4352	-84.5048	53.0044	-29.9784	-15.6102	-18.0158	10.5827	-2.7185	-3.95333	6.55545	0.0269811	-53.3871	-24.6878
0.975	44.5061	-70.8882	39.1463	-58.323	11.9228	-25.2162	24.4408	-2.7185	18.2623	-35.204	12.552	15.7501	3.5289
0.9755	30.648	-57.2716	59.9334	-72.4954	-8.72693	17.9865	3.65369	4.07498	25.6675	6.55545	-12.4981	8.83636	38.7998
0.976	51.4352	-77.6965	39.1463	-93.7539	-56.9097	10.7861	3.65369	10.8685	3.45188	-0.40446	6.28951	22.6638	3.5289
0.9765	65.2933	-50.4634	73.7915	-58.323	-8.72693	-25.2162	10.5827	-2.7185	3.45188	-28.2441	-56.3357	8.83636	45.854
0.977	37.5771	-70.8882	32.2173	-15.806	5.03959	32.3875	-17.1335	4.07498	18.2623	-0.40446	-12.4981	1.92264	10.5831
0.9775	44.5061	-70.8882	25.2882	-15.806	-1.84367	-32.4167	10.5827	10.8685	25.6675	6.55545	-6.23554	-18.8185	-3.52528
0.978	23.719	4.00287	39.1463	33.7972	11.9228	-18.0158	-24.0625	-36.6859	-3.95333	-7.36437	12.552	8.83636	-10.5795
0.9785	51.4352	-2.80541	18.3592	26.711	-22.4935	-46.8176	-17.1335	10.8685	-18.7638	-7.36437	-12.4981	29.5775	-3.52528
0.979	2.93184	-30.0385	25.2882	76.3142	-29.3767	-25.2162	17.5118	10.8685	-11.3585	20.4753	37.6021	8.83636	45.854
0.9795	44.5061	24.4277	46.0753	83.4003	39.4559	-3.61485	24.4408	17.6619	18.2623	-28.2441	-12.4981	1.92264	10.5831
0.98	-3.9972	-16.422	32.2173	33.7972	-1.84367	-25.2162	-44.8496	17.6619	-26.169	-21.2842	0.0269811	1.92264	38.7998
0.9805	51.4352	24.4277	-16.2861	12.5387	-50.0265	-18.0158	-24.0625	4.07498	3.45188	27.4352	12.552	57.2324	31.7456
0.981	37.5771	44.8525	-23.2151	26.711	-43.1432	17.9865	-24.0625	-9.51198	-11.3585	-21.2842	-18.7606	36.4912	-10.5795
0.9815	72.2223	24.4277	-2.42798	33.7972	-1.84367	-3.61485	-72.5658	31.2489	25.6675	-0.40446	6.28951	15.7501	3.5289
0.982	37.5771	31.236	-9.35703	5.45249	46.3391	32.3875	-3.27536	38.0424	33.0727	-28.2441	-6.23554	-11.9048	-10.5795
0.9825	16.7899	31.236	-16.2861	-1.63368	-8.72693	-39.6172	-51.7787	-2.7185	3.45188	-56.0837	-6.23554	-18.8185	3.5289
0.983	-3.9972	38.0443	18.3592	-15.806	39.4559	53.9888	-30.9915	44.8358	25.6675	-7.36437	43.8647	1.92264	31.7456
0.9835	16.7899	17.6194	-37.0732	12.5387	-29.3767	-10.8153	-51.7787	17.6619	-3.95333	20.4753	-6.23554	-18.8185	-67.0129
0.984	37.5771	-16.422	-23.2151	-8.71985	-8.72693	17.9865	-44.8496	-29.8924	-3.95333	-0.40446	0.0269811	-18.8185	-17.6336
0.9845	16.7899	-9.61369	-9.35703	19.6248	-1.84367	3.58561	-51.7787	10.8685	-33.5742	6.55545	-18.7606	15.7501	3.5289
0.985	2.93184	-16.422	-71.7184	33.7972	-1.84367	46.7884	-24.0625	10.8685	-55.7898	13.5154	6.28951	-11.9048	-24.6878
0.9855	16.7899	-36.8468	-78.6475	33.7972	-29.3767	-10.8153	-30.9915	-29.8924	33.0727	13.5154	0.0269811	50.3187	38.7998
0.986	16.7899	-64.0799	-57.8604	83.4003	-1.84367	-18.0158	-24.0625	24.4554	-18.7638	-14.3243	-12.4981	-18.8185	31.7456
0.9865	16.7899	-57.2716	-64.7894	83.4003	-8.72693	-18.0158	-10.2044	-9.51198	-11.3585	-0.40446	0.0269811	-11.9048	10.5831
0.987	2.93184	-84.5048	-57.8604	69.228	39.4559	-10.8153	-17.1335	4.07498	3.45188	27.4352	-18.7606	8.83636	-52.9045
0.9875	-3.9972	-64.0799	-57.8604	19.6248	-8.72693	46.7884	-24.0625	-2.7185	-26.169	20.4753	-12.4981	-18.8185	-10.5795
0.988	44.5061	-64.0799	-106.364	19.6248	-29.3767	-3.61485	-17.1335	10.8685	25.6675	41.355	6.28951	43.4049	-10.5795
0.9885	-17.8553	-111.738	-71.7184	-44.1507	-8.72693	3.58561	-3.27536	-29.8924	25.6675	13.5154	-12.4981	1.92264	-24.6878
0.989	-17.8553	-84.5048	-99.4346	-65.4092	-22.4935	-3.61485	-10.2044	10.8685	-40.9794	-7.36437	0.0269811	8.83636	10.5831
0.9895	16.7899	-91.313	-57.8604	-79.5815	-15.6102	-3.61485	-24.0625	-9.51198	18.2623	13.5154	-6.23554	-25.7322	-3.52528
0.99	-17.8553	-125.354	-106.364	-107.926	-29.3767	17.9865	-3.27536	-2.7185	-18.7638	41.355	0.0269811	15.7501	-10.5795
0.9905	-10.9262	-98.1213	-92.5056	-72.4954	5.03959	32.3875	10.5827	4.07498	-3.95333	20.4753	-31.2856	-32.6459	-52.9045
0.991	-10.9262	-111.738	-141.009	-79.5815	11.9228	32.3875	17.5118	4.07498	-18.7638	13.5154	-25.0231	8.83636	10.5831
0.9915	-24.7843	-104.93	-85.5765	-72.4954	-29.3767	-10.8153	-30.9915	10.8685	33.0727	20.4753	-6.23554	-11.9048	-10.5795
0.992	16.7899	-84.5048	-106.364	-51.2369	-8.72693	17.9865	24.4408	-23.0989	-18.7638	6.55545	18.8146	-32.6459	-24.6878
0.9925	-3.9972	-104.93	-99.4346	-29.9784	53.2224	-3.61485	31.3699	-23.0989	3.45188	-14.3243	-12.4981	-18.8185	24.6914
0.993	-52.5005	-84.5048	-85.5765	-22.8922	-22.4935	3.58561	10.5827	4.07498	25.6675	13.5154	12.552	15.7501	-10.5795
0.9935	-24.7843	-118.546	-99.4346	19.6248	-22.4935	17.9865	3.65369	38.0424	25.6675	-0.40446	31.3396	1.92264	24.6914
0.994	-3.9972	-111.738	-92.5056	-1.63368	-8.72693	10.7861	-51.7787	-16.3055	18.2623	20.4753	0.0269811	8.83636	-10.5795
0.9945	-45.5715	-111.738	-57.8604	-8.71985	-56.9097	17.9865	-17.1335	-36.6859	-3.95333	-14.3243	-6.23554	1.92264	3.5289
0.995	-24.7843	-91.313	-16.2861	19.6248	-29.3767	32.3875	-17.1335	-16.3055	-18.7638	-14.3243	-18.7606	-25.7322	-17.6336
0.9955	-3.9972	-50.4634	-30.1442	26.711	-22.4935	3.58561	-3.27536	-23.0989	-11.3585	13.5154	6.28951	36.4912	38.7998
0.996	30.648	-23.2302	-16.2861	47.9695	5.03959	-32.4167	10.5827	-16.3055	25.6675	-28.2441	-18.7606	1.92264	3.5289
0.9965	2.93184	-50.4634	-37.0732	40.8833	-8.72693	-10.8153	-17.1335	-9.51198	18.2623	-7.36437	18.8146	-4.99108	-3.52528
0.997	-31.7134	-50.4634	-30.1442	40.8833	-1.84367	-3.61485	3.65369	-29.8924	55.2884	-14.3243	25.0771	8.83636	-3.52528
0.9975	-10.9262	17.6194	-30.1442	76.3142	-15.6102	-18.0158	-3.27536	-43.4794	-11.3585	20.4753	0.0269811	29.5775	3.5289
0.998	-38.6424	17.6194	-16.2861	83.4003	-1.84367	17.9865	-17.1335	-16.3055	3.45188	6.55545	25.0771	8.83636	-31.742
0.9985	-31.7134	24.4277	-30.1442	90.4865	18.8061	25.187	10.5827	-9.51198	18.2623	-7.36437	6.28951	-11.9048	10.5831
0.999	-38.6424	31.236	-30.1442	125.917	-8.72693	25.187	17.5118	-9.51198	-11.3585	6.55545	-37.5482	1.92264	-10.5795
[truncated: 76,002 more rows]

## Sheet: Fig. S7c
Time (msec)	Disp 1 (mm)	Disp 2 (mm)	Disp 3 (mm)	Disp 4 (mm)	Disp 5 (mm)	Disp 6 (mm)	Disp 7 (mm)	Disp 8 (mm)	Disp 9 (mm)	Disp 10 (mm)
0	-8.09011e-05	-0.000317931	0.000323799	-0.000508531	-0.000269621	-8.39789e-05	0.000146365	0.000209322	-0.000295227	0.00209724
0.0005	-5.69281e-05	-0.000311904	0.000353032	-0.000389205	-0.000258339	-9.7212e-05	0.000164852	0.000232282	-0.000576226	0.00205112
0.001	-2.87472e-05	-0.000273139	0.000390881	-0.000264047	-0.00024704	-0.000103241	0.000179861	0.000257927	-0.000840213	0.00198433
0.0015	1.47922e-07	-0.000205556	0.000435911	-0.00013881	-0.000236238	-0.000101612	0.000189914	0.000283758	-0.0010689	0.00190267
0.002	2.63593e-05	-0.000117378	0.000485859	-2.03787e-05	-0.000226231	-9.25884e-05	0.000193859	0.000307314	-0.00124598	0.00181354
0.0025	4.69839e-05	-1.96121e-05	0.000537796	8.45507e-05	-0.000217063	-7.72113e-05	0.000190985	0.000326479	-0.00135876	0.00172508
0.003	5.99428e-05	7.48244e-05	0.000588399	0.000169524	-0.000208422	-5.70467e-05	0.000181104	0.00033963	-0.00139904	0.00164547
0.0035	6.43302e-05	0.000152833	0.00063415	0.000229105	-0.000199845	-3.41038e-05	0.000164594	0.0003458	-0.00136397	0.00158193
0.004	6.04575e-05	0.000202903	0.000671667	0.000258962	-0.000190604	-1.06943e-05	0.000142383	0.000344861	-0.00125663	0.0015405
0.0045	4.99501e-05	0.00021584	0.000698012	0.000257318	-0.000179981	1.09341e-05	0.000115917	0.000337381	-0.00108538	0.00152497
0.005	3.54818e-05	0.000186824	0.000710944	0.00022395	-0.000167312	2.87227e-05	8.69627e-05	0.000324613	-0.000863669	0.0015365
0.0055	2.05532e-05	0.000114975	0.000709261	0.000161234	-0.000152049	4.10496e-05	5.76181e-05	0.00030839	-0.000608599	0.00157376
0.006	8.98073e-06	4.40557e-06	0.000692722	7.37175e-05	-0.000134018	4.67633e-05	3.00436e-05	0.000290844	-0.000339872	0.0016329
0.0065	4.72647e-06	-0.000136197	0.000662326	-3.21117e-05	-0.000113408	4.55241e-05	6.31409e-06	0.00027418	-7.78082e-05	0.00170774
0.007	1.12177e-05	-0.000294307	0.000620093	-0.000148205	-9.08405e-05	3.76061e-05	-1.17539e-05	0.000260447	0.000157908	0.00179041
0.0075	3.10795e-05	-0.000455163	0.000569159	-0.000265477	-6.73153e-05	2.40196e-05	-2.27547e-05	0.000251234	0.000350101	0.00187199
0.008	6.56573e-05	-0.000602644	0.000513161	-0.000374647	-4.4328e-05	6.20811e-06	-2.58137e-05	0.00024755	0.000486132	0.00194424
0.0085	0.000114917	-0.000721517	0.000456242	-0.000466963	-2.35733e-05	-1.3811e-05	-2.06651e-05	0.000249678	0.000557508	0.00199893
0.009	0.000177228	-0.000798819	0.000402576	-0.000534697	-6.81056e-06	-3.38414e-05	-7.67871e-06	0.000257127	0.000561708	0.00203002
0.0095	0.00024967	-0.000825009	0.000356018	-0.000571959	4.20159e-06	-5.15638e-05	1.21655e-05	0.000268769	0.000501287	0.00203325
0.01	0.000328121	-0.000794951	0.00031981	-0.000575056	7.98145e-06	-6.48771e-05	3.73536e-05	0.000282846	0.000384598	0.00200753
0.0105	0.000407592	-0.000709091	0.000296354	-0.000542862	3.44684e-06	-7.19878e-05	6.59586e-05	0.000297159	0.000224188	0.00195453
0.011	0.000482646	-0.00057302	0.000286818	-0.000476856	-9.85998e-06	-7.15723e-05	9.57948e-05	0.00030943	3.59574e-05	0.00187883
0.0115	0.000548098	-0.000396862	0.000291235	-0.000381195	-3.17646e-05	-6.28922e-05	0.000124593	0.000317466	-0.000162525	0.00178761
0.012	0.00059926	-0.00019468	0.000308311	-0.000261986	-6.13172e-05	-4.57479e-05	0.000150184	0.000319451	-0.000353236	0.00168956
0.0125	0.000632502	1.68554e-05	0.000335737	-0.000127286	-9.69719e-05	-2.06096e-05	0.000170664	0.000314073	-0.000519472	0.00159485
0.013	0.000645573	0.000220445	0.000370364	1.37881e-05	-0.000136594	1.15626e-05	0.000184551	0.000300849	-0.000647223	0.00151373
0.0135	0.000637787	0.000399261	0.000408326	0.000151944	-0.000177653	4.93054e-05	0.000190887	0.000279984	-0.000726175	0.00145576
0.014	0.00061027	0.000539582	0.000445789	0.000278257	-0.000217442	9.09243e-05	0.00018931	0.000252621	-0.000750278	0.00142877
0.0145	0.00056537	0.000630577	0.000478686	0.000384344	-0.000253319	0.000134537	0.000180066	0.000220519	-0.000718365	0.00143825
0.015	0.000507082	0.000667055	0.000503626	0.000464176	-0.000282934	0.000178236	0.000163977	0.000186012	-0.000633652	0.00148688
0.0155	0.000440272	0.000648478	0.000517923	0.000513624	-0.000304551	0.00022022	0.000142354	0.000151714	-0.000503568	0.00157411
0.016	0.000370337	0.00057983	0.000519948	0.000531115	-0.000317108	0.000258887	0.00011688	0.000120332	-0.000338525	0.00169643
0.0165	0.000302759	0.000471013	0.000509225	0.000517376	-0.000320303	0.000292908	8.94589e-05	9.43571e-05	-0.000151279	0.00184734
0.017	0.000242412	0.000334937	0.000486417	0.000475165	-0.00031483	0.000321285	6.205e-05	7.57493e-05	4.46913e-05	0.00201809
0.0175	0.000193508	0.000187411	0.000453279	0.000409748	-0.000302175	0.000343255	3.65016e-05	6.58066e-05	0.000236083	0.00219829
0.018	0.000158913	4.45091e-05	0.000412602	0.000328	-0.000284458	0.0003584	1.44095e-05	6.50059e-05	0.000410918	0.00237683
0.0185	0.000140021	-7.86091e-05	0.00036779	0.000237231	-0.000264291	0.000366608	-2.98668e-06	7.2969e-05	0.00055949	0.00254285
0.019	0.000136863	-0.000169282	0.00032269	0.000145806	-0.000244456	0.000367812	-1.49884e-05	8.84067e-05	0.000675085	0.00268688
0.0195	0.000147756	-0.000218952	0.000280993	6.08497e-05	-0.000227821	0.000362185	-2.13334e-05	0.000109381	0.000753872	0.00280081
0.02	0.000169922	-0.000223969	0.000246233	-1.12399e-05	-0.000216689	0.000349949	-2.22921e-05	0.000133375	0.000795389	0.00287926
0.0205	0.000199517	-0.000185976	0.000221226	-6.5818e-05	-0.000212869	0.000331462	-1.85939e-05	0.000157653	0.000801212	0.00291924
0.021	0.000232125	-0.000111854	0.000207864	-9.99237e-05	-0.000217343	0.000307069	-1.13661e-05	0.000179388	0.000775971	0.00292132
0.0215	0.000263144	-1.28725e-05	0.000206943	-0.000113346	-0.000230178	0.000277187	-1.91607e-06	0.000196029	0.000725466	0.00288857
0.022	0.0002883	9.62276e-05	0.00021827	-0.000107715	-0.0002505	0.000242393	8.26251e-06	0.000205522	0.000656357	0.00282681
0.0225	0.0003039	0.000198911	0.000240424	-8.71041e-05	-0.000276571	0.000203322	1.7724e-05	0.000206505	0.00057576	0.00274382
0.023	0.000307242	0.000277704	0.000271075	-5.71416e-05	-0.000305958	0.000160792	2.51888e-05	0.000198448	0.000489861	0.0026483
0.0235	0.000296775	0.00031691	0.000307196	-2.50129e-05	-0.000335799	0.000115813	2.9664e-05	0.000181606	0.000403976	0.00254973
0.024	0.000272289	0.000303874	0.000345264	1.68708e-06	-0.000362994	6.96119e-05	3.05339e-05	0.000157097	0.000322202	0.00245724
0.0245	0.000234768	0.000229876	0.000381747	1.50251e-05	-0.000384665	2.35331e-05	2.76141e-05	0.00012682	0.000247153	0.00237872
0.025	0.000186321	9.17425e-05	0.000413262	7.86297e-06	-0.000398378	-2.08414e-05	2.11644e-05	9.29631e-05	0.000180366	0.00232074
0.0255	0.000130021	-0.00010832	0.000437033	-2.55757e-05	-0.000402343	-6.19489e-05	1.18795e-05	5.81728e-05	0.000122303	0.00228763
0.026	6.94451e-05	-0.000362051	0.000451057	-8.94926e-05	-0.00039572	-9.81726e-05	7.31492e-07	2.50018e-05	7.26483e-05	0.00228168
0.0265	8.54682e-06	-0.00065642	0.000454297	-0.000185543	-0.000378693	-0.000128053	-1.09876e-05	-4.1405e-06	3.10942e-05	0.00230277
0.027	-4.88284e-05	-0.000974388	0.000446786	-0.000313265	-0.000352451	-0.000150383	-2.18889e-05	-2.73026e-05	-2.86082e-06	0.00234861
0.0275	-9.92534e-05	-0.00129588	0.000429507	-0.000469554	-0.00031903	-0.000164324	-3.05772e-05	-4.31612e-05	-2.92234e-05	0.00241489
0.028	-0.000139866	-0.00160039	0.000404401	-0.000648985	-0.000281188	-0.000169504	-3.58753e-05	-5.10266e-05	-4.76954e-05	0.0024959
0.0285	-0.000168576	-0.00186792	0.000374155	-0.000844115	-0.000242148	-0.000166108	-3.68034e-05	-5.10132e-05	-5.75741e-05	0.00258508
0.029	-0.000184223	-0.00208103	0.000341762	-0.00104571	-0.000205153	-0.000154813	-3.27762e-05	-4.38933e-05	-5.77919e-05	0.00267531
0.0295	-0.000186513	-0.00222588	0.000310524	-0.00124386	-0.00017344	-0.000136918	-2.36436e-05	-3.10356e-05	-4.69216e-05	0.00276
0.03	-0.000176112	-0.00229377	0.000283321	-0.00142811	-0.000149499	-0.000114171	-9.7177e-06	-1.41167e-05	-2.42016e-05	0.00283279
0.0305	-0.000154321	-0.00228174	0.000262631	-0.00158856	-0.000135221	-8.86677e-05	8.24285e-06	4.85219e-06	1.062e-05	0.00288862
0.031	-0.000123009	-0.00219251	0.000250219	-0.00171616	-0.000131493	-6.27593e-05	2.9088e-05	2.38711e-05	5.6751e-05	0.00292344
0.0315	-8.44132e-05	-0.00203451	0.000246966	-0.00180377	-0.000138255	-3.8824e-05	5.13429e-05	4.11897e-05	0.000112834	0.00293547
0.032	-4.07925e-05	-0.00182089	0.000252674	-0.00184623	-0.000154376	-1.90291e-05	7.34267e-05	5.53927e-05	0.000175677	0.0029237
0.0325	5.42084e-06	-0.00156839	0.000266213	-0.00184096	-0.000177872	-5.24584e-06	9.3647e-05	6.55058e-05	0.000241153	0.00288889
0.033	5.21538e-05	-0.00129585	0.000285662	-0.00178773	-0.000206084	1.2356e-06	0.000110432	7.11586e-05	0.000304446	0.00283319
0.0335	9.76006e-05	-0.0010229	0.000308479	-0.00168914	-0.000236047	-3.16446e-07	0.000122448	7.24383e-05	0.000360149	0.00275977
0.034	0.000140265	-0.000768215	0.000331705	-0.00155012	-0.000264658	-9.9178e-06	0.000128718	6.98949e-05	0.000403073	0.00267266
0.0345	0.000179074	-0.000548187	0.000352235	-0.00137786	-0.000289105	-2.6881e-05	0.000128709	6.45117e-05	0.000428619	0.00257637
0.035	0.000213408	-0.000374931	0.00036751	-0.00118023	-0.000307064	-4.9871e-05	0.000122385	5.74225e-05	0.000433554	0.00247585
0.0355	0.000242712	-0.000256767	0.000375253	-0.000967092	-0.000316981	-7.70197e-05	0.000110219	4.98443e-05	0.00041639	0.00237577
0.036	0.000266717	-0.000197211	0.000373943	-0.000748288	-0.000318288	-0.000106091	9.3156e-05	4.29311e-05	0.000377559	0.00228058
0.0365	0.000285233	-0.00019472	0.000363045	-0.000533516	-0.000311313	-0.000134681	7.25395e-05	3.7545e-05	0.000319933	0.00219426
0.037	0.000298019	-0.000243119	0.000342906	-0.000331627	-0.000297264	-0.000160478	5.00056e-05	3.43062e-05	0.000248538	0.00211999
0.0375	0.000304977	-0.000332768	0.000314841	-0.000150073	-0.000278253	-0.000181291	2.73471e-05	3.34566e-05	0.000169979	0.00206019
0.038	0.000305799	-0.000451235	0.000280902	5.14132e-06	-0.000256759	-0.000195496	6.36671e-06	3.48838e-05	9.22849e-05	0.00201637
0.0385	0.00030024	-0.000584529	0.000243748	0.000130043	-0.000235627	-0.000202097	-1.12719e-05	3.82184e-05	2.38265e-05	0.00198921
0.039	0.000288038	-0.000718359	0.000206356	0.000222752	-0.00021755	-0.000200719	-2.41809e-05	4.27595e-05	-2.70514e-05	0.00197847
0.0395	0.000268983	-0.000839823	0.000171702	0.000283217	-0.000204941	-0.000191717	-3.1362e-05	4.78133e-05	-5.35193e-05	0.001983
0.04	0.000243003	-0.000937979	0.000142529	0.000313017	-0.000199582	-0.000176117	-3.22869e-05	5.26925e-05	-5.06102e-05	0.00200088
0.0405	0.000210216	-0.00100505	0.000121077	0.000315399	-0.000202463	-0.000155507	-2.69375e-05	5.69325e-05	-1.5707e-05	0.00202989
0.041	0.000171089	-0.00103669	0.000108824	0.000294499	-0.000213664	-0.000131873	-1.58033e-05	6.02972e-05	5.0641e-05	0.00206701
0.0415	0.000126358	-0.00103249	0.000106449	0.000255369	-0.000232357	-0.00010743	1.64849e-07	6.29682e-05	0.000144936	0.00210921
0.042	7.71598e-05	-0.000995252	0.000113646	0.000202969	-0.000256885	-8.42997e-05	1.96385e-05	6.54011e-05	0.000261088	0.00215345
0.0425	2.48793e-05	-0.000931285	0.000129331	0.000142492	-0.000284971	-6.44412e-05	4.10268e-05	6.84696e-05	0.000390259	0.00219659
0.043	-2.86582e-05	-0.000849214	0.00015172	7.81821e-05	-0.000313864	-4.93731e-05	6.26124e-05	7.32382e-05	0.000522281	0.00223597
0.0435	-8.14893e-05	-0.000758639	0.00017862	1.38224e-05	-0.000340756	-4.00449e-05	8.26951e-05	8.08657e-05	0.000646531	0.00226959
0.044	-0.000131584	-0.000670213	0.000207616	-4.77864e-05	-0.000363007	-3.67494e-05	9.97319e-05	9.24777e-05	0.000752776	0.0022962
0.0445	-0.000176856	-0.000593317	0.000236397	-0.00010465	-0.000378339	-3.90799e-05	0.00011246	0.000109042	0.000832105	0.00231526
0.045	-0.000215414	-0.000536081	0.000262917	-0.000155984	-0.000385223	-4.60673e-05	0.000119994	0.000131134	0.000877946	0.00232723
0.0455	-0.000245625	-0.000504037	0.000285722	-0.000201847	-0.00038285	-5.6148e-05	0.000121887	0.000158797	0.000886724	0.00233324
0.046	-0.000266169	-0.000499741	0.000304131	-0.000242406	-0.000371372	-6.74025e-05	0.000118152	0.000191553	0.000858338	0.00233533
0.0465	-0.00027632	-0.000522898	0.000318088	-0.000278822	-0.000351774	-7.78304e-05	0.000109246	0.000228222	0.000796256	0.00233609
0.047	-0.00027585	-0.000570174	0.000328354	-0.000312258	-0.000325805	-8.54245e-05	9.60095e-05	0.000267062	0.000706884	0.00233831
0.0475	-0.000265068	-0.000635461	0.00033629	-0.000343715	-0.000295702	-8.84708e-05	7.95582e-05	0.000305774	0.000599308	0.00234487
0.048	-0.000244896	-0.000710982	0.000343591	-0.000374027	-0.000264104	-8.57117e-05	6.12684e-05	0.000341696	0.000484229	0.00235833
0.0485	-0.000216545	-0.000787455	0.000352257	-0.000403555	-0.000233701	-7.6483e-05	4.2512e-05	0.000372121	0.000372872	0.00238071
0.049	-0.000181789	-0.000855645	0.00036406	-0.000432212	-0.000206909	-6.08158e-05	2.46232e-05	0.000394429	0.000276111	0.00241317
0.0495	-0.00014247	-0.000907175	0.000380509	-0.000459219	-0.000185752	-3.93447e-05	8.76613e-06	0.00040624	0.000202938	0.00245576
0.05	-0.000100705	-0.00093502	0.000402363	-0.000483364	-0.0001717	-1.34143e-05	-4.15571e-06	0.000405783	0.000160132	0.00250763
0.0505	-5.85074e-05	-0.000934731	0.000429736	-0.000503154	-0.000165339	1.52595e-05	-1.35614e-05	0.000392105	0.000150859	0.00256636
0.051	-1.7751e-05	-0.000904635	0.000461825	-0.00051689	-0.000166597	4.45045e-05	-1.92219e-05	0.000365142	0.000174959	0.00262865
0.0515	1.98678e-05	-0.000846222	0.000497006	-0.000522555	-0.000174566	7.21348e-05	-2.1254e-05	0.000325831	0.000228676	0.00269022
0.052	5.30593e-05	-0.000764146	0.00053299	-0.000518707	-0.000187805	9.60389e-05	-2.00831e-05	0.000276003	0.000304948	0.00274633
0.0525	8.08941e-05	-0.000665137	0.000567049	-0.000504312	-0.000204409	0.00011451	-1.63777e-05	0.000218418	0.000394389	0.00279185
0.053	0.000102848	-0.000558317	0.000596199	-0.000478893	-0.000222247	0.000126263	-1.09651e-05	0.000156535	0.000486134	0.00282208
0.0535	0.000118792	-0.000453852	0.00061756	-0.000442527	-0.000239184	0.000130738	-4.73725e-06	9.41823e-05	0.000568696	0.00283287
0.054	0.000128927	-0.000362026	0.00062883	-0.000396507	-0.000253328	0.000128003	1.46402e-06	3.54377e-05	0.000631515	0.00282107
0.0545	0.000133747	-0.000292351	0.000628373	-0.000342711	-0.000263122	0.000118865	6.84289e-06	-1.5859e-05	0.000665817	0.00278501
0.055	0.000134151	-0.000252141	0.000615608	-0.000283396	-0.000267623	0.000104656	1.08597e-05	-5.62734e-05	0.00066549	0.00272451
0.0555	0.000130811	-0.000246735	0.000591005	-0.000222158	-0.0002665	8.73242e-05	1.31756e-05	-8.305e-05	0.000628018	0.00264132
0.056	0.000124751	-0.000277936	0.000556218	-0.000162592	-0.000259945	6.89992e-05	1.36933e-05	-9.44758e-05	0.000554237	0.00253837
0.0565	0.000116776	-0.000344053	0.000513976	-0.000108476	-0.000248883	5.18949e-05	1.25459e-05	-8.98377e-05	0.000448733	0.00242042
0.057	0.000107718	-0.000439873	0.000467961	-6.36014e-05	-0.000234524	3.8053e-05	1.00608e-05	-6.9665e-05	0.000319016	0.0022931
0.0575	9.82091e-05	-0.000557077	0.000422389	-3.11937e-05	-0.00021847	2.91294e-05	6.704e-06	-3.55182e-05	0.000175067	0.00216282
0.058	8.87048e-05	-0.000685324	0.000381471	-1.38394e-05	-0.000202419	2.6216e-05	3.01244e-06	9.99178e-06	2.82297e-05	0.00203595
0.0585	7.96296e-05	-0.000812264	0.000349328	-1.33289e-05	-0.000188014	2.97397e-05	-4.7776e-07	6.34165e-05	-0.000109922	0.00191869
0.059	7.1182e-05	-0.000925001	0.000329391	-3.0154e-05	-0.000176684	3.93217e-05	-3.29852e-06	0.000120874	-0.000228503	0.00181611
0.0595	6.35058e-05	-0.00101143	0.000324008	-6.35579e-05	-0.000169516	5.39426e-05	-5.10494e-06	0.000178142	-0.000318583	0.00173239
0.06	5.66223e-05	-0.00106086	0.000334234	-0.0001117	-0.00016715	7.19414e-05	-5.71239e-06	0.000231246	-0.000374021	0.00166999
0.0605	5.06272e-05	-0.00106564	0.000359611	-0.000171319	-0.000169864	9.12021e-05	-5.11184e-06	0.000276524	-0.000391605	0.00162951
0.061	4.55483e-05	-0.00102097	0.000398211	-0.000238126	-0.000177384	0.000109366	-3.46248e-06	0.00031101	-0.00037172	0.00161015
0.0615	4.15649e-05	-0.000926261	0.000446708	-0.00030703	-0.000189065	0.000124074	-1.06328e-06	0.000332603	-0.000318118	0.00160933
0.062	3.88376e-05	-0.000784631	0.000500573	-0.000372719	-0.000204108	0.000133214	1.69244e-06	0.000340308	-0.000237079	0.00162337
0.0625	3.77035e-05	-0.00060312	0.000554489	-0.000429613	-0.000221448	0.000135172	4.37324e-06	0.000334124	-0.000137189	0.00164767
0.063	3.84638e-05	-0.000391822	0.000602839	-0.00047262	-0.000240069	0.000128928	6.56932e-06	0.000315109	-2.80459e-05	0.0016776
0.0635	4.15214e-05	-0.000163405	0.000640234	-0.000497465	-0.00025896	0.000114331	7.94839e-06	0.000285228	8.02745e-05	0.00170829
0.064	4.72695e-05	6.81915e-05	0.000661877	-0.000500769	-0.000277273	9.20544e-05	8.30048e-06	0.000247171	0.00017843	0.00173569
0.0645	5.59729e-05	0.000288255	0.000664124	-0.000480966	-0.00029445	6.35904e-05	7.56618e-06	0.000204145	0.00025858	0.00175666
0.065	6.7835e-05	0.000483459	0.000644839	-0.000438111	-0.000310124	3.11469e-05	5.84487e-06	0.000159416	0.000315217	0.00176944
0.0655	8.29514e-05	0.000642092	0.000603541	-0.000373975	-0.000324046	-2.50574e-06	3.38189e-06	0.000116338	0.000345193	0.00177354
0.066	0.000101182	0.000755258	0.000541669	-0.000291722	-0.000336356	-3.43661e-05	5.36185e-07	7.78188e-05	0.000347981	0.00177
0.0665	0.000122167	0.000817091	0.000462334	-0.000196749	-0.000347115	-6.13466e-05	-2.26749e-06	4.62697e-05	0.000325352	0.00176084
0.067	0.000145285	0.000825884	0.000370211	-9.50696e-05	-0.000356443	-8.0551e-05	-4.59584e-06	2.33483e-05	0.00028103	0.00174892
0.0675	0.00016978	0.000783441	0.00027105	6.35802e-06	-0.000364386	-8.96612e-05	-6.06672e-06	9.90267e-06	0.000220113	0.00173783
0.068	0.000194828	0.000695386	0.00017147	0.000100668	-0.000370874	-8.70625e-05	-6.40357e-06	5.85814e-06	0.000148111	0.00173078
0.0685	0.000219391	0.000569906	7.80979e-05	0.00018103	-0.000375583	-7.20123e-05	-5.47759e-06	1.03828e-05	7.05927e-05	0.00173073
0.069	0.00024253	0.000417454	-2.75368e-06	0.000241981	-0.00037805	-4.48188e-05	-3.35702e-06	2.20015e-05	-7.89597e-06	0.00173984
0.0695	0.000263358	0.000249797	-6.55609e-05	0.000279374	-0.000377687	-6.67751e-06	-2.1122e-07	3.86184e-05	-8.39081e-05	0.0017587
0.07	0.000281117	7.86519e-05	-0.00010622	0.000290901	-0.000373725	4.02107e-05	3.56593e-06	5.7928e-05	-0.000155518	0.00178679
0.0705	0.000295326	-8.45914e-05	-0.000122289	0.000276508	-0.000365404	9.29653e-05	7.48563e-06	7.73821e-05	-0.000222486	0.00182201
0.071	0.000305755	-0.0002305	-0.000113143	0.000238102	-0.000351957	0.00014816	1.10014e-05	9.46638e-05	-0.000285866	0.00186097
0.0715	0.000312476	-0.000351738	-7.99595e-05	0.000179916	-0.000332868	0.000202134	1.35765e-05	0.000107666	-0.000347638	0.0018994
0.072	0.000315857	-0.000443665	-2.57686e-05	0.000107477	-0.000307861	0.000251187	1.47544e-05	0.000114819	-0.000410157	0.0019323
0.0725	0.000316501	-0.000504799	4.488e-05	2.78258e-05	-0.000276986	0.000291986	1.4223e-05	0.000115111	-0.000475797	0.00195487
0.073	0.000315287	-0.00053609	0.000126379	-5.1493e-05	-0.00024076	0.000321827	1.18652e-05	0.000108185	-0.000545889	0.00196256
0.0735	0.000313143	-0.000541089	0.000212481	-0.000123065	-0.000200044	0.000338727	7.78987e-06	9.42485e-05	-0.000620651	0.00195198
0.074	0.000311057	-0.000525473	0.000296913	-0.000180459	-0.0001561	0.000341664	2.33749e-06	7.41825e-05	-0.000698665	0.00192121
0.0745	0.000309834	-0.000496241	0.000373534	-0.000218527	-0.000110486	0.000330625	-3.9399e-06	4.92325e-05	-0.000776823	0.0018699
0.075	0.000310231	-0.000460606	0.00043732	-0.000234248	-6.5074e-05	0.000306572	-1.03243e-05	2.11626e-05	-0.000850381	0.00179985
0.0755	0.000312684	-0.000425806	0.000484274	-0.000226831	-2.17246e-05	0.000271437	-1.5998e-05	-8.22554e-06	-0.000913453	0.00171461
0.076	0.000317151	-0.000398823	0.000511862	-0.000198343	1.77077e-05	0.000227818	-2.01253e-05	-3.69927e-05	-0.000959571	0.0016196
0.0765	0.000323428	-0.000384728	0.000519314	-0.000152753	5.14593e-05	0.000178861	-2.19391e-05	-6.33287e-05	-0.000982333	0.00152145
0.077	0.000330881	-0.000387061	0.000507354	-9.62326e-05	7.81407e-05	0.00012798	-2.08259e-05	-8.56365e-05	-0.000976068	0.00142746
0.0775	0.000338574	-0.000407592	0.000478248	-3.63606e-05	9.66645e-05	7.85897e-05	-1.63983e-05	-0.000102721	-0.0009368	0.00134503
0.078	0.00034536	-0.000446357	0.000435547	1.85493e-05	0.00010641	3.38484e-05	-8.54703e-06	-0.000113713	-0.000862534	0.001281
0.0785	0.00034993	-0.000501316	0.00038362	6.06532e-05	0.000107227	-3.57607e-06	2.53209e-06	-0.000118199	-0.000754084	0.00124093
0.079	0.000351017	-0.000569306	0.000327382	8.27835e-05	9.94275e-05	-3.16876e-05	1.63414e-05	-0.000116192	-0.000614787	0.00122856
0.0795	0.00034747	-0.000645764	0.000271708	7.97672e-05	8.37231e-05	-4.93308e-05	3.21142e-05	-0.000108101	-0.000450723	0.00124563
0.08	0.000338457	-0.000725641	0.00022135	4.89312e-05	6.122e-05	-5.60835e-05	4.8874e-05	-9.46924e-05	-0.000270133	0.00129142
0.0805	0.000323502	-0.000803832	0.000180162	-9.69392e-06	3.3272e-05	-5.24289e-05	6.55161e-05	-7.69358e-05	-8.2801e-05	0.00136303
0.081	0.000302617	-0.000875731	0.000151233	-9.30815e-05	1.33016e-06	-3.96298e-05	8.08768e-05	-5.60892e-05	0.000100912	0.00145525
0.0815	0.000276267	-0.0009369	0.000136289	-0.000195523	-3.30653e-05	-1.95464e-05	9.39309e-05	-3.34247e-05	0.000270655	0.00156144
0.082	0.000245423	-0.000983968	0.00013592	-0.00030888	-6.8508e-05	5.52506e-06	0.000103762	-1.03277e-05	0.000417237	0.00167378
0.0825	0.000211512	-0.00101481	0.000149527	-0.000423541	-0.000103691	3.30605e-05	0.000109643	1.18411e-05	0.000533474	0.00178425
0.083	0.000176221	-0.00102802	0.000175541	-0.000529072	-0.000137433	6.05242e-05	0.000111212	3.18997e-05	0.000614669	0.00188514
0.0835	0.000141535	-0.00102362	0.000211377	-0.000615535	-0.000168943	8.55748e-05	0.000108409	4.86459e-05	0.00065927	0.00196984
0.084	0.000109384	-0.00100245	0.000253946	-0.000674484	-0.000197599	0.000106219	0.000101493	6.11254e-05	0.000668612	0.00203376
0.0845	8.16428e-05	-0.000966435	0.000299901	-0.000699708	-0.000223052	0.000121051	9.10211e-05	6.85712e-05	0.000646821	0.00207424
0.085	5.98801e-05	-0.000918251	0.000345889	-0.000688151	-0.000245182	0.000129195	7.77859e-05	7.03652e-05	0.000600514	0.00209122
0.0855	4.52192e-05	-0.000861159	0.000388949	-0.000640252	-0.000264058	0.000130427	6.27448e-05	6.61957e-05	0.000537653	0.00208692
0.086	3.83034e-05	-0.000798746	0.000426733	-0.000560418	-0.000279901	0.000125134	4.69322e-05	5.59873e-05	0.000466857	0.00206563
0.0865	3.91657e-05	-0.000735039	0.000457519	-0.000456444	-0.000293005	0.000114262	3.13708e-05	3.99491e-05	0.0003966	0.00203377
0.087	4.72637e-05	-0.00067461	0.000480361	-0.000339221	-0.000303821	9.90985e-05	1.70075e-05	1.85755e-05	0.000334167	0.00199841
0.0875	6.14522e-05	-0.000621831	0.000495209	-0.000221528	-0.000312688	8.12442e-05	4.55557e-06	-7.27414e-06	0.000284895	0.00196716
0.088	8.02622e-05	-0.000581088	0.000502648	-0.000116872	-0.000320034	6.24539e-05	-5.41308e-06	-3.64204e-05	0.000251743	0.00194727
0.0885	0.000101794	-0.000556804	0.000503854	-3.864e-05	-0.000326261	4.43266e-05	-1.2593e-05	-6.7428e-05	0.000235042	0.00194451
0.089	0.000124127	-0.000552632	0.000500594	1.76248e-06	-0.000331684	2.83282e-05	-1.69229e-05	-9.8483e-05	0.000232348	0.00196295
0.0895	0.000145399	-0.00057184	0.000494599	-4.38265e-06	-0.000336577	1.54747e-05	-1.85655e-05	-0.000127619	0.000239285	0.00200418
0.09	0.000163953	-0.000616635	0.000487596	-6.1855e-05	-0.000341218	6.43904e-06	-1.78686e-05	-0.000152712	0.000249739	0.00206732
0.0905	0.000178517	-0.000688336	0.000481247	-0.000170914	-0.000345813	1.33703e-06	-1.53129e-05	-0.00017152	0.000257091	0.00214916
0.091	0.000188486	-0.000786739	0.000476611	-0.000327048	-0.000350508	-1.81168e-07	-1.14536e-05	-0.000181952	0.000254529	0.00224371
0.0915	0.000193671	-0.000909821	0.000474407	-0.000521207	-0.000355408	1.09921e-06	-6.86195e-06	-0.000182107	0.000236402	0.00234363
0.092	0.000194637	-0.0010542	0.000474774	-0.000740193	-0.000360504	4.0755e-06	-2.07334e-06	-0.000170449	0.000198623	0.00244021
0.0925	0.000192502	-0.00121419	0.000477362	-0.000968107	-0.000365701	7.35597e-06	2.45323e-06	-0.000145943	0.000139693	0.00252472
0.093	0.000188742	-0.00138298	0.000481505	-0.00118734	-0.000370981	9.55247e-06	6.36152e-06	-0.000108183	6.08142e-05	0.00258919
0.0935	0.000185139	-0.00155203	0.00048619	-0.00137988	-0.000376106	9.34967e-06	9.40923e-06	-5.74828e-05	-3.44479e-05	0.00262695
0.094	0.000183616	-0.00171157	0.000490366	-0.00152942	-0.000380904	5.65756e-06	1.1465e-05	5.04137e-06	-0.000139975	0.00263363
0.0945	0.000185937	-0.00185168	0.000493146	-0.00162223	-0.000385084	-2.1673e-06	1.24945e-05	7.75483e-05	-0.000248132	0.00260748
0.095	0.000193587	-0.00196276	0.000493724	-0.00164898	-0.00038841	-1.43651e-05	1.25386e-05	0.000157462	-0.000350089	0.00254995
0.0955	0.000207587	-0.00203549	0.000491837	-0.00160498	-0.000390725	-3.06173e-05	1.16902e-05	0.000241552	-0.000436848	0.00246553
0.096	0.000228045	-0.00206331	0.000487561	-0.00149175	-0.000391873	-5.00837e-05	1.00723e-05	0.000326084	-0.000500603	0.00236104
0.0965	0.000254682	-0.0020408	0.000481495	-0.00131557	-0.000391813	-7.13378e-05	7.79668e-06	0.000407146	-0.000535016	0.00224565
0.097	0.000286186	-0.00196601	0.000474649	-0.00108804	-0.000390644	-9.26923e-05	5.05495e-06	0.000480704	-0.000536111	0.00212976
0.0975	0.0003206	-0.00184024	0.000468299	-0.000824941	-0.000388496	-0.000112094	1.97607e-06	0.000543013	-0.000502764	0.0020242
0.098	0.000355346	-0.001668	0.000463793	-0.000544784	-0.000385771	-0.000127417	-1.27659e-06	0.00059074	-0.000436643	0.00193908
0.0985	0.000387424	-0.00145701	0.000462476	-0.000267612	-0.000382872	-0.000136626	-4.51236e-06	0.000621335	-0.000342455	0.00188293
0.099	0.000413659	-0.00121799	0.000465414	-1.30224e-05	-0.000380272	-0.000138014	-7.49966e-06	0.000632953	-0.000227107	0.00186196
0.0995	0.000430878	-0.000963293	0.000473098	0.000201481	-0.000378435	-0.000130188	-9.95608e-06	0.0006249	-9.91249e-05	0.00187915
0.1	0.000436264	-0.000706839	0.000485533	0.000361443	-0.000377729	-0.00011251	-1.15467e-05	0.00059754	3.22825e-05	0.00193459
0.1005	0.000427579	-0.000462943	0.000501975	0.000457494	-0.000378451	-8.50039e-05	-1.18938e-05	0.000552152	0.000158046	0.00202439
0.101	0.00040339	-0.000244915	0.000520779	0.000485209	-0.000380609	-4.84303e-05	-1.06001e-05	0.000491163	0.000270115	0.00214224
0.1015	0.000363209	-6.41699e-05	0.000539777	0.000445741	-0.00038396	-4.3663e-06	-7.28509e-06	0.000417742	0.000362536	0.00227903
0.102	0.000307658	7.05228e-05	0.00055642	0.000345907	-0.000387988	4.50397e-05	-1.63188e-06	0.000335705	0.000431495	0.00242412
0.1025	0.000238437	0.000154051	0.000567766	0.000197267	-0.000391809	9.70189e-05	6.55953e-06	0.000249256	0.000476111	0.00256604
0.103	0.000158204	0.000185217	0.000571037	1.49878e-05	-0.00039433	0.000148534	1.73194e-05	0.000162715	0.000498163	0.00269379
0.1035	7.04933e-05	0.000166674	0.00056381	-0.000183498	-0.000394368	0.000196389	3.0438e-05	8.02669e-05	0.000502057	0.00279796
0.104	-2.05333e-05	0.000104966	0.00054446	-0.000379561	-0.000390438	0.000237593	4.55338e-05	5.62095e-06	0.000493593	0.00287112
0.1045	-0.000110309	1.01761e-05	0.000512318	-0.000555618	-0.000381251	0.000269459	6.19023e-05	-5.80937e-05	0.000480222	0.00290879
0.105	-0.000194121	-0.000105738	0.000467973	-0.000696213	-0.000365743	0.000289884	7.85972e-05	-0.000108495	0.000469464	0.00291022
0.1055	-0.000267632	-0.000229056	0.000413338	-0.000789478	-0.00034311	0.000297592	9.45566e-05	-0.000144174	0.000467666	0.00287721
0.106	-0.000326964	-0.00034569	0.000351742	-0.000827952	-0.000313014	0.000292218	0.000108534	-0.00016467	0.000480384	0.0028155
0.1065	-0.000368986	-0.000442683	0.000287512	-0.000809204	-0.000275768	0.000274209	0.000119285	-0.000170389	0.000511015	0.00273291
0.107	-0.000391605	-0.000508923	0.000226139	-0.000735436	-0.000232192	0.000245044	0.000125662	-0.000162586	0.00056012	0.00263899
0.1075	-0.000393908	-0.000536415	0.00017339	-0.000613895	-0.000183737	0.000206918	0.000126732	-0.000143146	0.000625786	0.00254403
0.108	-0.000376121	-0.000520621	0.000135161	-0.000455777	-0.00013246	0.000162736	0.00012189	-0.000114562	0.000703765	0.00245813
0.1085	-0.000339541	-0.000460742	0.000116868	-0.000274707	-8.08399e-05	0.000115797	0.000110954	-7.96058e-05	0.000787607	0.00239008
0.109	-0.000286638	-0.00035988	0.000122901	-8.64024e-05	-3.16399e-05	6.95307e-05	9.42239e-05	-4.11078e-05	0.000869649	0.00234636
0.1095	-0.000220646	-0.000225225	0.000156115	9.32619e-05	1.23911e-05	2.73099e-05	7.25094e-05	-1.76545e-06	0.000941715	0.0023306
0.11	-0.000145463	-6.61295e-05	0.000217479	0.000249653	4.86079e-05	-7.96921e-06	4.71042e-05	3.60094e-05	0.000995888	0.00234327
0.1105	-6.52474e-05	0.000105525	0.000305887	0.000370409	7.48028e-05	-3.40129e-05	1.9716e-05	7.0171e-05	0.00102549	0.00238159
0.111	1.56252e-05	0.000276718	0.00041803	0.000446273	8.9375e-05	-4.93385e-05	-7.64844e-06	9.91977e-05	0.00102556	0.00243989
0.1115	9.3049e-05	0.000434634	0.000548438	0.000471772	9.15898e-05	-5.34172e-05	-3.28352e-05	0.000122133	0.00099382	0.00250988
0.112	0.000163417	0.000567065	0.000689956	0.000445495	8.15449e-05	-4.66131e-05	-5.37189e-05	0.000138489	0.000930542	0.0025819
0.1125	0.000223692	0.000663898	0.000833924	0.000370089	6.0301e-05	-3.02762e-05	-6.83879e-05	0.00014832	0.000838645	0.00264597
0.113	0.000271614	0.000717608	0.000971094	0.000251708	2.98302e-05	-6.51448e-06	-7.53211e-05	0.000152139	0.000723556	0.00269254
0.1135	0.000305844	0.000723417	0.00109206	9.92803e-05	-7.21612e-06	2.19775e-05	-7.35387e-05	0.000150694	0.000592628	0.00271359
0.114	0.000325827	0.000679586	0.00118805	-7.65429e-05	-4.75743e-05	5.21642e-05	-6.27375e-05	0.00014497	0.000454384	0.00270354
0.1145	0.000331801	0.000587525	0.00125165	-0.000264198	-8.77239e-05	8.09676e-05	-4.32475e-05	0.000135955	0.00031786	0.00266005
0.115	0.000324786	0.000451669	0.00127724	-0.000452227	-0.000124191	0.000105469	-1.61704e-05	0.000124699	0.000191786	0.00258419
0.1155	0.000306176	0.000277953	0.00126178	-0.000630723	-0.000153793	0.000123204	1.6799e-05	0.000112131	8.37527e-05	0.00248059
0.116	0.000277829	7.42806e-05	0.00120477	-0.000791409	-0.000174025	0.000132405	5.3392e-05	9.89991e-05	-2.18346e-07	0.00235697
0.1165	0.00024195	-0.000150062	0.00110858	-0.000928313	-0.00018314	0.000132168	9.10863e-05	8.59007e-05	-5.67395e-05	0.00222316
0.117	0.000200522	-0.000386284	0.000977968	-0.00103881	-0.000180627	0.000122376	0.00012722	7.33308e-05	-8.42427e-05	0.0020909
0.1175	0.000155571	-0.000625353	0.000820022	-0.00112252	-0.000166986	0.000103874	0.000159242	6.15086e-05	-8.35029e-05	0.00197237
0.118	0.000108939	-0.00085866	0.000643589	-0.00118149	-0.00014381	7.82111e-05	0.000184909	5.05876e-05	-5.75481e-05	0.00187875
0.1185	6.21531e-05	-0.00107865	0.000458654	-0.00121974	-0.000113744	4.75449e-05	0.000202582	4.0662e-05	-1.106e-05	0.00181967
0.119	1.65886e-05	-0.00127885	0.000275522	-0.00124254	-8.01153e-05	1.45087e-05	0.000211228	3.18193e-05	5.03301e-05	0.00180205
0.1195	-2.66735e-05	-0.00145356	0.000104088	-0.0012552	-4.67343e-05	-1.81761e-05	0.0002106	2.42059e-05	0.000120402	0.00182917
0.12	-6.66891e-05	-0.00159802	-4.66871e-05	-0.00126278	-1.74991e-05	-4.78621e-05	0.000201241	1.79701e-05	0.000193017	0.00190052
0.1205	-0.000102625	-0.00170836	-0.000169661	-0.0012696	3.89302e-06	-7.22299e-05	0.000184429	1.34184e-05	0.000262633	0.0020116
0.121	-0.000133619	-0.0017809	-0.000259542	-0.00127822	1.43198e-05	-8.95093e-05	0.00016206	1.09096e-05	0.000324856	0.00215424
0.1215	-0.000158775	-0.00181301	-0.00031347	-0.00128943	1.17048e-05	-9.852e-05	0.000136474	1.08715e-05	0.000376192	0.00231752
0.122	-0.000177194	-0.00180241	-0.000330939	-0.0013022	-5.0674e-06	-9.89119e-05	0.000110238	1.36667e-05	0.000414554	0.00248807
0.1225	-0.000187865	-0.00174745	-0.000313788	-0.00131379	-3.57624e-05	-9.09765e-05	8.59084e-05	1.96787e-05	0.000438948	0.00265193
0.123	-0.00018971	-0.00164745	-0.00026578	-0.00132014	-7.88748e-05	-7.57394e-05	6.57992e-05	2.915e-05	0.000449458	0.00279503
0.1235	-0.000181776	-0.00150338	-0.000192165	-0.00131667	-0.000131799	-5.474e-05	5.1771e-05	4.21225e-05	0.000446667	0.00290489
0.124	-0.00016331	-0.00131749	-9.94426e-05	-0.00129884	-0.000190895	-2.98752e-05	4.50651e-05	5.84873e-05	0.000431222	0.00297133
0.1245	-0.000133727	-0.00109407	5.70541e-06	-0.00126245	-0.000251913	-3.22248e-06	4.61961e-05	7.77848e-05	0.00040406	0.0029878
0.125	-9.30057e-05	-0.000839529	0.000116422	-0.00120485	-0.000310213	2.32404e-05	5.49144e-05	9.9385e-05	0.000365552	0.002951
0.1255	-4.16836e-05	-0.000562748	0.000226366	-0.0011257	-0.000361401	4.77792e-05	7.02402e-05	0.000122342	0.000315722	0.00286216
0.126	1.89892e-05	-0.000274589	0.000330163	-0.00102655	-0.000401496	6.90019e-05	9.05654e-05	0.000145529	0.000254158	0.00272617
0.1265	8.71047e-05	1.18321e-05	0.000423596	-0.000911254	-0.000427372	8.60295e-05	0.000113813	0.000167664	0.000180146	0.00255147
0.127	0.00016014	0.000282472	0.000503665	-0.000786074	-0.000437068	9.85431e-05	0.000137638	0.00018752	9.28502e-05	0.00234926
0.1275	0.000234734	0.000522575	0.000568714	-0.000659193	-0.000430039	0.000106666	0.000159648	0.000203788	-7.60369e-06	0.00213297
0.128	0.000307435	0.000718561	0.000618208	-0.000539793	-0.000407025	0.000111032	0.000177628	0.000215432	-0.000121121	0.00191624
0.1285	0.000374327	0.000857661	0.000652632	-0.000437588	-0.000370172	0.000112593	0.000189741	0.000221611	-0.000246258	0.00171261
0.129	0.000431496	0.000930126	0.00067294	-0.00036187	-0.000322828	0.000112371	0.000194684	0.000221832	-0.000380595	0.00153432
0.1295	0.000475498	0.000929601	0.000680726	-0.000320753	-0.000269287	0.000111539	0.000191802	0.000216052	-0.000519864	0.00139134
0.13	0.000503422	0.000854517	0.000677573	-0.000319889	-0.000214354	0.000111042	0.000181146	0.000204631	-0.00065858	0.00129091
0.1305	0.000513182	0.000707685	0.000665152	-0.00036246	-0.000163088	0.000111461	0.000163365	0.000188324	-0.000790141	0.0012369
0.131	0.000503859	0.000497194	0.00064473	-0.000448275	-0.000120307	0.000113136	0.000139764	0.000168354	-0.000907086	0.00122984
0.1315	0.000475745	0.000235575	0.000617457	-0.000573736	-9.01323e-05	0.000115915	0.000112069	0.000146099	-0.00100176	0.00126694
0.132	0.000430402	-6.09842e-05	0.000584092	-0.000732257	-7.57586e-05	0.000119191	8.22823e-05	0.000123231	-0.00106684	0.00134281
0.1325	0.000370585	-0.000373308	0.000545271	-0.000914221	-7.91967e-05	0.000122109	5.24897e-05	0.000101403	-0.00109635	0.00144983
0.133	0.00030022	-0.000680887	0.000501594	-0.00110807	-0.000100972	0.000123478	2.46718e-05	8.22555e-05	-0.00108584	0.0015788
0.1335	0.000223778	-0.000963578	0.000453621	-0.00130088	-0.000140272	0.000122174	5.30778e-07	6.72772e-05	-0.00103338	0.00171988
0.134	0.000146449	-0.00120292	0.000402214	-0.00147953	-0.000194857	0.000117053	-1.86453e-05	5.75765e-05	-0.000939612	0.00186346
0.1345	7.33206e-05	-0.00138375	0.000348649	-0.00163169	-0.000261333	0.000107242	-3.20733e-05	5.39097e-05	-0.000808108	0.00200078
0.135	9.27401e-06	-0.00149545	0.000294566	-0.00174684	-0.000335414	9.22412e-05	-3.95121e-05	5.65118e-05	-0.000645518	0.00212438
0.1355	-4.1609e-05	-0.00153282	0.000241946	-0.001817	-0.00041226	7.20304e-05	-4.12458e-05	6.51965e-05	-0.000460675	0.00222874
0.136	-7.61864e-05	-0.00149656	0.000193256	-0.00183739	-0.000486837	4.71167e-05	-3.80169e-05	7.93988e-05	-0.000264486	0.00231038
0.1365	-9.26658e-05	-0.00139299	0.000151076	-0.00180685	-0.000554403	1.85304e-05	-3.09199e-05	9.80273e-05	-6.88938e-05	0.00236823
0.137	-9.06616e-05	-0.00123427	0.000118061	-0.00172795	-0.000610746	-1.22366e-05	-2.12928e-05	0.000119788	0.000113857	0.00240268
0.1375	-7.12497e-05	-0.00103614	9.64884e-05	-0.00160669	-0.000652487	-4.33433e-05	-1.04728e-05	0.00014318	0.000272204	0.00241624
0.138	-3.68113e-05	-0.000817143	8.84153e-05	-0.00145148	-0.000677408	-7.27517e-05	2.01757e-07	0.000166676	0.000396374	0.00241262
0.1385	9.21579e-06	-0.000597127	9.51269e-05	-0.00127286	-0.000684612	-9.83839e-05	9.604e-06	0.000188747	0.000479133	0.00239657
0.139	6.2448e-05	-0.00039477	0.000117113	-0.00108243	-0.000674331	-0.000118395	1.68912e-05	0.000208129	0.000516155	0.00237291
0.1395	0.00011815	-0.000226933	0.00015391	-0.00089202	-0.000648115	-0.000131198	2.15606e-05	0.000223824	0.000506943	0.0023469
0.14	0.000171591	-0.000106478	0.000204267	-0.000712568	-0.000608449	-0.000135718	2.34635e-05	0.000235166	0.000453638	0.00232245
0.1405	0.000218434	-4.11296e-05	0.000265966	-0.000553132	-0.000558764	-0.000131466	2.27798e-05	0.000241946	0.000362823	0.00230348
0.141	0.00025506	-3.32991e-05	0.000336069	-0.000420758	-0.000503012	-0.000118582	1.99589e-05	0.000244265	0.000243191	0.00229254
0.1415	0.000278944	-7.98889e-05	0.000411256	-0.000319445	-0.00044522	-9.78057e-05	1.56352e-05	0.000242581	0.000105783	0.00229125
0.142	0.000288726	-0.000172698	0.00048793	-0.00025036	-0.000389497	-7.05133e-05	1.05308e-05	0.000237617	-3.72815e-05	0.00230007
0.1425	0.000284422	-0.000299495	0.000562543	-0.000211943	-0.000339386	-3.84844e-05	5.35681e-06	0.000230271	-0.000173628	0.00231829
0.143	0.000267294	-0.0004452	0.000632044	-0.00020025	-0.00029789	-3.75422e-06	7.25516e-07	0.000221511	-0.000291685	0.00234441
0.1435	0.000239621	-0.000592923	0.000693796	-0.000209431	-0.000267156	3.14322e-05	-2.91646e-06	0.000212299	-0.000381644	0.00237613
0.144	0.000204545	-0.000726514	0.000746007	-0.000232588	-0.000248378	6.48933e-05	-5.32787e-06	0.000203403	-0.000436447	0.00241069
0.1445	0.000165786	-0.000831394	0.000787731	-0.000262387	-0.00024186	9.46699e-05	-6.48154e-06	0.00019547	-0.000451924	0.00244491
0.145	0.000126975	-0.000897016	0.000818805	-0.000292127	-0.000246898	0.000119094	-6.54308e-06	0.000188912	-0.000427383	0.0024756
0.1455	9.16662e-05	-0.000916673	0.000839966	-0.00031571	-0.000262029	0.000136944	-5.82382e-06	0.000183825	-0.000365222	0.00249997
0.146	6.27985e-05	-0.000888475	0.000852416	-0.000328941	-0.000285048	0.000147546	-4.71541e-06	0.000180142	-0.000271096	0.00251523
0.1465	4.25147e-05	-0.00081567	0.000857868	-0.000329009	-0.000313479	0.000150712	-3.6156e-06	0.000177605	-0.000153072	0.00251905
0.147	3.19059e-05	-0.000705852	0.000858339	-0.000315195	-0.000344451	0.000146755	-2.85542e-06	0.00017575	-2.10155e-05	0.0025099
0.1475	3.11229e-05	-0.000569978	0.000855616	-0.000288481	-0.000375283	0.000136322	-2.63763e-06	0.00017413	0.00011437	0.00248713
0.148	3.92322e-05	-0.000421793	0.00085116	-0.000251119	-0.000403409	0.000120439	-3.01985e-06	0.000172264	0.000242207	0.00245056
0.1485	5.46613e-05	-0.00027559	0.00084617	-0.000206406	-0.000426754	0.000100313	-3.79904e-06	0.000169831	0.000352607	0.00240122
0.149	7.51164e-05	-0.000144796	0.000841167	-0.00015785	-0.000443787	7.72364e-05	-4.66556e-06	0.00016657	0.00043731	0.00234081
0.1495	9.80851e-05	-4.15056e-05	0.000836089	-0.000109031	-0.000453564	5.24883e-05	-5.13154e-06	0.000162399	0.000490284	0.00227182
0.15	0.000121037	2.59117e-05	0.000830392	-6.29945e-05	-0.000455812	2.72285e-05	-4.69932e-06	0.000157368	0.00050832	0.00219762
0.1505	0.000141736	5.26651e-05	0.000823044	-2.16265e-05	-0.00045091	2.53129e-06	-2.79258e-06	0.000151717	0.000491194	0.00212216
0.151	0.000158608	3.87609e-05	0.000812706	1.43575e-05	-0.000439721	-2.07864e-05	1.06492e-06	0.000145751	0.000440853	0.00204937
0.1515	0.000170768	-1.23664e-05	0.00079796	4.49097e-05	-0.000423632	-4.2067e-05	7.19859e-06	0.000139807	0.000362512	0.00198402
0.152	0.000178143	-9.29443e-05	0.000777579	7.13885e-05	-0.000404246	-6.08158e-05	1.5721e-05	0.000134222	0.000263141	0.00193023
0.1525	0.000181424	-0.00019329	0.000750682	9.55984e-05	-0.000383298	-7.6664e-05	2.64916e-05	0.000129198	0.000151432	0.0018921
0.153	0.000182049	-0.000301741	0.000716819	0.000119811	-0.000362531	-8.9326e-05	3.91047e-05	0.000124827	3.66336e-05	0.00187275
0.1535	0.000181885	-0.000406907	0.000676198	0.000145949	-0.000343451	-9.85587e-05	5.29263e-05	0.000121076	-7.18287e-05	0.00187437
0.154	0.000182964	-0.00049811	0.000629733	0.000175491	-0.000327321	-0.000104133	6.70523e-05	0.000117708	-0.000165189	0.00189784
0.1545	0.000187324	-0.000567387	0.000578884	0.000209089	-0.000314938	-0.000105822	8.05233e-05	0.000114464	-0.000235786	0.00194274
0.155	0.000196645	-0.000609315	0.000525772	0.000246153	-0.000306576	-0.000103408	9.23146e-05	0.000110917	-0.00027802	0.00200704
0.1555	0.000212032	-0.000622709	0.000472762	0.000285126	-0.000302079	-9.67111e-05	0.000101459	0.000106807	-0.000288138	0.00208731
0.156	0.000233824	-0.000609167	0.000422609	0.000322966	-0.000300913	-8.5606e-05	0.000107144	0.000101877	-0.000264635	0.00217885
0.1565	0.000261602	-0.000573846	0.000377985	0.000356116	-0.000302013	-7.02211e-05	0.000108792	9.60795e-05	-0.000208593	0.00227595
0.157	0.000294056	-0.000524291	0.000341419	0.000380659	-0.000304149	-5.06648e-05	0.000106127	8.95615e-05	-0.000123131	0.00237236
0.1575	0.000329237	-0.000469053	0.000315015	0.000392431	-0.000305833	-2.74364e-05	9.92059e-05	8.28931e-05	-1.32785e-05	0.0024615
0.158	0.000364564	-0.000417376	0.000300348	0.000388103	-0.000305646	-1.24553e-06	8.84419e-05	7.67786e-05	0.000114226	0.00253689
0.1585	0.00039737	-0.000376658	0.000298388	0.00036545	-0.000302144	2.69306e-05	7.44867e-05	7.22289e-05	0.000251692	0.00259301
0.159	0.000425001	-0.000352985	0.000309464	0.000323294	-0.000294354	5.58795e-05	5.8313e-05	7.03386e-05	0.000390792	0.00262577
0.1595	0.000445195	-0.000348872	0.000333128	0.000262481	-0.000281491	8.42114e-05	4.1033e-05	7.2315e-05	0.000523032	0.00263256
0.16	0.000456241	-0.000364007	0.000368307	0.000185389	-0.000263241	0.000110425	2.38248e-05	7.92265e-05	0.00064021	0.00261239
0.1605	0.000457456	-0.000394543	0.000413375	9.59349e-05	-0.00023976	0.000133105	7.82861e-06	9.19741e-05	0.000735046	0.00256658
0.161	0.000448949	-0.000433376	0.000466235	-1.0508e-06	-0.000211654	0.000150914	-5.9522e-06	0.000111008	0.00080142	0.00249826
0.1615	0.00043196	-0.000471504	0.000524538	-9.96909e-05	-0.000180033	0.000162726	-1.67358e-05	0.000136324	0.000834608	0.00241219
0.162	0.00040862	-0.000498503	0.000585674	-0.000194034	-0.000146295	0.000167848	-2.40031e-05	0.000167276	0.000831904	0.00231477
0.1625	0.000381731	-0.000504272	0.000646999	-0.000278621	-0.000112105	0.000166001	-2.76205e-05	0.000202704	0.000792325	0.00221292
0.163	0.000354586	-0.00047991	0.000705898	-0.000349204	-7.92455e-05	0.00015739	-2.76987e-05	0.000240878	0.000716877	0.00211403
0.1635	0.00033049	-0.000419083	0.000759998	-0.000402756	-4.94714e-05	0.000142729	-2.4664e-05	0.000279644	0.000608168	0.00202495
0.164	0.000312651	-0.000318636	0.000807029	-0.000438013	-2.43703e-05	0.000123108	-1.91583e-05	0.000316526	0.000470776	0.00195178
0.1645	0.000303632	-0.000179556	0.000845005	-0.000455682	-5.25127e-06	0.000100025	-1.20539e-05	0.000349	0.000310641	0.00189929
0.165	0.0003051	-7.26116e-06	0.000872396	-0.000458048	7.07503e-06	7.5266e-05	-4.22288e-06	0.000374665	0.000134887	0.00187019
0.1655	0.00031765	0.000189197	0.000887929	-0.000449122	1.21069e-05	5.06329e-05	3.45334e-06	0.000391622	-4.84999e-05	0.00186527
0.166	0.000340768	0.000397666	0.00089083	-0.000433494	1.00203e-05	2.78757e-05	1.01926e-05	0.000398569	-0.000231118	0.0018832
0.1665	0.00037268	0.000603952	0.000880697	-0.000416206	1.39038e-06	8.51163e-06	1.53807e-05	0.000394939	-0.000404507	0.00192051
0.167	0.000410706	0.000792824	0.000857557	-0.000401952	-1.27439e-05	-6.29384e-06	1.86199e-05	0.000381076	-0.000560791	0.00197219
0.1675	0.000451393	0.000950153	0.000822133	-0.000394346	-3.10089e-05	-1.59229e-05	1.97515e-05	0.000358218	-0.000692885	0.00203182
0.168	0.000490644	0.00106348	0.000775504	-0.000396138	-5.1713e-05	-2.02246e-05	1.88536e-05	0.000328503	-0.000795025	0.00209243
0.1685	0.000524451	0.00112396	0.000719303	-0.000407836	-7.3189e-05	-1.96246e-05	1.62137e-05	0.00029467	-0.000862986	0.00214688
0.169	0.000549089	0.00112705	0.000655797	-0.000428266	-9.38936e-05	-1.50581e-05	1.22817e-05	0.000259944	-0.000894345	0.00218866
0.1695	0.000561432	0.00107282	0.000587539	-0.000454638	-0.000112383	-7.87784e-06	7.60779e-06	0.00022763	-0.000888659	0.00221272
0.17	0.0005594	0.000966228	0.000517515	-0.000482876	-0.000127608	2.80084e-07	2.77447e-06	0.000200929	-0.000847875	0.00221505
0.1705	0.000542155	0.000816628	0.000448918	-0.000508102	-0.000138965	7.65867e-06	-1.67094e-06	0.000182525	-0.000775409	0.002194
0.171	0.000510077	0.000636762	0.000385143	-0.000525389	-0.000146347	1.2536e-05	-5.27542e-06	0.000174317	-0.000676291	0.00215003
0.1715	0.000464807	0.00044195	0.000329387	-0.000529977	-0.000150154	1.3466e-05	-7.72498e-06	0.000177206	-0.000557145	0.00208547
0.172	0.000409181	0.000248388	0.000284586	-0.000518754	-0.000151237	9.40042e-06	-8.87061e-06	0.000190964	-0.000425266	0.00200461
0.1725	0.000346816	7.17441e-05	0.00025302	-0.00049037	-0.000150781	-3.38812e-07	-8.71344e-06	0.000214253	-0.000288474	0.0019133
0.173	0.000281862	-7.4336e-05	0.00023633	-0.000445619	-0.000150347	-1.57749e-05	-7.47836e-06	0.000244548	-0.000154329	0.00181842
0.1735	0.000218562	-0.000179205	0.000235218	-0.000387297	-0.000151435	-3.6401e-05	-5.43781e-06	0.000278626	-2.96687e-05	0.00172716
0.174	0.000160946	-0.000236295	0.000249408	-0.000320512	-0.000155498	-6.10824e-05	-2.96392e-06	0.000312691	7.94939e-05	0.00164645
0.1745	0.000112314	-0.000243629	0.000277619	-0.000252058	-0.000163724	-8.83865e-05	-4.49441e-07	0.000342705	0.000168869	0.00158244
0.175	7.50398e-05	-0.000203699	0.000317501	-0.000189688	-0.000176901	-0.000116476	1.74744e-06	0.000364901	0.00023591	0.00154017
0.1755	5.02506e-05	-0.00012288	0.00036577	-0.000141314	-0.000195193	-0.00014339	3.35292e-06	0.000376184	0.000279841	0.00152281
0.176	3.78824e-05	-1.16058e-05	0.000418519	-0.000114455	-0.000218283	-0.00016721	4.21647e-06	0.000374368	0.000301723	0.00153191
0.1765	3.66146e-05	0.000118042	0.000471366	-0.000114959	-0.00024522	-0.000186249	4.33442e-06	0.000358447	0.000304355	0.00156684
0.177	4.40884e-05	0.000252491	0.000519889	-0.000146531	-0.00027443	-0.000199107	3.85589e-06	0.000328878	0.000291608	0.00162504
0.1775	5.70412e-05	0.000378234	0.000559801	-0.00021019	-0.00030392	-0.000204931	3.07037e-06	0.000287434	0.000268126	0.00170247
0.178	7.19704e-05	0.000483717	0.000587438	-0.000303565	-0.000331308	-0.000203421	2.37862e-06	0.000237153	0.000239027	0.00179379
0.1785	8.52439e-05	0.000559252	0.000600116	-0.000421476	-0.000354171	-0.000194803	2.25011e-06	0.000182137	0.000208854	0.00189268
0.179	9.35612e-05	0.000598333	0.000596095	-0.000556424	-0.000370166	-0.000179823	3.1716e-06	0.000127104	0.000181764	0.00199266
0.1795	9.43933e-05	0.00059759	0.000574976	-0.000698674	-0.000377276	-0.000159797	5.59243e-06	7.6981e-05	0.000160416	0.00208738
0.18	8.62568e-05	0.000557301	0.00053777	-0.00083747	-0.000374022	-0.000136265	9.87233e-06	3.64211e-05	0.000146157	0.00217105
0.1805	6.89185e-05	0.000480749	0.000486778	-0.000961956	-0.000359652	-0.000111051	1.6237e-05	9.34114e-06	0.000138727	0.00223921
0.181	4.33559e-05	0.000373305	0.00042545	-0.00106218	-0.000334165	-8.59337e-05	2.4746e-05	-1.46373e-06	0.000135916	0.00228834
0.1815	1.19385e-05	0.000242213	0.000358236	-0.00112993	-0.000298539	-6.25889e-05	3.52764e-05	5.27098e-06	0.000134473	0.00231632
0.182	-2.2019e-05	9.56268e-05	0.000290079	-0.00115987	-0.000254532	-4.24289e-05	4.75235e-05	2.92431e-05	0.00013004	0.00232289
0.1825	-5.44319e-05	-5.84482e-05	0.000226234	-0.00114965	-0.000204769	-2.64948e-05	6.10178e-05	6.84931e-05	0.000117733	0.00230878
0.183	-8.09848e-05	-0.000213134	0.000171697	-0.00110048	-0.000152396	-1.5392e-05	7.51581e-05	0.000119411	9.28648e-05	0.00227644
0.1835	-9.72939e-05	-0.000362947	0.000130903	-0.00101683	-0.000101038	-9.26932e-06	8.92559e-05	0.000177371	5.13328e-05	0.00222904
0.184	-9.95601e-05	-0.000503987	0.00010738	-0.000905977	-5.44229e-05	-7.84389e-06	0.000102587	0.000236667	-9.49359e-06	0.0021706
0.1845	-8.50468e-05	-0.000634202	0.000103404	-0.000777317	-1.61347e-05	-1.04664e-05	0.000114447	0.000291368	-9.08046e-05	0.00210539
0.185	-5.22549e-05	-0.000752785	0.000119886	-0.000641643	1.06543e-05	-1.62183e-05	0.000124204	0.000335705	-0.000191218	0.00203785
0.1855	-1.29345e-06	-0.000860602	0.000156282	-0.000509648	2.34537e-05	-2.40287e-05	0.000131319	0.000364634	-0.00030735	0.00197231
0.186	6.61758e-05	-0.000959175	0.000210587	-0.000391633	2.06588e-05	-3.27992e-05	0.000135482	0.000374332	-0.000433486	0.0019126
0.1865	0.000146914	-0.00104979	0.000279627	-0.000295692	1.69316e-06	-4.15218e-05	0.000136487	0.000362473	-0.000562197	0.00186181
0.187	0.000236258	-0.00113362	0.000359214	-0.000227868	-3.28992e-05	-4.93779e-05	0.000134335	0.000328642	-0.000684443	0.00182277
0.1875	0.000328485	-0.00121118	0.000444324	-0.000191397	-8.1571e-05	-5.58101e-05	0.000129205	0.000274219	-0.000790555	0.00179718
0.188	0.000417371	-0.00128142	0.0005298	-0.000186197	-0.000141729	-6.05583e-05	0.000121432	0.000202469	-0.000871018	0.00178625
0.1885	0.000496485	-0.00134299	0.000610387	-0.00020968	-0.000210021	-6.36845e-05	0.000111482	0.000118097	-0.000917267	0.00179045
0.189	0.00055985	-0.00139295	0.00068137	-0.000256799	-0.000282439	-6.54388e-05	9.99096e-05	2.70203e-05	-0.000922184	0.00180968
0.1895	0.00060237	-0.00142807	0.000738801	-0.000320761	-0.000354844	-6.63384e-05	8.73156e-05	-6.41939e-05	-0.0008814	0.00184329
0.19	0.00062021	-0.00144515	0.000779684	-0.000394381	-0.000423025	-6.69731e-05	7.43067e-05	-0.000148929	-0.000793048	0.0018903
0.1905	0.000611442	-0.00144135	0.000802355	-0.000470041	-0.000483111	-6.80196e-05	6.14535e-05	-0.000221005	-0.00065889	0.00194927
0.191	0.000575844	-0.00141466	0.000806414	-0.000541336	-0.000531819	-7.00054e-05	4.92567e-05	-0.000275232	-0.000483895	0.00201844
0.1915	0.000515164	-0.00136476	0.000792695	-0.000603253	-0.000566651	-7.33272e-05	3.81211e-05	-0.000307772	-0.000276048	0.00209567
0.192	0.000433034	-0.00129284	0.000763211	-0.000652634	-0.000586117	-7.81673e-05	2.83387e-05	-0.000316505	-4.55446e-05	0.00217918
0.1925	0.000334657	-0.00120199	0.000720932	-0.000688713	-0.000589774	-8.44642e-05	2.00824e-05	-0.000301154	0.000195232	0.0022664
0.193	0.000226447	-0.00109698	0.00066951	-0.000712501	-0.000578155	-9.19137e-05	1.34085e-05	-0.000263247	0.000433222	0.00235488
0.1935	0.000115549	-0.000983558	0.000613084	-0.00072707	-0.00055277	-0.000100002	8.26873e-06	-0.000206017	0.000655422	0.00244203
0.194	9.31039e-06	-0.000868413	0.000555738	-0.000736166	-0.000515933	-0.000108042	4.52802e-06	-0.000134016	0.00084989	0.00252517
0.1945	-8.52636e-05	-0.000758134	0.000501413	-0.000744327	-0.000470518	-0.000115365	1.98755e-06	-5.2722e-05	0.00100654	0.00260147
0.195	-0.000162036	-0.000658772	0.000453593	-0.000755723	-0.000419847	-0.000121171	4.09996e-07	3.19113e-05	0.00111816	0.00266839
0.1955	-0.000216112	-0.00057518	0.000415077	-0.000773191	-0.000367219	-0.000124859	-4.5516e-07	0.000114027	0.00118072	0.00272349
0.196	-0.000244245	-0.000510162	0.000387694	-0.000798571	-0.000315807	-0.000125983	-8.48289e-07	0.000188248	0.00119356	0.00276461
0.1965	-0.000245016	-0.000463918	0.000372427	-0.000831456	-0.000268444	-0.000124325	-9.79993e-07	0.000250233	0.00115949	0.00279003
0.197	-0.000218891	-0.000434958	0.000369283	-0.000869527	-0.000227471	-0.000119934	-1.01651e-06	0.000296738	0.00108448	0.00279837
0.1975	-0.000168101	-0.000419305	0.000377472	-0.000908782	-0.000194505	-0.000113119	-1.0709e-06	0.000326032	0.00097699	0.00278912
0.198	-9.6419e-05	-0.000410981	0.000395451	-0.000943622	-0.000170477	-0.000104425	-1.20034e-06	0.000337838	0.000847027	0.00276225
0.1985	-9.03239e-06	-0.000403706	0.000421001	-0.000968722	-0.000155596	-9.4572e-05	-1.40916e-06	0.000333272	0.000705727	0.00271865
0.199	8.82126e-05	-0.000390236	0.000451608	-0.000977993	-0.00014951	-8.43855e-05	-1.65709e-06	0.000314611	0.000563766	0.00265985
0.1995	0.000189014	-0.000364281	0.000484609	-0.000966607	-0.000151291	-7.47062e-05	-1.87148e-06	0.000285104	0.000431043	0.00258805
0.2	0.000287367	-0.000320859	0.000517415	-0.000931241	-0.000159638	-6.63056e-05	-1.96236e-06	0.000248451	0.000315497	0.00250621
0.2005	0.000377612	-0.000257046	0.000547666	-0.000871233	-0.000173106	-5.98272e-05	-1.83862e-06	0.00020861	0.000222908	0.00241758
0.201	0.000455098	-0.000172697	0.000573331	-0.000788442	-0.000190137	-5.56127e-05	-1.4239e-06	0.000169255	0.000156438	0.00232584
0.2015	0.000516223	-7.04661e-05	0.00059282	-0.00068745	-0.000209255	-5.39083e-05	-6.70571e-07	0.000133594	0.000116243	0.00223473
0.202	0.000558895	4.42983e-05	0.000605206	-0.000575587	-0.000229241	-5.45901e-05	4.29382e-07	0.000104144	0.000100296	0.00214809
0.2025	0.000582148	0.000163947	0.000609947	-0.00046232	-0.000249073	-5.74227e-05	1.83791e-06	8.2474e-05	0.000104327	0.00206966
0.203	0.000586487	0.00027905	0.000607005	-0.000358302	-0.000268034	-6.1844e-05	3.46941e-06	6.91751e-05	0.000123032	0.00200262
0.2035	0.000573429	0.000379595	0.000596842	-0.00027452	-0.000285656	-6.7263e-05	5.19466e-06	6.397e-05	0.000150054	0.00194965
0.204	0.000545411	0.000455752	0.000580088	-0.000221218	-0.000301795	-7.30285e-05	6.85005e-06	6.58418e-05	0.000179135	0.00191275
0.2045	0.000505354	0.000499089	0.000557612	-0.000206882	-0.000316335	-7.85278e-05	8.25148e-06	7.31503e-05	0.00020491	0.00189301
0.205	0.000456621	0.000503526	0.000530487	-0.000237191	-0.000329267	-8.32577e-05	9.23213e-06	8.4006e-05	0.000223008	0.00189066
0.2055	0.000402394	0.00046614	0.000499721	-0.000314372	-0.00034055	-8.68792e-05	9.57346e-06	9.64276e-05	0.00023108	0.00190516
0.206	0.000345676	0.000387461	0.000466197	-0.000436905	-0.000350084	-8.92481e-05	9.16886e-06	0.000108623	0.000228396	0.00193508
0.2065	0.000289012	0.000271843	0.000430794	-0.00059903	-0.000357716	-9.04447e-05	7.94414e-06	0.000119113	0.000216087	0.00197834
0.207	0.000234316	0.000126977	0.000394205	-0.000791358	-0.00036302	-9.06517e-05	5.89845e-06	0.000126924	0.00019685	0.002032
0.2075	0.000182992	-3.65117e-05	0.0003571	-0.00100142	-0.000365586	-9.02502e-05	3.11506e-06	0.000131697	0.000174398	0.00209278
0.208	0.000135793	-0.000206107	0.000319949	-0.00121465	-0.000364863	-8.96907e-05	-2.34264e-07	0.000133604	0.000152853	0.00215699
0.2085	9.31366e-05	-0.000368155	0.000283482	-0.00141484	-0.000360415	-8.93396e-05	-3.89267e-06	0.000133302	0.000136594	0.00222095
0.209	5.49834e-05	-0.000509334	0.000248367	-0.00158654	-0.00035194	-8.95487e-05	-7.55451e-06	0.000131796	0.000129083	0.00228089
0.2095	2.12667e-05	-0.000618042	0.00021538	-0.00171534	-0.000339268	-9.05016e-05	-1.07857e-05	0.000130278	0.000132806	0.00233349
0.21	-8.21912e-06	-0.000684835	0.000185598	-0.0017895	-0.000322691	-9.21903e-05	-1.31926e-05	0.000129935	0.000148551	0.00237578
0.2105	-3.32081e-05	-0.000703511	0.000160269	-0.00180053	-0.000302773	-9.43965e-05	-1.43645e-05	0.000131777	0.000175743	0.0024053
0.211	-5.35032e-05	-0.0006723	0.000140763	-0.0017443	-0.000280496	-9.6703e-05	-1.39269e-05	0.000136484	0.000212109	0.00242054
0.2115	-6.84327e-05	-0.000592995	0.000128545	-0.00162114	-0.000257122	-9.85349e-05	-1.15767e-05	0.000144317	0.000254147	0.00242055
0.212	-7.71171e-05	-0.0004714	0.000125075	-0.00143583	-0.000234253	-9.92513e-05	-7.11281e-06	0.000155007	0.000297416	0.00240549
0.2125	-7.85055e-05	-0.000316864	0.000131781	-0.00119756	-0.000213612	-9.81312e-05	-4.63478e-07	0.000167809	0.000337011	0.00237596
0.213	-7.15113e-05	-0.000140924	0.000149635	-0.000918929	-0.000196905	-9.46107e-05	8.296e-06	0.000181614	0.000368388	0.00233373
0.2135	-5.51789e-05	4.30544e-05	0.000179186	-0.000615188	-0.000185697	-8.82638e-05	1.89347e-05	0.000195008	0.000387682	0.00228086
0.214	-2.88342e-05	0.000221622	0.000220378	-0.000303244	-0.000181041	-7.89871e-05	3.10691e-05	0.000206447	0.000392812	0.00222046
0.2145	7.65379e-06	0.000381628	0.000272444	-1.53699e-07	-0.000183626	-6.69069e-05	4.41782e-05	0.000214413	0.000382573	0.00215528
0.215	5.38646e-05	0.000512237	0.000333767	0.0002776	-0.000193385	-5.24948e-05	5.76294e-05	0.000217684	0.000357942	0.00208861
0.2155	0.000108809	0.000604977	0.000401964	0.000515438	-0.000209608	-3.65227e-05	7.07153e-05	0.000215329	0.000321527	0.00202362
0.216	0.000170615	0.000654466	0.000473854	0.000701782	-0.000230847	-1.99792e-05	8.26974e-05	0.000207006	0.000277214	0.0019631
0.2165	0.000236969	0.000659258	0.000545851	0.000828194	-0.000255032	-4.07824e-06	9.28545e-05	0.000192855	0.000229731	0.00190953
0.217	0.000305049	0.000620911	0.00061391	0.000890497	-0.000279534	9.9998e-06	0.000100533	0.000173646	0.000184186	0.00186491
0.2175	0.000371766	0.00054432	0.000673837	0.000888465	-0.000301493	2.11219e-05	0.000105193	0.000150603	0.000145513	0.00183039
0.218	0.000434003	0.000437019	0.000721753	0.00082575	-0.000317978	2.84474e-05	0.000106451	0.000125462	0.000117528	0.00180659
0.2185	0.000488785	0.000307793	0.000754193	0.000709567	-0.000326259	3.13952e-05	0.00010411	0.000100101	0.000102654	0.00179346
0.219	0.000533817	0.000166847	0.00076869	0.000550479	-0.000324173	2.98135e-05	9.818e-05	7.6618e-05	0.000101549	0.00179029
0.2195	0.000567348	2.43594e-05	0.000763729	0.00036078	-0.000310237	2.39999e-05	8.88822e-05	5.69118e-05	0.000112951	0.00179619
0.22	0.000588416	-0.000110893	0.000739195	0.000154347	-0.00028383	1.47153e-05	7.66435e-05	4.25991e-05	0.000133762	0.00180974
0.2205	0.000597052	-0.000231073	0.000696269	-5.46443e-05	-0.000245491	3.05929e-06	6.20731e-05	3.48356e-05	0.000159295	0.00182941
0.221	0.000594078	-0.000330624	0.000637587	-0.000252324	-0.000196797	-9.57578e-06	4.59276e-05	3.41994e-05	0.000184013	0.00185365
0.2215	0.000581204	-0.000406052	0.000567033	-0.000426173	-0.000140258	-2.16225e-05	2.90674e-05	4.06285e-05	0.000201887	0.00188109
0.222	0.000560678	-0.000456258	0.000489507	-0.000565472	-7.93007e-05	-3.14729e-05	1.23798e-05	5.34223e-05	0.000207399	0.00191059
0.2225	0.000535144	-0.000482092	0.000410521	-0.000662777	-1.78578e-05	-3.77584e-05	-3.17659e-06	7.13047e-05	0.000196294	0.00194126
0.223	0.000507291	-0.0004863	0.000335925	-0.000712828	3.98237e-05	-3.94506e-05	-1.6795e-05	9.25399e-05	0.000166098	0.00197277
0.2235	0.000479639	-0.000473025	0.000271253	-0.000714302	8.96201e-05	-3.5909e-05	-2.76827e-05	0.00011513	0.000116413	0.00200451
0.224	0.000454224	-0.000447071	0.000221673	-0.000668436	0.000127867	-2.7097e-05	-3.5268e-05	0.00013692	4.94671e-05	0.00203636
0.2245	0.000432475	-0.000413129	0.0001911	-0.00057983	0.000151541	-1.35011e-05	-3.91446e-05	0.000155966	-3.05659e-05	0.00206813
0.225	0.000415016	-0.000375931	0.000182165	-0.000455609	0.000158745	3.78164e-06	-3.91132e-05	0.000170541	-0.000116497	0.00210001
0.2255	0.00040156	-0.000339383	0.000195808	-0.000305013	0.000148776	2.32768e-05	-3.5191e-05	0.000179464	-0.000200693	0.0021314
0.226	0.000391139	-0.000306629	0.000231164	-0.000138598	0.000122242	4.32094e-05	-2.76078e-05	0.000182161	-0.000274564	0.00216159
0.2265	0.000382005	-0.000279693	0.000285678	3.19753e-05	8.10075e-05	6.15837e-05	-1.67899e-05	0.000178669	-0.000329653	0.00218958
0.227	0.000372237	-0.000259904	0.000355257	0.000195398	2.81533e-05	7.66128e-05	-3.33367e-06	0.000169689	-0.000359418	0.00221368
0.2275	0.000359585	-0.000247107	0.0004345	0.000340991	-3.24186e-05	8.67037e-05	1.20306e-05	0.000156532	-0.000359058	0.00223218
0.228	0.000342012	-0.000240879	0.00051723	0.000459581	-9.61801e-05	9.06817e-05	2.84803e-05	0.000141013	-0.000326738	0.00224304
0.2285	0.000318084	-0.000240372	0.000596839	0.000544119	-0.000158465	8.79273e-05	4.51474e-05	0.00012517	-0.000263564	0.00224443
0.229	0.000286993	-0.000244349	0.000666912	0.000590213	-0.000214741	7.85948e-05	6.11655e-05	0.000111042	-0.000174108	0.00223462
0.2295	0.000248978	-0.000251666	0.0007217	0.000596029	-0.000260967	6.3379e-05	7.57167e-05	0.000100572	-6.59233e-05	0.00221269
0.23	0.000205129	-0.000261164	0.000756665	0.000562619	-0.000294156	4.36866e-05	8.80491e-05	9.5308e-05	5.12024e-05	0.00217837
0.2305	0.000157606	-0.000272542	0.000768728	0.000493944	-0.000312317	2.12577e-05	9.76131e-05	9.62156e-05	0.000166036	0.00213237
0.231	0.000109382	-0.000285446	0.000756546	0.000395907	-0.000314793	-1.78241e-06	0.000103948	0.000103658	0.000266867	0.00207655
0.2315	6.40518e-05	-0.000299684	0.000720652	0.0002765	-0.000302226	-2.32565e-05	0.000106792	0.000117183	0.000343027	0.00201384
0.232	2.52964e-05	-0.000316005	0.000663347	0.00014475	-0.000276523	-4.11388e-05	0.000106049	0.000135663	0.000385661	0.00194836
0.2325	-3.00421e-06	-0.000334798	0.000588678	1.02842e-05	-0.000240712	-5.37721e-05	0.000101887	0.000157262	0.000389035	0.00188527
0.233	-1.77211e-05	-0.000356236	0.000501766	-0.00011749	-0.000198452	-6.00239e-05	9.45874e-05	0.000179766	0.000351223	0.00183009
0.2335	-1.65666e-05	-0.000380359	0.000408753	-0.000230607	-0.000153933	-5.95119e-05	8.46149e-05	0.000200616	0.00027425	0.0017886
0.234	1.70409e-06	-0.000407268	0.000315949	-0.000322272	-0.000111384	-5.25368e-05	7.25674e-05	0.000217326	0.000164134	0.00176618
0.2345	3.68909e-05	-0.000436421	0.000229563	-0.000388259	-7.4727e-05	-4.00591e-05	5.91413e-05	0.000227665	3.06785e-05	0.00176751
0.235	8.74124e-05	-0.000467004	0.000155213	-0.000426286	-4.72521e-05	-2.37675e-05	4.50886e-05	0.000229816	-0.000113676	0.00179584
0.2355	0.000150233	-0.000497654	9.73183e-05	-0.000437082	-3.13661e-05	-5.64777e-06	3.11717e-05	0.000222801	-0.000254657	0.001853
0.236	0.0002213	-0.000526771	5.89191e-05	-0.000423355	-2.83403e-05	1.20253e-05	1.81153e-05	0.00020648	-0.000378426	0.00193811
0.2365	0.000295603	-0.000552558	4.15045e-05	-0.000389754	-3.82881e-05	2.69837e-05	6.56174e-06	0.000181592	-0.000471657	0.00204888
0.237	0.0003678	-0.000573216	4.49819e-05	-0.000342316	-6.02418e-05	3.72633e-05	-2.97014e-06	0.0001498	-0.00052361	0.00218058
0.2375	0.00043251	-0.000587314	6.76253e-05	-0.000288356	-9.22114e-05	4.14122e-05	-1.0118e-05	0.000113553	-0.000527525	0.00232638
0.238	0.000484977	-0.000593295	0.000106481	-0.000234916	-0.000131421	3.86699e-05	-1.46988e-05	7.58941e-05	-0.000480869	0.00247834
0.2385	0.000521366	-0.000590297	0.000157497	-0.000188735	-0.000174569	2.90737e-05	-1.67194e-05	4.01937e-05	-0.000385898	0.00262722
0.239	0.000539212	-0.000577611	0.000216184	-0.000155166	-0.000218119	1.3482e-05	-1.63728e-05	9.84317e-06	-0.000249739	0.00276371
0.2395	0.00053749	-0.000555748	0.000277542	-0.000139191	-0.000258681	-6.49311e-06	-1.4021e-05	-1.20698e-05	-8.35054e-05	0.00287895
0.24	0.000517077	-0.000525387	0.000337088	-0.000142682	-0.00029321	-2.86372e-05	-1.01636e-05	-2.30491e-05	9.83949e-05	0.00296528
0.2405	0.000480367	-0.000487574	0.000390824	-0.000166415	-0.000319354	-5.03559e-05	-5.39479e-06	-2.15418e-05	0.000279788	0.00301696
0.241	0.000431249	-0.000443868	0.000435584	-0.000209146	-0.0003355	-6.89455e-05	-3.51637e-07	-6.9649e-06	0.000444243	0.00303074
0.2415	0.000374773	-0.000396607	0.000469376	-0.00026821	-0.0003409	-8.18395e-05	4.34321e-06	2.00312e-05	0.000576522	0.00300629
0.242	0.000316464	-0.000348034	0.000491279	-0.000339845	-0.000335697	-8.70784e-05	8.13901e-06	5.76527e-05	0.000664452	0.00294629
0.2425	0.00026212	-0.000300542	0.000501586	-0.000419646	-0.000320928	-8.32645e-05	1.06103e-05	0.000103126	0.000699664	0.00285612
0.243	0.000217147	-0.000256584	0.0005016	-0.00050285	-0.000298221	-6.99245e-05	1.15012e-05	0.000152841	0.000679028	0.00274383
0.2435	0.000185849	-0.000219102	0.000493355	-0.000585675	-0.000269799	-4.75516e-05	1.07558e-05	0.000202683	0.000604519	0.00261936
0.244	0.000171386	-0.000190161	0.000479461	-0.000664528	-0.000238082	-1.75944e-05	8.53199e-06	0.000248404	0.000483589	0.00249378
0.2445	0.000175187	-0.000171812	0.000462828	-0.000737022	-0.000205655	1.7654e-05	5.19565e-06	0.000286	0.000328096	0.00237868
0.245	0.000196906	-0.000165642	0.000446139	-0.000801873	-0.000174905	5.52576e-05	1.29555e-06	0.000312087	0.000153639	0.00228491
0.2455	0.000234489	-0.000172624	0.000431845	-0.000858727	-0.000147939	9.19109e-05	-2.48077e-06	0.000324211	-2.20301e-05	0.00222165
0.246	0.00028429	-0.000192979	0.000421722	-0.000908279	-0.000126459	0.000124256	-5.36655e-06	0.000321107	-0.00018081	0.00219594
0.2465	0.000341433	-0.000226671	0.000416994	-0.000951649	-0.000111581	0.000149215	-6.58635e-06	0.000302851	-0.000305897	0.00221175
0.247	0.000400288	-0.000272417	0.00041801	-0.000990042	-0.000104026	0.000164296	-5.43186e-06	0.000270784	-0.000382664	0.00227001
0.2475	0.000454908	-0.000328121	0.000424485	-0.00102468	-0.000104028	0.000167852	-1.33601e-06	0.000227536	-0.000401288	0.00236793
0.248	0.000499713	-0.000391258	0.000435405	-0.00105633	-0.000111277	0.000159251	6.06136e-06	0.000176711	-0.000357045	0.00249958
0.2485	0.000529958	-0.000458198	0.000449357	-0.00108506	-0.000125222	0.00013894	1.6863e-05	0.000122595	-0.00025037	0.00265633
0.249	0.000542142	-0.000524958	0.000464654	-0.00111023	-0.000145045	0.000108488	3.08845e-05	6.97632e-05	-8.77131e-05	0.00282734
0.2495	0.000534393	-0.000587128	0.000479525	-0.0011305	-0.000169753	7.03152e-05	4.76491e-05	2.25652e-05	0.000119566	0.00300029
0.25	0.00050663	-0.000640337	0.000492291	-0.00114371	-0.000198335	2.75651e-05	6.64089e-05	-1.515e-05	0.000356171	0.00316285
0.2505	0.000460549	-0.000680221	0.000501728	-0.00114798	-0.000229766	-1.6237e-05	8.61923e-05	-4.04791e-05	0.000604199	0.00330319
0.251	0.00039958	-0.000702851	0.000507087	-0.00114111	-0.000262987	-5.75166e-05	0.000105875	-5.18097e-05	0.000844437	0.00341102
0.2515	0.000328344	-0.000705334	0.000508051	-0.00112161	-0.00029695	-9.29955e-05	0.000124266	-4.88678e-05	0.00105846	0.00347839
0.252	0.000252353	-0.00068599	0.000504936	-0.00108875	-0.000330687	-0.000120004	0.000140211	-3.27535e-05	0.00123005	0.00350025
0.2525	0.000177588	-0.000644067	0.000498655	-0.00104303	-0.000363142	-0.000136733	0.00015269	-5.91627e-06	0.00134663	0.003475
0.253	0.000109804	-0.000580633	0.000490368	-0.000986036	-0.000393216	-0.000142392	0.000160912	2.81194e-05	0.00140012	0.00340417
0.2535	5.40764e-05	-0.000498085	0.000481695	-0.00092053	-0.000419833	-0.000137268	0.000164395	6.49841e-05	0.00138771	0.00329255
0.254	1.41476e-05	-0.000400505	0.000474064	-0.000850508	-0.00044181	-0.000122668	0.000163021	0.000100254	0.00131191	0.00314739
0.2545	-7.51333e-06	-0.000293158	0.000469088	-0.000780609	-0.000457977	-0.000100757	0.00015706	0.000129559	0.00117985	0.00297806
0.255	-1.03133e-05	-0.000182119	0.000467991	-0.00071551	-0.000467227	-7.43146e-05	0.000147164	0.000149124	0.001003	0.00279504
0.2555	4.6014e-06	-7.41366e-05	0.000471546	-0.000659815	-0.000468599	-4.64227e-05	0.000134326	0.000156217	0.000795775	0.00260927
0.256	3.46253e-05	2.41677e-05	0.00048005	-0.000617311	-0.000461357	-2.01287e-05	0.000119802	0.000149427	0.000573996	0.00243125
0.2565	7.56964e-05	0.000106836	0.000493154	-0.00059032	-0.0004452	1.88381e-06	0.000105019	0.000128869	0.000353587	0.00226989
0.257	0.000122876	0.000168846	0.000509996	-0.000579558	-0.000420186	1.75824e-05	9.14723e-05	9.61485e-05	0.000149203	0.00213246
0.2575	0.000170888	0.000206742	0.000529216	-0.000583845	-0.000386991	2.58245e-05	8.05126e-05	5.43084e-05	-2.72106e-05	0.00202368
0.258	0.000214484	0.00021888	0.000548884	-0.000600668	-0.000346778	2.6377e-05	7.33657e-05	7.52638e-06	-0.000166868	0.00194593
0.2585	0.000249118	0.000205992	0.000567012	-0.000625571	-0.000301284	2.00688e-05	7.0899e-05	-3.92286e-05	-0.000265192	0.00189887
0.259	0.000271318	0.000170478	0.000581364	-0.000653317	-0.000252736	8.57702e-06	7.36581e-05	-8.06421e-05	-0.000321699	0.00188002
0.2595	0.000278892	0.000116603	0.000589847	-0.000678392	-0.000203732	-5.62766e-06	8.16701e-05	-0.000111686	-0.000340041	0.00188454
0.26	0.000271474	5.07294e-05	0.000590606	-0.000695129	-0.000157042	-1.97993e-05	9.45151e-05	-0.000128032	-0.000326927	0.00190642
0.2605	0.000250068	-2.0144e-05	0.000582248	-0.000699218	-0.000115485	-3.09885e-05	0.00011135	-0.000126527	-0.000291495	0.00193909
0.261	0.000217349	-8.88284e-05	0.000563812	-0.000687784	-8.16291e-05	-3.65985e-05	0.00013088	-0.000105533	-0.000244023	0.0019757
0.2615	0.000177077	-0.000147904	0.000535003	-0.000660054	-5.76182e-05	-3.44479e-05	0.0001516	-6.5116e-05	-0.000195076	0.0020099
0.262	0.000133931	-0.000191293	0.000496182	-0.000617479	-4.49068e-05	-2.3271e-05	0.00017182	-7.19964e-06	-0.000154159	0.00203638
0.2625	9.27747e-05	-0.000213895	0.00044835	-0.000563855	-4.41929e-05	-2.76823e-06	0.000189825	6.46744e-05	-0.000128681	0.00205131
0.263	5.83774e-05	-0.000212618	0.000393163	-0.000504831	-5.5218e-05	2.62736e-05	0.000204025	0.000145629	-0.000123447	0.00205253
0.2635	3.47823e-05	-0.000186792	0.000332735	-0.000447496	-7.68923e-05	6.21215e-05	0.000213085	0.000229714	-0.000140131	0.00203968
0.264	2.49814e-05	-0.000137444	0.000269609	-0.00039971	-0.000107259	0.000102103	0.000216047	0.000310631	-0.000177277	0.002014
0.2645	3.05598e-05	-6.78826e-05	0.000206556	-0.000368882	-0.00014368	0.000142938	0.00021241	0.000382038	-0.00023036	0.00197816
0.265	5.14678e-05	1.70094e-05	0.00014636	-0.000361441	-0.000182947	0.000181035	0.000202184	0.000438354	-0.00029264	0.00193609
0.2655	8.60878e-05	0.000110998	9.17394e-05	-0.000381829	-0.000221666	0.000212837	0.00018589	0.000475128	-0.000355696	0.00189243
0.266	0.00013136	0.000207775	4.50606e-05	-0.000431693	-0.000256546	0.000235199	0.000164527	0.000489578	-0.000410389	0.00185196
0.2665	0.000183078	0.000300885	8.40254e-06	-0.000509642	-0.000284553	0.000245613	0.00013949	0.000480724	-0.000448051	0.00181928
0.267	0.000236304	0.000384846	-1.67285e-05	-0.000611061	-0.000303288	0.000242586	0.000112461	0.000449586	-0.000461057	0.00179853
0.2675	0.000285851	0.000455198	-2.94076e-05	-0.000728223	-0.000311083	0.000225795	8.52716e-05	0.0003991	-0.000444088	0.00179271
0.268	0.000326803	0.000509721	-2.94325e-05	-0.000851302	-0.000307277	0.000196027	5.97526e-05	0.000333897	-0.000394166	0.00180413
0.2685	0.000354982	0.000547657	-1.71983e-05	-0.000968785	-0.000292205	0.000155213	3.75879e-05	0.000259821	-0.000311198	0.0018334
0.269	0.000367471	0.000570519	6.28638e-06	-0.00106873	-0.000267091	0.000106237	2.0177e-05	0.000183544	-0.000198162	0.00187996
0.2695	0.000362758	0.00058104	3.92605e-05	-0.00114001	-0.000234037	5.26889e-05	8.5234e-06	0.000111956	-6.08868e-05	0.00194235
0.27	0.000341074	0.000583773	7.9819e-05	-0.00117329	-0.000195856	-1.43287e-06	3.15723e-06	5.15472e-05	9.25985e-05	0.00201775
0.2705	0.000304233	0.000583134	0.00012537	-0.0011623	-0.000155589	-5.21621e-05	4.09754e-06	7.80041e-06	0.000252898	0.00210268
0.271	0.000255543	0.000583958	0.000173338	-0.00110412	-0.000116454	-9.57425e-05	1.08581e-05	-1.52207e-05	0.000409388	0.00219319
0.2715	0.000199519	0.000589893	0.000220862	-0.00100003	-8.14427e-05	-0.000129118	2.24955e-05	-1.52494e-05	0.000551592	0.0022848
0.272	0.00014144	0.000603402	0.000265386	-0.000855267	-5.30725e-05	-0.000150123	3.76945e-05	7.95176e-06	0.000670051	0.00237296
0.2725	8.68876e-05	0.000624721	0.000304452	-0.000678937	-3.31665e-05	-0.000157503	5.48839e-05	5.27817e-05	0.000756882	0.00245348
0.273	4.10557e-05	0.000652372	0.000336001	-0.000482842	-2.2738e-05	-0.000151247	7.23716e-05	0.000115583	0.000806253	0.00252242
0.2735	8.34596e-06	0.000681919	0.00035842	-0.000280786	-2.18414e-05	-0.000132257	8.84874e-05	0.00019129	0.000815114	0.00257653
0.274	-8.05801e-06	0.000707493	0.000370601	-8.71537e-05	-2.97354e-05	-0.000102443	0.000101721	0.000273728	0.000783029	0.00261341
0.2745	-6.53553e-06	0.000721382	0.000372127	8.44429e-05	-4.49039e-05	-6.44717e-05	0.000110844	0.000356151	0.000712419	0.00263138
0.275	1.2805e-05	0.000715431	0.000363133	0.000222279	-6.52625e-05	-2.14451e-05	0.000115005	0.000431911	0.000608092	0.00262958
0.2755	4.81211e-05	0.000681421	0.000344389	0.000317977	-8.84064e-05	2.33793e-05	0.000113789	0.000494859	0.000477058	0.00260819
0.276	9.60182e-05	0.000612009	0.000317215	0.000366614	-0.000111874	6.67881e-05	0.000107243	0.000540024	0.00032782	0.00256835
0.2765	0.000151796	0.000502015	0.00028344	0.000367684	-0.000133379	0.000106033	9.58531e-05	0.000563849	0.00016973	0.00251198
0.277	0.000209941	0.000349164	0.000245328	0.000324841	-0.000151134	0.000138871	8.04952e-05	0.00056455	1.25758e-05	0.0024419
0.2775	0.000264708	0.00015423	0.000205311	0.000245457	-0.000163889	0.000163751	6.23443e-05	0.000542197	-0.000134555	0.00236151
0.278	0.000310536	-7.81762e-05	0.000166072	0.000139776	-0.000171131	0.000180005	4.27872e-05	0.000498689	-0.000263259	0.00227484
0.2785	0.00034265	-0.000340108	0.000130055	1.97875e-05	-0.000173108	0.000187621	2.321e-05	0.000437434	-0.000366788	0.00218614
0.279	0.000357597	-0.000620256	9.97068e-05	-0.000102075	-0.000170692	0.000187272	5.01767e-06	0.000363246	-0.000440012	0.0021002
0.2795	0.000353441	-0.000905146	7.7075e-05	-0.000213802	-0.000165277	0.000180175	-1.0561e-05	0.000281679	-0.000479948	0.00202128
0.28	0.000330014	-0.00117967	6.38943e-05	-0.000305691	-0.000158716	0.000167817	-2.26333e-05	0.000198664	-0.000485507	0.00195366
0.2805	0.000289103	-0.00142794	6.13338e-05	-0.000370515	-0.0001529	0.000151902	-3.05694e-05	0.000120016	-0.00045791	0.00190072
0.281	0.000234091	-0.00163572	6.9878e-05	-0.000404847	-0.000149545	0.000134069	-3.41393e-05	5.08609e-05	-0.000399933	0.00186531
0.2815	0.000169766	-0.0017905	8.94519e-05	-0.000408624	-0.000150003	0.000115839	-3.34907e-05	-4.54061e-06	-0.000316457	0.00184897
0.282	0.000101884	-0.00188315	0.000119423	-0.000385371	-0.000155114	9.83692e-05	-2.91193e-05	-4.31948e-05	-0.000213015	0.00185234
0.2825	3.665e-05	-0.00190826	0.000158389	-0.000341309	-0.000165003	8.24853e-05	-2.1809e-05	-6.36384e-05	-9.64565e-05	0.00187477
0.283	-1.98311e-05	-0.00186548	0.000204558	-0.000284785	-0.000179063	6.86493e-05	-1.2549e-05	-6.57555e-05	2.60337e-05	0.00191429
0.2835	-6.20712e-05	-0.00175874	0.000255651	-0.000225081	-0.000195995	5.69981e-05	-2.43524e-06	-5.07918e-05	0.000147039	0.00196783
0.284	-8.57697e-05	-0.00159653	0.000309123	-0.000171188	-0.000213909	4.74431e-05	7.4333e-06	-2.11156e-05	0.000259483	0.00203113
0.2845	-8.81413e-05	-0.00139157	0.000362132	-0.000131037	-0.000230592	3.96691e-05	1.60548e-05	2.01071e-05	0.000356994	0.00209933
0.285	-6.81157e-05	-0.00115869	0.000411956	-0.000110243	-0.000243712	3.33823e-05	2.2612e-05	6.91628e-05	0.000433971	0.00216703
0.2855	-2.64935e-05	-0.000914623	0.00045585	-0.000111755	-0.000251039	2.83158e-05	2.65393e-05	0.0001223	0.000485919	0.00222893
0.286	3.41602e-05	-0.000676466	0.000491531	-0.000135423	-0.000250783	2.43224e-05	2.75637e-05	0.000175981	0.000509703	0.00227992
0.2865	0.000109761	-0.000460147	0.000517151	-0.000178135	-0.000241831	2.14135e-05	2.56928e-05	0.00022717	0.000503677	0.00231585
0.287	0.000194949	-0.000279453	0.000531421	-0.000234535	-0.00022384	1.97619e-05	2.12969e-05	0.000273639	0.000467624	0.00233358
0.2875	0.00028379	-0.000144747	0.000533639	-0.00029754	-0.000197497	1.96672e-05	1.49225e-05	0.000313935	0.00040286	0.00233133
0.288	0.000370006	-6.24237e-05	0.000524035	-0.000359193	-0.000164353	2.14714e-05	7.31736e-06	0.000347494	0.000312048	0.00230922
0.2885	0.000447706	-3.48425e-05	0.000503459	-0.000412061	-0.000126824	2.55827e-05	-6.70402e-07	0.00037451	0.000199236	0.00226855
0.289	0.000511661	-5.96083e-05	0.000473582	-0.000449761	-8.7963e-05	3.21519e-05	-8.17868e-06	0.000395841	6.95955e-05	0.00221267
0.2895	0.000557901	-0.000130582	0.000436646	-0.00046832	-5.12566e-05	4.123e-05	-1.44177e-05	0.000412739	-7.10958e-05	0.00214597
0.29	0.000583761	-0.000238601	0.000395419	-0.000466411	-2.02354e-05	5.26013e-05	-1.87467e-05	0.000426549	-0.000216332	0.00207412
0.2905	0.000588165	-0.000372346	0.000352988	-0.000445316	1.84658e-06	6.56672e-05	-2.07351e-05	0.00043852	-0.000359231	0.00200336
0.291	0.000571648	-0.000519338	0.000312648	-0.000409246	1.23439e-05	7.96853e-05	-2.02009e-05	0.000449547	-0.000493093	0.00194007
0.2915	0.000536126	-0.000667387	0.000277517	-0.00036447	9.53405e-06	9.35744e-05	-1.7251e-05	0.000460112	-0.000611669	0.00189044
0.292	0.000484765	-0.000805413	0.000250498	-0.000318717	-7.2662e-06	0.000106121	-1.21504e-05	0.000469953	-0.000709527	0.00185941
0.2925	0.000421588	-0.000924573	0.000233908	-0.000280125	-3.74615e-05	0.000116068	-5.51882e-06	0.000478274	-0.000782203	0.00185082
0.293	0.000351058	-0.00101888	0.000229348	-0.000256462	-7.91291e-05	0.000122263	1.95793e-06	0.000483828	-0.000826861	0.00186687
0.2935	0.00027779	-0.0010853	0.00023746	-0.0002536	-0.000129419	0.00012369	9.48037e-06	0.000484855	-0.000841614	0.00190771
0.294	0.00020603	-0.00112392	0.000258069	-0.000275039	-0.000184489	0.00011973	1.62402e-05	0.000479533	-0.000826698	0.00197159
0.2945	0.000139599	-0.00113758	0.000290073	-0.00032106	-0.000239901	0.000110147	2.15004e-05	0.000466137	-0.000783853	0.00205471
0.295	8.14073e-05	-0.00113147	0.000331197	-0.000388804	-0.000291032	9.5164e-05	2.46693e-05	0.000443232	-0.000716469	0.00215169
0.2955	3.35005e-05	-0.0011113	0.00037859	-0.000472336	-0.000333548	7.54528e-05	2.53597e-05	0.000410045	-0.000629419	0.00225576
0.296	-3.05256e-06	-0.0010838	0.000428662	-0.00056326	-0.000363672	5.20896e-05	2.34303e-05	0.000366568	-0.000528509	0.00235937
0.2965	-2.80542e-05	-0.00105496	0.000477478	-0.000651618	-0.000378636	2.64603e-05	1.90033e-05	0.000313694	-0.000420462	0.00245498
0.297	-4.21231e-05	-0.00102938	0.00052101	-0.000726938	-0.000377038	1.34594e-07	1.24584e-05	0.000253243	-0.000312525	0.00253513
0.2975	-4.63931e-05	-0.00100968	0.000555426	-0.000779385	-0.000358842	-2.52816e-05	4.40205e-06	0.000187916	-0.000211909	0.00259347
0.298	-4.24077e-05	-0.000996139	0.000577481	-0.000801248	-0.000325618	-4.82965e-05	-4.38305e-06	0.00012104	-0.000125173	0.00262511
0.2985	-3.17468e-05	-0.000986476	0.000584687	-0.000787296	-0.000280268	-6.76465e-05	-1.30059e-05	5.64763e-05	-5.82671e-05	0.00262725
0.299	-1.59698e-05	-0.000976531	0.000575469	-0.000736367	-0.000226997	-8.25049e-05	-2.05449e-05	-1.75855e-06	-1.56522e-05	0.00259887
0.2995	3.5133e-06	-0.000960341	0.000549536	-0.000650809	-0.00017081	-9.2409e-05	-2.61294e-05	-4.9921e-05	-4.33904e-07	0.0025416
0.3	2.57011e-05	-0.000931165	0.000507733	-0.000536753	-0.000117187	-9.73712e-05	-2.90169e-05	-8.46575e-05	-1.38283e-05	0.00245881
0.3005	5.00299e-05	-0.000882095	0.000452202	-0.000403713	-7.15897e-05	-9.78056e-05	-2.86604e-05	-0.00010344	-5.51077e-05	0.00235625
0.301	7.5943e-05	-0.000807664	0.000386069	-0.000263583	-3.89795e-05	-9.45782e-05	-2.47589e-05	-0.000104867	-0.000121737	0.00224105
0.3015	0.00010335	-0.000704053	0.00031342	-0.000129117	-2.33504e-05	-8.86536e-05	-1.72877e-05	-8.86497e-05	-0.000209394	0.00212138
0.302	0.00013222	-0.000569838	0.000238864	-1.28021e-05	-2.74741e-05	-8.12122e-05	-6.50493e-06	-5.5834e-05	-0.000312554	0.00200565
0.3025	0.00016251	-0.000406585	0.000167279	7.42738e-05	-5.24069e-05	-7.33113e-05	7.06479e-06	-8.63538e-06	-0.000424526	0.00190224
0.303	0.000194034	-0.000219374	0.000103485	0.000124155	-9.76139e-05	-6.59157e-05	2.26694e-05	4.95842e-05	-0.000537847	0.00181872
0.3035	0.000226427	-1.58432e-05	5.18865e-05	0.000132458	-0.000160782	-5.96682e-05	3.93864e-05	0.000114829	-0.000645054	0.00176091
0.304	0.000259102	0.000193533	1.61424e-05	9.91985e-05	-0.00023813	-5.49458e-05	5.61944e-05	0.000182484	-0.000739026	0.00173308
0.3045	0.000291119	0.000396874	-1.23096e-06	2.88695e-05	-0.00032471	-5.16947e-05	7.20507e-05	0.000247811	-0.000813407	0.00173701
0.305	0.000321423	0.000581521	1.11621e-06	-7.01434e-05	-0.000414681	-4.95269e-05	8.59711e-05	0.00030646	-0.000863472	0.00177248
0.3055	0.000348744	0.000735843	2.33295e-05	-0.000185898	-0.000501968	-4.7861e-05	9.71036e-05	0.000354523	-0.000885805	0.00183653
0.306	0.000371933	0.00084887	6.42163e-05	-0.000304755	-0.000580608	-4.58857e-05	0.00010479	0.000389079	-0.000879176	0.00192435
0.3065	0.000389865	0.000913145	0.000121313	-0.000412244	-0.000645329	-4.27879e-05	0.000108611	0.00040828	-0.000844206	0.00202906
0.307	0.000401733	0.000924189	0.00019121	-0.000495009	-0.000692032	-3.78604e-05	0.000108413	0.000411497	-0.000783444	0.0021428
0.3075	0.000407121	0.000881291	0.000269754	-0.00054192	-0.000718097	-3.06214e-05	0.00010431	0.000399341	-0.000701225	0.00225687
0.308	0.000406045	0.000788104	0.000352439	-0.00054546	-0.000722425	-2.09059e-05	9.66703e-05	0.000373451	-0.000603209	0.00236275
0.3085	0.000399074	0.000651989	0.000434555	-0.000502719	-0.000705793	-8.91315e-06	8.60769e-05	0.000336548	-0.000496106	0.00245236
0.309	0.000387147	0.000483545	0.000511777	-0.0004155	-0.000670607	4.79415e-06	7.32779e-05	0.000291923	-0.000387149	0.00251906
0.3095	0.000371545	0.000295914	0.00058023	-0.000290343	-0.000620576	1.93433e-05	5.91242e-05	0.000243219	-0.000283263	0.0025579
0.31	0.000353832	0.000103449	0.000636861	-0.000137905	-0.000560466	3.36754e-05	4.45022e-05	0.000194195	-0.000190853	0.0025664
0.3105	0.000335544	-7.97485e-05	0.000679489	2.7924e-05	-0.000495684	4.65816e-05	3.02672e-05	0.000148174	-0.000115109	0.00254407
0.311	0.000318112	-0.000240557	0.000707029	0.000191731	-0.000431696	5.6999e-05	1.72033e-05	0.000108015	-5.99797e-05	0.00249284
0.3115	0.000302611	-0.00036805	0.000719489	0.000337761	-0.000373592	6.40752e-05	5.88405e-06	7.58045e-05	-2.71462e-05	0.00241719
0.312	0.000289672	-0.000454612	0.000717799	0.000451809	-0.00032551	6.73215e-05	-3.21954e-06	5.26723e-05	-1.6547e-05	0.00232335
0.3125	0.000279438	-0.000496209	0.000703716	0.000522495	-0.000290511	6.67072e-05	-9.85704e-06	3.8875e-05	-2.63512e-05	0.00221895
0.313	0.000271482	-0.000492829	0.000679686	0.000542309	-0.000270084	6.27012e-05	-1.39759e-05	3.38768e-05	-5.30034e-05	0.00211227
0.3135	0.000264794	-0.000448513	0.000648494	0.000508475	-0.000264134	5.62769e-05	-1.57076e-05	3.62999e-05	-9.15739e-05	0.00201175
0.314	0.000258034	-0.000370136	0.000613285	0.000423484	-0.000271103	4.87301e-05	-1.53404e-05	4.42665e-05	-0.000136261	0.00192548
0.3145	0.000249611	-0.000267457	0.000577072	0.000294304	-0.000288014	4.16579e-05	-1.32811e-05	5.56607e-05	-0.000180986	0.00186022
0.315	0.000237812	-0.000151657	0.000542748	0.000131897	-0.000310873	3.67851e-05	-1.00108e-05	6.8325e-05	-0.000219888	0.00182107
0.3155	0.000221173	-3.41501e-05	0.000512704	-4.98532e-05	-0.000335041	3.56348e-05	-6.03844e-06	8.02321e-05	-0.000247794	0.00181092
0.316	0.00019859	7.40011e-05	0.000489006	-0.00023594	-0.00035579	3.94356e-05	-1.85625e-06	8.98016e-05	-0.000260918	0.00183059
0.3165	0.000169519	0.000163666	0.000472937	-0.000411499	-0.000368666	4.88208e-05	2.09867e-06	9.60622e-05	-0.000257139	0.00187833
0.317	0.000134101	0.000228191	0.000465461	-0.000563368	-0.000369928	6.38377e-05	5.47439e-06	9.85191e-05	-0.0002359	0.00195022
0.3175	9.31842e-05	0.000263553	0.000466617	-0.000681509	-0.000357061	8.3792e-05	8.02352e-06	9.73886e-05	-0.000198616	0.0020404
0.318	4.83915e-05	0.000269091	0.000476144	-0.000759732	-0.000328869	0.00010728	9.61126e-06	9.3413e-05	-0.000148422	0.00214172
0.3185	1.88506e-06	0.000247108	0.000493151	-0.000796656	-0.000285677	0.000132287	1.02126e-05	8.77368e-05	-8.96965e-05	0.00224628
0.319	-4.37805e-05	0.000202213	0.000516413	-0.000795479	-0.000229335	0.000156359	9.89996e-06	8.18171e-05	-2.79988e-05	0.00234579
0.3195	-8.59052e-05	0.000140415	0.000544422	-0.000763614	-0.000163052	0.000176841	8.8234e-06	7.71934e-05	3.08033e-05	0.00243277
0.32	-0.000121672	6.93975e-05	0.000575236	-0.000711277	-9.10421e-05	0.000191158	7.16115e-06	7.5251e-05	8.08985e-05	0.00250052
0.3205	-0.000148771	-3.79369e-06	0.000606917	-0.000651176	-1.82639e-05	0.000197105	5.192e-06	7.71279e-05	0.000117258	0.0025442
0.321	-0.000165443	-7.26983e-05	0.000637411	-0.000596224	5.01424e-05	0.000193118	3.12667e-06	8.3617e-05	0.000135959	0.00256087
0.3215	-0.000170622	-0.000132315	0.000664693	-0.000558131	0.000109286	0.000178502	1.17456e-06	9.49266e-05	0.000134715	0.00254982
0.322	-0.000164173	-0.000179675	0.000686831	-0.00054631	0.000154909	0.000153571	-4.93452e-07	0.000110882	0.00011304	0.00251233
0.3225	-0.000146859	-0.000214286	0.000702188	-0.000566656	0.000183768	0.000119699	-1.75605e-06	0.000130831	7.25193e-05	0.00245205
0.323	-0.000120201	-0.000237654	0.000709281	-0.000620612	0.000193892	7.92633e-05	-2.54609e-06	0.000153821	1.65997e-05	0.00237407
0.3235	-8.64728e-05	-0.000253153	0.000707114	-0.000704732	0.00018472	3.54914e-05	-2.84923e-06	0.000178643	-4.98466e-05	0.00228457
0.324	-4.84053e-05	-0.000265164	0.000695204	-0.000811596	0.000157105	-7.88832e-06	-2.69756e-06	0.000203975	-0.000120408	0.00219091
0.3245	-8.86541e-06	-0.000278634	0.000673477	-0.000930091	0.000113168	-4.68432e-05	-2.15961e-06	0.000228599	-0.00018828	0.0020999
0.325	2.93791e-05	-0.000297654	0.000642737	-0.0010461	5.6146e-05	-7.7517e-05	-1.32841e-06	0.000251486	-0.000246553	0.00201818
0.3255	6.38674e-05	-0.000325557	0.000604264	-0.00114472	-1.00694e-05	-9.65928e-05	-3.09067e-07	0.000271752	-0.000288701	0.00195129
0.326	9.2815e-05	-0.000363582	0.000560128	-0.00121136	-8.12255e-05	-0.000101628	7.92558e-07	0.000288903	-0.000309471	0.00190313
0.3265	0.00011524	-0.000410501	0.000512797	-0.00123366	-0.000153123	-9.14293e-05	1.87919e-06	0.000302817	-0.000304817	0.00187624
0.327	0.000130915	-0.000462939	0.000465437	-0.00120228	-0.00022197	-6.60916e-05	2.86872e-06	0.000313611	-0.000272506	0.00187138
0.3275	0.000140561	-0.000515107	0.000421346	-0.00111284	-0.000284718	-2.7157e-05	3.69796e-06	0.000321568	-0.000212553	0.00188761
0.328	0.000145635	-0.000559517	0.000383908	-0.000965766	-0.000339188	2.24863e-05	4.32368e-06	0.000327183	-0.000126742	0.0019226
0.3285	0.000148169	-0.000587737	0.00035642	-0.000767154	-0.000384254	7.88127e-05	4.74167e-06	0.00033087	-1.86675e-05	0.00197288
0.329	0.000150509	-0.000591086	0.000341551	-0.000527837	-0.000419794	0.000136984	4.89537e-06	0.000333047	0.000106439	0.00203429
0.3295	0.000155007	-0.000562142	0.000341371	-0.000263082	-0.00044663	0.000191763	4.81607e-06	0.000333869	0.000242431	0.00210268
0.33	0.000163842	-0.000495345	0.000356965	9.34239e-06	-0.000466247	0.000237982	4.52122e-06	0.000333346	0.000382306	0.00217384
0.3305	0.000178507	-0.000388388	0.000388181	0.000269773	-0.000480557	0.000271034	4.03711e-06	0.000331239	0.000519091	0.00224437
0.331	0.000199903	-0.000242159	0.000433763	0.000498967	-0.000491525	0.00028722	3.39735e-06	0.000327116	0.000646329	0.00231171
0.3315	0.000228027	-6.16306e-05	0.000491151	0.000679516	-0.00050092	0.000284253	2.64209e-06	0.000320424	0.000758104	0.00237408
0.332	0.000261957	0.000144654	0.000556633	0.000797563	-0.000510097	0.000261402	1.8177e-06	0.000310592	0.000849849	0.0024307
0.3325	0.000299833	0.000364364	0.000625568	0.000843473	-0.00051971	0.000219613	9.76499e-07	0.000297143	0.000918434	0.00248194
0.333	0.00033915	0.000582978	0.000692803	0.000812973	-0.000529726	0.000161459	1.75839e-07	0.000279799	0.000962076	0.00252856
0.3335	0.000377063	0.000784498	0.000753008	0.000707582	-0.000539292	9.09516e-05	-5.23712e-07	0.000258681	0.000980897	0.00257157
0.334	0.000410474	0.000953067	0.000801117	0.000534211	-0.000546895	1.32026e-05	-1.0616e-06	0.000234232	0.00097607	0.00261206
0.3345	0.000436489	0.00107352	0.00083269	0.000304563	-0.000550636	-6.59946e-05	-1.40686e-06	0.000207336	0.000949954	0.00265065
0.335	0.000452625	0.00113415	0.000844373	3.41543e-05	-0.000548341	-0.000140702	-1.46509e-06	0.000179283	0.000905829	0.00268738
0.3355	0.000457233	0.00112666	0.000834357	-0.000258839	-0.000537948	-0.000205377	-1.22783e-06	0.000151717	0.000847609	0.00272133
0.336	0.000449599	0.00104746	0.000802449	-0.000555332	-0.000517783	-0.000255249	-6.89522e-07	0.000126427	0.000779305	0.0027508
0.3365	0.000430075	0.000898364	0.000750225	-0.000836267	-0.000486839	-0.000286753	1.27728e-07	0.000105321	0.000704923	0.00277352
0.337	0.000400139	0.000686161	0.000681043	-0.00108475	-0.000444957	-0.000297892	1.1718e-06	9.02462e-05	0.000628174	0.00278629
0.3375	0.000362101	0.000422646	0.000599671	-0.00128649	-0.000392952	-0.000288249	2.36125e-06	8.27475e-05	0.000552284	0.00278599
0.338	0.000319204	0.000123115	0.000511984	-0.00143137	-0.00033264	-0.000259222	3.58966e-06	8.38307e-05	0.000479927	0.00276974
0.3385	0.000275128	-0.000194468	0.000424621	-0.00151343	-0.000266636	-0.000213625	4.73367e-06	9.4018e-05	0.000413038	0.00273515
0.339	0.000233813	-0.000510555	0.000344219	-0.00153137	-0.000198403	-0.000155583	5.6644e-06	0.000113226	0.00035276	0.00268111
0.3395	0.000198942	-0.00080664	0.000276966	-0.00148809	-0.000131669	-9.00653e-05	6.26121e-06	0.000140706	0.000299985	0.00260775
0.34	0.000173771	-0.00106604	0.000227956	-0.00139018	-7.02737e-05	-2.23888e-05	6.42661e-06	0.000175118	0.000254829	0.00251726
0.3405	0.000160771	-0.0012752	0.000200799	-0.00124761	-1.78369e-05	4.21893e-05	6.10039e-06	0.000214596	0.000217099	0.00241327
0.341	0.000161369	-0.0014253	0.000197229	-0.001072	2.26287e-05	9.89493e-05	5.27122e-06	0.000257004	0.000186356	0.00230096
0.3415	0.0001759	-0.00151228	0.000216973	-0.000876291	4.90678e-05	0.000144098	3.98393e-06	0.000299994	0.000162136	0.0021873
0.342	0.0002036	-0.00153737	0.000257805	-0.000673244	6.04111e-05	0.000175057	2.34099e-06	0.000341184	0.000143695	0.00207986
0.3425	0.000242624	-0.00150663	0.000315547	-0.000474981	5.68617e-05	0.000190626	4.97126e-07	0.000378556	0.000130417	0.00198643
0.343	0.000290329	-0.00142994	0.000384677	-0.000292072	3.97234e-05	0.000190985	-1.35284e-06	0.000410379	0.000121735	0.00191466
0.3435	0.000343577	-0.00132063	0.000458642	-0.000132898	1.13494e-05	0.000177691	-2.99254e-06	0.000435451	0.000117044	0.00187109
0.344	0.000398861	-0.00119318	0.000530659	-3.58716e-06	-2.49688e-05	0.000153331	-4.20737e-06	0.000453141	0.000115782	0.00186025
0.3445	0.000452776	-0.00106227	0.000594164	9.22852e-05	-6.56425e-05	0.000121203	-4.81033e-06	0.000463402	0.000118145	0.00188545
0.345	0.000502349	-0.000941068	0.000643598	0.000153527	-0.000106748	8.50674e-05	-4.66755e-06	0.000466711	0.000123479	0.00194641
0.3455	0.000545235	-0.000840486	0.000674846	0.000181019	-0.000144561	4.86717e-05	-3.72044e-06	0.00046398	0.00013176	0.00204051
0.346	0.000579988	-0.000767482	0.000685714	0.000177523	-0.000175976	1.54087e-05	-2.00142e-06	0.000456395	0.000142703	0.00216224
0.3465	0.000606119	-0.000724466	0.000676067	0.000147224	-0.000198511	-1.19687e-05	3.59482e-07	0.000445371	0.000156222	0.00230395
0.347	0.000624069	-0.000709603	0.000647892	9.50075e-05	-0.000210831	-3.16295e-05	3.13879e-06	0.000432166	0.000172365	0.00245603
0.3475	0.000635068	-0.000717286	0.000605031	2.66506e-05	-0.000212584	-4.27328e-05	6.03549e-06	0.000417979	0.000191024	0.00260768
0.348	0.000641153	-0.000738217	0.000552839	-5.19573e-05	-0.000204467	-4.53861e-05	8.69797e-06	0.000403724	0.000212103	0.00274774
0.3485	0.000644764	-0.000761335	0.000497715	-0.000135056	-0.000188202	-4.06068e-05	1.07603e-05	0.000390014	0.000235606	0.00286572
0.349	0.000648375	-0.000774525	0.000446295	-0.000216993	-0.000166086	-3.01361e-05	1.18847e-05	0.000377062	0.000261127	0.00295227
0.3495	0.000654485	-0.000766198	0.000404965	-0.000292663	-0.000140944	-1.61117e-05	1.1806e-05	0.000364826	0.000288399	0.00300037
0.35	0.00066494	-0.000726844	0.00037903	-0.000357255	-0.000115708	-8.27501e-07	1.03738e-05	0.000353099	0.000316669	0.00300535
0.3505	0.000681036	-0.000649938	0.000372365	-0.000406852	-9.31262e-05	1.3496e-05	7.5868e-06	0.000341472	0.000345073	0.00296569
0.351	0.000703154	-0.000533136	0.000386778	-0.000438312	-7.54536e-05	2.50296e-05	3.61517e-06	0.000329554	0.000372461	0.00288335
0.3515	0.000730759	-0.000378438	0.000421932	-0.000449321	-6.43329e-05	3.25058e-05	-1.19283e-06	0.000317056	0.000397243	0.00276309
0.352	0.00076244	-0.000192485	0.000475364	-0.000438069	-6.04838e-05	3.53285e-05	-6.32227e-06	0.0003039	0.000417847	0.0026124
0.3525	0.00079607	1.43884e-05	0.000542759	-0.000404109	-6.38441e-05	3.35962e-05	-1.11217e-05	0.000290189	0.000432371	0.00244109
0.353	0.000828804	0.000228759	0.000618146	-0.000347823	-7.3475e-05	2.80177e-05	-1.48507e-05	0.000276354	0.00043914	0.00226006
0.3535	0.000857457	0.000434743	0.000694709	-0.000270801	-8.76964e-05	1.98619e-05	-1.67416e-05	0.000263026	0.000436403	0.0020812
0.354	0.000878912	0.000616891	0.000765352	-0.000175439	-0.000104416	1.06207e-05	-1.60756e-05	0.000250977	0.000423034	0.00191609
0.3545	0.000890211	0.000760034	0.000823416	-6.53845e-05	-0.000121281	1.90846e-06	-1.22468e-05	0.000241038	0.000398398	0.00177509
0.355	0.000888964	0.000852096	0.000863376	5.48871e-05	-0.000135947	-4.8855e-06	-4.83254e-06	0.000233895	0.000362262	0.00166669
0.3555	0.000873557	0.000884235	0.000881218	0.000180377	-0.000146437	-8.651e-06	6.33831e-06	0.000230017	0.000316298	0.00159799
0.356	0.000843304	0.000852895	0.0008751	0.000305663	-0.000151184	-8.79155e-06	2.11489e-05	0.000229579	0.000262154	0.00157228
0.3565	0.000798652	0.000759425	0.000845441	0.00042523	-0.000149358	-5.28092e-06	3.91761e-05	0.00023233	0.00020286	0.00159065
0.357	0.000740952	0.000610511	0.000794763	0.000533895	-0.000140879	1.33775e-06	5.9699e-05	0.00023758	0.000142061	0.0016512
0.3575	0.000672618	0.000417704	0.000727632	0.000627115	-0.000126365	1.00298e-05	8.17337e-05	0.000244211	8.4069e-05	0.00174941
0.358	0.000596849	0.00019678	0.000650054	0.000701535	-0.000107137	1.94135e-05	0.00010407	0.000250828	3.34787e-05	0.00187856
0.3585	0.000517341	-3.45491e-05	0.000568881	0.00075504	-8.49676e-05	2.79528e-05	0.000125452	0.000255859	-5.0828e-06	0.00203047
0.359	0.00043814	-0.000256828	0.000491266	0.000786962	-6.20228e-05	3.41744e-05	0.000144533	0.000257666	-2.76309e-05	0.0021956
0.3595	0.00036325	-0.000451681	0.000423745	0.000798079	-4.05422e-05	3.68809e-05	0.000160072	0.000254838	-3.08559e-05	0.00236406
0.36	0.000296349	-0.000602128	0.000371868	0.000790526	-2.26702e-05	3.5334e-05	0.000171013	0.000246268	-1.29268e-05	0.00252607
0.3605	0.000240546	-0.00069552	0.000339348	0.000767878	-1.01283e-05	2.93836e-05	0.000176577	0.00023144	2.6541e-05	0.00267218
0.361	0.000198049	-0.000723756	0.000327846	0.000734296	-4.2901e-06	1.95501e-05	0.000176338	0.000210465	8.63832e-05	0.0027945
0.3615	0.000170152	-0.000683997	0.000336931	0.000694518	-5.83906e-06	6.85723e-06	0.000170259	0.000184175	0.000163524	0.00288607
0.362	0.000156976	-0.000579347	0.000363892	0.000653395	-1.48421e-05	-6.94031e-06	0.000158708	0.000153994	0.000253228	0.00294191
0.3625	0.000157782	-0.000417954	0.000404335	0.000615017	-3.07288e-05	-1.99053e-05	0.000142413	0.000121985	0.000349497	0.00295891
0.363	0.000170612	-0.000213268	0.000452365	0.000582533	-5.2473e-05	-2.99352e-05	0.000122496	9.0584e-05	0.000445484	0.00293566
0.3635	0.0001927	1.78121e-05	0.000501337	0.000557909	-7.85785e-05	-3.50581e-05	0.000100252	6.2395e-05	0.000533992	0.00287278
0.364	0.000220591	0.000256218	0.000544432	0.000541447	-0.000107325	-3.37014e-05	7.71286e-05	3.99284e-05	0.000607976	0.0027724
0.3645	0.000250514	0.00048216	0.000575637	0.000531958	-0.000136918	-2.47748e-05	5.4585e-05	2.53346e-05	0.000661264	0.00263849
0.365	0.000278402	0.000677001	0.000590072	0.000526706	-0.000165662	-8.16042e-06	3.39729e-05	2.01591e-05	0.000688958	0.00247601
0.3655	0.000300501	0.000824597	0.000584649	0.000521971	-0.000192013	1.55667e-05	1.64232e-05	2.51473e-05	0.000688076	0.00229124
0.366	0.000313359	0.000912512	0.000558272	0.000513121	-0.000214815	4.50332e-05	2.7545e-06	4.00977e-05	0.00065785	0.00209139
0.3665	0.000314275	0.000933587	0.000512113	0.000495278	-0.000233255	7.8071e-05	-6.61595e-06	6.39271e-05	0.000599568	0.00188398
0.367	0.00030134	0.000886025	0.000449327	0.000463749	-0.000246899	0.000111991	-1.16017e-05	9.45901e-05	0.000516666	0.00167711
0.3675	0.000273682	0.000773454	0.00037492	0.000415048	-0.000255678	0.000143814	-1.25809e-05	0.000129305	0.000414457	0.00147877
0.368	0.000231511	0.000604752	0.000295062	0.000346905	-0.000259745	0.000170539	-1.02606e-05	0.000164834	0.000299673	0.00129664
0.3685	0.000176137	0.00039303	0.000216631	0.000258687	-0.000259535	0.000189524	-5.6414e-06	0.000197711	0.000179988	0.00113795
0.369	0.000109883	0.00015482	0.000146505	0.000151946	-0.000255558	0.000198711	1.88218e-07	0.000224616	6.31242e-05	0.00100891
0.3695	3.60802e-05	-9.15078e-05	9.08846e-05	3.02123e-05	-0.00024845	0.000196802	6.03098e-06	0.000242634	-4.35833e-05	0.000914634
0.37	-4.13686e-05	-0.000327133	5.45839e-05	-0.000101179	-0.000238749	0.000183489	1.07971e-05	0.000249633	-0.000133909	0.000858956
0.3705	-0.000117917	-0.000534568	4.06869e-05	-0.000235275	-0.000227046	0.000159485	1.36033e-05	0.000244375	-0.000203292	0.000844047
0.371	-0.000188761	-0.00069889	5.03082e-05	-0.000364359	-0.000213825	0.000126474	1.38723e-05	0.000226775	-0.00024908	0.000870461
0.3715	-0.000249296	-0.000808491	8.24187e-05	-0.000480218	-0.000199579	8.69443e-05	1.14022e-05	0.000197961	-0.00027053	0.000936862
0.372	-0.000295299	-0.000857089	0.000133853	-0.000575426	-0.000184785	4.40532e-05	6.39867e-06	0.000160013	-0.000268964	0.00104042
0.3725	-0.00032293	-0.000842423	0.000199957	-0.00064287	-0.000170058	1.18905e-06	-5.34458e-07	0.000115925	-0.00024734	0.0011767
0.373	-0.000329442	-0.000767653	0.000274813	-0.000677732	-0.000156049	-3.82669e-05	-8.44569e-06	6.93807e-05	-0.00021001	0.00134013
0.3735	-0.00031308	-0.000640238	0.000351906	-0.000677511	-0.000143567	-7.12875e-05	-1.61243e-05	2.42554e-05	-0.000161975	0.00152395
0.374	-0.000273433	-0.000471696	0.000424656	-0.000642134	-0.000133466	-9.54926e-05	-2.22182e-05	-1.54617e-05	-0.000108247	0.00172076
0.3745	-0.000211271	-0.000276008	0.000487156	-0.000573988	-0.00012677	-0.000109377	-2.53721e-05	-4.63499e-05	-5.34662e-05	0.0019229
0.375	-0.000128917	-6.88513e-05	0.00053471	-0.0004784	-0.000124494	-0.000112452	-2.43704e-05	-6.56144e-05	-1.35357e-06	0.0021231
0.3755	-2.97804e-05	0.000134051	0.000564123	-0.000362701	-0.000127583	-0.000105276	-1.82747e-05	-7.14534e-05	4.57533e-05	0.00231448
0.376	8.16122e-05	0.000317873	0.00057395	-0.000236256	-0.000136817	-8.93919e-05	-6.53979e-06	-6.31895e-05	8.70729e-05	0.00249131
0.3765	0.000199814	0.000470052	0.000564652	-0.000109257	-0.000152577	-6.71691e-05	1.09027e-05	-4.13215e-05	0.000123129	0.00264894
0.377	0.000318903	0.000580998	0.000538435	8.07939e-06	-0.000175011	-4.15434e-05	3.35763e-05	-7.49825e-06	0.000155943	0.00278386
0.3775	0.000432747	0.000644835	0.000498938	0.000105979	-0.000203582	-1.57068e-05	6.05632e-05	3.57482e-05	0.00018846	0.00289433
0.378	0.00053534	0.000659811	0.000450788	0.00017604	-0.000237387	7.21683e-06	9.04124e-05	8.5101e-05	0.000223966	0.00297972
0.3785	0.000621227	0.000627823	0.000399117	0.000212111	-0.000274914	2.44666e-05	0.000121326	0.000136815	0.000265608	0.00304042
0.379	0.000685925	0.000554541	0.000348978	0.000210737	-0.000314223	3.39944e-05	0.000151271	0.000187131	0.000316027	0.00307847
0.3795	0.000726036	0.000448553	0.000304948	0.000171341	-0.000353023	3.46267e-05	0.000178144	0.000232462	0.0003766	0.0030959
0.38	0.000739748	0.000320244	0.000270688	9.66015e-05	-0.000388918	2.61238e-05	0.000199939	0.000269795	0.000447155	0.00309538
0.3805	0.000726732	0.000181606	0.000248614	-8.13015e-06	-0.000419565	9.26012e-06	0.00021492	0.000296795	0.000525946	0.00307976
0.381	0.000688268	4.44915e-05	0.000239688	-0.000134915	-0.000442831	-1.42874e-05	0.000221776	0.000312197	0.000609358	0.0030516
0.3815	0.000627224	-7.98889e-05	0.000243495	-0.000273877	-0.000457084	-4.21236e-05	0.000219738	0.000315602	0.000692554	0.00301324
0.382	0.000547834	-0.000182174	0.000258325	-0.00041417	-0.000461348	-7.13906e-05	0.000208664	0.000307635	0.000769958	0.00296647
0.3825	0.000455422	-0.000254832	0.000281686	-0.000544608	-0.000455443	-9.90448e-05	0.000189062	0.000289761	0.000835383	0.0029127
0.383	0.000355841	-0.000293626	0.000310173	-0.000655015	-0.000439954	-0.000122269	0.000162072	0.000264044	0.000883136	0.00285302
0.3835	0.000255441	-0.000296633	0.000340399	-0.000736336	-0.000416351	-0.000138669	0.000129382	0.000233002	0.0009083	0.00278805
0.384	0.000160441	-0.000264705	0.000369216	-0.000781925	-0.000386778	-0.00014644	9.31109e-05	0.000199235	0.000907722	0.00271843
0.3845	7.64263e-05	-0.000201283	0.000393907	-0.00078799	-0.000353901	-0.000144736	5.5647e-05	0.000165341	0.000880159	0.00264475
0.385	8.02185e-06	-0.000111845	0.00041267	-0.000753802	-0.000320684	-0.000133606	1.94641e-05	0.000133496	0.000826748	0.00256768
0.3855	-4.13296e-05	-3.15624e-06	0.000424761	-0.000681972	-0.000290018	-0.000114063	-1.30674e-05	0.000105452	0.000750851	0.00248845
0.386	-6.97955e-05	0.000116903	0.000430336	-0.000578068	-0.000264555	-8.79008e-05	-3.98632e-05	8.23256e-05	0.000657924	0.00240873
0.3865	-7.71279e-05	0.000240439	0.0004305	-0.000450265	-0.00024644	-5.75215e-05	-5.92842e-05	6.45775e-05	0.000555011	0.00233026
0.387	-6.46464e-05	0.000359867	0.000427025	-0.000309086	-0.000236936	-2.56763e-05	-7.02581e-05	5.20445e-05	0.000450178	0.00225531
0.3875	-3.50174e-05	0.000468479	0.000422131	-0.000166082	-0.000236467	4.8215e-06	-7.23347e-05	4.40529e-05	0.000351579	0.00218601
0.388	7.71432e-06	0.000560592	0.000417998	-3.31885e-05	-0.000244418	3.13842e-05	-6.57972e-05	3.94326e-05	0.000266823	0.00212462
0.3885	5.87234e-05	0.00063221	0.000416465	7.8088e-05	-0.000259143	5.19082e-05	-5.14874e-05	3.69261e-05	0.000201963	0.00207294
0.389	0.00011285	0.000681022	0.000418841	0.000157751	-0.000278324	6.49953e-05	-3.08214e-05	3.51547e-05	0.000161367	0.00203252
0.3895	0.000164828	0.000705431	0.000425537	0.00019788	-0.000298989	6.99883e-05	-5.63936e-06	3.28061e-05	0.000146636	0.00200404
0.39	0.000209934	0.000705521	0.000435991	0.000193219	-0.000317821	6.71496e-05	2.19526e-05	2.8879e-05	0.000156537	0.00198707
0.3905	0.000244232	0.000682875	0.000448683	0.000142005	-0.000331635	5.75079e-05	4.97575e-05	2.27502e-05	0.000187393	0.00198065
0.391	0.000264873	0.00063899	0.000461291	4.54441e-05	-0.000337545	4.27442e-05	7.56653e-05	1.41838e-05	0.000233578	0.00198311
0.3915	0.000270529	0.000576522	0.00047086	-9.20551e-05	-0.000333353	2.49877e-05	9.78183e-05	3.36569e-06	0.000287577	0.00199175
0.392	0.000261259	0.000498555	0.000474241	-0.000262733	-0.000317857	6.56682e-06	0.00011475	-9.11856e-06	0.000341062	0.00200384
0.3925	0.00023858	0.000407743	0.000468428	-0.000457063	-0.000290849	-1.0254e-05	0.000125484	-2.24373e-05	0.000385887	0.00201631
0.393	0.000205288	0.000307266	0.000451053	-0.000663536	-0.000253311	-2.3525e-05	0.000129593	-3.55491e-05	0.000415063	0.00202633
0.3935	0.000165174	0.00019998	0.000420608	-0.000869882	-0.000207351	-3.18207e-05	0.000127202	-4.73406e-05	0.000423153	0.00203166
0.394	0.000122659	8.86244e-05	0.000376774	-0.00106421	-0.000155921	-3.43873e-05	0.000118948	-5.67682e-05	0.000407453	0.00203091
0.3945	8.26567e-05	-2.37654e-05	0.000320793	-0.00123482	-0.000102634	-3.12366e-05	0.000105896	-6.28464e-05	0.00036764	0.00202339
0.395	4.94971e-05	-0.000134981	0.000255047	-0.0013726	-5.14354e-05	-2.30322e-05	8.94234e-05	-6.49749e-05	0.00030693	0.00200988
0.3955	2.69627e-05	-0.000242617	0.000183309	-0.00147038	-6.14068e-06	-1.11158e-05	7.10764e-05	-6.26563e-05	0.000230986	0.00199184
0.396	1.79118e-05	-0.000344312	0.000110423	-0.00152377	2.97932e-05	2.65999e-06	5.24261e-05	-5.57859e-05	0.000147592	0.00197185
0.3965	2.39043e-05	-0.000438083	4.17516e-05	-0.00153153	5.3701e-05	1.62718e-05	3.49245e-05	-4.45199e-05	6.59955e-05	0.00195296
0.397	4.50232e-05	-0.000522014	-1.70364e-05	-0.00149538	6.39495e-05	2.76706e-05	1.97809e-05	-2.92374e-05	-3.86433e-06	0.00193871
0.3975	7.979e-05	-0.000594777	-6.06909e-05	-0.00141989	6.01299e-05	3.50496e-05	7.86742e-06	-1.05985e-05	-5.27915e-05	0.00193239
0.398	0.000125317	-0.000655657	-8.48599e-05	-0.00131197	4.30116e-05	3.70585e-05	-3.39035e-07	1.07365e-05	-7.31841e-05	0.00193668
0.3985	0.000177526	-0.000704245	-8.64219e-05	-0.0011806	1.4617e-05	3.29418e-05	-4.77359e-06	3.40046e-05	-5.97032e-05	0.00195338
0.399	0.00023138	-0.000741306	-6.38223e-05	-0.00103552	-2.20512e-05	2.27768e-05	-5.75929e-06	5.84869e-05	-9.90154e-06	0.0019834
0.3995	0.000281481	-0.000767955	-1.73965e-05	-0.000886855	-6.32464e-05	7.15711e-06	-3.94596e-06	8.339e-05	7.50484e-05	0.00202595
0.4	0.000322331	-0.000786034	5.06843e-05	-0.000744536	-0.000104904	-1.24987e-05	-2.19464e-07	0.000108087	0.000190588	0.00207915
0.4005	0.000349019	-0.000797791	0.000136558	-0.000616946	-0.000143004	-3.42942e-05	4.38862e-06	0.000131989	0.000329383	0.00213961
0.401	0.000357415	-0.000806204	0.000234852	-0.000510959	-0.000173838	-5.60085e-05	8.90836e-06	0.000154661	0.000481189	0.00220291
0.4015	0.000344776	-0.00081397	0.000339344	-0.000431276	-0.000194476	-7.53309e-05	1.24227e-05	0.000175663	0.000634308	0.00226414
0.402	0.000309978	-0.000823683	0.000443224	-0.000379972	-0.00020309	-9.01076e-05	1.41758e-05	0.000194634	0.000776796	0.00231834
0.4025	0.000253629	-0.00083722	0.000539901	-0.000356569	-0.000198961	-9.85721e-05	1.37657e-05	0.000211252	0.000896961	0.00236042
0.403	0.000178083	-0.000855843	0.000623289	-0.000358288	-0.000182727	-9.95373e-05	1.10866e-05	0.000225221	0.000984734	0.00238621
0.4035	8.73904e-05	-0.000879411	0.000688656	-0.000380189	-0.000156113	-9.25268e-05	6.36127e-06	0.000236297	0.00103302	0.00239295
0.404	-1.29847e-05	-0.00090689	0.000732759	-0.000415741	-0.000122031	-7.78316e-05	1.11976e-07	0.000244227	0.00103769	0.0023792
0.4045	-0.000116717	-0.000935754	0.000754204	-0.000457697	-8.40034e-05	-5.64878e-05	-6.89939e-06	0.000248828	0.000998499	0.00234527
0.405	-0.000216766	-0.000962489	0.000753603	-0.0004977	-4.59597e-05	-3.01523e-05	-1.37564e-05	0.000250057	0.000918699	0.00229323
0.4055	-0.000306266	-0.000982771	0.00073338	-0.000528449	-1.20071e-05	-1.03471e-06	-1.94888e-05	0.000248	0.000805159	0.00222683
0.406	-0.000378693	-0.000991938	0.000697545	-0.000543187	1.42412e-05	2.84598e-05	-2.31783e-05	0.000242827	0.0006674	0.00215123
0.4065	-0.000428661	-0.000985287	0.000651322	-0.000536675	2.98367e-05	5.59021e-05	-2.40587e-05	0.000234995	0.000516836	0.00207233
0.407	-0.000452113	-0.000958774	0.000600716	-0.000505242	3.27109e-05	7.90112e-05	-2.15803e-05	0.000225001	0.000365905	0.00199682
0.4075	-0.000446888	-0.00090967	0.00055181	-0.000447652	2.20225e-05	9.60134e-05	-1.55589e-05	0.000213737	0.000226454	0.0019312
0.408	-0.000412769	-0.00083693	0.000510299	-0.000364599	-1.95365e-06	0.000105712	-6.06308e-06	0.000202054	0.000109146	0.00188135
0.4085	-0.000351535	-0.000741065	0.000480856	-0.000258875	-3.77496e-05	0.00010764	6.48907e-06	0.000190994	2.24899e-05	0.00185248
0.409	-0.000266743	-0.000624852	0.000466818	-0.00013531	-8.29451e-05	0.000101997	2.13893e-05	0.000181635	-2.81781e-05	0.00184822
0.4095	-0.000163758	-0.000492789	0.000469878	-8.85061e-09	-0.000134343	8.97547e-05	3.76759e-05	0.000174956	-4.07692e-05	0.00187074
0.41	-4.90601e-05	-0.000351396	0.000489802	0.000139865	-0.000188317	7.24351e-05	5.43168e-05	0.000171826	-1.67127e-05	0.00192079
0.4105	6.99306e-05	-0.000208324	0.000524622	0.000276497	-0.00024107	5.19678e-05	7.01621e-05	0.000172878	3.9339e-05	0.00199719
0.411	0.000185723	-7.21466e-05	0.000570771	0.000402293	-0.000289013	3.04781e-05	8.41339e-05	0.00017852	0.000119954	0.00209717
0.4115	0.000291061	4.91677e-05	0.000623361	0.000510035	-0.000329134	1.00417e-05	9.52791e-05	0.000188836	0.000215771	0.0022171
0.412	0.000379541	0.00014827	0.00067675	0.000593561	-0.00035908	-7.442e-06	0.000102937	0.000203516	0.000316489	0.00235222
0.4125	0.000446173	0.000219459	0.000725207	0.000648252	-0.000377475	-2.05764e-05	0.00010665	0.00022193	0.000411707	0.00249728
0.413	0.000487501	0.000259003	0.000763109	0.000670896	-0.000383907	-2.85011e-05	0.000106294	0.000243135	0.00049178	0.00264677
0.4135	0.000502057	0.000265889	0.00078578	0.000660286	-0.000378802	-3.09837e-05	0.000102048	0.000265944	0.000549075	0.00279519
0.414	0.000490327	0.000242006	0.000789946	0.000616966	-0.000363561	-2.84165e-05	9.43701e-05	0.000289002	0.000578013	0.00293731
0.4145	0.000454695	0.000191763	0.000773827	0.000543293	-0.000340081	-2.1743e-05	8.39392e-05	0.000310886	0.000576018	0.00306829
0.415	0.000399184	0.000121839	0.000737605	0.0004431	-0.000310623	-1.23249e-05	7.15869e-05	0.000330228	0.000543112	0.003184
0.4155	0.000329199	4.08047e-05	0.000683353	0.000321621	-0.000277623	-1.76394e-06	5.82148e-05	0.000345728	0.000482228	0.0032807
0.416	0.00025089	-4.24595e-05	0.000614812	0.00018502	-0.000243447	8.29964e-06	4.47112e-05	0.000356365	0.000398534	0.00335546
0.4165	0.000170889	-0.000118278	0.000537159	3.97643e-05	-0.000210059	1.63908e-05	3.18744e-05	0.000361468	0.000298818	0.00340554
0.417	9.5462e-05	-0.000178856	0.000456426	-0.000107444	-0.000178951	2.13813e-05	2.03705e-05	0.000360674	0.000190769	0.00342901
0.4175	3.02811e-05	-0.000217256	0.000379248	-0.000249759	-0.000151039	2.26294e-05	1.06011e-05	0.000353947	8.24477e-05	0.00342423
0.418	-2.02185e-05	-0.000229763	0.000312116	-0.000381511	-0.000126627	2.00376e-05	2.82723e-06	0.000341705	-1.8868e-05	0.00339009
0.4185	-5.30024e-05	-0.000215187	0.000260877	-0.000497451	-0.000105587	1.41659e-05	-2.92517e-06	0.000324687	-0.000107239	0.00332601
0.419	-6.6693e-05	-0.000175413	0.000230226	-0.000593603	-8.72553e-05	6.03624e-06	-6.81404e-06	0.000303931	-0.000178042	0.00323248
0.4195	-6.17295e-05	-0.000115282	0.000223286	-0.00066729	-7.08401e-05	-2.89584e-06	-9.13659e-06	0.000280721	-0.000229116	0.00311066
0.42	-4.01623e-05	-4.1704e-05	0.00024143	-0.000716946	-5.55016e-05	-1.09281e-05	-1.02727e-05	0.000256459	-0.000260327	0.00296265
0.4205	-5.29089e-06	3.68663e-05	0.000284118	-0.000742229	-4.05533e-05	-1.63309e-05	-1.06231e-05	0.000232533	-0.000273333	0.00279187
0.421	3.84796e-05	0.000111225	0.000348906	-0.000744101	-2.56171e-05	-1.74484e-05	-1.05495e-05	0.000210385	-0.00027145	0.00260313
0.4215	8.62167e-05	0.000172912	0.000431706	-0.000724544	-1.08398e-05	-1.31268e-05	-1.03244e-05	0.000191358	-0.000259116	0.00240213
0.422	0.000132838	0.000214717	0.000527211	-0.000686262	3.20624e-06	-2.6351e-06	-1.00942e-05	0.000176528	-0.000241518	0.00219582
0.4225	0.000173737	0.000231797	0.000629205	-0.000632524	1.54676e-05	1.41234e-05	-9.84228e-06	0.000166747	-0.00022369	0.00199204
0.423	0.0002051	0.000222495	0.000731148	-0.000567047	2.43852e-05	3.6505e-05	-9.47989e-06	0.000162497	-0.000210199	0.00179884
0.4235	0.000224403	0.000188511	0.000826741	-0.000493429	2.8358e-05	6.32992e-05	-8.72539e-06	0.000163916	-0.000204632	0.00162456
0.424	0.000230378	0.00013435	0.000910382	-0.000415149	2.5673e-05	9.27318e-05	-7.24159e-06	0.000170828	-0.000209243	0.00147666
0.4245	0.000223454	6.78631e-05	0.000977507	-0.000335455	1.46764e-05	0.000122628	-4.66158e-06	0.000182659	-0.000224804	0.00136149
0.425	0.000205347	-1.03669e-06	0.00102509	-0.000257094	-5.70313e-06	0.000150697	-6.45573e-07	0.000198574	-0.000250534	0.00128394
0.4255	0.000179119	-6.14689e-05	0.00105155	-0.000182262	-3.601e-05	0.000174719	5.06293e-06	0.000217378	-0.000284322	0.0012467
0.426	0.000148786	-0.000102322	0.00105705	-0.00011278	-7.60458e-05	0.000192731	1.25881e-05	0.000237683	-0.000322943	0.00125009
0.4265	0.000118761	-0.000114213	0.00104321	-4.98212e-05	-0.000124618	0.000203305	2.1886e-05	0.000257961	-0.000362488	0.00129165
0.427	9.35253e-05	-9.01424e-05	0.00101299	5.79803e-06	-0.000179825	0.000205724	3.27256e-05	0.000276635	-0.000398761	0.00136677
0.4275	7.72997e-05	-2.61247e-05	0.000970256	5.34781e-05	-0.000238949	0.000199987	4.46906e-05	0.000292161	-0.000427661	0.00146852
0.428	7.32723e-05	7.7504e-05	0.000919372	9.26578e-05	-0.000298681	0.00018698	5.72007e-05	0.00030321	-0.000445557	0.00158855
0.4285	8.35043e-05	0.000216143	0.000864837	0.000122705	-0.000355354	0.000168339	6.95519e-05	0.000308749	-0.000449737	0.00171736
0.429	0.000108493	0.00038111	0.000810819	0.000142754	-0.000405229	0.000146336	8.09718e-05	0.000307996	-0.000438409	0.00184533
0.4295	0.000147241	0.000560372	0.000760878	0.000152027	-0.000444829	0.000123694	9.06835e-05	0.000300711	-0.000411062	0.00196344
0.43	0.00019737	0.000739521	0.000717619	0.000149154	-0.000471163	0.000103337	9.79744e-05	0.00028713	-0.0003682	0.0020641
0.4305	0.000255152	0.000903049	0.000682596	0.000132623	-0.00048214	8.81248e-05	0.00010226	0.000267988	-0.000311359	0.00214181
0.431	0.000315927	0.00103577	0.000656176	0.000101103	-0.000476671	8.06075e-05	0.000103138	0.000244572	-0.000243031	0.00219349
0.4315	0.000374464	0.00112441	0.000637748	5.32135e-05	-0.000454892	8.2681e-05	0.000100431	0.000218637	-0.000166161	0.00221887
0.432	0.000425637	0.00115867	0.000625925	-1.18052e-05	-0.000418164	9.55076e-05	9.42038e-05	0.000192178	-8.40811e-05	0.00222062
0.4325	0.00046488	0.00113288	0.000618582	-9.39583e-05	-0.000368956	0.000119368	8.47661e-05	0.000167414	8.27755e-08	0.0022038
0.433	0.000488431	0.00104635	0.000613513	-0.000192336	-0.000310763	0.000153587	7.26501e-05	0.000146657	8.30972e-05	0.00217515
0.4335	0.000494082	0.000903644	0.000608519	-0.000304771	-0.000247731	0.000196507	5.85715e-05	0.00013194	0.000162211	0.00214284
0.434	0.000480998	0.000714227	0.000601794	-0.000427503	-0.000184578	0.000245676	4.33736e-05	0.000125086	0.000235126	0.00211507
0.4345	0.000450213	0.000491922	0.00059211	-0.000555653	-0.000125969	0.000297986	2.79627e-05	0.000127259	0.000299948	0.00209968
0.435	0.000404382	0.000253635	0.000579069	-0.000682801	-7.63422e-05	0.000350017	1.32377e-05	0.000139033	0.00035534	0.00210267
0.4355	0.00034754	1.78728e-05	0.000563124	-0.000801477	-3.9473e-05	0.000398171	2.256e-08	0.00016014	0.000400468	0.00212805
0.436	0.000284714	-0.000197032	0.000545496	-0.000903596	-1.82429e-05	0.000439046	-1.09939e-05	0.000189434	0.000434729	0.00217708
0.4365	0.000221845	-0.000374006	0.000528168	-0.000980553	-1.42585e-05	0.000469694	-1.93055e-05	0.000225035	0.000457991	0.00224801
0.437	0.000164559	-0.000499269	0.000513283	-0.00102464	-2.79126e-05	0.000487832	-2.46202e-05	0.000264342	0.000470243	0.00233611
0.4375	0.000118177	-0.000563745	0.000503188	-0.0010292	-5.83166e-05	0.000492109	-2.6873e-05	0.000304195	0.00047161	0.00243437
0.438	8.70674e-05	-0.000563698	0.000499878	-0.000989288	-0.000103362	0.000482072	-2.62203e-05	0.000341191	0.000462421	0.00253388
0.4385	7.40901e-05	-0.000500904	0.000504839	-0.000902506	-0.000159821	0.000458309	-2.29967e-05	0.000371902	0.000443112	0.00262477
0.439	8.05005e-05	-0.000382916	0.000518727	-0.000769242	-0.000223767	0.000422277	-1.77665e-05	0.000393093	0.000414485	0.00269756
0.4395	0.000105613	-0.000221947	0.00054113	-0.000593337	-0.000290727	0.000376336	-1.11322e-05	0.000402189	0.000377401	0.00274389
0.44	0.000147144	-3.42619e-05	0.00057055	-0.000381436	-0.000356116	0.000323354	-3.77911e-06	0.000397368	0.000333241	0.00275742
0.4405	0.000201024	0.000161497	0.000604529	-0.000143456	-0.000415531	0.000266722	3.60548e-06	0.000377854	0.000283916	0.00273491
0.441	0.000262112	0.000346008	0.000639679	0.000108072	-0.000465189	0.000209864	1.03841e-05	0.000344024	0.000231731	0.00267652
0.4415	0.00032445	0.000500615	0.000672045	0.000359003	-0.000501934	0.00015609	1.60138e-05	0.000297436	0.000179182	0.00258623
0.442	0.000381995	0.000609784	0.000697467	0.000594357	-0.000523756	0.000108334	2.00803e-05	0.000240782	0.000129424	0.00247151
0.4425	0.000429094	0.000661154	0.000711903	0.000799408	-0.000529637	6.89474e-05	2.23201e-05	0.000177651	8.54749e-05	0.00234239
0.443	0.000461014	0.000647684	0.000711985	0.000960708	-0.000519698	3.95447e-05	2.26291e-05	0.000112296	5.0508e-05	0.00221153
0.4435	0.000474558	0.000567815	0.000695366	0.00106764	-0.000495045	2.09183e-05	2.1059e-05	4.94492e-05	2.7237e-05	0.00209199
0.444	0.00046798	0.000425154	0.000660822	0.00111265	-0.000457667	1.30155e-05	1.78033e-05	-6.27819e-06	1.79973e-05	0.00199697
0.4445	0.000441639	0.000229051	0.000608689	0.00109229	-0.000410305	1.49835e-05	1.31732e-05	-5.06729e-05	2.43561e-05	0.00193798
0.445	0.000397739	-7.03106e-06	0.000540901	0.0010083	-0.000356046	2.52737e-05	7.56905e-06	-8.02092e-05	4.69116e-05	0.00192375
0.4455	0.000340169	-0.000266259	0.00046088	0.000866423	-0.000298141	4.17741e-05	1.44796e-06	-9.25211e-05	8.48459e-05	0.00195949
0.446	0.000274052	-0.000529873	0.000373213	0.000676899	-0.000239809	6.20806e-05	-4.70904e-06	-8.64601e-05	0.000136304	0.00204608
0.4465	0.000205456	-0.000778681	0.000283386	0.00045324	-0.000183954	8.35493e-05	-1.04276e-05	-6.22729e-05	0.000198084	0.00217993
0.447	0.00014069	-0.000994596	0.000197438	0.000211669	-0.000132914	0.00010369	-1.5267e-05	-2.16724e-05	0.000265999	0.00235303
0.4475	8.56748e-05	-0.00116211	0.0001212	-3.07941e-05	-8.85066e-05	0.000120183	-1.8842e-05	3.24396e-05	0.0003349	0.00255357
0.448	4.57254e-05	-0.00126865	6.01377e-05	-0.000256749	-5.17848e-05	0.000131163	-2.084e-05	9.60278e-05	0.000399376	0.00276687
0.4485	2.45818e-05	-0.00130648	1.86473e-05	-0.000450759	-2.32154e-05	0.000135236	-2.10316e-05	0.00016444	0.000453672	0.00297667
0.449	2.45024e-05	-0.00127199	-3.07251e-07	-0.000600075	-2.64517e-06	0.000131697	-1.92779e-05	0.000232628	0.000492635	0.00316617
0.4495	4.58226e-05	-0.00116667	4.68515e-06	-0.00069596	1.05612e-05	0.000120461	-1.55323e-05	0.000295652	0.000511793	0.00332008
0.45	8.69388e-05	-0.000996174	3.31764e-05	-0.000734521	1.73573e-05	0.00010207	-9.83973e-06	0.000349057	0.000508057	0.00342555
0.4505	0.000144677	-0.000770114	8.30944e-05	-0.00071655	1.89512e-05	7.76232e-05	-2.33375e-06	0.00038926	0.000479988	0.00347337
0.451	0.000214366	-0.000501108	0.000150738	-0.00064775	1.64973e-05	4.86923e-05	6.76909e-06	0.000413739	0.000428123	0.00345893
0.4515	0.000290393	-0.000203847	0.000231265	-0.000538233	1.10594e-05	1.71008e-05	1.71761e-05	0.00042136	0.000354569	0.00338245
0.452	0.000366704	0.000105923	0.00031902	-0.000401458	3.51531e-06	-1.50874e-05	2.85268e-05	0.00041233	0.000263835	0.00324945
0.4525	0.000437315	0.000412149	0.000408037	-0.000252788	-5.61067e-06	-4.58261e-05	4.04038e-05	0.000388154	0.000161945	0.00306988
0.453	0.000496932	0.000699814	0.000492553	-0.00010831	-1.60256e-05	-7.31911e-05	5.23453e-05	0.000351556	5.61375e-05	0.0028573
0.4535	0.000541243	0.000955483	0.000567461	1.65896e-05	-2.77548e-05	-9.56434e-05	6.38609e-05	0.000306031	-4.54691e-05	0.00262802
0.454	0.000567441	0.00116792	0.000628713	0.000109029	-4.0973e-05	-0.000111902	7.44498e-05	0.000255685	-0.000134277	0.00239996
0.4545	0.000574228	0.00132867	0.000673647	0.000159265	-5.60607e-05	-0.000121256	8.36221e-05	0.000204775	-0.00020234	0.00219018
0.455	0.000562061	0.00143213	0.000701037	0.000161939	-7.34021e-05	-0.000123506	9.09229e-05	0.000157262	-0.000242735	0.00201476
0.4555	0.00053277	0.00147562	0.000711248	0.000116507	-9.33241e-05	-0.000118983	9.59569e-05	0.000116634	-0.000250023	0.00188666
0.456	0.000489492	0.00145953	0.000705994	2.68028e-05	-0.000115911	-0.000108539	9.84143e-05	8.54635e-05	-0.000220811	0.00181502
0.4565	0.000436393	0.001387	0.000688236	-9.87866e-05	-0.000141074	-9.33853e-05	9.80937e-05	6.52771e-05	-0.000154385	0.00180427
0.457	0.000377862	0.00126347	0.000661582	-0.000248954	-0.000168407	-7.51334e-05	9.49424e-05	5.65412e-05	-5.2592e-05	0.00185415
0.4575	0.000318457	0.00109646	0.000630263	-0.000409936	-0.0001972	-5.55715e-05	8.89816e-05	5.85135e-05	8.00397e-05	0.0019597
0.458	0.000262152	0.00089524	0.000598246	-0.000567573	-0.000226471	-3.65471e-05	8.04553e-05	6.9594e-05	0.000236605	0.00211162
0.4585	0.000212198	0.000670164	0.000569356	-0.000708131	-0.000255019	-1.98215e-05	6.9729e-05	8.71804e-05	0.000408021	0.00229755
0.459	0.000170686	0.000432345	0.000546627	-0.000820039	-0.000281493	-6.93014e-06	5.73011e-05	0.000108334	0.00058417	0.0025027
0.4595	0.000138473	0.000193192	0.000532002	-0.000895139	-0.000304615	9.40371e-07	4.37794e-05	0.000129791	0.00075384	0.00271139
0.46	0.000115283	-3.62898e-05	0.000526564	-0.000928742	-0.000323036	3.04873e-06	2.98476e-05	0.000148482	0.000905864	0.00290814
0.4605	9.95715e-05	-0.000245741	0.000530175	-0.000920954	-0.000335779	-8.39228e-07	1.62248e-05	0.000161655	0.00103016	0.00307909
0.461	8.90922e-05	-0.000426187	0.000541814	-0.000876157	-0.000342092	-1.04288e-05	3.61848e-06	0.000167172	0.00111805	0.00321286
0.4615	8.10625e-05	-0.000570138	0.000559571	-0.00080212	-0.000341594	-2.49178e-05	-7.32829e-06	0.000163778	0.00116317	0.00330122
0.462	7.24749e-05	-0.000672382	0.000581028	-0.000709891	-0.000334246	-4.30602e-05	-1.60734e-05	0.000151159	0.00116188	0.00333988
0.4625	6.07404e-05	-0.000729744	0.000603708	-0.00061171	-0.000320554	-6.32687e-05	-2.22166e-05	0.000129781	0.0011135	0.00332819
0.463	4.37534e-05	-0.000741689	0.00062495	-0.000520372	-0.000301366	-8.3748e-05	-2.55401e-05	0.000101012	0.00102053	0.00326929
0.4635	2.02664e-05	-0.000710303	0.000642507	-0.000447458	-0.000277893	-0.000102649	-2.6023e-05	6.68242e-05	0.000888343	0.00316928
0.464	-9.83917e-06	-0.000639864	0.000654635	-0.000402189	-0.00025155	-0.000118232	-2.38249e-05	2.97571e-05	0.00072534	0.00303702
0.4645	-4.56258e-05	-0.000536963	0.000660386	-0.000390265	-0.000223894	-0.000129044	-1.93631e-05	-7.41281e-06	0.000541807	0.00288281
0.465	-8.50504e-05	-0.000409835	0.000659419	-0.000413402	-0.000196585	-0.000133993	-1.31679e-05	-4.18779e-05	0.000349463	0.00271761
0.4655	-0.000125278	-0.000268076	0.000652195	-0.000469022	-0.000171094	-0.000132473	-5.8411e-06	-7.10211e-05	0.00016064	0.00255228
0.466	-0.000162971	-0.000122217	0.000639586	-0.000550635	-0.000148771	-0.000124592	1.87708e-06	-9.2606e-05	-1.23986e-05	0.00239665
0.4665	-0.000194517	1.76305e-05	0.000623038	-0.00064815	-0.00013068	-0.00011089	9.25576e-06	-0.000104923	-0.000158606	0.00225878
0.467	-0.000216503	0.000141782	0.000604134	-0.000749483	-0.000117448	-9.25495e-05	1.56138e-05	-0.000106864	-0.000268678	0.00214472
0.4675	-0.000226052	0.000242013	0.000584414	-0.000841237	-0.000109465	-7.11869e-05	2.03773e-05	-9.80697e-05	-0.000335997	0.00205827
0.468	-0.000221143	0.000311519	0.000565319	-0.000910464	-0.000106661	-4.87448e-05	2.31288e-05	-7.86901e-05	-0.000356608	0.00200087
0.4685	-0.000200844	0.000345786	0.000547864	-0.000946022	-0.00010855	-2.73212e-05	2.36434e-05	-4.9594e-05	-0.000329989	0.0019719
0.469	-0.000165446	0.000342568	0.000532687	-0.000939693	-0.000114377	-8.98188e-06	2.19087e-05	-1.20601e-05	-0.00025876	0.0019688
0.4695	-0.000116428	0.000301656	0.000519999	-0.000887441	-0.000123167	4.40912e-06	1.8126e-05	3.21631e-05	-0.000148474	0.00198778
0.47	-5.62899e-05	0.000225631	0.000509575	-0.000789152	-0.000133782	1.14537e-05	1.26923e-05	8.10661e-05	-7.42277e-06	0.00202405
0.4705	1.14571e-05	0.000118345	0.000500877	-0.00064961	-0.000144962	1.11936e-05	6.16396e-06	0.000132476	0.000154125	0.00207242
0.471	8.28598e-05	-1.45541e-05	0.000493248	-0.000477547	-0.000155483	3.40379e-06	-7.94805e-07	0.00018417	0.000324569	0.00212789
0.4715	0.000153716	-0.000166612	0.0004858	-0.000285192	-0.000164225	-1.15372e-05	-7.47428e-06	0.000233971	0.000491707	0.00218559
0.472	0.000219968	-0.000330799	0.000477957	-8.72484e-05	-0.000170238	-3.25821e-05	-1.31872e-05	0.000279834	0.000643712	0.00224135
0.4725	0.000278093	-0.000500358	0.000469305	0.00010139	-0.000172806	-5.81205e-05	-1.73356e-05	0.000319916	0.000769813	0.0022918
0.473	0.000325438	-0.000668795	0.000459791	0.000265744	-0.000171472	-8.61395e-05	-1.94714e-05	0.000352643	0.000860814	0.00233448
0.4735	0.000360381	-0.000830256	0.000449716	0.000392996	-0.000166071	-0.000114318	-1.93426e-05	0.000376761	0.00091005	0.00236785
0.474	0.00038239	-0.000980162	0.000439852	0.000473635	-0.000156722	-0.00014036	-1.69232e-05	0.00039138	0.00091353	0.00239081
0.4745	0.000392059	-0.00111508	0.000431102	0.000501926	-0.000143801	-0.000162223	-1.24209e-05	0.00039599	0.000870146	0.00240317
0.475	0.000391055	-0.00123216	0.000424691	0.000476685	-0.000127907	-0.000178109	-6.26253e-06	0.000390616	0.000781621	0.00240506
0.4755	0.000381743	-0.00132969	0.000421796	0.000401167	-0.000109815	-0.000186866	9.42082e-07	0.000375639	0.000652622	0.00239684
0.476	0.000367095	-0.00140668	0.000423612	0.000282585	-9.04175e-05	-0.000188017	8.45609e-06	0.000351943	0.000490114	0.00237963
0.4765	0.000350208	-0.00146254	0.000430953	0.000131513	-7.06869e-05	-0.000181693	1.54854e-05	0.000320962	0.000302961	0.00235449
0.477	0.000333966	-0.00149698	0.000444232	-3.93587e-05	-5.15196e-05	-0.000168916	2.12568e-05	0.000284449	0.000101181	0.00232285
0.4775	0.000320823	-0.0015105	0.000463385	-0.000216674	-3.38284e-05	-0.00015121	2.5097e-05	0.000244667	-0.000104426	0.00228666
0.478	0.000312652	-0.00150288	0.000487975	-0.000387136	-1.83853e-05	-0.000130582	2.65052e-05	0.000204066	-0.000303137	0.00224784
0.4785	0.000310371	-0.00147461	0.000517087	-0.000539437	-5.88635e-06	-0.000109321	2.52107e-05	0.000165246	-0.000484912	0.00220889
0.479	0.000314003	-0.00142613	0.000549368	-0.000664879	3.22307e-06	-8.97774e-05	2.1212e-05	0.000130777	-0.000640857	0.0021725
0.4795	0.00032268	-0.00135846	0.000583284	-0.000757913	8.66344e-06	-7.40594e-05	1.47894e-05	0.000103016	-0.000763785	0.00214179
0.48	0.000334891	-0.00127323	0.000617197	-0.000816936	1.0337e-05	-6.39202e-05	6.4923e-06	8.39383e-05	-0.00084861	0.00212003
0.4805	0.000348438	-0.00117252	0.000649454	-0.000843685	8.31585e-06	-6.04574e-05	-2.90063e-06	7.48451e-05	-0.000892363	0.00211015
0.481	0.000360984	-0.00105953	0.000678652	-0.000842817	2.80341e-06	-6.41597e-05	-1.24453e-05	7.64444e-05	-0.000894368	0.00211494
0.4815	0.000370353	-0.000937793	0.000703667	-0.000821203	-5.80422e-06	-7.46673e-05	-2.11141e-05	8.85187e-05	-0.000856151	0.00213644
0.482	0.000374494	-0.000812135	0.000723715	-0.000787145	-1.71003e-05	-9.09326e-05	-2.78892e-05	0.00010998	-0.00078121	0.00217604
0.4825	0.000371969	-0.000688025	0.000738201	-0.00074879	-3.06204e-05	-0.000111306	-3.1884e-05	0.00013897	-0.00067479	0.0022337
0.483	0.00036218	-0.000570811	0.000747161	-0.000713475	-4.58792e-05	-0.000133659	-3.23341e-05	0.000172842	-0.000543511	0.00230818
0.4835	0.000345188	-0.000465818	0.000750642	-0.000686508	-6.2502e-05	-0.000155542	-2.88154e-05	0.000208428	-0.000394697	0.00239681
0.484	0.000322021	-0.000377881	0.000748895	-0.00067093	-8.01215e-05	-0.000174494	-2.12325e-05	0.000242254	-0.000236396	0.00249552
0.4845	0.000294377	-0.000310917	0.000742162	-0.000666836	-9.8462e-05	-0.00018826	-9.76364e-06	0.000270844	-7.66498e-05	0.00259882
0.485	0.000264521	-0.000267405	0.000730641	-0.000671448	-0.000117391	-0.00019501	5.00299e-06	0.000290982	7.69348e-05	0.0027004
0.4855	0.000234958	-0.000248268	0.000714351	-0.00067966	-0.000136823	-0.000193495	2.22178e-05	0.000300237	0.000217299	0.00279315
0.486	0.000208243	-0.000252735	0.000693151	-0.000684836	-0.000156847	-0.000183258	4.0728e-05	0.000296756	0.000338829	0.00287008
0.4865	0.000186589	-0.000278157	0.000666553	-0.000679586	-0.000177474	-0.000164563	5.93117e-05	0.000279885	0.000436571	0.00292428
0.487	0.00017175	-0.000320511	0.000634171	-0.000656932	-0.000198779	-0.000138366	7.66843e-05	0.000250239	0.000507454	0.00295
0.4875	0.000164727	-0.000374586	0.000595524	-0.000611291	-0.000220741	-0.000106332	9.1634e-05	0.000209438	0.000549328	0.00294252
0.488	0.000165656	-0.00043444	0.00055026	-0.000539398	-0.000243259	-7.0578e-05	0.000103127	0.000160283	0.000561969	0.00289939
0.4885	0.000173857	-0.000494122	0.00049836	-0.000440763	-0.000266149	-3.34854e-05	0.000110399	0.000106339	0.000546461	0.00282029
0.489	0.00018781	-0.000547987	0.00044036	-0.000318353	-0.000289019	2.52847e-06	0.000113017	5.18278e-05	0.000504959	0.00270723
0.4895	0.000205252	-0.00059167	0.000377309	-0.000178254	-0.00031137	3.52427e-05	0.00011092	1.10297e-06	0.000440786	0.0025644
0.49	0.000223583	-0.000622034	0.000311013	-2.903e-05	-0.000332452	6.28191e-05	0.000104418	-4.16424e-05	0.000358082	0.00239836
0.4905	0.000240093	-0.000637379	0.000243958	0.000118623	-0.000351384	8.40328e-05	9.41558e-05	-7.27812e-05	0.000261495	0.00221722
0.491	0.000252281	-0.000638042	0.000179138	0.000253043	-0.000367152	9.83182e-05	8.10521e-05	-8.95719e-05	0.000155961	0.00203036
0.4915	0.000258111	-0.000625565	0.000119985	0.000363138	-0.00037877	0.000105775	6.62073e-05	-9.05101e-05	4.6515e-05	0.00184783
0.492	0.000256329	-0.000602923	7.02271e-05	0.000439454	-0.000385211	0.00010711	5.07967e-05	-7.53689e-05	-6.2127e-05	0.00167959
0.4925	0.000246473	-0.000573785	3.32184e-05	0.000474903	-0.000385576	0.000103674	3.59581e-05	-4.52361e-05	-0.000165583	0.00153468
0.493	0.000229176	-0.000541982	1.19682e-05	0.00046593	-0.000379241	9.70698e-05	2.26846e-05	-2.543e-06	-0.000260136	0.00142112
0.4935	0.000206018	-0.000511365	8.56138e-06	0.000412975	-0.00036589	8.92293e-05	1.1733e-05	4.92347e-05	-0.000342767	0.00134477
0.494	0.000179399	-0.000484618	2.41214e-05	0.000320772	-0.000345564	8.19624e-05	3.55839e-06	0.000105868	-0.000411171	0.0013093
0.4945	0.000152395	-0.000463354	5.83865e-05	0.00019785	-0.000318698	7.68398e-05	-1.71886e-06	0.000162756	-0.000463806	0.0013161
0.495	0.000128376	-0.000447628	0.000109644	5.57018e-05	-0.000286262	7.51244e-05	-4.31087e-06	0.00021535	-0.000499768	0.00136391
0.4955	0.000110548	-0.000436517	0.000174867	-9.21002e-05	-0.00024966	7.74054e-05	-4.7236e-06	0.000259583	-0.000518909	0.00144933
0.496	0.000101847	-0.000427324	0.000249788	-0.00023125	-0.000210721	8.37694e-05	-3.68657e-06	0.00029215	-0.000521357	0.00156689
0.4965	0.00010445	-0.000416887	0.000329198	-0.000347918	-0.000171516	9.36966e-05	-2.0828e-06	0.000310927	-0.000507664	0.00170984
0.497	0.00011941	-0.000401823	0.000407313	-0.000430678	-0.000134444	0.000106174	-7.4031e-07	0.000315068	-0.000478492	0.0018705
0.4975	0.000146703	-0.000378913	0.000478329	-0.000470853	-0.000101975	0.000119735	-4.42372e-07	0.000305069	-0.00043447	0.00204059
0.498	0.000185015	-0.000345743	0.00053687	-0.000464192	-7.63761e-05	0.000132775	-1.8239e-06	0.000282695	-0.000376674	0.00221201
0.4985	0.000231762	-0.000301884	0.000578442	-0.000410831	-5.97282e-05	0.000143648	-5.16555e-06	0.000250771	-0.000305853	0.00237753
0.499	0.00028335	-0.000248536	0.00059984	-0.000315802	-5.37641e-05	0.000150891	-1.044e-05	0.00021289	-0.000222804	0.00253097
0.4995	0.000335465	-0.000188198	0.00059962	-0.000188121	-5.96325e-05	0.000153415	-1.72718e-05	0.000173034	-0.000128571	0.00266745
0.5	0.00038335	-0.000126217	0.000578094	-4.00916e-05	-7.77832e-05	0.000150559	-2.49617e-05	0.000135199	-2.41404e-05	0.00278373
0.5005	0.000422427	-6.85939e-05	0.00053752	0.000113831	-0.000108	0.000142314	-3.25503e-05	0.000102909	8.88202e-05	0.00287814
0.501	0.000448464	-2.19524e-05	0.000481861	0.000258432	-0.000149392	0.000129242	-3.89146e-05	7.90241e-05	0.000208226	0.00295034
0.5015	0.000458286	6.61627e-06	0.000416497	0.000379484	-0.000200298	0.000112459	-4.28889e-05	6.53943e-05	0.000331397	0.0030012
0.502	0.000449912	1.15855e-05	0.000347799	0.000464984	-0.000258455	9.35218e-05	-4.33977e-05	6.26442e-05	0.000455036	0.00303266
0.5025	0.000422936	-1.08968e-05	0.000282509	0.00050647	-0.000321101	7.42752e-05	-3.9588e-05	7.02923e-05	0.000574964	0.00304724
0.503	0.000378486	-6.25463e-05	0.000227209	0.000499728	-0.000385153	5.66617e-05	-3.09452e-05	8.67631e-05	0.000686615	0.00304751
0.5035	0.000319216	-0.000142048	0.000187682	0.000445224	-0.000447301	4.2519e-05	-1.73815e-05	0.000109533	0.000784729	0.00303647
0.504	0.000249156	-0.000244907	0.000168517	0.000348311	-0.000504345	3.33649e-05	7.14733e-07	0.000135472	0.000864255	0.00301642
0.5045	0.000173455	-0.000363925	0.000172583	0.000218373	-0.000553318	3.03015e-05	2.24744e-05	0.000161211	0.000919975	0.00298971
0.505	9.78e-05	-0.000489667	0.000200667	6.84481e-05	-0.000591595	3.38197e-05	4.6592e-05	0.000183511	0.000947299	0.0029578
0.5055	2.79784e-05	-0.000611516	0.000251504	-8.69228e-05	-0.000617194	4.37823e-05	7.14154e-05	0.000199499	0.000942821	0.00292196
0.506	-3.04787e-05	-0.000718352	0.000321894	-0.000232488	-0.000628792	5.93758e-05	9.50742e-05	0.000206965	0.000904333	0.0028828
0.5065	-7.3012e-05	-0.000800272	0.000406884	-0.000354096	-0.000625796	7.91868e-05	0.000115636	0.000204673	0.00083158	0.00284082
0.507	-9.6365e-05	-0.000849695	0.000500306	-0.000439914	-0.000608445	0.000101343	0.000131279	0.000192343	0.000726202	0.00279625
0.5075	-9.87904e-05	-0.00086199	0.000595267	-0.000482107	-0.000577699	0.000123728	0.000140458	0.000170779	0.000591797	0.0027492
0.508	-8.04168e-05	-0.000836736	0.000684718	-0.000477073	-0.000535216	0.000144107	0.000142055	0.00014151	0.00043437	0.00270003
0.5085	-4.31961e-05	-0.000778026	0.000762032	-0.000426304	-0.00048317	0.000160355	0.000135504	0.000106919	0.000261417	0.00264926
0.509	9.35874e-06	-0.000693792	0.000821784	-0.000335606	-0.000424191	0.000170651	0.000120855	6.97289e-05	8.18044e-05	0.00259743
0.5095	7.23688e-05	-0.000596005	0.00086002	-0.000215345	-0.000361115	0.000173629	9.88017e-05	3.27989e-05	-9.47185e-05	0.00254529
0.51	0.000140035	-0.000499325	0.000874485	-7.91968e-05	-0.000296857	0.000168517	7.06461e-05	-1.07817e-06	-0.00025806	0.00249394
0.5105	0.000206121	-0.00041941	0.0008651	5.76446e-05	-0.000234282	0.000155214	3.82075e-05	-2.95726e-05	-0.000398626	0.00244424
0.511	0.000264566	-0.000371663	0.000833631	0.000179258	-0.000176009	0.000134205	3.68802e-06	-5.09214e-05	-0.000508175	0.00239726
0.5115	0.000309947	-0.000369542	0.000783654	0.000270923	-0.000124254	0.000106632	-3.04983e-05	-6.40428e-05	-0.000580135	0.00235363
0.512	0.000337977	-0.0004227	0.000720057	0.000320366	-8.06546e-05	7.41871e-05	-6.19177e-05	-6.8679e-05	-0.000610624	0.0023138
0.5125	0.000345868	-0.000535906	0.000648563	0.000319125	-4.64994e-05	3.88508e-05	-8.83118e-05	-6.50791e-05	-0.000598411	0.00227774
0.513	0.00033257	-0.000708354	0.000575258	0.00026319	-2.24093e-05	2.82283e-06	-0.00010778	-5.42034e-05	-0.000545025	0.00224513
0.5135	0.000298819	-0.000932987	0.000505881	0.000153221	-8.38975e-06	-3.16789e-05	-0.00011893	-3.7287e-05	-0.000454831	0.00221525
0.514	0.00024714	-0.00119724	0.000445553	-5.18984e-06	-3.98309e-06	-6.25894e-05	-0.00012099	-1.57102e-05	-0.000334782	0.00218698
0.5145	0.000181442	-0.00148379	0.000397984	-0.000202467	-8.34074e-06	-8.81453e-05	-0.000113861	9.01581e-06	-0.000193558	0.00215906
0.515	0.000106812	-0.00177158	0.000365492	-0.000425645	-2.01899e-05	-0.000107002	-9.81199e-05	3.57859e-05	-4.12235e-05	0.00213021
0.5155	2.89439e-05	-0.00203801	0.000348739	-0.000659866	-3.80105e-05	-0.000118311	-7.49839e-05	6.38e-05	0.000111957	0.00209938
0.516	-4.63489e-05	-0.00226134	0.00034652	-0.000889804	-6.02218e-05	-0.00012175	-4.61053e-05	9.25145e-05	0.000255909	0.00206566
0.5165	-0.000113637	-0.00242213	0.000356306	-0.00110076	-8.51597e-05	-0.000117511	-1.35649e-05	0.000121836	0.000381835	0.0020286
0.517	-0.000168294	-0.00250516	0.000374345	-0.00128015	-0.000111266	-0.000106255	2.03919e-05	0.000152001	0.000482913	0.00198833
0.5175	-0.000207175	-0.00250162	0.000396165	-0.00141881	-0.000137143	-8.90261e-05	5.35213e-05	0.000183284	0.000554831	0.0019456
0.518	-0.000228283	-0.00240904	0.000417118	-0.00151111	-0.000161622	-6.71307e-05	8.37611e-05	0.000216	0.000595955	0.0019015
0.5185	-0.00023147	-0.00223252	0.000432685	-0.00155583	-0.000183803	-4.21142e-05	0.000109388	0.000250278	0.000607287	0.00185784
0.519	-0.00021802	-0.00198362	0.000439205	-0.00155567	-0.000203074	-1.55038e-05	0.000129141	0.000285777	0.000592418	0.00181661
0.5195	-0.000190587	-0.00167992	0.000434051	-0.00151696	-0.000219103	1.11974e-05	0.000142297	0.000321673	0.000556843	0.00177991
0.52	-0.000152856	-0.00134298	0.000416118	-0.00144872	-0.000231838	3.66032e-05	0.000148698	0.000356716	0.000507728	0.00175005
0.5205	-0.000109136	-0.000996358	0.000385702	-0.00136168	-0.000241371	5.96022e-05	0.000148726	0.000389135	0.000452287	0.0017284
0.521	-6.39055e-05	-0.000663589	0.000344749	-0.0012669	-0.000248012	7.92585e-05	0.000143229	0.000416702	0.000398312	0.0017166
0.5215	-2.13542e-05	-0.000366125	0.000296444	-0.00117492	-0.000252228	9.49344e-05	0.000133414	0.000437101	0.000352283	0.00171537
0.522	1.50512e-05	-0.000120648	0.000245193	-0.00109427	-0.000254445	0.000106267	0.000120708	0.000448002	0.000319119	0.00172482
0.5225	4.27991e-05	6.15647e-05	0.000195874	-0.00103118	-0.000255181	0.000113153	0.00010661	0.000447453	0.000301709	0.00174433
0.523	6.06864e-05	0.000175443	0.000153702	-0.000988697	-0.000254869	0.000115726	9.25425e-05	0.000434038	0.000300618	0.00177271
0.5235	6.88167e-05	0.000223173	0.000123607	-0.000966744	-0.000253849	0.000114317	7.97213e-05	0.000407267	0.000314438	0.00180838
0.524	6.86006e-05	0.000213321	0.000109626	-0.000962178	-0.00025235	0.000109418	6.9053e-05	0.000367643	0.000339304	0.00184925
0.5245	6.24619e-05	0.000159192	0.000114821	-0.000969771	-0.000250645	0.000101621	6.1069e-05	0.000316776	0.000370101	0.0018933
0.525	5.36837e-05	7.7787e-05	0.000140786	-0.000982442	-0.000248755	9.16695e-05	5.59016e-05	0.000257347	0.000400839	0.0019385
0.5255	4.59562e-05	-1.26679e-05	0.000187509	-0.000992687	-0.000246726	8.02726e-05	5.33016e-05	0.000192947	0.000425345	0.00198314
0.526	4.29648e-05	-9.42051e-05	0.000253454	-0.000993251	-0.000244517	6.81716e-05	5.26956e-05	0.0001279	0.000437917	0.00202603
0.5265	4.80866e-05	-0.000151985	0.000335579	-0.000978376	-0.00024216	5.6079e-05	5.32741e-05	6.6861e-05	0.000434364	0.00206658
0.527	6.39094e-05	-0.000175415	0.00042949	-0.000944215	-0.000239547	4.46259e-05	5.41005e-05	1.44641e-05	0.000411986	0.00210464
0.5275	9.1932e-05	-0.000159444	0.000530005	-0.000889511	-0.000236693	3.44198e-05	5.42305e-05	-2.51605e-05	0.000370418	0.00214077
0.528	0.000132577	-0.000105289	0.000631327	-0.000815963	-0.000233643	2.58481e-05	5.28268e-05	-4.86918e-05	0.000311573	0.00217606
0.5285	0.000184995	-1.96604e-05	0.000727688	-0.000727892	-0.000230414	1.92507e-05	4.926e-05	-5.40371e-05	0.000239139	0.00221156
0.529	0.000247113	8.53523e-05	0.000813716	-0.00063132	-0.000227123	1.47133e-05	4.31843e-05	-4.04878e-05	0.000158458	0.00224866
0.5295	0.000315881	0.000193917	0.000884718	-0.000534252	-0.000223903	1.22342e-05	3.45611e-05	-8.91061e-06	7.61416e-05	0.00228849
0.53	0.000387552	0.000288282	0.000937087	-0.000445215	-0.000220791	1.15608e-05	2.3756e-05	3.84467e-05	-1.16868e-06	0.0023318
0.5305	0.000457926	0.000351049	0.000968488	-0.000372036	-0.000217935	1.22755e-05	1.13682e-05	9.79125e-05	-6.70286e-05	0.0023788
0.531	0.00052283	0.000366918	0.000977994	-0.000321451	-0.000215368	1.38746e-05	-1.73073e-06	0.000164771	-0.000116289	0.00242919
0.5315	0.000578475	0.000324967	0.000965974	-0.000298051	-0.000212923	1.57523e-05	-1.45067e-05	0.000233698	-0.00014595	0.00248139
0.532	0.000621711	0.000219906	0.000934126	-0.000303742	-0.000210491	1.7196e-05	-2.58649e-05	0.000299171	-0.000154614	0.00253361
0.5325	0.000650306	5.27444e-05	0.000885185	-0.000337372	-0.000207788	1.7522e-05	-3.47578e-05	0.000355879	-0.000143609	0.00258335
0.533	0.000663146	-0.000168946	0.000822697	-0.000394722	-0.0002045	1.61119e-05	-4.03128e-05	0.000399337	-0.000116537	0.00262771
0.5335	0.000660126	-0.000431385	0.000750652	-0.000469123	-0.000200263	1.24707e-05	-4.18224e-05	0.00042609	-7.86979e-05	0.00266374
0.534	0.000642323	-0.000715942	0.000673213	-0.00055179	-0.000194649	6.27747e-06	-3.89525e-05	0.000434195	-3.6818e-05	0.00268851
0.5345	0.000611687	-0.00100067	0.000594489	-0.000632997	-0.000187313	-2.5984e-06	-3.16907e-05	0.000423131	1.84863e-06	0.00269991
0.535	0.000571066	-0.00126253	0.000518155	-0.000702736	-0.000177891	-1.40149e-05	-2.03708e-05	0.000394036	3.03096e-05	0.00269631
0.5355	0.000523597	-0.00147927	0.000447346	-0.000752069	-0.000166373	-2.76047e-05	-5.64679e-06	0.000349452	4.27164e-05	0.00267724
0.536	0.000472613	-0.00163212	0.000384471	-0.000773778	-0.000152861	-4.28452e-05	1.15624e-05	0.000293092	3.50403e-05	0.00264317
0.5365	0.000421438	-0.00170701	0.000331313	-0.000763413	-0.000137687	-5.90394e-05	3.01501e-05	0.000229468	5.6084e-06	0.00259593
0.537	0.000373012	-0.00169604	0.00028894	-0.00071944	-0.000121471	-7.53979e-05	4.89142e-05	0.000163444	-4.46254e-05	0.00253829
0.5375	0.000329771	-0.00159858	0.000257715	-0.000643815	-0.000105098	-9.11359e-05	6.66555e-05	9.98821e-05	-0.000112028	0.0024738
0.538	0.000293382	-0.00142084	0.000237486	-0.000541579	-8.96865e-05	-0.000105449	8.22723e-05	4.30887e-05	-0.000190665	0.00240694
0.5385	0.000264816	-0.00117546	0.000227725	-0.000420555	-7.65275e-05	-0.000117723	9.48446e-05	-3.52353e-06	-0.000272845	0.00234234
0.539	0.000244255	-0.000880328	0.000227697	-0.000290828	-6.6999e-05	-0.000127511	0.000103699	-3.76693e-05	-0.000349767	0.00228464
0.5395	0.000231408	-0.000556985	0.000236598	-0.000163283	-6.24607e-05	-0.000134596	0.00010845	-5.82893e-05	-0.000412687	0.00223793
0.54	0.000225386	-0.000228207	0.000253591	-4.89743e-05	-6.4112e-05	-0.000138933	0.000109015	-6.56411e-05	-0.000453626	0.00220548
0.5405	0.000224843	8.34974e-05	0.000277913	4.19185e-05	-7.29708e-05	-0.000140686	0.000105604	-6.11482e-05	-0.000466349	0.00218964
0.541	0.000228344	0.000357785	0.000308842	0.00010093	-8.96211e-05	-0.000140235	9.86853e-05	-4.7172e-05	-0.000447367	0.00219118
0.5415	0.000234299	0.000578775	0.000345634	0.000122536	-0.000114232	-0.000138047	8.89298e-05	-2.67297e-05	-0.000396044	0.00220961
0.542	0.000241364	0.000735476	0.000387653	0.000104149	-0.000146391	-0.000134621	7.71447e-05	-3.06456e-06	-0.000314898	0.00224291
0.5425	0.000248348	0.000822842	0.00043418	4.64881e-05	-0.0001852	-0.000130408	6.41983e-05	2.06547e-05	-0.000209745	0.00228781
0.543	0.000254224	0.000841479	0.000484223	-4.66919e-05	-0.000229347	-0.000125764	5.09673e-05	4.17478e-05	-8.87053e-05	0.0023401
0.5435	0.00025844	0.000797091	0.000536682	-0.000168487	-0.000276839	-0.000120819	3.81803e-05	5.81035e-05	3.81591e-05	0.00239471
0.544	0.000260653	0.000700348	0.000590096	-0.000309854	-0.000325563	-0.000115487	2.65077e-05	6.86713e-05	0.000159815	0.00244652
0.5445	0.000260849	0.000564378	0.000642842	-0.000460731	-0.000373156	-0.000109515	1.64247e-05	7.32713e-05	0.000265654	0.00249029
0.545	0.000259127	0.000403956	0.000692991	-0.000610274	-0.000417251	-0.000102447	8.21812e-06	7.26648e-05	0.000346324	0.00252151
0.5455	0.000255953	0.000234218	0.00073857	-0.000748187	-0.000455573	-9.36992e-05	1.98572e-06	6.8386e-05	0.000394731	0.00253663
0.546	0.000251733	6.84961e-05	0.000777556	-0.000865638	-0.00048619	-8.26435e-05	-2.34617e-06	6.24809e-05	0.000406613	0.00253326
0.5465	0.00024716	-8.15066e-05	0.000808173	-0.000955264	-0.000507624	-6.87107e-05	-4.99149e-06	5.73578e-05	0.000381602	0.00251045
0.547	0.000242832	-0.00020759	0.000828845	-0.00101245	-0.00051905	-5.14939e-05	-6.24307e-06	5.51376e-05	0.000322842	0.00246902
0.5475	0.000239357	-0.000304868	0.000838568	-0.0010349	-0.000520234	-3.08474e-05	-6.51533e-06	5.77246e-05	0.000236847	0.00241105
0.548	0.000237362	-0.000371608	0.000837047	-0.00102306	-0.000511545	-6.96338e-06	-6.15476e-06	6.63399e-05	0.000133163	0.0023403
0.5485	0.000237451	-0.000408663	0.000824584	-0.000979727	-0.000494065	1.95818e-05	-5.49689e-06	8.13843e-05	2.32764e-05	0.00226167
0.549	0.000240286	-0.000418849	0.000802337	-0.000909317	-0.000469325	4.78218e-05	-4.80784e-06	0.000102354	-8.05876e-05	0.00218036
0.5495	0.000246386	-0.00040646	0.000772237	-0.000817661	-0.000439233	7.64584e-05	-4.2618e-06	0.000127884	-0.000166077	0.00210258
0.55	0.000256328	-0.000375729	0.000736874	-0.000711144	-0.00040595	0.000103854	-3.93076e-06	0.000155802	-0.000222583	0.00203415
0.5505	0.000270457	-0.000330499	0.000699273	-0.00059647	-0.000371632	0.000128274	-3.78641e-06	0.000183432	-0.000241648	0.00198072
0.551	0.000288991	-0.000274106	0.000662736	-0.000479999	-0.000338267	0.000148	-3.71279e-06	0.000207804	-0.00021833	0.00194692
0.5515	0.000311889	-0.000208534	0.000630558	-0.00036696	-0.000307516	0.000161493	-3.52747e-06	0.000226165	-0.000151494	0.00193631
0.552	0.000338946	-0.000134529	0.000605764	-0.000262051	-0.000280606	0.000167417	-3.00803e-06	0.000236015	-4.36233e-05	0.00195096
0.5525	0.000369577	-5.26168e-05	0.000590792	-0.000168494	-0.000258186	0.000164991	-1.9206e-06	0.000235636	9.85608e-05	0.0019912
0.553	0.000402717	3.70941e-05	0.000587231	-8.87281e-05	-0.000240365	0.000153974	-4.70892e-08	0.000224259	0.000265442	0.00205586
0.5535	0.000437091	0.000133749	0.000595741	-2.43981e-05	-0.00022682	0.000134732	2.79185e-06	0.00020225	0.000445219	0.00214215
0.554	0.00047104	0.000235612	0.000615889	2.35641e-05	-0.000216732	0.000108331	6.7402e-06	0.00017105	0.000624592	0.00224575
0.5545	0.000502748	0.000339119	0.000646279	5.43096e-05	-0.000209097	7.63335e-05	1.18087e-05	0.000133122	0.000790325	0.00236147
0.555	0.000530194	0.000438798	0.000684349	6.74472e-05	-0.000202793	4.0794e-05	1.80166e-05	9.17846e-05	0.000930245	0.00248322
0.5555	0.000551461	0.000527212	0.000726867	6.24599e-05	-0.000196813	4.08833e-06	2.52993e-05	5.10248e-05	0.00103419	0.0026044
0.556	0.000564842	0.000595497	0.000769882	3.88258e-05	-0.000190335	-3.13649e-05	3.35443e-05	1.49145e-05	0.00109498	0.00271845
0.5565	0.000568996	0.000633934	0.000809393	-3.90569e-06	-0.000183008	-6.31711e-05	4.26068e-05	-1.25538e-05	0.00110885	0.00281931
0.557	0.00056299	0.000632838	0.000841302	-6.6124e-05	-0.00017494	-8.9264e-05	5.23249e-05	-2.78757e-05	0.0010756	0.00290158
0.5575	0.000546643	0.000583666	0.000862199	-0.000147296	-0.000166719	-0.000108038	6.25349e-05	-2.85193e-05	0.000998563	0.00296117
0.558	0.000520592	0.000481031	0.000869247	-0.000246244	-0.000159457	-0.00011859	7.30819e-05	-1.30231e-05	0.000884059	0.00299529
0.5585	0.000486017	0.000322023	0.000860751	-0.000360681	-0.000154627	-0.000120657	8.3801e-05	1.86611e-05	0.000740771	0.00300273
0.559	0.000444868	0.00010893	0.000836118	-0.000486927	-0.000153846	-0.000114735	9.46161e-05	6.51987e-05	0.000579008	0.00298395
0.5595	0.000399546	-0.000151692	0.000795961	-0.000619889	-0.000158756	-0.000102008	0.000105392	0.000123917	0.00040948	0.00294108
0.56	0.000352779	-0.000448385	0.000742227	-0.000753315	-0.000170789	-8.42418e-05	0.000116013	0.000190984	0.000242306	0.00287739
0.5605	0.000307465	-0.000765714	0.000677786	-0.000879833	-0.000190868	-6.36219e-05	0.00012635	0.000261705	8.69115e-05	0.00279785
0.561	0.000266153	-0.00108496	0.000606253	-0.0009914	-0.000219361	-4.25574e-05	0.000136247	0.000330827	-4.94409e-05	0.00270817
0.5615	0.000231128	-0.00138552	0.000531887	-0.00108004	-0.000255845	-2.3461e-05	0.00014551	0.000393013	-0.000161412	0.00261459
0.562	0.000203925	-0.00164695	0.000458919	-0.00113831	-0.00029907	-8.53467e-06	0.000153898	0.000443319	-0.00024598	0.00252365
0.5625	0.00018528	-0.00185088	0.000391445	-0.0011604	-0.000346974	4.24163e-07	0.000161122	0.000477535	-0.000302456	0.00244131
0.563	0.000175044	-0.00198194	0.000333034	-0.00114255	-0.000396795	2.17521e-06	0.000166853	0.000492569	-0.000331799	0.00237311
0.5635	0.000172128	-0.00203047	0.000286276	-0.0010839	-0.000445237	-3.88577e-06	0.000170755	0.000486685	-0.000336543	0.00232347
0.564	0.000174645	-0.00199237	0.000252972	-0.000986319	-0.000488788	-1.76014e-05	0.000172418	0.000459746	-0.000319973	0.00229531
0.5645	0.000180177	-0.0018708	0.000233731	-0.00085492	-0.000523949	-3.82235e-05	0.000171536	0.000413192	-0.000285736	0.00228996
0.565	0.000185876	-0.00167538	0.000228016	-0.000697933	-0.000547582	-6.44012e-05	0.000167834	0.000349888	-0.000237352	0.00230712
0.5655	0.000188947	-0.00142146	0.000234486	-0.000526053	-0.000557244	-9.43422e-05	0.000161134	0.000273995	-0.000178018	0.00234444
0.566	0.000186878	-0.00112918	0.000250944	-0.000351772	-0.000551283	-0.000125958	0.000151386	0.000190628	-0.000110224	0.00239847
0.5665	0.000177797	-0.000821715	0.00027475	-0.000188699	-0.000529251	-0.00015715	0.00013869	0.000105459	-3.57216e-05	0.00246429
0.567	0.000160639	-0.000522923	0.000302964	-4.99742e-05	-0.000491875	-0.000185826	0.000123317	2.42813e-05	4.42051e-05	0.00253574
0.5675	0.000135462	-0.000255498	0.000332919	5.26976e-05	-0.000441073	-0.000210249	0.000105713	-4.7434e-05	0.00012832	0.00260645
0.568	0.000103416	-3.81376e-05	0.000362264	0.000109956	-0.000379838	-0.000229011	8.64848e-05	-0.000104962	0.000215237	0.00266969
0.5685	6.67123e-05	0.000114979	0.000389204	0.000115967	-0.000312035	-0.000241105	6.63758e-05	-0.000144679	0.000302968	0.00271925
0.569	2.84483e-05	0.000196507	0.000412594	6.88686e-05	-0.000242017	-0.000246193	4.62284e-05	-0.000164331	0.000388874	0.00274974
0.5695	-7.63674e-06	0.000206002	0.000432108	-2.87531e-05	-0.000174382	-0.000244245	2.69306e-05	-0.000163215	0.000469166	0.00275735
0.57	-3.75957e-05	0.000149942	0.000448034	-0.000170132	-0.000113592	-0.000235705	9.35692e-06	-0.000142096	0.000539241	0.00273953
0.5705	-5.76223e-05	4.1171e-05	0.000461131	-0.000344576	-6.3503e-05	-0.00022137	-5.69586e-06	-0.000103357	0.000593669	0.00269587
0.571	-6.45058e-05	-0.0001031	0.000472512	-0.000538514	-2.70454e-05	-0.000202148	-1.75703e-05	-5.05235e-05	0.000626519	0.00262772
0.5715	-5.59359e-05	-0.000262608	0.000483419	-0.000736156	-6.09749e-06	-0.000179028	-2.58035e-05	1.18258e-05	0.000632302	0.00253833
0.572	-3.0895e-05	-0.000416565	0.000494736	-0.000921403	-1.21806e-06	-0.00015294	-3.01697e-05	7.86525e-05	0.000606295	0.00243266
0.5725	1.02788e-05	-0.000545604	0.000507069	-0.00107889	-1.17398e-05	-0.000124665	-3.0706e-05	0.00014459	0.000545405	0.00231695
0.573	6.56029e-05	-0.000634074	0.000520434	-0.00119554	-3.57346e-05	-9.4759e-05	-2.77176e-05	0.000204681	0.000448691	0.00219836
0.5735	0.000131781	-0.000671688	0.000534068	-0.00126157	-7.02112e-05	-6.363e-05	-2.17416e-05	0.000254556	0.00031768	0.00208418
0.574	0.000204305	-0.000654375	0.000546537	-0.0012714	-0.000111546	-3.1425e-05	-1.35977e-05	0.000290913	0.000156928	0.00198174
0.5745	0.000277831	-0.000585171	0.000555959	-0.00122435	-0.000155646	1.82355e-06	-4.18702e-06	0.00031161	-2.60755e-05	0.00189757
0.575	0.000346733	-0.000473505	0.000559999	-0.00112447	-0.000198486	3.61325e-05	5.48174e-06	0.000315898	-0.000221466	0.00183701
0.5755	0.000405342	-0.000334586	0.000556225	-0.000980471	-0.000236409	7.14708e-05	1.44008e-05	0.000304415	-0.00041723	0.00180407
0.576	0.000448775	-0.000187512	0.000542468	-0.000804629	-0.000266386	0.000107664	2.16696e-05	0.00027905	-0.000600569	0.00180065
0.5765	0.000473227	-5.3118e-05	0.000517112	-0.000611889	-0.00028639	0.000144318	2.64873e-05	0.000242809	-0.000758598	0.00182718
0.577	0.000476316	4.80249e-05	0.000479329	-0.000418772	-0.000295455	0.000180764	2.83664e-05	0.000199464	-0.000879746	0.00188199
0.5775	0.000457426	9.79667e-05	0.000429382	-0.000241383	-0.000293754	0.000216053	2.70854e-05	0.000153111	-0.000954659	0.0019617
0.578	0.000417666	8.35674e-05	0.000368737	-9.41912e-05	-0.000282405	0.000248979	2.27417e-05	0.000107959	-0.000977325	0.00206162
0.5785	0.000359959	-2.04073e-06	0.000300087	1.11461e-05	-0.000263529	0.000278157	1.57522e-05	6.77517e-05	-0.000945897	0.0021761
0.579	0.000288708	-0.000158511	0.000227247	6.66904e-05	-0.000239776	0.000302123	6.82557e-06	3.56199e-05	-0.000862787	0.00229901
0.5795	0.000209488	-0.000377784	0.000154955	6.94612e-05	-0.000214035	0.000319468	-3.09333e-06	1.36667e-05	-0.000734795	0.00242404
0.58	0.00012839	-0.000645341	8.8338e-05	2.09024e-05	-0.000189247	0.000329001	-1.29013e-05	2.79829e-06	-0.000572715	0.00254555
0.5805	5.17378e-05	-0.000940508	3.2791e-05	-7.29127e-05	-0.0001679	0.00032981	-2.1433e-05	2.78751e-06	-0.000390382	0.00265838
0.581	-1.45581e-05	-0.00123882	-6.68492e-06	-0.000201894	-0.000151943	0.000321418	-2.75656e-05	1.22321e-05	-0.000203352	0.00275877
0.5815	-6.56028e-05	-0.00151419	-2.59054e-05	-0.000353197	-0.000142506	0.000303918	-3.03249e-05	2.87216e-05	-2.77536e-05	0.00284427
0.582	-9.78728e-05	-0.00174163	-2.18964e-05	-0.000512315	-0.00013983	0.000277925	-2.8982e-05	4.92171e-05	0.000121101	0.00291347
0.5825	-0.000109435	-0.00189932	6.6977e-06	-0.000664442	-0.000143281	0.000244584	-2.31115e-05	7.01478e-05	0.000230604	0.00296651
0.583	-0.000100219	-0.00197062	5.95449e-05	-0.000796093	-0.000151474	0.000205491	-1.27342e-05	8.7989e-05	0.000292167	0.00300493
0.5835	-7.19275e-05	-0.00194615	0.000134562	-0.00089616	-0.000162463	0.000162575	1.80445e-06	9.95978e-05	0.000301327	0.00303045
0.584	-2.77576e-05	-0.00182456	0.000227888	-0.000956911	-0.000174006	0.000117942	1.97481e-05	0.000102427	0.00025902	0.00304583
0.5845	2.77193e-05	-0.00161234	0.000334359	-0.000974919	-0.000183878	7.37077e-05	4.00014e-05	9.48818e-05	0.000171434	0.00305377
0.585	8.91385e-05	-0.00132394	0.000447638	-0.000950902	-0.000190075	3.17952e-05	6.12084e-05	7.64977e-05	4.94289e-05	0.00305687
0.5855	0.000150869	-0.000980225	0.000560953	-0.000889887	-0.000191113	-6.12809e-06	8.1857e-05	4.793e-05	-9.23293e-05	0.00305715
0.586	0.000207476	-0.000606491	0.000667506	-0.00080043	-0.000186271	-3.89189e-05	0.000100401	1.09429e-05	-0.000236919	0.00305602
0.5865	0.000254147	-0.000230064	0.00076114	-0.000693728	-0.000175597	-6.59352e-05	0.000115387	-3.17098e-05	-0.000366777	0.00305399
0.587	0.000287169	0.000121686	0.00083664	-0.000582762	-0.000159916	-8.70804e-05	0.000125583	-7.66213e-05	-0.000465284	0.00305062
0.5875	0.000304413	0.000424597	0.000890412	-0.000480197	-0.000140821	-0.000102765	0.000130087	-0.000120042	-0.000518508	0.00304477
0.588	0.0003051	0.000658816	0.000920534	-0.000398168	-0.000120348	-0.000113786	0.000128414	-0.000158271	-0.000516464	0.00303468
0.5885	0.00029	0.000811517	0.000926879	-0.000346121	-0.00010082	-0.000121264	0.000120565	-0.000187935	-0.000454661	0.00301809
0.589	0.000261364	0.000876865	0.000911214	-0.000330576	-8.45365e-05	-0.00012643	0.000106958	-0.000206482	-0.000334032	0.00299284
0.5895	0.000222584	0.00085709	0.000876831	-0.000354118	-7.34694e-05	-0.000130393	8.8543e-05	-0.00021226	-0.000161502	0.00295693
0.59	0.000177755	0.000761595	0.000828158	-0.000415245	-6.90788e-05	-0.00013404	6.66382e-05	-0.000204844	5.08535e-05	0.00290872
0.5905	0.000131408	0.000606089	0.000770451	-0.000508896	-7.20782e-05	-0.000137901	4.28553e-05	-0.000184994	0.000286794	0.00284758
0.591	8.79928e-05	0.000410431	0.000709283	-0.000626482	-8.2273e-05	-0.000141967	1.89745e-05	-0.000154605	0.000527257	0.00277377
0.5915	5.13728e-05	0.000196899	0.000649793	-0.00075723	-9.86416e-05	-0.000145804	-3.19751e-06	-0.000116515	0.000752262	0.00268852
0.592	2.46527e-05	-1.24283e-05	0.000596266	-0.000889118	-0.00011932	-0.000148491	-2.19982e-05	-7.42277e-05	0.000942917	0.00259419
0.5925	9.98569e-06	-0.000197125	0.000552017	-0.00100996	-0.000141932	-0.000148739	-3.59479e-05	-3.15523e-05	0.00108297	0.00249394
0.593	8.02958e-06	-0.000341629	0.000518802	-0.00110883	-0.000163747	-0.00014505	-4.40099e-05	7.79878e-06	0.00116035	0.00239146
0.5935	1.8456e-05	-0.000436039	0.000496795	-0.00117709	-0.000182009	-0.000135936	-4.55881e-05	4.0478e-05	0.00116855	0.00229084
0.594	3.96664e-05	-0.000476395	0.000484733	-0.00120921	-0.000194249	-0.000120033	-4.05947e-05	6.40809e-05	0.00110712	0.00219626
0.5945	6.92793e-05	-0.000465873	0.000480174	-0.00120336	-0.000198594	-9.64805e-05	-2.94766e-05	7.71866e-05	0.000981939	0.00211174
0.595	0.00010428	-0.000413827	0.000479719	-0.00116138	-0.000193892	-6.49433e-05	-1.30886e-05	7.95235e-05	0.000804597	0.00204065
0.5955	0.000141504	-0.000334165	0.000479521	-0.00108882	-0.000180079	-2.58242e-05	7.24044e-06	7.21211e-05	0.000591034	0.00198557
0.596	0.000177714	-0.000244576	0.000475799	-0.000993847	-0.000157992	1.96465e-05	2.99163e-05	5.71233e-05	0.000360347	0.00194806
0.5965	0.000210382	-0.000163966	0.000465371	-0.000887072	-0.000129393	6.9389e-05	5.3188e-05	3.75918e-05	0.000133139	0.0019287
0.597	0.000237335	-0.000110635	0.000445883	-0.000779779	-9.68595e-05	0.000120777	7.52927e-05	1.71937e-05	-7.07426e-05	0.00192703
0.5975	0.000257527	-9.97391e-05	0.00041629	-0.000682975	-6.3391e-05	0.000170554	9.45998e-05	-1.77236e-07	-0.000233881	0.00194154
0.598	0.000270726	-0.000142179	0.000376967	-0.000606531	-3.21758e-05	0.000215285	0.00010974	-1.08081e-05	-0.000342853	0.00196999
0.5985	0.000277775	-0.000242744	0.000329823	-0.000557696	-6.2292e-06	0.00025148	0.000119711	-1.15604e-05	-0.000389578	0.00200975
0.599	0.000279998	-0.000400109	0.00027795	-0.000540735	1.19378e-05	0.000276	0.000123949	-2.61809e-07	-0.000371758	0.00205789
0.5995	0.000279573	-0.000605834	0.000225576	-0.000556179	2.06231e-05	0.000286334	0.000122359	2.42387e-05	-0.000293502	0.00211113
0.6	0.000278955	-0.000846103	0.000177461	-0.000600883	1.90124e-05	0.000280833	0.000115305	6.16648e-05	-0.000164225	0.00216682
0.6005	0.000280775	-0.00110209	0.000138534	-0.000668061	7.48386e-06	0.00025901	0.00010356	0.000110392	2.09559e-06	0.00222264
0.601	0.000287113	-0.00135234	0.000113251	-0.000748561	-1.25603e-05	0.000221505	8.82244e-05	0.000167672	0.00018806	0.00227671
0.6015	0.000299703	-0.00157489	0.000105137	-0.00083109	-3.88594e-05	0.000170186	7.06138e-05	0.000229769	0.00037489	0.0023278
0.602	0.000319527	-0.00174885	0.000116305	-0.000903835	-6.8464e-05	0.000108053	5.21355e-05	0.000292351	0.000544177	0.0023751
0.6025	0.000346779	-0.00185694	0.000147371	-0.000955404	-9.8082e-05	3.89543e-05	3.41618e-05	0.000350803	0.000679799	0.00241826
0.603	0.000380706	-0.00188715	0.00019711	-0.000975961	-0.000124441	-3.25541e-05	1.79113e-05	0.000400804	0.000769138	0.00245742
0.6035	0.000419859	-0.00183414	0.000262512	-0.000958638	-0.000144656	-0.000101675	4.35115e-06	0.000438529	0.000804344	0.0024926
0.604	0.000461967	-0.00169956	0.000339106	-0.000899893	-0.000156556	-0.000163629	-5.87284e-06	0.000461263	0.000783004	0.00252388
0.6045	0.000504204	-0.00149246	0.000421205	-0.000800001	-0.000158941	-0.000214175	-1.24718e-05	0.000467422	0.000708389	0.00255097
0.605	0.000543582	-0.00122847	0.000502512	-0.000663357	-0.000151709	-0.00024987	-1.54883e-05	0.000456811	0.000588447	0.00257302
0.6055	0.000577067	-0.000928527	0.000576574	-0.000498086	-0.00013596	-0.000268374	-1.536e-05	0.000430594	0.000435929	0.00258927
0.606	0.000601802	-0.000617161	0.000637361	-0.00031541	-0.000113855	-0.00026864	-1.27164e-05	0.000391262	0.000265911	0.00259824
0.6065	0.000615515	-0.000320118	0.000679962	-0.000128304	-8.83281e-05	-0.000251022	-8.35171e-06	0.000342274	9.47885e-05	0.00259796
0.607	0.000616437	-6.23892e-05	0.000700813	4.89276e-05	-6.29607e-05	-0.000217151	-3.19496e-06	0.000287824	-6.12243e-05	0.00258653
0.6075	0.000603688	0.000134163	0.000698391	0.000202432	-4.13554e-05	-0.000169937	1.92315e-06	0.000232433	-0.000187992	0.00256222
0.608	0.000577104	0.000252783	0.00067297	0.000319613	-2.69806e-05	-0.000113215	6.26675e-06	0.000180516	-0.000274791	0.00252359
0.6085	0.000537495	0.000283678	0.000626926	0.000390843	-2.26492e-05	-5.14295e-05	9.29163e-06	0.000136068	-0.00031509	0.00246978
0.609	0.000486261	0.000224102	0.000564302	0.000409728	-3.03086e-05	1.06572e-05	1.06914e-05	0.000102284	-0.000307235	0.00240099
0.6095	0.000425402	7.92341e-05	0.000490498	0.000373344	-5.06876e-05	6.85029e-05	1.04338e-05	8.1255e-05	-0.000254333	0.00231844
0.61	0.000357471	-0.000138221	0.000411919	0.000283625	-8.32797e-05	0.000118062	8.65834e-06	7.38827e-05	-0.000164082	0.00222477
0.6105	0.000285196	-0.000409171	0.000335327	0.000146037	-0.000126313	0.000156133	5.7774e-06	7.98449e-05	-4.74935e-05	0.00212363
0.611	0.000211318	-0.00071001	0.00026712	-3.03272e-05	-0.000176987	0.00018058	2.31453e-06	9.76994e-05	8.20637e-05	0.00201995
0.6115	0.000138534	-0.00101428	0.000212914	-0.000233789	-0.000231664	0.000190569	-1.17289e-06	0.000124998	0.000210617	0.00191957
0.612	6.9238e-05	-0.00129472	0.000176951	-0.000451121	-0.000286256	0.000186458	-4.07626e-06	0.000158604	0.000324751	0.00182884
0.6125	5.55475e-06	-0.00152603	0.000161736	-0.000668671	-0.000336579	0.000169781	-5.95476e-06	0.000195052	0.000413152	0.0017545
0.613	-5.09253e-05	-0.00168726	0.000167925	-0.000873539	-0.000378818	0.000143104	-6.50754e-06	0.000230823	0.000467649	0.00170263
0.6135	-9.90336e-05	-0.00176266	0.000194184	-0.00105436	-0.000409869	0.000109714	-5.63306e-06	0.000262679	0.000484004	0.00167868
0.614	-0.000137981	-0.00174371	0.000237354	-0.00120259	-0.000427643	7.32621e-05	-3.44174e-06	0.000287917	0.000462386	0.00168659
0.6145	-0.000167401	-0.00162913	0.000292822	-0.0013129	-0.000431247	3.7388e-05	-2.40881e-07	0.000304657	0.000406786	0.00172848
0.615	-0.000187185	-0.00142571	0.000354942	-0.00138316	-0.000421053	5.4966e-06	3.50659e-06	0.000311821	0.000325165	0.00180453
0.6155	-0.000197494	-0.00114675	0.000417564	-0.00141482	-0.000398644	-1.96458e-05	7.24409e-06	0.000309274	0.000227905	0.00191268
0.616	-0.000198623	-0.000811672	0.000474608	-0.00141232	-0.000366516	-3.60789e-05	1.04217e-05	0.000297665	0.000126907	0.0020484
0.6165	-0.000191106	-0.000443941	0.000520638	-0.00138236	-0.00032804	-4.29649e-05	1.24764e-05	0.00027835	3.43215e-05	0.00220523
0.617	-0.000175455	-6.87535e-05	0.000551258	-0.00133318	-0.000286799	-4.04406e-05	1.30489e-05	0.000253261	-3.91111e-05	0.00237477
0.6175	-0.000152328	0.000288408	0.000563531	-0.00127363	-0.000246349	-2.96079e-05	1.19515e-05	0.000224543	-8.49476e-05	0.00254722
0.618	-0.000122469	0.000604228	0.000556227	-0.00121214	-0.000209982	-1.24407e-05	9.22377e-06	0.0001944	-9.81018e-05	0.00271227
0.6185	-8.66807e-05	0.000859541	0.000529891	-0.00115602	-0.000180097	8.46522e-06	5.13791e-06	0.000164936	-7.71602e-05	0.00285959
0.619	-4.59281e-05	0.00104042	0.000486648	-0.0011104	-0.000158216	3.01703e-05	1.75602e-07	0.000137908	-2.47843e-05	0.00297961
0.6195	-1.36624e-06	0.00113947	0.000429974	-0.00107818	-0.00014485	4.96944e-05	-5.02414e-06	0.000114606	5.26484e-05	0.00306396
0.62	4.57259e-05	0.00115623	0.000364346	-0.00105951	-0.000139413	6.43145e-05	-9.73998e-06	9.59005e-05	0.000145955	0.00310648
0.6205	9.38929e-05	0.00109699	0.000294853	-0.00105207	-0.000140349	7.18281e-05	-1.3258e-05	8.21213e-05	0.000243627	0.00310337
0.621	0.000141258	0.000973372	0.000226563	-0.00105166	-0.000145494	7.07572e-05	-1.49663e-05	7.30928e-05	0.000333615	0.00305379
0.6215	0.000186057	0.000802927	0.000164245	-0.00105202	-0.000152292	6.04747e-05	-1.44675e-05	6.84388e-05	0.000404467	0.00295974
0.622	0.000226385	0.000604864	0.000111753	-0.00104663	-0.000158173	4.12427e-05	-1.15503e-05	6.7469e-05	0.000446305	0.00282622
0.6225	0.000260455	0.000400834	7.19452e-05	-0.00102855	-0.000160902	1.4161e-05	-6.37573e-06	6.94272e-05	0.000452176	0.00266088
0.623	0.000286572	0.000211522	4.6361e-05	-0.000992042	-0.000158866	-1.89652e-05	6.01656e-07	7.35873e-05	0.000418842	0.00247338
0.6235	0.000303294	5.53961e-05	3.51195e-05	-0.000932909	-0.000151373	-5.58244e-05	8.6408e-06	7.92544e-05	0.000346773	0.00227494
0.624	0.00030966	-5.27903e-05	3.71712e-05	-0.000848938	-0.000138753	-9.38419e-05	1.67761e-05	8.5932e-05	0.000240644	0.0020774
0.6245	0.000305255	-0.000103393	5.03598e-05	-0.000740509	-0.000122211	-0.000130421	2.39099e-05	9.33067e-05	0.000108596	0.00189267
0.625	0.00029009	-9.24132e-05	7.17206e-05	-0.00061065	-0.000103893	-0.000163257	2.89465e-05	0.000101202	-3.85388e-05	0.00173164
0.6255	0.000264884	-2.17702e-05	9.79575e-05	-0.000464657	-8.66265e-05	-0.000190542	3.08263e-05	0.00010947	-0.000188098	0.00160369
0.626	0.000230855	0.000101117	0.000125736	-0.000309786	-7.34802e-05	-0.000210976	2.87898e-05	0.000117962	-0.000327222	0.00151607
0.6265	0.000189776	0.000264034	0.000151963	-0.000154474	-6.74802e-05	-0.000224073	2.23813e-05	0.000126536	-0.000443763	0.00147322
0.627	0.000143859	0.000451108	0.000174227	-7.91635e-06	-7.12297e-05	-0.000230086	1.15227e-05	0.000134826	-0.000527795	0.0014767
0.6275	9.54998e-05	0.000644254	0.000190919	0.000121205	-8.6435e-05	-0.000229865	-3.35244e-06	0.000142375	-0.000572012	0.0015254
0.628	4.73461e-05	0.000824879	0.000201277	0.00022529	-0.000113846	-0.000224867	-2.14515e-05	0.000148567	-0.000573264	0.00161488
0.6285	1.88233e-06	0.000975129	0.000205447	0.000298375	-0.000152973	-0.000216879	-4.15888e-05	0.000152595	-0.000532244	0.00173866
0.629	-3.86331e-05	0.00107988	0.00020432	0.000336938	-0.000201902	-0.000207801	-6.23017e-05	0.000153721	-0.000454234	0.00188775
0.6295	-7.23504e-05	0.00112735	0.000199396	0.0003401	-0.000257694	-0.000199502	-8.19807e-05	0.00015112	-0.000347474	0.00205241
0.63	-9.79424e-05	0.00111054	0.00019246	0.000309505	-0.000316343	-0.000193471	-9.90194e-05	0.000144262	-0.000223107	0.00222193
0.6305	-0.000114714	0.00102709	0.000185322	0.000249558	-0.00037322	-0.000190739	-0.000111971	0.000132835	-9.39814e-05	0.00238576
0.631	-0.000122506	0.000880474	0.000179545	0.000166521	-0.000423573	-0.000191738	-0.000119695	0.000117007	2.66738e-05	0.00253452
0.6315	-0.000121857	0.000678768	0.00017621	6.80952e-05	-0.00046275	-0.000196251	-0.000121477	9.74045e-05	0.00012647	0.0026599
0.632	-0.00011387	0.000434105	0.000175818	-3.71527e-05	-0.000486849	-0.000203438	-0.000117108	7.51506e-05	0.000194917	0.00275564
0.6325	-9.99394e-05	0.000161859	0.000178186	-0.000140613	-0.000493084	-0.000211931	-0.00010692	5.18325e-05	0.00022452	0.0028174
0.633	-8.17063e-05	-0.000120387	0.000182498	-0.000234366	-0.000479966	-0.000219989	-9.17615e-05	2.93788e-05	0.000211475	0.0028435
0.6335	-6.07986e-05	-0.000394201	0.000187486	-0.000311705	-0.00044756	-0.000225688	-7.29253e-05	1.0006e-05	0.000155914	0.00283442
0.634	-3.87506e-05	-0.000642224	0.000191457	-0.000367926	-0.000397468	-0.000227147	-5.20257e-05	-4.09886e-06	6.19515e-05	0.00279293
0.6345	-1.68272e-05	-0.000848625	0.000192826	-0.000400257	-0.000332814	-0.000222745	-3.08437e-05	-1.09784e-05	-6.28786e-05	0.00272357
0.635	4.12579e-06	-0.00100074	0.000190237	-0.000408088	-0.000257842	-0.000211307	-1.11503e-05	-9.09355e-06	-0.000208295	0.002632
0.6355	2.3812e-05	-0.0010893	0.000182819	-0.000392928	-0.000177645	-0.000192262	5.47105e-06	2.52001e-06	-0.000362204	0.00252486
0.636	4.24326e-05	-0.00110954	0.0001704	-0.000357995	-9.76809e-05	-0.000165726	1.77863e-05	2.39967e-05	-0.000511968	0.0024093
[truncated: 76,728 more rows]
