# Supplementary material for: Foreshock-induced slip transients set mainshock nucleation timing
Source: Nature. 2026 May 6;653(8115):752–7. doi: 10.1038/s41586-026-10497-5 (PMC13190238; doi:10.1038/s41586-026-10497-5)
Supplement: Supplementary file 13 — Source Data Extended Data Fig. 8 [file 41586_2026_10497_MOESM13_ESM.xlsx]

## Sheet: Fig S8a
dtc*cs/lb	lc/lb	V0*mup/(b*sig*cs)	df0/b
10.9019	0.289873	1e-09	1.5
11.5235	0.304762	1e-09	1
12.231	0.321813	1e-09	0.5
13.0428	0.341514	1e-09	0
13.9826	0.36451	1e-09	-0.5
15.0816	0.391666	1e-09	-1
16.3815	0.424168	1e-09	-1.5
41.5438	0.419146	1e-09	1.5
43.6022	0.44073	1e-09	1
46.0114	0.465517	1e-09	0.5
48.8551	0.494175	1e-09	0
52.2525	0.527626	1e-09	-0.5
52.5304	0.594703	1e-09	-1.5
55.1078	0.56453	1e-09	-1
90.5467	0.479804	1e-09	1.5
94.6237	0.504607	1e-09	1
99.5359	0.533013	1e-09	0.5
102.032	0.673984	1e-09	-1.5
105.526	0.56585	1e-09	0
112.947	0.604263	1e-09	-0.5
117.501	0.645613	1e-09	-1
186.247	0.529149	1e-09	1.5
187.618	0.738233	1e-09	-1.5
193.811	0.556532	1e-09	1
203.308	0.58791	1e-09	0.5
215.353	0.62421	1e-09	0
230.861	0.666613	1e-09	-0.5
237.162	0.711623	1e-09	-1
338.514	0.794767	1e-09	-1.5
375.79	0.572651	1e-09	1.5
389.397	0.60233	1e-09	1
407.389	0.636335	1e-09	0.5
431.26	0.675665	1e-09	0
463.319	0.721618	1e-09	-0.5
470.234	0.769783	1e-09	-1
606.276	0.846317	1e-09	-1.5
752.731	0.612441	1e-09	1.5
776.605	0.644222	1e-09	1
810.325	0.680626	1e-09	0.5
857.416	0.722734	1e-09	0
923.519	0.771927	1e-09	-0.5
926.427	0.822975	1e-09	-1
1083.11	0.894368	1e-09	-1.5
1503.85	0.649594	1e-09	1.5
1544.6	0.683309	1e-09	1
1607.29	0.721968	1e-09	0.5
1700.07	0.766656	1e-09	0
1821.71	0.872627	1e-09	-1
1836.44	0.818895	1e-09	-0.5
1934.61	0.939733	1e-09	-1.5
3002.84	0.684713	1e-09	1.5
3069.86	0.720286	1e-09	1
3185.49	0.761072	1e-09	0.5
3368.32	0.808226	1e-09	0
3459.43	0.983012	1e-09	-1.5
3582.53	0.919594	1e-09	-1
3650.16	0.863347	1e-09	-0.5
5998.61	0.718268	1e-09	1.5
6102.76	0.755612	1e-09	1
6198.26	1.02456	1e-09	-1.5
6314.14	0.798408	1e-09	0.5
6674.71	0.847921	1e-09	0
7053.42	0.964444	1e-09	-1
7258.67	0.905792	1e-09	-0.5
11135	1.06467	1e-09	-1.5
11.1834	0.251648	1e-06	1.5
11994.7	0.750524	1e-09	1.5
12.1257	0.270016	1e-06	1
12141	0.789556	1e-09	1
12523.2	0.834316	1e-09	0.5
13235.2	0.886087	1e-09	0
13.2787	0.292647	1e-06	0.5
13912.4	1.00756	1e-09	-1
14449	0.946603	1e-09	-0.5
14.7203	0.321167	1e-06	0
16.5704	0.358132	1e-06	-0.5
19.0231	0.407779	1e-06	-1
20070.8	1.10355	1e-09	-1.5
22.4119	0.477644	1e-06	-1.5
24015.4	0.781687	1e-09	1.5
24179.1	0.822372	1e-09	1
24860.4	0.869016	1e-09	0.5
26268.5	0.92298	1e-09	0
27506.5	1.04924	1e-09	-1
28801.4	0.986053	1e-09	-0.5
31.6985	0.364554	1e-06	1.5
33.9919	0.391406	1e-06	1
36327.8	1.14137	1e-09	-1.5
36.8574	0.424475	1e-06	0.5
40.5311	0.466182	1e-06	0
45.3993	0.520366	1e-06	-0.5
47.9119	0.578605	1e-06	-1
48.1212	0.644437	1e-06	-1.5
48157.9	0.811928	1e-09	1.5
48214.5	0.854218	1e-09	1
49405.7	0.902694	1e-09	0.5
52196.3	0.958774	1e-09	0
54.3861	0.417643	1e-06	1.5
54545.4	1.08968	1e-09	-1
57506.7	1.02434	1e-09	-0.5
57.9163	0.448483	1e-06	1
62.4485	0.48648	1e-06	0.5
66092.3	1.17825	1e-09	-1.5
68.4299	0.534468	1e-06	0
70.4317	0.721224	1e-06	-1.5
76.6087	0.596794	1e-06	-0.5
76.9387	0.658482	1e-06	-1
87.4215	0.460909	1e-06	1.5
92.4837	0.494963	1e-06	1
96284.2	0.885215	1e-09	1
96744.6	0.841372	1e-09	1.5
97.7887	0.783206	1e-06	-1.5
98310.9	0.935472	1e-09	0.5
99.2244	0.537017	1e-06	0.5
103856	0.993629	1e-09	0
108.428	0.590132	1e-06	0
108560	1.12904	1e-09	-1
11.0952	0.231094	1e-05	1.5
115052	1.06161	1e-09	-0.5
116.487	0.723398	1e-06	-1
121027	1.21432	1e-09	-1.5
121.487	0.659108	1e-06	-0.5
12.2025	0.250638	1e-05	1
132.714	0.837559	1e-06	-1.5
13.6222	0.275877	1e-05	0.5
136.773	0.499032	1e-06	1.5
143.762	0.535993	1e-06	1
153.502	0.581633	1e-06	0.5
15.5063	0.30965	1e-05	0
167.351	0.639245	1e-06	0
172.136	0.780617	1e-06	-1
178.031	0.887	1e-06	-1.5
18.1216	0.357017	1e-05	-0.5
187.844	0.714115	1e-06	-0.5
192602	0.915473	1e-09	1
194750	0.870115	1e-09	1.5
195911	0.967476	1e-09	0.5
206964	1.02765	1e-09	0
211.153	0.533924	1e-06	1.5
217053	1.16747	1e-09	-1
21.9789	0.427895	1e-05	-1
220.497	0.57353	1e-06	1
223491	1.24964	1e-09	-1.5
230729	1.098	1e-09	-0.5
234.322	0.622445	1e-06	0.5
237.377	0.932969	1e-06	-1.5
251.39	0.8329	1e-06	-1
254.96	0.684197	1e-06	0
28.1811	0.544597	1e-05	-1.5
28.2654	0.335156	1e-05	1.5
286.929	0.764485	1e-06	-0.5
30.6735	0.363807	1e-05	1
315.612	0.976337	1e-06	-1.5
323.705	0.566499	1e-06	1.5
335.785	0.608595	1e-06	1
33.8264	0.400832	1e-05	0.5
355.151	0.660551	1e-06	0.5
365.007	0.881691	1e-06	-1
38.1212	0.450526	1e-05	0
385.765	0.726196	1e-06	0
386007	0.945079	1e-09	1
391047	0.99879	1e-09	0.5
392954	0.898228	1e-09	1.5
413167	1.06095	1e-09	0
417349	1.2843	1e-09	-1.5
419.321	1.01763	1e-06	-1.5
435.59	0.811555	1e-06	-0.5
436490	1.20507	1e-09	-1
44.2599	0.52028	1e-05	-0.5
44.8502	0.384168	1e-05	1.5
464029	1.13361	1e-09	-0.5
47.1907	0.597013	1e-05	-1
48.2719	0.417111	1e-05	1
494.435	0.597335	1e-06	1.5
49.8032	0.705156	1e-05	-1.5
509.395	0.641773	1e-06	1
528.632	0.927847	1e-06	-1
52.8673	0.459737	1e-05	0.5
536.21	0.69663	1e-06	0.5
557.554	1.05722	1e-06	-1.5
581.532	0.765961	1e-06	0
59.2843	0.516926	1e-05	0
65.0922	0.778153	1e-05	-1.5
659.307	0.856131	1e-06	-0.5
66.6423	0.424088	1e-05	1.5
68.3051	0.675788	1e-05	-1
68.7641	0.597407	1e-05	-0.5
71.1818	0.460588	1e-05	1
742.891	1.09539	1e-06	-1.5
753.883	0.626788	1e-06	1.5
765.207	0.971887	1e-06	-1
771.258	0.673464	1e-06	1
77.4709	0.50777	1e-05	0.5
775286	0.974098	1e-09	1
781980	1.02949	1e-09	0.5
791646	1.31835	1e-09	-1.5
794991	0.925785	1e-09	1.5
807.931	0.73111	1e-06	0.5
81.389	0.836813	1e-05	-1.5
826461	1.09358	1e-09	0
86.5374	0.571128	1e-05	0
875.002	0.80396	1e-06	0
884403	1.24194	1e-09	-1
93.5316	0.73975	1e-05	-1
936394	1.16852	1e-09	-0.5
96.2021	0.459325	1e-05	1.5
993.063	1.13236	1e-06	-1.5
996.767	0.898732	1e-06	-0.5
99.7045	0.888025	1e-05	-1.5
100.418	0.660325	1e-05	-0.5
101.976	0.498913	1e-05	1
10.723	0.202794	0.0001	1.5
110.327	0.55016	1e-05	0.5
1108.61	1.01423	1e-06	-1
1148.76	0.655115	1e-06	1.5
1166.76	0.703948	1e-06	1
12.0236	0.22293	0.0001	1
120.779	0.934518	1e-05	-1.5
1216.19	0.764269	1e-06	0.5
122.831	0.619004	1e-05	0
124.959	0.796046	1e-05	-1
1315.5	0.840519	1e-06	0
1333.51	1.16829	1e-06	-1.5
136.752	0.491569	1e-05	1.5
13.8215	0.250984	0.0001	0.5
142.768	0.715965	1e-05	-0.5
143.857	0.533999	1e-05	1
145.354	0.977612	1e-05	-1.5
1506.88	0.939714	1e-06	-0.5
1.53714e+06	1.35186	1e-09	-1.5
154.727	0.588979	1e-05	0.5
1.56091e+06	1.00259	1e-09	1
1.5669e+06	1.05962	1e-09	0.5
1609.23	1.05515	1e-06	-1
1.61325e+06	0.952846	1e-09	1.5
16.4723	0.292686	0.0001	0
164.789	0.847462	1e-05	-1
1.65684e+06	1.12562	1e-09	0
171.752	0.662828	1e-05	0
174.299	1.01818	1e-05	-1.5
1750.68	0.682503	1e-06	1.5
1764.83	0.733419	1e-06	1
1801.53	1.2033	1e-06	-1.5
1.81012e+06	1.27812	1e-09	-1
1830.23	0.796324	1e-06	0.5
1.89729e+06	1.2028	1e-09	-0.5
192.674	0.521675	1e-05	1.5
1977.41	0.875855	1e-06	0
200.162	0.766936	1e-05	-0.5
201.123	0.566786	1e-05	1
20.7708	0.360963	0.0001	-0.5
208.667	1.05673	1e-05	-1.5
215.056	0.625264	1e-05	0.5
215.744	0.895395	1e-05	-1
2279.61	0.979352	1e-06	-0.5
2342.66	1.09485	1e-06	-1
238.078	0.703805	1e-05	0
24.3887	0.294662	0.0001	1.5
2453.63	1.23751	1e-06	-1.5
249.788	1.09364	1e-05	-1.5
2669.55	0.709073	1e-06	1.5
2670.27	0.762029	1e-06	1
26.895	0.324353	0.0001	1
270.038	0.550173	1e-05	1.5
2754.63	0.827447	1e-06	0.5
278.455	0.814585	1e-05	-0.5
279.659	0.597832	1e-05	1
281.364	0.940717	1e-05	-1
28.9156	0.492273	0.0001	-1
297.266	0.659599	1e-05	0.5
2973.03	0.910178	1e-06	0
299.377	1.12917	1e-05	-1.5
30.429	0.365759	0.0001	0.5
3.1037e+06	1.38486	1e-09	-1.5
3.14652e+06	1.08926	1e-09	0.5
3.15107e+06	1.0306	1e-09	1
328.279	0.742623	1e-05	0
3.28506e+06	0.979456	1e-09	1.5
3.32941e+06	1.15713	1e-09	0
3379.22	1.27098	1e-06	-1.5
3423.59	1.1335	1e-06	-1
3452.68	1.01784	1e-06	-0.5
35.7737	0.427585	0.0001	0
35.7854	0.33795	0.0001	1.5
359.72	1.16354	1e-05	-1.5
366.322	0.983965	1e-05	-1
3.75765e+06	1.31371	1e-09	-1
377.288	0.577391	1e-05	1.5
385.686	0.859743	1e-05	-0.5
3.86287e+06	1.2365	1e-09	-0.5
387.571	0.627493	1e-05	1
39.0731	0.372212	0.0001	1
4042.61	0.789894	1e-06	1
4074.47	0.73495	1e-06	1.5
409.503	0.692426	1e-05	0.5
4147.4	0.857759	1e-06	0.5
433.944	1.19689	1e-05	-1.5
43.8175	0.420039	0.0001	0.5
4471.9	0.943599	1e-06	0
44.7228	0.529354	0.0001	-0.5
451.182	0.779737	1e-05	0
4730.03	1.3038	1e-06	-1.5
476.87	1.02553	1e-05	-1
49.2464	0.373307	0.0001	1.5
49.8601	0.656342	0.0001	-1
49.8779	0.845187	0.0001	-1.5
5028.54	1.17122	1e-06	-1
51.1541	0.491474	0.0001	0
5237.54	1.05533	1e-06	-0.5
526.215	0.603587	1e-05	1.5
526.519	1.22936	1e-05	-1.5
53.2661	0.41123	0.0001	1
532.966	0.902925	1e-05	-0.5
536.052	0.656026	1e-05	1
562.91	0.724015	1e-05	0.5
59.2511	0.464292	0.0001	0.5
6124.95	0.817089	1e-06	1
618.841	0.815434	1e-05	0
621.469	1.06568	1e-05	-1
6226.02	0.760223	1e-06	1.5
6247.35	0.887361	1e-06	0.5
6.33229e+06	1.11843	1e-09	0.5
63.7459	0.731998	0.0001	-1
6.37961e+06	1.05818	1e-09	1
63.8044	0.609277	0.0001	-0.5
64.0284	0.970342	0.0001	-1.5
644.225	1.26104	1e-05	-1.5
65.7605	0.404471	0.0001	1.5
6.70596e+06	1.18815	1e-09	0
6.71555e+06	1.00564	1e-09	1.5
6729.93	0.976242	1e-06	0
6796.46	1.33604	1e-06	-1.5
6.80878e+06	1.41739	1e-09	-1.5
68.7717	0.543658	0.0001	0
70.4856	0.445703	0.0001	1
71.5202	1.02525	0.0001	-1.5
733.294	0.628912	1e-05	1.5
735.704	0.944498	1e-05	-0.5
740.566	0.683621	1e-05	1
7434.53	1.20814	1e-06	-1
772.751	0.754564	1e-05	0.5
77.7973	0.503432	0.0001	0.5
77.8865	0.793084	0.0001	-1
78.1599	1.06847	0.0001	-1.5
7.90929e+06	1.26968	1e-09	-0.5
7959.62	1.09196	1e-06	-0.5
7.96853e+06	1.34874	1e-09	-1
798.335	1.29202	1e-05	-1.5
811.723	1.10462	1e-05	-1
84.5308	1.10578	0.0001	-1.5
847.727	0.849984	1e-05	0
85.7453	0.674691	0.0001	-0.5
86.3305	0.433028	0.0001	1.5
89.8197	0.589803	0.0001	0
90.8598	1.13922	0.0001	-1.5
91.6912	0.477276	0.0001	1
9287.85	0.843711	1e-06	1
93.1381	0.84667	0.0001	-1
9415.1	0.916333	1e-06	0.5
9526.48	0.784946	1e-06	1.5
97.3033	1.16997	0.0001	-1.5
100.425	0.53929	0.0001	0.5
1010.98	1.32237	1e-05	-1.5
10132.8	1.0082	1e-06	0
1015.31	0.984722	1e-05	-0.5
1021.59	0.653495	1e-05	1.5
1022.49	0.71042	1e-05	1
10301.2	1.36774	1e-06	-1.5
103.979	1.19867	0.0001	-1.5
1059.92	0.784224	1e-05	0.5
1063.81	1.14252	1e-05	-1
110.009	0.895501	0.0001	-1
11088.7	1.24431	1e-06	-1
111.011	1.22577	0.0001	-1.5
112.099	0.732644	0.0001	-0.5
112.127	0.45968	0.0001	1.5
115.373	0.632135	0.0001	0
1160.29	0.883523	1e-05	0
117.994	0.506796	0.0001	1
118.542	1.25151	0.0001	-1.5
12120.7	1.12781	1e-06	-0.5
126.795	1.27617	0.0001	-1.5
1.27665e+07	1.14718	1e-09	0.5
128.235	0.572817	0.0001	0.5
128.945	0.940952	0.0001	-1
1.29537e+07	1.08536	1e-09	1
1348.28	1.35214	1e-05	-1.5
1.35302e+07	1.21873	1e-09	0
136.159	1.29986	0.0001	-1.5
1.37875e+07	1.03145	1e-09	1.5
1400.79	1.17952	1e-05	-1
1401.56	1.0238	1e-05	-0.5
14096.2	0.869822	1e-06	1
1411.37	0.736504	1e-05	1
14194.1	0.944744	1e-06	0.5
1423.4	0.677436	1e-05	1.5
144.294	0.785815	0.0001	-0.5
144.615	0.484945	0.0001	1.5
1452.95	0.813117	1e-05	0.5
14597.8	0.809191	1e-06	1.5
146.626	0.671729	0.0001	0
147.728	1.32275	0.0001	-1.5
150.411	0.983837	0.0001	-1
150.749	0.534763	0.0001	1
15260	1.03954	1e-06	0
1587.09	0.916211	1e-05	0
162.546	0.604581	0.0001	0.5
1.62953e+07	1.30239	1e-09	-0.5
16745.1	1.27983	1e-06	-1
174.948	1.0247	0.0001	-1
1.75248e+07	1.38326	1e-09	-1
183.971	0.835622	0.0001	-0.5
18495.2	1.16297	1e-06	-0.5
185.001	0.70926	0.0001	0
185.627	0.50908	0.0001	1.5
1856.61	1.2157	1e-05	-1
191.627	0.561492	0.0001	1
1935.83	1.06188	1e-05	-0.5
1947.97	0.761994	1e-05	1
1984.01	0.700828	1e-05	1.5
1990.72	0.841341	1e-05	0.5
203.2	1.06393	0.0001	-1
204.966	0.634962	0.0001	0.5
21400	0.972652	1e-06	0.5
21409.5	0.89545	1e-06	1
2169.44	0.948148	1e-05	0
22402.1	0.833001	1e-06	1.5
22975.8	1.07032	1e-06	0
232.212	0.745178	0.0001	0
233.109	0.882884	0.0001	-0.5
235.972	1.10178	0.0001	-1
237.488	0.532322	0.0001	1.5
242.712	0.587206	0.0001	1
2483.8	1.25116	1e-05	-1
257.462	0.66421	0.0001	0.5
2.57524e+07	1.17554	1e-09	0.5
25776.4	1.31476	1e-06	-1
2.63646e+07	1.11217	1e-09	1
2675.57	1.0991	1e-05	-0.5
2688.45	0.786935	1e-05	1
2725.95	0.868973	1e-05	0.5
2.72944e+07	1.24888	1e-09	0
274.301	1.13845	0.0001	-1
2766.83	0.723705	1e-05	1.5
28275.3	1.19752	1e-06	-0.5
2.84316e+07	1.05691	1e-09	1.5
290.332	0.779767	0.0001	0
294.143	0.928129	0.0001	-0.5
2962.85	0.979418	1e-05	0
303.137	0.554778	0.0001	1.5
306.599	0.612099	0.0001	1
319.577	1.17412	0.0001	-1
322.438	0.692514	0.0001	0.5
32247	1.00009	1e-06	0.5
32531.2	0.920668	1e-06	1
3370.81	1.28598	1e-05	-1
3.37685e+07	1.33466	1e-09	-0.5
34427.3	0.856409	1e-06	1.5
34554.1	1.10059	1e-06	0
361.863	0.813258	0.0001	0
3700.13	1.13554	1e-05	-0.5
370.088	0.971741	0.0001	-0.5
3709.82	0.811405	1e-05	1
3729.51	0.89608	1e-05	0.5
373.763	1.2089	0.0001	-1
3860.61	0.746144	1e-05	1.5
386.301	0.576588	0.0001	1.5
386.503	0.636256	0.0001	1
402.819	0.720008	0.0001	0.5
4040.93	1.01009	1e-05	0
41124.8	1.34914	1e-06	-1
4.19796e+07	1.41731	1e-09	-1
43286.3	1.2315	1e-06	-0.5
439.861	1.2429	0.0001	-1
449.792	0.845792	0.0001	0
464.661	1.01398	0.0001	-0.5
4694.16	1.32021	1e-05	-1
48516.9	1.02711	1e-06	0.5
486.41	0.659804	0.0001	1
491.693	0.597838	0.0001	1.5
49421.2	0.945488	1e-06	1
502.14	0.746796	0.0001	0.5
5095.58	0.922696	1e-05	0.5
5116.95	0.835428	1e-05	1
5118.44	1.1713	1e-05	-0.5
5.17994e+07	1.20354	1e-09	0.5
51829.7	1.13041	1e-06	0
523.108	1.2762	0.0001	-1
52966.7	0.879464	1e-06	1.5
5389.08	0.768186	1e-05	1.5
5.47751e+07	1.27866	1e-09	0
5499.49	1.04022	1e-05	0
557.658	0.877518	0.0001	0
582.442	1.05505	0.0001	-0.5
611.216	0.682818	0.0001	1
624.629	0.772983	0.0001	0.5
625.253	0.618596	0.0001	1.5
635.566	1.30887	0.0001	-1
66286.2	1.26497	1e-06	-0.5
689.572	0.908532	0.0001	0
6946.85	0.948885	1e-05	0.5
7.01674e+07	1.36651	1e-09	-0.5
7051	0.859068	1e-05	1
7062.74	1.3539	1e-05	-1
7078.4	1.20644	1e-05	-0.5
72755.5	1.05375	1e-06	0.5
729.034	1.09512	0.0001	-0.5
7459.5	1.06987	1e-05	0
74980.6	0.969965	1e-06	1
7523.72	0.789867	1e-05	1.5
766.885	0.705334	0.0001	1
77342.6	1.1598	1e-06	0
775.259	0.798624	0.0001	0.5
794.429	0.638918	0.0001	1.5
81526	0.902189	1e-06	1.5
850.196	0.938915	0.0001	0
9438.25	0.974682	1e-05	0.5
959.762	0.823783	0.0001	0.5
960.591	0.727426	0.0001	1
9698.26	0.882344	1e-05	1
9778.44	1.24102	1e-05	-0.5
10066.7	1.09907	1e-05	0
1008.49	0.658849	0.0001	1.5
101364	1.29797	1e-06	-0.5
1044.64	0.968735	0.0001	0
10499.5	0.811216	1e-05	1.5
108428	1.08004	1e-06	0.5
113373	0.994102	1e-06	1
114361	1.1888	1e-06	0
1184.53	0.848508	0.0001	0.5
1200.78	0.749136	0.0001	1
125365	0.924602	1e-06	1.5
12755.5	1.00011	1e-05	0.5
1278.26	0.998049	0.0001	0
1278.84	0.678428	0.0001	1.5
13296.5	0.905288	1e-05	1
13483.5	1.12787	1e-05	0
13484.1	1.27509	1e-05	-0.5
1456.36	0.87284	0.0001	0.5
14631.3	0.832256	1e-05	1.5
1497.13	0.770496	0.0001	1
154543	1.33053	1e-06	-0.5
1556.23	1.0269	0.0001	0
159829	1.10599	1e-06	0.5
1619.22	0.697689	0.0001	1.5
166549	1.21745	1e-06	0
170216	1.01795	1e-06	1
17101.7	1.02521	1e-05	0.5
1781.94	0.896809	0.0001	0.5
17867.6	1.15629	1e-05	0
18131.9	0.927934	1e-05	1
18569.2	1.30869	1e-05	-0.5
1860.16	0.791538	0.0001	1
1882.98	1.05534	0.0001	0
192064	0.946736	1e-06	1.5
20325.7	0.853017	1e-05	1.5
2045.7	0.71666	0.0001	1.5
2166.98	0.920457	0.0001	0.5
2261.48	1.0834	0.0001	0
22661.7	1.05	1e-05	0.5
2300.47	0.812286	0.0001	1
231287	1.13165	1e-06	0.5
23334.5	1.18437	1e-05	0
235937	1.36269	1e-06	-0.5
236948	1.24576	1e-06	0
24510.5	0.950302	1e-05	1
252122	1.04151	1e-06	1
25714.6	1.34185	1e-05	-0.5
2576.16	0.735366	0.0001	1.5
2614.91	0.943792	0.0001	0.5
2692.41	1.1111	0.0001	0
28067.6	0.87352	1e-05	1.5
2827.15	0.832765	0.0001	1
291578	0.968611	1e-06	1.5
29531.8	1.0745	1e-05	0.5
29907.3	1.21213	1e-05	0
3125.21	0.966851	0.0001	0.5
3173.52	1.13847	0.0001	0
3228.67	0.753828	0.0001	1.5
324996	1.15701	1e-06	0.5
326246	1.27376	1e-06	0
32679.1	0.972403	1e-05	1
3445.07	0.852993	0.0001	1
364380	1.0648	1e-06	1
3691.5	0.989654	0.0001	0.5
3699.49	1.16555	0.0001	0
37478.6	1.23959	1e-05	0
37617.4	1.09874	1e-05	0.5
38341.5	0.893784	1e-05	1.5
4018	0.772061	0.0001	1.5
4151.02	0.872991	0.0001	1
4262.49	1.19234	0.0001	0
42659.9	0.994262	1e-05	1
4300.06	1.01221	0.0001	0.5
431394	1.30147	1e-06	0
434046	0.990243	1e-06	1.5
437295	1.18212	1e-06	0.5
45821.1	1.26676	1e-05	0
46527.5	1.12273	1e-05	0.5
4853.99	1.21887	0.0001	0
4928.76	0.892772	0.0001	1
4929.15	1.03454	0.0001	0.5
4949.15	0.790078	0.0001	1.5
504911	1.08786	1e-06	1
51402.6	0.913825	1e-05	1.5
53993.2	1.0159	1e-05	1
5744.43	0.912352	0.0001	1
6006.83	0.807902	0.0001	1.5
621137	1.01165	1e-06	1.5
66792.1	0.933656	1e-05	1.5
7141.94	0.825546	0.0001	1.5

## Sheet: Fig S8b
dtc*cs/lb	lc/lb	V0*mup/(b*sig*cs)	C*da/L
15.0816	0.391666	1e-09	9.39233
55.1078	0.56453	1e-09	9.02684
117.501	0.645613	1e-09	8.66136
237.162	0.711623	1e-09	8.29587
470.234	0.769783	1e-09	7.93039
926.427	0.822975	1e-09	7.56491
1821.71	0.872627	1e-09	7.19942
3582.53	0.919594	1e-09	6.83394
7053.42	0.964444	1e-09	6.46846
13912.4	1.00756	1e-09	6.10297
19.0231	0.407779	1e-06	5.49323
27506.5	1.04924	1e-09	5.73749
47.9119	0.578605	1e-06	5.30418
54545.4	1.08968	1e-09	5.37201
76.9387	0.658482	1e-06	5.11514
108560	1.12904	1e-09	5.00652
116.487	0.723398	1e-06	4.9261
172.136	0.780617	1e-06	4.73705
217053	1.16747	1e-09	4.64104
21.9789	0.427895	1e-05	4.19647
251.39	0.8329	1e-06	4.54801
365.007	0.881691	1e-06	4.35896
436490	1.20507	1e-09	4.27556
47.1907	0.597013	1e-05	4.06969
528.632	0.927847	1e-06	4.16992
68.3051	0.675788	1e-05	3.94292
765.207	0.971887	1e-06	3.98087
884403	1.24194	1e-09	3.91007
93.5316	0.73975	1e-05	3.81615
1108.61	1.01423	1e-06	3.79183
124.959	0.796046	1e-05	3.68938
1609.23	1.05515	1e-06	3.60278
164.789	0.847462	1e-05	3.56261
1.81012e+06	1.27812	1e-09	3.54459
215.744	0.895395	1e-05	3.43583
2342.66	1.09485	1e-06	3.41374
281.364	0.940717	1e-05	3.30906
28.9156	0.492273	0.0001	2.91065
3423.59	1.1335	1e-06	3.2247
366.322	0.983965	1e-05	3.18229
3.75765e+06	1.31371	1e-09	3.17911
476.87	1.02553	1e-05	3.05552
49.8601	0.656342	0.0001	2.85009
5028.54	1.17122	1e-06	3.03565
621.469	1.06568	1e-05	2.92875
63.7459	0.731998	0.0001	2.78953
7434.53	1.20814	1e-06	2.84661
77.8865	0.793084	0.0001	2.72896
7.96853e+06	1.34874	1e-09	2.81362
811.723	1.10462	1e-05	2.80197
93.1381	0.84667	0.0001	2.6684
1063.81	1.14252	1e-05	2.6752
110.009	0.895501	0.0001	2.60784
11088.7	1.24431	1e-06	2.65756
128.945	0.940952	0.0001	2.54727
1400.79	1.17952	1e-05	2.54843
150.411	0.983837	0.0001	2.48671
16745.1	1.27983	1e-06	2.46852
174.948	1.0247	0.0001	2.42615
1.75248e+07	1.38326	1e-09	2.44814
1856.61	1.2157	1e-05	2.42166
203.2	1.06393	0.0001	2.36558
235.972	1.10178	0.0001	2.30502
2483.8	1.25116	1e-05	2.29489
25776.4	1.31476	1e-06	2.27947
274.301	1.13845	0.0001	2.24446
319.577	1.17412	0.0001	2.18389
3370.81	1.28598	1e-05	2.16811
373.763	1.2089	0.0001	2.12333
41124.8	1.34914	1e-06	2.09043
4.19796e+07	1.41731	1e-09	2.08265
439.861	1.2429	0.0001	2.06277
4694.16	1.32021	1e-05	2.04134
523.108	1.2762	0.0001	2.0022
635.566	1.30887	0.0001	1.94164
7062.74	1.3539	1e-05	1.91457
