# Supplementary material for: Foreshock-induced slip transients set mainshock nucleation timing
Source: Nature. 2026 May 6;653(8115):752–7. doi: 10.1038/s41586-026-10497-5 (PMC13190238; doi:10.1038/s41586-026-10497-5)
Supplement: Supplementary file 14 — Source Data Extended Data Fig. 9 [file 41586_2026_10497_MOESM14_ESM.xlsx]

## Sheet: Fig. S9a
Veffmin/V0	dtc * V0/L	df0/b	Veffmin/V0 (trend)	dtc * V0 /L (gray)	dtc * V0 /L (green)	dtc * V0 /L (pink)
379.566	0.0182001	-1.5	0.1	0.453874	0.453941	19.0013
460.984	0.0147728	-1.5	0.113573	0.453863	0.453941	17.7867
543.405	0.0136159	-1.5	0.128989	0.453851	0.453941	16.591
603.445	0.0126795	-1.5	0.146497	0.453836	0.453941	15.427
660.704	0.0118542	-1.5	0.166382	0.453817	0.453941	14.3043
714.625	0.0111011	-1.5	0.188965	0.453795	0.453941	13.2296
767.681	0.0103979	-1.5	0.214614	0.453767	0.453941	12.2075
819.915	0.00973033	-1.5	0.243744	0.453733	0.453941	11.2407
871.963	0.00908598	-1.5	0.276829	0.453692	0.453941	10.3307
925.783	0.00845308	-1.5	0.314404	0.453641	0.453941	9.47758
978.891	0.00781599	-1.5	0.357079	0.453579	0.453941	8.68085
1033.27	0.00715202	-1.5	0.405546	0.453502	0.453941	7.93919
1088.89	0.00640284	-1.5	0.460592	0.453407	0.453941	7.25082
1146.54	0.00498779	-1.5	0.52311	0.453291	0.453941	6.61359
55.8984	0.0836674	-1	0.594113	0.453146	0.453941	6.0251
108.211	0.0635566	-1	0.674754	0.452968	0.453941	5.48282
144.537	0.0523108	-1	0.766341	0.452746	0.453941	4.9841
181.656	0.0439861	-1	0.870359	0.452472	0.453941	4.52627
222.485	0.0373763	-1	0.988496	0.452131	0.453941	4.10669
268.264	0.0319577	-1	1.12267	0.451708	0.453941	3.72274
320.176	0.0274301	-1	1.27505	0.451182	0.453941	3.37192
379.086	0.0235972	-1	1.44812	0.450527		3.05177
446.602	0.02032	-1	1.64468	0.449713		2.75999
523.136	0.0174948	-1	1.86791	0.448701		2.49436
611.116	0.0150411	-1	2.12145	0.447443		2.2528
711.348	0.0128945	-1	2.4094	0.44588		2.03336
824.973	0.0110009	-1	2.73644	0.443943		1.83418
956.102	0.00931381	-1	3.10787	0.441545		1.65358
1104.71	0.00778865	-1	3.52971	0.438586		1.48994
1272.56	0.00637459	-1	4.00881	0.434948		1.3418
1466.08	0.00498601	-1	4.55294	0.430496		1.20779
1684.32	0.00289156	-1	5.17092	0.425083		1.08664
22.4143	0.276593	-0.5	5.87279	0.418547		0.977203
30.6615	0.220126	-0.5	6.66992	0.410728		0.878402
40.4082	0.176577	-0.5	7.57525	0.401473		0.789259
52.6285	0.141782	-0.5	8.60346	0.390657		0.708876
68.2476	0.113744	-0.5	9.77124	0.378199		0.636434
88.3078	0.0911264	-0.5	11.0975	0.36408		0.571183
114.129	0.0729034	-0.5	12.6038	0.348363		0.512438
147.07	0.0582442	-0.5	14.3146	0.331198		0.459576
189.337	0.0464661	-0.5	16.2576	0.31282		0.41203
243.853	0.0370088	-0.5	18.4642	0.293535		0.369285
312.964	0.0294143	-0.5	20.9705	0.273695		0.330871
401.175	0.0233109	-0.5	23.8169	0.253668		0.296365
513.547	0.0183971	-0.5	27.0496	0.233805		0.265381
655.767	0.0144294	-0.5	30.7211	0.214422		0.23757
836.848	0.0112099	-0.5	34.891	0.195777		0.212616
1065.02	0.00857453	-0.5	39.6269	0.178065		0.190233
1353.76	0.00638044	-0.5	45.0056	0.161421		0.170163
1718.58	0.00447228	-0.5	51.1143	0.145923		0.152174
2174.24	0.00207708	-0.5	58.0523	0.131603		0.136054
0.468741	0.485399	0	65.9319	0.118455		0.121613
2.17295	0.426249	0	74.881	0.106447		0.108681
5.32971	0.369949	0	85.0449	0.0955266		0.0971029
10.0732	0.317352	0	96.5883	0.08563		0.08674
16.5048	0.269241	0	109.699	0.0766869		0.0774671
24.707	0.226148	0	124.588	0.0686242		0.0691717
34.7504	0.188298	0	141.499	0.061369		0.0617527
46.6965	0.155623	0	160.705	0.0548504		0.055119
60.6002	0.127826	0	182.518	0.049001		0.0491889
76.7618	0.104464	0	207.292	0.0437577		0.043889
96.9629	0.0850196	0	235.429	0.0390616		0.0391533
122.791	0.0689572	0	267.384	0.0348587		0.0349226
155.918	0.0557658	0	303.677	0.0310995		0.031144
197.971	0.0449792	0	344.896	0.0277387		0.0277698
250.842	0.0361863	0	391.71	0.0247356		0.0247572
318.809	0.0290332	0	444.878	0.022053		0.0220681
405.065	0.0232212	0	505.263	0.0196577		0.0196681
512.757	0.0185001	0	573.844	0.0175193		0.0175266
651.272	0.0146626	0	651.734	0.015611		0.015616
824.696	0.0115373	0	740.196	0.0139083		0.0139118
1041.94	0.00898197	0	840.665	0.0123894		0.0123919
1318.93	0.00687717	0	954.772	0.0110349		0.0110365
1665.08	0.00511541	0	1084.37	0.00982701		0.00982818
2098.14	0.00357737	0	1231.55	0.00875019		0.00875101
2644.63	0.00164723	0	1398.71	0.00779036		0.00779092
0.969771	0.492915	0.5	1588.57	0.00693494		0.00693533
3.65214	0.430006	0.5	1804.19	0.0061727		0.00617297
7.93259	0.36915	0.5	2049.07	0.00549359		0.00549377
13.7539	0.312521	0.5	2327.2	0.00488862		0.00488875
21.0774	0.261491	0.5	2643.08	0.00434979		0.00434988
29.874	0.216698	0.5	3001.84	0.00386992		0.00386998
40.1203	0.178194	0.5	3409.29	0.00344261		0.00344266
51.797	0.145636	0.5	3872.04	0.00306217		0.0030622
65.8865	0.118453	0.5	4397.6	0.00272349		0.00272351
83.8783	0.0959762	0.5	4994.51	0.00242202		0.00242204
107.23	0.0775259	0.5	5672.43	0.00215372		0.00215373
136.753	0.0624629	0.5	6442.36	0.00191494		0.00191495
174.772	0.050214	0.5	7316.81	0.00170248		0.00170249
222.721	0.0402819	0.5	8309.94	0.00151345		0.00151346
284.546	0.0322438	0.5	9437.88	0.00134529		0.00134529
363.244	0.0257462	0.5	10718.9	0.0011957		0.0011957
462.02	0.0204966	0.5	12173.8	0.00106266		0.00106266
589.361	0.0162546	0.5	13826.2	0.000944334		0.000944335
749.567	0.0128235	0.5	15702.9	0.000839115		0.000839115
951.644	0.0100425	0.5	17834.3	0.000745557		0.000745558
1208.79	0.00777973	0.5	20255	0.000662377		0.000662377
1534.77	0.00592511	0.5	23004.3	0.00058843		0.00058843
1943.94	0.00438175	0.5	26126.8	0.000522697		0.000522698
2457.59	0.0030429	0.5	29673	0.000464272		0.000464272
3104.18	0.00138215	0.5	33700.6	0.000412346		0.000412346
0.554186	0.574443	1	38274.9	0.0003662		0.0003662
2.48294	0.492876	1	43470.1	0.000325194		0.000325194
5.96978	0.415102	1	49370.5	0.00028876		0.00028876
11.1244	0.344507	1	56071.7	0.000256389		0.000256389
18.0282	0.282715	1	63682.5	0.000227631		0.000227631
26.7466	0.230047	1	72326.3	0.000202085		0.000202085
37.3349	0.186016	1	82143.4	0.000179394		0.000179394
49.841	0.149713	1	93293	0.00015924		0.00015924
64.6952	0.120078	1	105956	0.000141341		0.000141341
83.8074	0.0960591	1	120338	0.000125446		0.000125446
108.429	0.0766885	1	136672	0.000111332		0.000111332
139.89	0.0611216	1	155223	9.87992e-05		9.87992e-05
181.002	0.048641	1	176291	8.7672e-05		8.7672e-05
233.643	0.0386503	1	200220	7.77933e-05		7.77933e-05
300.952	0.0306599	1	227397	6.90237e-05		6.90237e-05
387.507	0.0242712	1	258262	6.1239e-05		6.1239e-05
499.515	0.0191627	1	293317	5.43292e-05		5.43292e-05
641.416	0.0150749	1	333129	4.81964e-05		4.81964e-05
821.523	0.0117994	1	378346	4.27534e-05		4.27534e-05
1050.29	0.00916912	1	429700	3.7923e-05		3.7923e-05
1344.3	0.00704856	1	488025	3.36366e-05		3.36366e-05
1717.36	0.00532661	1	554266	2.98331e-05		2.98331e-05
2190.98	0.00390731	1	629499	2.64582e-05		2.64582e-05
2792.21	0.0026895	1	714943	2.3464e-05		2.3464e-05
3548.53	0.00120236	1	811984	2.08075e-05		2.08075e-05
0.20022	0.714194	1.5	922198	1.84508e-05		1.84508e-05
1.2118	0.600683	1.5	1.04737e+06	1.63603e-05		1.63603e-05
3.47397	0.494915	1.5	1.18953e+06	1.45059e-05		1.45059e-05
7.3342	0.4018	1.5	1.35099e+06	1.28611e-05		1.28611e-05
13.0941	0.322867	1.5	1.53437e+06	1.14022e-05		1.14022e-05
21.0256	0.257616	1.5	1.74263e+06	1.01083e-05		1.01083e-05
31.3792	0.20457	1.5	1.97917e+06	8.96089e-06		8.96089e-06
44.389	0.161922	1.5	2.24781e+06	7.94333e-06		7.94333e-06
60.2758	0.127884	1.5	2.55291e+06	7.041e-06		7.041e-06
79.484	0.100849	1.5	2.89942e+06	6.24089e-06		6.24089e-06
104.601	0.0794429	1.5	3.29297e+06	5.53146e-06		5.53146e-06
137.265	0.0625253	1.5	3.73994e+06	4.90246e-06		4.90246e-06
179.802	0.0491693	1.5	4.24757e+06	4.3448e-06		4.3448e-06
234.857	0.0386301	1.5	4.82411e+06	3.85042e-06		3.85042e-06
306.342	0.0303137	1.5	5.4789e+06	3.41214e-06		3.41214e-06
399.08	0.0237488	1.5	6.22257e+06	3.02363e-06		3.02363e-06
519.138	0.0185627	1.5	7.06718e+06	2.67925e-06		2.67925e-06
673.091	0.0144615	1.5	8.02643e+06	2.37399e-06		2.37399e-06
871.468	0.0112127	1.5	9.11589e+06	2.10343e-06		2.10343e-06
1128.64	0.00863305	1.5	1.03532e+07	1.86363e-06		1.86363e-06
1459.21	0.00657605	1.5	1.17585e+07	1.65111e-06		1.65111e-06
1881.02	0.00492464	1.5	1.33545e+07	1.46277e-06		1.46277e-06
2422.46	0.00357854	1.5	1.51672e+07	1.29586e-06		1.29586e-06
3110.72	0.00243887	1.5	1.72259e+07	1.14795e-06		1.14795e-06
3990.05	0.0010723	1.5	1.9564e+07	1.01689e-06		1.01689e-06
567.443	0.0134828	-1.5	2.22195e+07	9.00758e-07		9.00758e-07
875.374	0.0101098	-1.5	2.52354e+07	7.97861e-07		7.97861e-07
1189.02	0.00798335	-1.5	2.86607e+07	7.06693e-07		7.06693e-07
1543.55	0.00644225	-1.5	3.25509e+07	6.2592e-07		6.2592e-07
1956.66	0.00526519	-1.5	3.69691e+07	5.5436e-07		5.5436e-07
2447.23	0.00433944	-1.5	4.19871e+07	4.90965e-07		4.90965e-07
3021.64	0.0035972	-1.5	4.76861e+07	4.34805e-07		4.34805e-07
3702.39	0.00299377	-1.5	5.41587e+07	3.85055e-07		3.85055e-07
4502.82	0.00249788	-1.5	6.15099e+07	3.40987e-07		3.40987e-07
5439.82	0.00208667	-1.5	6.98588e+07	3.01952e-07		3.01952e-07
6556.51	0.00174299	-1.5	7.9341e+07	2.67377e-07		2.67377e-07
7866.42	0.00145354	-1.5	9.01102e+07	2.36754e-07		2.36754e-07
9404.54	0.00120779	-1.5	1.02341e+08	2.09631e-07		2.09631e-07
11200.1	0.000997045	-1.5	1.16232e+08	1.8561e-07		1.8561e-07
13300	0.00081389	-1.5	1.32009e+08	1.64336e-07		1.64336e-07
15795.6	0.000650922	-1.5	1.49927e+08	1.45496e-07		1.45496e-07
18676.4	0.000498032	-1.5	1.70277e+08	1.28812e-07		1.28812e-07
22067.7	0.000281811	-1.5	1.93389e+08	1.14038e-07		1.14038e-07
89.28	0.0706274	-1	2.19639e+08	1.00955e-07		1.00955e-07
168.286	0.0469416	-1	2.49451e+08	8.93709e-08		8.93709e-08
255.901	0.0337081	-1	2.8331e+08	7.91135e-08		7.91135e-08
368.889	0.024838	-1	3.21764e+08	7.00313e-08		7.00313e-08
517.695	0.0185661	-1	3.65438e+08	6.199e-08		6.199e-08
714.658	0.0140079	-1	4.1504e+08	5.48705e-08		5.48705e-08
973.937	0.0106381	-1	4.71375e+08	4.85674e-08		4.85674e-08
1317.12	0.00811723	-1	5.35357e+08	4.29871e-08		4.29871e-08
1761.98	0.00621469	-1	6.08022e+08	3.80469e-08		3.80469e-08
2353.26	0.0047687	-1	6.90551e+08	3.36736e-08		3.36736e-08
3120.3	0.00366322	-1	7.84282e+08	2.98022e-08		2.98022e-08
4121.12	0.00281364	-1	8.90735e+08	2.63751e-08		2.63751e-08
5434.37	0.00215744	-1	1.01164e+09	2.33416e-08		2.33416e-08
7128.37	0.00164789	-1	1.14895e+09	2.06564e-08		2.06564e-08
9333.41	0.00124959	-1	1.3049e+09	1.82796e-08		1.82796e-08
12197.8	0.000935316	-1	1.48202e+09	1.6176e-08		1.6176e-08
15862	0.000683051	-1	1.68318e+09	1.4314e-08		1.4314e-08
20639	0.000471907	-1	1.91164e+09	1.26661e-08		1.26661e-08
26751.1	0.000219789	-1	2.17112e+09	1.12076e-08		1.12076e-08
24.9093	0.257146	-0.5	2.46581e+09	9.9168e-09		9.9168e-09
38.0318	0.185692	-0.5	2.8005e+09	8.77446e-09		8.77446e-09
56.0267	0.134841	-0.5	3.18063e+09	7.76353e-09		7.76353e-09
81.7913	0.0977844	-0.5	3.61234e+09	6.86891e-09		6.86891e-09
119.029	0.070784	-0.5	4.10266e+09	6.07723e-09		6.07723e-09
172.464	0.0511844	-0.5	4.65953e+09	5.37668e-09		5.37668e-09
249.35	0.0370013	-0.5	5.29198e+09	4.75677e-09		4.75677e-09
359.032	0.0267557	-0.5	6.01028e+09	4.20824e-09		4.20824e-09
515.52	0.0193583	-0.5	6.82607e+09	3.72288e-09		3.72288e-09
737.657	0.0140156	-0.5	7.7526e+09	3.29343e-09		3.29343e-09
1051.29	0.0101531	-0.5	8.80488e+09	2.91345e-09		2.91345e-09
1492.31	0.00735704	-0.5	10000000000	2.57725e-09		2.57725e-09
2117.17	0.00532966	-0.5
2989.01	0.00385686	-0.5
4210.69	0.00278455	-0.5
5921.62	0.00200162	-0.5
8281.09	0.00142768	-0.5
11611.1	0.00100418	-0.5
16195	0.000687641	-0.5
22552.2	0.000442599	-0.5
31336.5	0.000181216	-0.5
8.74671	0.458211	0
16.0696	0.374786	0
22.9367	0.299073	0
30.5632	0.233345	0
41.5921	0.178676	0
57.5725	0.134835	0
80.6772	0.100667	0
113.484	0.074595	0
160.492	0.0549949	0
227.77	0.0404093	0
322.456	0.0296285	0
455.774	0.0216944	0
645.534	0.0158709	0
910.932	0.0116029	0
1282.68	0.00847727	0
1802.13	0.00618841	0
2531.35	0.00451182	0
3549.24	0.00328279	0
4963.23	0.00238078	0
6922.6	0.00171752	0
9644.94	0.00122831	0
13437.5	0.000865374	0
18681.5	0.000592843	0
25900.9	0.000381212	0
35805.3	0.000155063	0
3.46023	0.465275	0.5
10.239	0.376174	0.5
19.3136	0.295318	0.5
30.2977	0.226617	0.5
43.2739	0.171017	0.5
60.7024	0.127555	0.5
86.3157	0.0943825	0.5
122.67	0.0694685	0.5
175	0.0509558	0.5
248.719	0.0372951	0.5
353.201	0.0272595	0.5
502.05	0.0199072	0.5
711.02	0.0145295	0.5
1005.06	0.0105992	0.5
1417.13	0.00772751	0.5
1998.52	0.0056291	0.5
2810.26	0.00409503	0.5
3944.58	0.00297266	0.5
5520.64	0.00215056	0.5
7711.05	0.00154727	0.5
10753.7	0.00110327	0.5
14997.7	0.000774709	0.5
20879.9	0.000528673	0.5
29013.4	0.000338264	0.5
40183.3	0.000136222	0.5
1.18445	0.539932	1
5.32662	0.426599	1
12.835	0.326791	1
23.9546	0.245105	1
38.8676	0.181319	1
57.7208	0.132965	1
83.3886	0.0969826	1
120.354	0.07051	1
173.748	0.0511695	1
250.211	0.0370982	1
359.684	0.0268845	1
514.298	0.0194797	1
734.483	0.0141137	1
1043.9	0.0102249	1
1484.78	0.00740566	1
2104.21	0.00536052	1
2977.32	0.00387571	1
4199.6	0.00279659	1
5915.03	0.00201123	1
8322.09	0.00143857	1
11685.7	0.00101976	1
16397.1	0.000711818	1
22958.1	0.000482719	1
32019.1	0.000306735	1
44609.9	0.000122025	1
0.483244	0.667921	1.5
2.93294	0.514026	1.5
8.42187	0.383415	1.5
17.8008	0.280676	1.5
31.8092	0.203257	1.5
51.1146	0.146313	1.5
76.529	0.104995	1.5
112.271	0.0752372	1.5
164.651	0.0538908	1.5
240.228	0.0386061	1.5
348.425	0.0276683	1.5
504.417	0.0198401	1.5
728.687	0.014234	1.5
1049	0.0102159	1.5
1506.73	0.00733294	1.5
2152.97	0.00526215	1.5
3072.48	0.00377288	1.5
4368.98	0.00270038	1.5
6198.19	0.00192674	1.5
8797.36	0.00136752	1.5
12441.3	0.000962021	1.5
17587	0.000666423	1.5
24777.3	0.000448502	1.5
34838.2	0.000282654	1.5
48886.1	0.000110952	1.5
853.803	0.0103012	-1.5
1455.36	0.00679646	-1.5
2239.69	0.00473003	-1.5
3293.51	0.00337922	-1.5
4724.8	0.00245363	-1.5
6650.51	0.00180153	-1.5
9269.63	0.00133351	-1.5
12774	0.000993063	-1.5
17444.4	0.000742891	-1.5
23745.6	0.000557554	-1.5
32069.1	0.000419321	-1.5
43211.6	0.000315612	-1.5
57892.2	0.000237377	-1.5
77468.6	0.000178031	-1.5
103012	0.000132714	-1.5
137010	9.77887e-05	-1.5
181342	7.04317e-05	-1.5
239787	4.81212e-05	-1.5
315870	2.24119e-05	-1.5
199.855	0.0411248	-1
353.632	0.0257764	-1
584.406	0.0167451	-1
933.529	0.0110887	-1
1459.62	0.00743453	-1
2250.96	0.00502854	-1
3427.89	0.00342359	-1
5180.35	0.00234266	-1
7769.58	0.00160923	-1
11596.9	0.00110861	-1
17241.2	0.000765207	-1
25476.1	0.000528632	-1
37507.4	0.000365007	-1
55167.5	0.00025139	-1
80825.6	0.000172136	-1
117902	0.000116487	-1
171707	7.69387e-05	-1
249726	4.79119e-05	-1
361350	1.90231e-05	-1
28.0363	0.235937	-0.5
47.6271	0.154543	-0.5
78.4504	0.101364	-0.5
128.51	0.0662862	-0.5
208.753	0.0432863	-0.5
338.125	0.0282753	-0.5
544.222	0.0184952	-0.5
869.443	0.0121207	-0.5
1382.24	0.00795962	-0.5
2187.57	0.00523754	-0.5
3431.55	0.00345268	-0.5
5392.23	0.00227961	-0.5
8407.24	0.00150688	-0.5
13072.9	0.000996767	-0.5
20270	0.000659307	-0.5
31303.4	0.00043559	-0.5
48288.3	0.000286929	-0.5
74115.8	0.000187844	-0.5
113968	0.000121487	-0.5
174336	7.66087e-05	-0.5
266186	4.53993e-05	-0.5
405165	1.65704e-05	-0.5
11.0907	0.431394	0
20.4076	0.326246	0
30.0398	0.236948	0
45.103	0.166549	0
69.5875	0.114361	0
108.998	0.0773426	0
171.998	0.0518297	0
271.745	0.0345541	0
429.282	0.0229758	0
677.043	0.01526	0
1062.56	0.0101328	0
1664.22	0.00672993	0
2597.32	0.0044719	0
4041.89	0.00297303	0
6280.12	0.00197741	0
9729.56	0.0013155	0
15028.4	0.000875002	0
23145.2	0.000581532	0
35551.1	0.000385765	0
54474.4	0.00025496	0
83440.9	0.000167351	0
127702	0.000108428	0
194816	6.84299e-05	0
296351	4.05311e-05	0
449143	1.47203e-05	0
5.26532	0.437295	0.5
15.5905	0.324996	0.5
29.4194	0.231287	0.5
47.013	0.159829	0.5
73.4443	0.108428	0.5
116.462	0.0727555	0.5
184.583	0.0485169	0.5
293.262	0.032247	0.5
464.215	0.0214	0.5
732.39	0.0141941	0.5
1151.99	0.0094151	0.5
1804.86	0.00624735	0.5
2817.97	0.0041474	0.5
4388.09	0.00275463	0.5
6815.33	0.00183023	0.5
10556.4	0.00121619	0.5
16308.5	0.000807931	0.5
25136.3	0.00053621	0.5
38646.8	0.000355151	0.5
59272.3	0.000234322	0.5
90908	0.000153502	0.5
139180	9.92244e-05	0.5
212580	6.24485e-05	0.5
323829	3.68574e-05	0.5
491602	1.32787e-05	0.5
2.07944	0.504911	1
9.39088	0.36438	1
22.6838	0.252122	1
42.4098	0.170216	1
69.8967	0.113373	1
112.813	0.0749806	1
181.232	0.0494212	1
290.087	0.0325312	1
464.205	0.0214095	1
737.963	0.0140962	1
1168.42	0.00928785	1
1842	0.00612495	1
2899.86	0.00404261	1
4536.33	0.00267027	1
7084.57	0.00176483	1
11033.5	0.00116676	1
17137.5	0.000771258	1
26522.3	0.000509395	1
40982.2	0.000335785	1
63153.7	0.000220497	1
97214.8	0.000143762	1
149440	9.24837e-05	1
229231	5.79163e-05	1
350741	3.39919e-05	1
534823	1.21257e-05	1
0.928687	0.621137	1.5
5.67592	0.434046	1.5
16.3649	0.291578	1.5
34.6899	0.192064	1.5
62.1286	0.125365	1.5
102.43	0.081526	1.5
168.103	0.0529667	1.5
273.204	0.0344273	1.5
442.359	0.0224021	1.5
712.03	0.0145978	1.5
1140.44	0.00952648	1.5
1816.58	0.00622602	1.5
2881.84	0.00407447	1.5
4543.41	0.00266955	1.5
7144.77	0.00175068	1.5
11216.3	0.00114876	1.5
17517.2	0.000753883	1.5
27347.5	0.000494435	1.5
42518.7	0.000323705	1.5
66109.2	0.000211153	1.5
102506	0.000136773	1.5
158685	8.74215e-05	1.5
245086	5.43861e-05	1.5
377093	3.16985e-05	1.5
578179	1.11834e-05	1.5
1452.36	0.00680878	-1.5
3633.83	0.0031037	-1.5
7946.94	0.00153714	-1.5
16423.4	0.000791646	-1.5
32754.1	0.000417349	-1.5
63932.1	0.000223491	-1.5
122835	0.000121027	-1.5
232720	6.60923e-05	-1.5
436761	3.63278e-05	-1.5
813821	2.00708e-05	-1.5
1.50886e+06	1.1135e-05	-1.5
2.78283e+06	6.19826e-06	-1.5
5.10692e+06	3.45943e-06	-1.5
9.33589e+06	1.93461e-06	-1.5
1.69899e+07	1.08311e-06	-1.5
3.08914e+07	6.06276e-07	-1.5
5.60261e+07	3.38514e-07	-1.5
1.01339e+08	1.87618e-07	-1.5
1.82595e+08	1.02032e-07	-1.5
3.27787e+08	5.25304e-08	-1.5
5.85601e+08	1.63815e-08	-1.5
194.449	0.0419796	-1
554.465	0.0175248	-1
1351.12	0.00796853	-1
3096.05	0.00375765	-1
6866.6	0.00181012	-1
14862	0.000884403	-1
31624.6	0.00043649	-1
66676	0.000217053	-1
139082	0.00010856	-1
287631	5.45454e-05	-1
588447	2.75065e-05	-1
1.20447e+06	1.39124e-05	-1
2.44419e+06	7.05342e-06	-1
4.94052e+06	3.58253e-06	-1
9.95239e+06	1.82171e-06	-1
1.99884e+07	9.26427e-07	-1
4.00737e+07	4.70234e-07	-1
8.01608e+07	2.37162e-07	-1
1.60049e+08	1.17501e-07	-1
3.18395e+08	5.51078e-08	-1
6.28618e+08	1.50816e-08	-1
120.178	0.0701674	-0.5
277.036	0.0337685	-0.5
626.646	0.0162953	-0.5
1395.27	0.00790929	-0.5
3055.43	0.00386287	-0.5
6591.3	0.00189729	-0.5
14070.7	0.000936394	-0.5
29753.8	0.000464029	-0.5
62525.4	0.000230729	-0.5
130586	0.000115052	-0.5
270979	5.75067e-05	-0.5
560265	2.88014e-05	-0.5
1.15167e+06	1.4449e-05	-0.5
2.36383e+06	7.25867e-06	-0.5
4.82498e+06	3.65016e-06	-0.5
9.84897e+06	1.83644e-06	-0.5
1.99922e+07	9.23519e-07	-0.5
4.06557e+07	4.63319e-07	-0.5
8.226e+07	2.30861e-07	-0.5
1.66513e+08	1.12947e-07	-0.5
3.35136e+08	5.22525e-08	-0.5
6.70784e+08	1.39826e-08	-0.5
161.488	0.0547751	0
354.44	0.0272944	0
775.406	0.0135302	0
1675.39	0.00670596	0
3590.68	0.00332941	0
7641.84	0.00165684	0
16133.2	0.000826461	0
33822.1	0.000413167	0
70477.1	0.000206964	0
145141	0.000103856	0
300735	5.21963e-05	0
616963	2.62685e-05	0
1.2618e+06	1.32352e-05	0
2.57341e+06	6.67471e-06	0
5.23747e+06	3.36832e-06	0
1.06423e+07	1.70007e-06	0
2.15551e+07	8.57416e-07	0
4.36515e+07	4.3126e-07	0
8.81119e+07	2.15353e-07	0
1.77724e+08	1.05526e-07	0
3.56953e+08	4.88551e-08	0
7.1246e+08	1.30428e-08	0
171.606	0.0517994	0.5
378.574	0.0257524	0.5
826.49	0.0127665	0.5
1792.67	0.00633229	0.5
3834.37	0.00314652	0.5
8099.66	0.0015669	0.5
17027.4	0.00078198	0.5
35619.3	0.000391047	0.5
74152.2	0.000195911	0.5
153445	9.83109e-05	0.5
316313	4.94057e-05	0.5
649810	2.48604e-05	0.5
1.33078e+06	1.25232e-05	0.5
2.71772e+06	6.31414e-06	0.5
5.5361e+06	3.18549e-06	0.5
1.12513e+07	1.60729e-06	0.5
2.28188e+07	8.10325e-07	0.5
4.62116e+07	4.07389e-07	0.5
9.34667e+07	2.03308e-07	0.5
1.88309e+08	9.95359e-08	0.5
3.78737e+08	4.60114e-08	0.5
7.55367e+08	1.2231e-08	0.5
369.797	0.0263646	1
816.025	0.0129537	1
1765.88	0.00637961	1
3797.93	0.00315107	1
8113.22	0.00156091	1
17224.4	0.000775286	1
36191.4	0.000386007	1
75507	0.000192602	1
156646	9.62842e-05	1
324172	4.82145e-05	1
668242	2.41791e-05	1
1.37265e+06	1.2141e-05	1
2.81047e+06	6.10276e-06	1
5.73868e+06	3.06986e-06	1
1.16904e+07	1.5446e-06	1
2.37794e+07	7.76605e-07	1
4.82738e+07	3.89397e-07	1
9.77985e+07	1.93811e-07	1
1.97693e+08	9.46237e-08	1
3.98375e+08	4.36022e-08	1
7.97043e+08	1.15235e-08	1
339.5	0.0284316	1.5
757.936	0.0137875	1.5
1671.38	0.00671555	1.5
3635.93	0.00328506	1.5
7835.05	0.00161325	1.5
16695.1	0.000794991	1.5
35358.4	0.000392954	1.5
74334.3	0.00019475	1.5
155646	9.67446e-05	1.5
324299	4.81579e-05	1.5
672197	2.40154e-05	1.5
1.3879e+06	1.19947e-05	1.5
2.85624e+06	5.99861e-06	1.5
5.86229e+06	3.00284e-06	1.5
1.20048e+07	1.50385e-06	1.5
2.45267e+07	7.52731e-07	1.5
5.00023e+07	3.7579e-07	1.5
1.01727e+08	1.86247e-07	1.5
2.06444e+08	9.05467e-08	1.5
4.17538e+08	4.15438e-08	1.5
8.38298e+08	1.09019e-08	1.5

## Sheet: Fig. S9b
Veffmin/V0	dtc * Veffmin /L	df0/b	Veffmin/V0 (trend)	dtc * Veffmin /L (gray)	dtc * Veffmin /L (green)	dtc * Veffmin /L (pink)
379.566	6.90813	-1.5	0.1	0.0453874	0.0453941	1.90013
460.984	6.81	-1.5	0.113573	0.0515468	0.0515555	2.02009
543.405	7.39893	-1.5	0.128989	0.0585418	0.0585533	2.14005
603.445	7.6514	-1.5	0.146497	0.0664856	0.066501	2.26001
660.704	7.8321	-1.5	0.166382	0.0755069	0.0755274	2.37998
714.625	7.93311	-1.5	0.188965	0.0857514	0.085779	2.49994
767.681	7.98229	-1.5	0.214614	0.0973848	0.097422	2.6199
819.915	7.97804	-1.5	0.243744	0.110595	0.110645	2.73986
871.963	7.92264	-1.5	0.276829	0.125595	0.125664	2.85982
925.783	7.82572	-1.5	0.314404	0.142626	0.142721	2.97978
978.891	7.651	-1.5	0.357079	0.161963	0.162092	3.09975
1033.27	7.38996	-1.5	0.405546	0.183916	0.184094	3.21971
1088.89	6.97199	-1.5	0.460592	0.208836	0.209081	3.33967
1146.54	5.7187	-1.5	0.52311	0.237121	0.237461	3.45963
55.8984	4.67688	-1	0.594113	0.26922	0.269692	3.57959
108.211	6.87754	-1	0.674754	0.305642	0.306298	3.69956
144.537	7.56085	-1	0.766341	0.346958	0.347873	3.81952
181.656	7.99034	-1	0.870359	0.393813	0.395091	3.93948
222.485	8.31565	-1	0.988496	0.44693	0.448718	4.05944
268.264	8.5731	-1	1.12267	0.507118	0.509624	4.1794
320.176	8.78245	-1	1.27505	0.57528	0.578797	4.29937
379.086	8.94537	-1	1.44812	0.652417	0.65736	4.41933
446.602	9.07495	-1	1.64468	0.739633	0.746585	4.53929
523.136	9.15213	-1	1.86791	0.838135	0.847922	4.65925
611.116	9.19188	-1	2.12145	0.949228	0.963013	4.77921
711.348	9.17246	-1	2.4094	1.07431	1.09373	4.89917
824.973	9.07549	-1	2.73644	1.21482	1.24218	5.01914
956.102	8.90495	-1	3.10787	1.37226	1.41079	5.1391
1104.71	8.60419	-1	3.52971	1.54808	1.60228	5.25906
1272.56	8.11203	-1	4.00881	1.74362	1.81976	5.37902
1466.08	7.30987	-1	4.55294	1.96002	2.06676	5.49898
1684.32	4.8703	-1	5.17092	2.19807	2.34729	5.61895
22.4143	6.19963	-0.5	5.87279	2.45804	2.6659	5.73891
30.6615	6.74942	-0.5	6.66992	2.73952	3.02775	5.85887
40.4082	7.13516	-0.5	7.57525	3.04126	3.43871	5.97883
52.6285	7.46179	-0.5	8.60346	3.361	3.90546	6.09879
68.2476	7.76275	-0.5	9.77124	3.69547	4.43556	6.21876
88.3078	8.04717	-0.5	11.0975	4.04038	5.03762	6.33872
114.129	8.32041	-0.5	12.6038	4.39071	5.72139	6.45868
147.07	8.56594	-0.5	14.3146	4.74096	6.49797	6.57864
189.337	8.79776	-0.5	16.2576	5.08569	7.37996	6.6986
243.853	9.02468	-0.5	18.4642	5.41991	8.38167	6.81856
312.964	9.20562	-0.5	20.9705	5.73952	9.51934	6.93853
401.175	9.35175	-0.5	23.8169	6.04157	10.8114	7.05849
513.547	9.44776	-0.5	27.0496	6.32434	12.2789	7.17845
655.767	9.46231	-0.5	30.7211	6.58729	13.9456	7.29841
836.848	9.38094	-0.5	34.891	6.83084	15.8384	7.41837
1065.02	9.13207	-0.5	39.6269	7.05615	17.9883	7.53834
1353.76	8.6376	-0.5	45.0056	7.26484	20.4299	7.6583
1718.58	7.68596	-0.5	51.1143	7.45877	23.2029	7.77826
2174.24	4.51608	-0.5	58.0523	7.63986	26.3523	7.89822
0.468741	0.227526	0	65.9319	7.80999	29.9292	8.01818
2.17295	0.926219	0	74.881	7.97088	33.9915	8.13814
5.32971	1.97172	0	85.0449	8.12405	38.6053	8.25811
10.0732	3.19675	0	96.5883	8.27086	43.8454	8.37807
16.5048	4.44375	0	109.699	8.41245	49.7966	8.49803
24.707	5.58746	0	124.588	8.54978	56.5557	8.61799
34.7504	6.54345	0	141.499	8.68365	64.2322	8.73795
46.6965	7.26704	0	160.705	8.81474	72.9506	8.85792
60.6002	7.7463	0	182.518	8.94359	82.8525	8.97788
76.7618	8.01888	0	207.292	9.07063	94.0983	9.09784
96.9629	8.24375	0	235.429	9.19623	106.871	9.2178
122.791	8.46734	0	267.384	9.32067	121.377	9.33776
155.918	8.6949	0	303.677	9.4442	137.851	9.45773
197.971	8.90457	0	344.896	9.56698	156.562	9.57769
250.842	9.07705	0	391.71	9.68918	177.813	9.69765
318.809	9.25607	0	444.878	9.81092	201.948	9.81761
405.065	9.4061	0	505.263	9.93229	229.359	9.93757
512.757	9.48604	0	573.844	10.0534	260.491	10.0575
651.272	9.54936	0	651.734	10.1742	295.848	10.1775
824.696	9.51479	0	740.196	10.2949	336.005	10.2975
1041.94	9.35865	0	840.665	10.4154	381.612	10.4174
1318.93	9.07049	0	954.772	10.5358	433.41	10.5374
1665.08	8.51759	0	1084.37	10.6561	492.238	10.6573
2098.14	7.50581	0	1231.55	10.7763	559.051	10.7773
2644.63	4.35631	0	1398.71	10.8965	634.933	10.8973
0.969771	0.478014	0.5	1588.57	11.0166	721.114	11.0172
3.65214	1.57044	0.5	1804.19	11.1367	818.993	11.1372
7.93259	2.92832	0.5	2049.07	11.2568	930.158	11.2572
13.7539	4.29838	0.5	2327.2	11.3768	1056.41	11.3771
21.0774	5.51156	0.5	2643.08	11.4968	1199.8	11.4971
29.874	6.47362	0.5	3001.84	11.6169	1362.65	11.617
40.1203	7.14919	0.5	3409.29	11.7369	1547.61	11.737
51.797	7.5435	0.5	3872.04	11.8568	1757.68	11.857
65.8865	7.80445	0.5	4397.6	11.9768	1996.25	11.9769
83.8783	8.05032	0.5	4994.51	12.0968	2267.21	12.0969
107.23	8.31312	0.5	5672.43	12.2168	2574.94	12.2168
136.753	8.54199	0.5	6442.36	12.3368	2924.45	12.3368
174.772	8.77598	0.5	7316.81	12.4567	3321.4	12.4568
222.721	8.97162	0.5	8309.94	12.5767	3772.22	12.5767
284.546	9.17483	0.5	9437.88	12.6967	4284.24	12.6967
363.244	9.35217	0.5	10718.9	12.8166	4865.75	12.8167
462.02	9.46985	0.5	12173.8	12.9366	5526.19	12.9366
589.361	9.57982	0.5	13826.2	13.0566	6276.28	13.0566
749.567	9.61206	0.5	15702.9	13.1765	7128.18	13.1765
951.644	9.55689	0.5	17834.3	13.2965	8095.72	13.2965
1208.79	9.40407	0.5	20255	13.4165	9194.57	13.4165
1534.77	9.0937	0.5	23004.3	13.5364	10442.6	13.5364
1943.94	8.51785	0.5	26126.8	13.6564	11860	13.6564
2457.59	7.47821	0.5	29673	13.7764	13469.8	13.7764
3104.18	4.29045	0.5	33700.6	13.8963	15298.1	13.8963
0.554186	0.318349	1	38274.9	14.0163	17374.5	14.0163
2.48294	1.22378	1	43470.1	14.1362	19732.9	14.1362
5.96978	2.47807	1	49370.5	14.2562	22411.3	14.2562
11.1244	3.83243	1	56071.7	14.3762	25453.2	14.3762
18.0282	5.09682	1	63682.5	14.4961	28908.1	14.4961
26.7466	6.15298	1	72326.3	14.6161	32831.9	14.6161
37.3349	6.94488	1	82143.4	14.736	37288.2	14.736
49.841	7.46183	1	93293	14.856	42349.5	14.856
64.6952	7.7685	1	105956	14.976	48097.7	14.976
83.8074	8.05046	1	120338	15.0959	54626.2	15.0959
108.429	8.31524	1	136672	15.2159	62040.8	15.2159
139.89	8.55027	1	155223	15.3359	70461.8	15.3359
181.002	8.80412	1	176291	15.4558	80025.8	15.4558
233.643	9.03039	1	200220	15.5758	90888	15.5758
300.952	9.22717	1	227397	15.6957	103225	15.6957
387.507	9.40528	1	258262	15.8157	117236	15.8157
499.515	9.57206	1	293317	15.9357	133148	15.9357
641.416	9.66926	1	333129	16.0556	151221	16.0556
821.523	9.69352	1	378346	16.1756	171747	16.1756
1050.29	9.63023	1	429700	16.2956	195058	16.2956
1344.3	9.4754	1	488025	16.4155	221534	16.4155
1717.36	9.14769	1	554266	16.5355	251604	16.5355
2190.98	8.56084	1	629499	16.6554	285755	16.6554
2792.21	7.50964	1	714943	16.7754	324542	16.7754
3548.53	4.26663	1	811984	16.8954	368593	16.8954
0.20022	0.142996	1.5	922198	17.0153	418623	17.0153
1.2118	0.727907	1.5	1.04737e+06	17.1353	475444	17.1353
3.47397	1.71932	1.5	1.18953e+06	17.2552	539978	17.2552
7.3342	2.94688	1.5	1.35099e+06	17.3752	613271	17.3752
13.0941	4.22765	1.5	1.53437e+06	17.4952	696512	17.4952
21.0256	5.41652	1.5	1.74263e+06	17.6151	791052	17.6151
31.3792	6.41924	1.5	1.97917e+06	17.7351	898424	17.7351
44.389	7.18754	1.5	2.24781e+06	17.8551	1.02037e+06	17.8551
60.2758	7.70833	1.5	2.55291e+06	17.975	1.15887e+06	17.975
79.484	8.01592	1.5	2.89942e+06	18.095	1.31617e+06	18.095
104.601	8.30981	1.5	3.29297e+06	18.2149	1.49481e+06	18.2149
137.265	8.58255	1.5	3.73994e+06	18.3349	1.69771e+06	18.3349
179.802	8.84073	1.5	4.24757e+06	18.4549	1.92814e+06	18.4549
234.857	9.07256	1.5	4.82411e+06	18.5748	2.18986e+06	18.5748
306.342	9.28634	1.5	5.4789e+06	18.6948	2.4871e+06	18.6948
399.08	9.4777	1.5	6.22257e+06	18.8148	2.82468e+06	18.8148
519.138	9.63659	1.5	7.06718e+06	18.9347	3.20808e+06	18.9347
673.091	9.73388	1.5	8.02643e+06	19.0547	3.64352e+06	19.0547
871.468	9.77149	1.5	9.11589e+06	19.1746	4.13807e+06	19.1746
1128.64	9.7436	1.5	1.03532e+07	19.2946	4.69975e+06	19.2946
1459.21	9.59587	1.5	1.17585e+07	19.4146	5.33766e+06	19.4146
1881.02	9.26333	1.5	1.33545e+07	19.5345	6.06216e+06	19.5345
2422.46	8.66885	1.5	1.51672e+07	19.6545	6.88499e+06	19.6545
3110.72	7.58664	1.5	1.72259e+07	19.7744	7.81952e+06	19.7744
3990.05	4.27852	1.5	1.9564e+07	19.8944	8.88089e+06	19.8944
567.443	7.65072	-1.5	2.22195e+07	20.0144	1.00863e+07	20.0144
875.374	8.84983	-1.5	2.52354e+07	20.1343	1.14554e+07	20.1343
1189.02	9.4924	-1.5	2.86607e+07	20.2543	1.30102e+07	20.2543
1543.55	9.94394	-1.5	3.25509e+07	20.3743	1.47762e+07	20.3743
1956.66	10.3022	-1.5	3.69691e+07	20.4942	1.67818e+07	20.4942
2447.23	10.6196	-1.5	4.19871e+07	20.6142	1.90596e+07	20.6142
3021.64	10.8694	-1.5	4.76861e+07	20.7341	2.16467e+07	20.7341
3702.39	11.0841	-1.5	5.41587e+07	20.8541	2.45848e+07	20.8541
4502.82	11.2475	-1.5	6.15099e+07	20.9741	2.79218e+07	20.9741
5439.82	11.3511	-1.5	6.98588e+07	21.094	3.17117e+07	21.094
6556.51	11.4279	-1.5	7.9341e+07	21.214	3.60161e+07	21.214
7866.42	11.4341	-1.5	9.01102e+07	21.3339	4.09047e+07	21.3339
9404.54	11.3587	-1.5	1.02341e+08	21.4539	4.64568e+07	21.4539
11200.1	11.167	-1.5	1.16232e+08	21.5739	5.27625e+07	21.5739
13300	10.8247	-1.5	1.32009e+08	21.6938	5.99242e+07	21.6938
15795.6	10.2817	-1.5	1.49927e+08	21.8138	6.80579e+07	21.8138
18676.4	9.30142	-1.5	1.70277e+08	21.9338	7.72956e+07	21.9338
22067.7	6.21892	-1.5	1.93389e+08	22.0537	8.77872e+07	22.0537
89.28	6.30562	-1	2.19639e+08	22.1737	9.97028e+07	22.1737
168.286	7.89961	-1	2.49451e+08	22.2936	1.13236e+08	22.2936
255.901	8.62596	-1	2.8331e+08	22.4136	1.28606e+08	22.4136
368.889	9.16248	-1	3.21764e+08	22.5336	1.46062e+08	22.5336
517.695	9.61158	-1	3.65438e+08	22.6535	1.65887e+08	22.6535
714.658	10.0108	-1	4.1504e+08	22.7735	1.88404e+08	22.7735
973.937	10.3608	-1	4.71375e+08	22.8935	2.13976e+08	22.8935
1317.12	10.6914	-1	5.35357e+08	23.0134	2.4302e+08	23.0134
1761.98	10.9502	-1	6.08022e+08	23.1334	2.76006e+08	23.1334
2353.26	11.222	-1	6.90551e+08	23.2533	3.13469e+08	23.2533
3120.3	11.4303	-1	7.84282e+08	23.3733	3.56017e+08	23.3733
4121.12	11.5954	-1	8.90735e+08	23.4933	4.04341e+08	23.4933
5434.37	11.7243	-1	1.01164e+09	23.6132	4.59223e+08	23.6132
7128.37	11.7468	-1	1.14895e+09	23.7332	5.21555e+08	23.7332
9333.41	11.663	-1	1.3049e+09	23.8531	5.92348e+08	23.8531
12197.8	11.4088	-1	1.48202e+09	23.9731	6.72749e+08	23.9731
15862	10.8345	-1	1.68318e+09	24.0931	7.64064e+08	24.0931
20639	9.73968	-1	1.91164e+09	24.213	8.67773e+08	24.213
26751.1	5.8796	-1	2.17112e+09	24.333	9.85558e+08	24.333
24.9093	6.40532	-0.5	2.46581e+09	24.453	1.11933e+09	24.453
38.0318	7.06219	-0.5	2.8005e+09	24.5729	1.27126e+09	24.5729
56.0267	7.55469	-0.5	3.18063e+09	24.6929	1.44381e+09	24.6929
81.7913	7.99791	-0.5	3.61234e+09	24.8128	1.63979e+09	24.8128
119.029	8.42537	-0.5	4.10266e+09	24.9328	1.86236e+09	24.9328
172.464	8.82746	-0.5	4.65953e+09	25.0528	2.11515e+09	25.0528
249.35	9.22628	-0.5	5.29198e+09	25.1727	2.40224e+09	25.1727
359.032	9.60615	-0.5	6.01028e+09	25.2927	2.72831e+09	25.2927
515.52	9.9796	-0.5	6.82607e+09	25.4127	3.09863e+09	25.4127
737.657	10.3387	-0.5	7.7526e+09	25.5326	3.51922e+09	25.5326
1051.29	10.6739	-0.5	8.80488e+09	25.6526	3.99689e+09	25.6526
1492.31	10.979	-0.5	10000000000	25.7725	4.53941e+09	25.7725
2117.17	11.2838	-0.5
2989.01	11.5282	-0.5
4210.69	11.7249	-0.5
5921.62	11.8528	-0.5
8281.09	11.8227	-0.5
11611.1	11.6596	-0.5
16195	11.1364	-0.5
22552.2	9.98159	-0.5
31336.5	5.67867	-0.5
8.74671	4.00784	0
16.0696	6.02268	0
22.9367	6.85974	0
30.5632	7.13175	0
41.5921	7.43151	0
57.5725	7.76276	0
80.6772	8.12154	0
113.484	8.46532	0
160.492	8.82626	0
227.77	9.20404	0
322.456	9.5539	0
455.774	9.88776	0
645.534	10.2452	0
910.932	10.5695	0
1282.68	10.8736	0
1802.13	11.1523	0
2531.35	11.421	0
3549.24	11.6514	0
4963.23	11.8164	0
6922.6	11.8897	0
9644.94	11.8469	0
13437.5	11.6285	0
18681.5	11.0752	0
25900.9	9.87374	0
35805.3	5.55208	0
3.46023	1.60996	0.5
10.239	3.85164	0.5
19.3136	5.70367	0.5
30.2977	6.86596	0.5
43.2739	7.40058	0.5
60.7024	7.74289	0.5
86.3157	8.14669	0.5
122.67	8.52171	0.5
175	8.91728	0.5
248.719	9.276	0.5
353.201	9.62809	0.5
502.05	9.99443	0.5
711.02	10.3307	0.5
1005.06	10.6528	0.5
1417.13	10.9509	0.5
1998.52	11.2499	0.5
2810.26	11.5081	0.5
3944.58	11.7259	0.5
5520.64	11.8725	0.5
7711.05	11.9311	0.5
10753.7	11.8642	0.5
14997.7	11.6188	0.5
20879.9	11.0387	0.5
29013.4	9.81418	0.5
40183.3	5.47384	0.5
1.18445	0.63952	1
5.32662	2.27233	1
12.835	4.19436	1
23.9546	5.87138	1
38.8676	7.04742	1
57.7208	7.67488	1
83.3886	8.08725	1
120.354	8.48615	1
173.748	8.89059	1
250.211	9.28236	1
359.684	9.66992	1
514.298	10.0184	1
734.483	10.3662	1
1043.9	10.6738	1
1484.78	10.9957	1
2104.21	11.2797	1
2977.32	11.5392	1
4199.6	11.7446	1
5915.03	11.8965	1
8322.09	11.9719	1
11685.7	11.9166	1
16397.1	11.6717	1
22958.1	11.0823	1
32019.1	9.8214	1
44609.9	5.44352	1
0.483244	0.322769	1.5
2.93294	1.50761	1.5
8.42187	3.22907	1.5
17.8008	4.99625	1.5
31.8092	6.46545	1.5
51.1146	7.47875	1.5
76.529	8.03513	1.5
112.271	8.44697	1.5
164.651	8.87315	1.5
240.228	9.27427	1.5
348.425	9.64033	1.5
504.417	10.0077	1.5
728.687	10.3721	1.5
1049	10.7165	1.5
1506.73	11.0488	1.5
2152.97	11.3293	1.5
3072.48	11.5921	1.5
4368.98	11.7979	1.5
6198.19	11.9423	1.5
8797.36	12.0305	1.5
12441.3	11.9688	1.5
17587	11.7204	1.5
24777.3	11.1127	1.5
34838.2	9.84716	1.5
48886.1	5.42403	1.5
853.803	8.79517	-1.5
1455.36	9.89129	-1.5
2239.69	10.5938	-1.5
3293.51	11.1295	-1.5
4724.8	11.5929	-1.5
6650.51	11.9811	-1.5
9269.63	12.3611	-1.5
12774	12.6854	-1.5
17444.4	12.9593	-1.5
23745.6	13.2394	-1.5
32069.1	13.4472	-1.5
43211.6	13.6381	-1.5
57892.2	13.7423	-1.5
77468.6	13.7918	-1.5
103012	13.6712	-1.5
137010	13.398	-1.5
181342	12.7722	-1.5
239787	11.5388	-1.5
315870	7.07924	-1.5
199.855	8.21901	-1
353.632	9.11538	-1
584.406	9.78595	-1
933.529	10.3516	-1
1459.62	10.8516	-1
2250.96	11.319	-1
3427.89	11.7357	-1
5180.35	12.1358	-1
7769.58	12.503	-1
11596.9	12.8564	-1
17241.2	13.1931	-1
25476.1	13.4675	-1
37507.4	13.6905	-1
55167.5	13.8686	-1
80825.6	13.913	-1
117902	13.734	-1
171707	13.2109	-1
249726	11.9648	-1
361350	6.87399	-1
28.0363	6.61479	-0.5
47.6271	7.36044	-0.5
78.4504	7.95205	-0.5
128.51	8.51845	-0.5
208.753	9.03614	-0.5
338.125	9.5606	-0.5
544.222	10.0655	-0.5
869.443	10.5383	-0.5
1382.24	11.0021	-0.5
2187.57	11.4575	-0.5
3431.55	11.848	-0.5
5392.23	12.2922	-0.5
8407.24	12.6687	-0.5
13072.9	13.0307	-0.5
20270	13.3642	-0.5
31303.4	13.6355	-0.5
48288.3	13.8553	-0.5
74115.8	13.9222	-0.5
113968	13.8456	-0.5
174336	13.3556	-0.5
266186	12.0847	-0.5
405165	6.71373	-0.5
11.0907	4.78445	0
20.4076	6.65791	0
30.0398	7.11785	0
45.103	7.51188	0
69.5875	7.95812	0
108.998	8.43022	0
171.998	8.91459	0
271.745	9.38989	0
429.282	9.86311	0
677.043	10.3317	0
1062.56	10.7667	0
1664.22	11.2001	0
2597.32	11.615	0
4041.89	12.0167	0
6280.12	12.4184	0
9729.56	12.7992	0
15028.4	13.1499	0
23145.2	13.4597	0
35551.1	13.7144	0
54474.4	13.8888	0
83440.9	13.9639	0
127702	13.8465	0
194816	13.3313	0
296351	12.0114	0
449143	6.61152	0
5.26532	2.3025	0.5
15.5905	5.06686	0.5
29.4194	6.80431	0.5
47.013	7.51405	0.5
73.4443	7.96344	0.5
116.462	8.47328	0.5
184.583	8.95538	0.5
293.262	9.45683	0.5
464.215	9.9342	0.5
732.39	10.3956	0.5
1151.99	10.8461	0.5
1804.86	11.2756	0.5
2817.97	11.6873	0.5
4388.09	12.0876	0.5
6815.33	12.4736	0.5
10556.4	12.8386	0.5
16308.5	13.1762	0.5
25136.3	13.4783	0.5
38646.8	13.7255	0.5
59272.3	13.8888	0.5
90908	13.9545	0.5
139180	13.8101	0.5
212580	13.2753	0.5
323829	11.9355	0.5
491602	6.52785	0.5
2.07944	1.04993	1
9.39088	3.42185	1
22.6838	5.7191	1
42.4098	7.21881	1
69.8967	7.9244	1
112.813	8.45875	1
181.232	8.95672	1
290.087	9.43687	1
464.205	9.9384	1
737.963	10.4024	1
1168.42	10.8521	1
1842	11.2821	1
2899.86	11.723	1
4536.33	12.1132	1
7084.57	12.5031	1
11033.5	12.8734	1
17137.5	13.2175	1
26522.3	13.5103	1
40982.2	13.7612	1
63153.7	13.9252	1
97214.8	13.9758	1
149440	13.8207	1
229231	13.2762	1
350741	11.9223	1
534823	6.48508	1
0.928687	0.576842	1.5
5.67592	2.46361	1.5
16.3649	4.77165	1.5
34.6899	6.66267	1.5
62.1286	7.78876	1.5
102.43	8.35069	1.5
168.103	8.90387	1.5
273.204	9.40568	1.5
442.359	9.90976	1.5
712.03	10.394	1.5
1140.44	10.8644	1.5
1816.58	11.3101	1.5
2881.84	11.742	1.5
4543.41	12.1289	1.5
7144.77	12.5082	1.5
11216.3	12.8849	1.5
17517.2	13.2059	1.5
27347.5	13.5216	1.5
42518.7	13.7635	1.5
66109.2	13.9592	1.5
102506	14.0201	1.5
158685	13.8725	1.5
245086	13.3293	1.5
377093	11.9533	1.5
578179	6.466	1.5
1452.36	9.88879	-1.5
3633.83	11.2783	-1.5
7946.94	12.2156	-1.5
16423.4	13.0015	-1.5
32754.1	13.6699	-1.5
63932.1	14.2882	-1.5
122835	14.8664	-1.5
232720	15.381	-1.5
436761	15.8666	-1.5
813821	16.3341	-1.5
1.50886e+06	16.8011	-1.5
2.78283e+06	17.2487	-1.5
5.10692e+06	17.6671	-1.5
9.33589e+06	18.0613	-1.5
1.69899e+07	18.4018	-1.5
3.08914e+07	18.7287	-1.5
5.60261e+07	18.9656	-1.5
1.01339e+08	19.013	-1.5
1.82595e+08	18.6305	-1.5
3.27787e+08	17.2188	-1.5
5.85601e+08	9.59301	-1.5
194.449	8.16288	-1
554.465	9.7169	-1
1351.12	10.7665	-1
3096.05	11.6339	-1
6866.6	12.4294	-1
14862	13.144	-1
31624.6	13.8038	-1
66676	14.4722	-1
139082	15.0988	-1
287631	15.689	-1
588447	16.1861	-1
1.20447e+06	16.757	-1
2.44419e+06	17.2399	-1
4.94052e+06	17.6995	-1
9.95239e+06	18.1303	-1
1.99884e+07	18.5178	-1
4.00737e+07	18.844	-1
8.01608e+07	19.0111	-1
1.60049e+08	18.8059	-1
3.18395e+08	17.546	-1
6.28618e+08	9.48057	-1
120.178	8.43256	-0.5
277.036	9.35509	-0.5
626.646	10.2114	-0.5
1395.27	11.0356	-0.5
3055.43	11.8028	-0.5
6591.3	12.5056	-0.5
14070.7	13.1757	-0.5
29753.8	13.8066	-0.5
62525.4	14.4265	-0.5
130586	15.0242	-0.5
270979	15.5831	-0.5
560265	16.1364	-0.5
1.15167e+06	16.6405	-0.5
2.36383e+06	17.1582	-0.5
4.82498e+06	17.6119	-0.5
9.84897e+06	18.087	-0.5
1.99922e+07	18.4632	-0.5
4.06557e+07	18.8366	-0.5
8.226e+07	18.9906	-0.5
1.66513e+08	18.8071	-0.5
3.35136e+08	17.5117	-0.5
6.70784e+08	9.37929	-0.5
161.488	8.84555	0
354.44	9.6742	0
775.406	10.4914	0
1675.39	11.2351	0
3590.68	11.9548	0
7641.84	12.6613	0
16133.2	13.3335	0
33822.1	13.9742	0
70477.1	14.5862	0
145141	15.0737	0
300735	15.6973	0
616963	16.2067	0
1.2618e+06	16.7001	0
2.57341e+06	17.1768	0
5.23747e+06	17.6415	0
1.06423e+07	18.0926	0
2.15551e+07	18.4817	0
4.36515e+07	18.8252	0
8.81119e+07	18.9751	0
1.77724e+08	18.7544	0
3.56953e+08	17.439	0
7.1246e+08	9.29248	0
171.606	8.88911	0.5
378.574	9.74921	0.5
826.49	10.5514	0.5
1792.67	11.3517	0.5
3834.37	12.0649	0.5
8099.66	12.6914	0.5
17027.4	13.3151	0.5
35619.3	13.9288	0.5
74152.2	14.5272	0.5
153445	15.0853	0.5
316313	15.6277	0.5
649810	16.1545	0.5
1.33078e+06	16.6656	0.5
2.71772e+06	17.1601	0.5
5.5361e+06	17.6352	0.5
1.12513e+07	18.084	0.5
2.28188e+07	18.4907	0.5
4.62116e+07	18.8261	0.5
9.34667e+07	19.0025	0.5
1.88309e+08	18.7435	0.5
3.78737e+08	17.4262	0.5
7.55367e+08	9.23891	0.5
369.797	9.74955	1
816.025	10.5705	1
1765.88	11.2657	1
3797.93	11.9675	1
8113.22	12.664	1
17224.4	13.3538	1
36191.4	13.9701	1
75507	14.5428	1
156646	15.0825	1
324172	15.6298	1
668242	16.1575	1
1.37265e+06	16.6655	1
2.81047e+06	17.1516	1
5.73868e+06	17.6169	1
1.16904e+07	18.057	1
2.37794e+07	18.4672	1
4.82738e+07	18.7977	1
9.77985e+07	18.9544	1
1.97693e+08	18.7064	1
3.98375e+08	17.37	1
7.97043e+08	9.18473	1
339.5	9.65252	1.5
757.936	10.45	1.5
1671.38	11.2242	1.5
3635.93	11.9442	1.5
7835.05	12.6399	1.5
16695.1	13.2725	1.5
35358.4	13.8942	1.5
74334.3	14.4766	1.5
155646	15.0579	1.5
324299	15.6176	1.5
672197	16.1431	1.5
1.3879e+06	16.6474	1.5
2.85624e+06	17.1335	1.5
5.86229e+06	17.6035	1.5
1.20048e+07	18.0535	1.5
2.45267e+07	18.462	1.5
5.00023e+07	18.7904	1.5
1.01727e+08	18.9464	1.5
2.06444e+08	18.6928	1.5
4.17538e+08	17.3461	1.5
8.38298e+08	9.139	1.5

## Sheet: Fig. S9c
Vmin (m/sec)	dtc * Vmin (microns)	lc (cm)	Vmin (fit) (m/sec)	dtc * Vmin (fit L = 0.03 microns) (microns)	dtc * Vmin (fit L = 0.1 microns) (microns)	dtc * Vmin (fit L = 0.3 microns) (microns)
2.18743e-05	0.495988	1.39073	5e-08	0.00068081	0.00226937	0.0068081
4.21333e-05	0.623731	2.87061	5.06963e-08	0.00069029	0.00230097	0.0069029
1.64933e-05	0.887876	5.21525	5.14022e-08	0.0006999	0.002333	0.006999
3.81271e-06	0.196672	3.0244	5.2118e-08	0.000709645	0.00236548	0.00709645
-4.61846e-06	-0.0765362	0.2216	5.28438e-08	0.000719526	0.00239842	0.00719526
-5.82898e-06	-0.238067	5.35948	5.35797e-08	0.000729544	0.00243181	0.00729544
-8.02755e-06	-0.277912	5.49766	5.43258e-08	0.000739701	0.00246567	0.00739701
-6.3299e-06	-0.031671	0.519614	5.50823e-08	0.00075	0.0025	0.0075
2.84131e-06	0.0605873	3.15812	5.58493e-08	0.000760442	0.00253481	0.00760442
1.14461e-05	0.306234	2.90691	5.66271e-08	0.000771029	0.0025701	0.00771029
0.000532671	0.603625	0.736279	5.74156e-08	0.000781764	0.00260588	0.00781764
5.27746e-05	0.382277	2.01	5.82152e-08	0.000792648	0.00264216	0.00792648
1.75217e-05	0.352704	1.74422	5.90258e-08	0.000803684	0.00267895	0.00803684
1.49444e-05	0.257434	2.7794	5.98478e-08	0.000814873	0.00271624	0.00814873
7.66268e-05	0.523526	1.45855	6.06812e-08	0.000826218	0.00275406	0.00826218
5.29934e-05	0.810173	3.39214	6.15262e-08	0.000837721	0.0027924	0.00837721
0	0	0	6.2383e-08	0.000849384	0.00283128	0.00849384
-9.12577e-06	-0.254431	3.07327	6.32517e-08	0.000861209	0.0028707	0.00861209
0	0	0	6.41325e-08	0.000873199	0.00291066	0.00873199
4.22221e-06	0.18335	4.5721	6.50256e-08	0.000885356	0.00295119	0.00885356
1.46405e-05	0.20027	3.23167	6.59311e-08	0.000897682	0.00299227	0.00897682
7.22198e-05	0.239255	0.868571	6.68492e-08	0.000910179	0.00303393	0.00910179
0	0	0	6.77801e-08	0.00092285	0.00307617	0.0092285
0.000111751	0.422076	1.73205	6.8724e-08	0.000935698	0.00311899	0.00935698
5.80963e-05	0.465421	1.17948	6.9681e-08	0.000948725	0.00316242	0.00948725
0.000108755	0.594195	2.11332	7.06513e-08	0.000961932	0.00320644	0.00961932
3.75389e-05	0.49014	1.79955	7.16351e-08	0.000975324	0.00325108	0.00975324
0	0	0	7.26327e-08	0.000988902	0.00329634	0.00988902
0.00111376	0.712869	0.618475	7.36441e-08	0.00100267	0.00334223	0.0100267
1.99329e-05	0.595861	5.45595	7.46697e-08	0.00101663	0.00338876	0.0101663
8.60762e-06	0.370078	6.68239	7.57095e-08	0.00103078	0.00343593	0.0103078
6.06137e-06	0.284586	4.42054	7.67638e-08	0.00104513	0.00348376	0.0104513
9.56277e-06	0.260073	5.38304	7.78327e-08	0.00105968	0.00353226	0.0105968
4.60086e-05	0.369911	1.16149	7.89166e-08	0.00107443	0.00358143	0.0107443
0	0	0	8.00155e-08	0.00108939	0.00363129	0.0108939
0.00043634	0.956239	0.923334	8.11298e-08	0.00110455	0.00368184	0.0110455
0.000115364	0.253692	0.63917	8.22595e-08	0.00111993	0.00373309	0.0111993
8.24326e-05	0.482739	1.68111	8.3405e-08	0.00113552	0.00378506	0.0113552
0	0	0	8.45665e-08	0.00115132	0.00383775	0.0115132
-2.60695e-06	-0.0282997	2.03261	8.57441e-08	0.00116735	0.00389117	0.0116735
7.70278e-05	0.646876	2.00268	8.69381e-08	0.0011836	0.00394534	0.011836
6.76554e-05	0.87249	3.01739	8.81488e-08	0.00120008	0.00400026	0.0120008
0	0	0	8.93763e-08	0.00121678	0.00405594	0.0121678
4.81599e-06	0.161249	4.83318	9.06209e-08	0.00123372	0.0041124	0.0123372
3.28355e-05	0.956585	4.70709	9.18828e-08	0.00125089	0.00416964	0.0125089
4.36956e-06	0.175612	5.47887	9.31623e-08	0.0012683	0.00422768	0.012683
0.000116826	1.27697	4.0458	9.44596e-08	0.00128596	0.00428653	0.0128596
-2.318e-05	-0.718391	5.50689	9.5775e-08	0.00130386	0.00434619	0.0130386
0.000340435	0.855122	0.346728	9.71087e-08	0.00132201	0.00440669	0.0132201
3.53403e-05	0.330747	1.32292	9.8461e-08	0.00134041	0.00446803	0.0134041
2.62304e-05	0.457197	5.03918	9.98321e-08	0.00135906	0.00453021	0.0135906
2.00125e-05	0.273965	1.77216	1.01222e-07	0.00137798	0.00459327	0.0137798
1.93735e-05	0.414731	5.0863	1.02632e-07	0.00139716	0.0046572	0.0139716
0	0	0	1.04061e-07	0.00141661	0.00472202	0.0141661
5.68096e-05	0.905327	2.51736	1.0551e-07	0.00143632	0.00478774	0.0143632
0.000616817	1.25098	2.98014	1.06979e-07	0.00145631	0.00485438	0.0145631
0.000311625	2.02222	2.92824	1.08469e-07	0.00147658	0.00492194	0.0147658
0.00149916	4.22591	4.20324	1.0998e-07	0.00149713	0.00499045	0.0149713
0	0	0	1.11511e-07	0.00151797	0.0050599	0.0151797
0.000389615	1.23068	0.557184	1.13064e-07	0.0015391	0.00513032	0.015391
9.36192e-07	0.063944	5.29548	1.14638e-07	0.00156052	0.00520172	0.0156052
1.73275e-06	0.0281546	2.29051	1.16235e-07	0.00158223	0.00527412	0.0158223
0	0	0	1.17853e-07	0.00160425	0.00534752	0.0160425
2.86535e-07	0.0212383	4.3938	1.19495e-07	0.00162658	0.00542194	0.0162658
			1.21159e-07	0.00164922	0.00549739	0.0164922
			1.22846e-07	0.00167217	0.00557389	0.0167217
			1.24557e-07	0.00169544	0.00565146	0.0169544
			1.26291e-07	0.00171903	0.00573011	0.0171903
			1.2805e-07	0.00174295	0.00580984	0.0174295
			1.29833e-07	0.00176721	0.00589069	0.0176721
			1.31641e-07	0.0017918	0.00597266	0.017918
			1.33474e-07	0.00181673	0.00605577	0.0181673
			1.35333e-07	0.00184201	0.00614004	0.0184201
			1.37217e-07	0.00186764	0.00622547	0.0186764
			1.39128e-07	0.00189363	0.0063121	0.0189363
			1.41065e-07	0.00191998	0.00639992	0.0191998
			1.4303e-07	0.00194669	0.00648897	0.0194669
			1.45022e-07	0.00197378	0.00657926	0.0197378
			1.47041e-07	0.00200124	0.00667079	0.0200124
			1.49089e-07	0.00202908	0.00676361	0.0202908
			1.51165e-07	0.00205731	0.00685771	0.0205731
			1.5327e-07	0.00208593	0.00695311	0.0208593
			1.55404e-07	0.00211495	0.00704985	0.0211495
			1.57568e-07	0.00214438	0.00714792	0.0214438
			1.59762e-07	0.00217421	0.00724736	0.0217421
			1.61987e-07	0.00220445	0.00734818	0.0220445
			1.64243e-07	0.00223512	0.0074504	0.0223512
			1.6653e-07	0.00226621	0.00755404	0.0226621
			1.68849e-07	0.00229774	0.00765912	0.0229774
			1.712e-07	0.0023297	0.00776566	0.023297
			1.73584e-07	0.0023621	0.00787367	0.023621
			1.76002e-07	0.00239496	0.00798319	0.0239496
			1.78452e-07	0.00242827	0.00809423	0.0242827
			1.80937e-07	0.00246204	0.00820681	0.0246204
			1.83457e-07	0.00249628	0.00832095	0.0249628
			1.86012e-07	0.002531	0.00843667	0.02531
			1.88602e-07	0.0025662	0.008554	0.025662
			1.91228e-07	0.00260189	0.00867296	0.0260189
			1.93891e-07	0.00263807	0.00879357	0.0263807
			1.96591e-07	0.00267476	0.00891586	0.0267476
			1.99329e-07	0.00271195	0.00903984	0.0271195
			2.02105e-07	0.00274966	0.00916554	0.0274966
			2.04919e-07	0.00278789	0.00929298	0.0278789
			2.07773e-07	0.00282666	0.00942219	0.0282666
			2.10666e-07	0.00286596	0.00955319	0.0286596
			2.136e-07	0.0029058	0.00968601	0.029058
			2.16574e-07	0.0029462	0.00982067	0.029462
			2.1959e-07	0.00298716	0.0099572	0.0298716
			2.22648e-07	0.00302869	0.0100956	0.0302869
			2.25748e-07	0.00307079	0.010236	0.0307079
			2.28892e-07	0.00311347	0.0103782	0.0311347
			2.32079e-07	0.00315675	0.0105225	0.0315675
			2.35311e-07	0.00320063	0.0106688	0.0320063
			2.38588e-07	0.00324511	0.010817	0.0324511
			2.4191e-07	0.00329021	0.0109674	0.0329021
			2.45279e-07	0.00333594	0.0111198	0.0333594
			2.48695e-07	0.0033823	0.0112743	0.033823
			2.52158e-07	0.0034293	0.011431	0.034293
			2.55669e-07	0.00347695	0.0115898	0.0347695
			2.5923e-07	0.00352526	0.0117509	0.0352526
			2.6284e-07	0.00357424	0.0119141	0.0357424
			2.665e-07	0.0036239	0.0120797	0.036239
			2.70211e-07	0.00367424	0.0122475	0.0367424
			2.73974e-07	0.00372529	0.0124176	0.0372529
			2.77789e-07	0.00377703	0.0125901	0.0377703
			2.81657e-07	0.0038295	0.012765	0.038295
			2.85579e-07	0.00388269	0.0129423	0.0388269
			2.89556e-07	0.00393661	0.013122	0.0393661
			2.93588e-07	0.00399128	0.0133043	0.0399128
			2.97677e-07	0.00404671	0.013489	0.0404671
			3.01822e-07	0.0041029	0.0136763	0.041029
			3.06025e-07	0.00415987	0.0138662	0.0415987
			3.10286e-07	0.00421762	0.0140587	0.0421762
			3.14607e-07	0.00427618	0.0142539	0.0427618
			3.18988e-07	0.00433554	0.0144518	0.0433554
			3.2343e-07	0.00439572	0.0146524	0.0439572
			3.27934e-07	0.00445673	0.0148558	0.0445673
			3.32501e-07	0.00451859	0.015062	0.0451859
			3.37131e-07	0.0045813	0.015271	0.045813
			3.41826e-07	0.00464487	0.0154829	0.0464487
			3.46586e-07	0.00470932	0.0156977	0.0470932
			3.51412e-07	0.00477466	0.0159155	0.0477466
			3.56306e-07	0.0048409	0.0161363	0.048409
			3.61267e-07	0.00490805	0.0163602	0.0490805
			3.66298e-07	0.00497613	0.0165871	0.0497613
			3.71399e-07	0.00504514	0.0168171	0.0504514
			3.76571e-07	0.00511511	0.0170504	0.0511511
			3.81815e-07	0.00518604	0.0172868	0.0518604
			3.87132e-07	0.00525794	0.0175265	0.0525794
			3.92523e-07	0.00533084	0.0177695	0.0533084
			3.97989e-07	0.00540474	0.0180158	0.0540474
			4.03531e-07	0.00547965	0.0182655	0.0547965
			4.0915e-07	0.0055556	0.0185187	0.055556
			4.14848e-07	0.00563258	0.0187753	0.0563258
			4.20625e-07	0.00571063	0.0190354	0.0571063
			4.26482e-07	0.00578975	0.0192992	0.0578975
			4.32421e-07	0.00586995	0.0195665	0.0586995
			4.38443e-07	0.00595126	0.0198375	0.0595126
			4.44548e-07	0.00603368	0.0201123	0.0603368
			4.50739e-07	0.00611723	0.0203908	0.0611723
			4.57016e-07	0.00620192	0.0206731	0.0620192
			4.6338e-07	0.00628778	0.0209593	0.0628778
			4.69832e-07	0.00637482	0.0212494	0.0637482
			4.76375e-07	0.00646304	0.0215435	0.0646304
			4.83009e-07	0.00655247	0.0218416	0.0655247
			4.89735e-07	0.00664313	0.0221438	0.0664313
			4.96555e-07	0.00673503	0.0224501	0.0673503
			5.03469e-07	0.00682818	0.0227606	0.0682818
			5.1048e-07	0.00692261	0.0230754	0.0692261
			5.17589e-07	0.00701833	0.0233944	0.0701833
			5.24797e-07	0.00711535	0.0237178	0.0711535
			5.32105e-07	0.0072137	0.0240457	0.072137
			5.39514e-07	0.00731339	0.024378	0.0731339
			5.47027e-07	0.00741443	0.0247148	0.0741443
			5.54645e-07	0.00751686	0.0250562	0.0751686
			5.62369e-07	0.00762068	0.0254023	0.0762068
			5.702e-07	0.00772591	0.025753	0.0772591
			5.7814e-07	0.00783257	0.0261086	0.0783257
			5.86191e-07	0.00794069	0.026469	0.0794069
			5.94354e-07	0.00805027	0.0268342	0.0805027
			6.0263e-07	0.00816134	0.0272045	0.0816134
			6.11022e-07	0.00827392	0.0275797	0.0827392
			6.19531e-07	0.00838802	0.0279601	0.0838802
			6.28158e-07	0.00850368	0.0283456	0.0850368
			6.36906e-07	0.00862089	0.0287363	0.0862089
			6.45775e-07	0.0087397	0.0291323	0.087397
			6.54768e-07	0.00886011	0.0295337	0.0886011
			6.63885e-07	0.00898215	0.0299405	0.0898215
			6.7313e-07	0.00910583	0.0303528	0.0910583
			6.82504e-07	0.00923119	0.0307706	0.0923119
			6.92008e-07	0.00935823	0.0311941	0.0935823
			7.01645e-07	0.00948699	0.0316233	0.0948699
			7.11415e-07	0.00961748	0.0320583	0.0961748
			7.21322e-07	0.00974973	0.0324991	0.0974973
			7.31367e-07	0.00988375	0.0329458	0.0988375
			7.41551e-07	0.0100196	0.0333986	0.100196
			7.51878e-07	0.0101572	0.0338574	0.101572
			7.62348e-07	0.0102967	0.0343224	0.102967
			7.72964e-07	0.0104381	0.0347935	0.104381
			7.83728e-07	0.0105813	0.035271	0.105813
			7.94641e-07	0.0107265	0.0357549	0.107265
			8.05707e-07	0.0108736	0.0362452	0.108736
			8.16927e-07	0.0110226	0.0367421	0.110226
			8.28303e-07	0.0111737	0.0372456	0.111737
			8.39837e-07	0.0113267	0.0377558	0.113267
			8.51533e-07	0.0114818	0.0382728	0.114818
			8.6339e-07	0.011639	0.0387966	0.11639
			8.75414e-07	0.0117982	0.0393274	0.117982
			8.87604e-07	0.0119596	0.0398652	0.119596
			8.99964e-07	0.012123	0.0404101	0.12123
			9.12497e-07	0.0122887	0.0409622	0.122887
			9.25204e-07	0.0124565	0.0415216	0.124565
			9.38087e-07	0.0126265	0.0420884	0.126265
			9.51151e-07	0.0127988	0.0426626	0.127988
			9.64396e-07	0.0129733	0.0432444	0.129733
			9.77825e-07	0.0131501	0.0438338	0.131501
			9.91442e-07	0.0133293	0.0444309	0.133293
			1.00525e-06	0.0135108	0.0450359	0.135108
			1.01925e-06	0.0136946	0.0456487	0.136946
			1.03344e-06	0.0138809	0.0462695	0.138809
			1.04783e-06	0.0140695	0.0468984	0.140695
			1.06242e-06	0.0142606	0.0475355	0.142606
			1.07722e-06	0.0144542	0.0481808	0.144542
			1.09222e-06	0.0146503	0.0488345	0.146503
			1.10743e-06	0.014849	0.0494966	0.14849
			1.12285e-06	0.0150502	0.0501673	0.150502
			1.13849e-06	0.015254	0.0508466	0.15254
			1.15434e-06	0.0154604	0.0515346	0.154604
			1.17041e-06	0.0156694	0.0522315	0.156694
			1.18671e-06	0.0158812	0.0529372	0.158812
			1.20324e-06	0.0160956	0.053652	0.160956
			1.21999e-06	0.0163128	0.0543759	0.163128
			1.23698e-06	0.0165327	0.0551089	0.165327
			1.25421e-06	0.0167554	0.0558513	0.167554
			1.27167e-06	0.0169809	0.0566031	0.169809
			1.28938e-06	0.0172093	0.0573643	0.172093
			1.30734e-06	0.0174405	0.0581351	0.174405
			1.32554e-06	0.0176747	0.0589156	0.176747
			1.344e-06	0.0179118	0.0597059	0.179118
			1.36272e-06	0.0181518	0.060506	0.181518
			1.38169e-06	0.0183948	0.0613161	0.183948
			1.40093e-06	0.0186409	0.0621363	0.186409
			1.42044e-06	0.01889	0.0629666	0.1889
			1.44022e-06	0.0191421	0.0638072	0.191421
			1.46028e-06	0.0193974	0.0646581	0.193974
			1.48061e-06	0.0196558	0.0655194	0.196558
			1.50123e-06	0.0199174	0.0663913	0.199174
			1.52214e-06	0.0201821	0.0672738	0.201821
			1.54333e-06	0.0204501	0.068167	0.204501
			1.56482e-06	0.0207213	0.069071	0.207213
			1.58661e-06	0.0209958	0.0699859	0.209958
			1.60871e-06	0.0212735	0.0709118	0.212735
			1.63111e-06	0.0215546	0.0718488	0.215546
			1.65382e-06	0.0218391	0.0727969	0.218391
			1.67686e-06	0.0221269	0.0737564	0.221269
			1.70021e-06	0.0224181	0.0747271	0.224181
			1.72388e-06	0.0227128	0.0757093	0.227128
			1.74789e-06	0.0230109	0.076703	0.230109
			1.77223e-06	0.0233125	0.0777083	0.233125
			1.79691e-06	0.0236176	0.0787252	0.236176
			1.82193e-06	0.0239262	0.079754	0.239262
			1.8473e-06	0.0242384	0.0807945	0.242384
			1.87303e-06	0.0245541	0.081847	0.245541
			1.89911e-06	0.0248734	0.0829115	0.248734
			1.92555e-06	0.0251964	0.083988	0.251964
			1.95237e-06	0.025523	0.0850767	0.25523
			1.97956e-06	0.0258533	0.0861775	0.258533
			2.00712e-06	0.0261872	0.0872907	0.261872
			2.03507e-06	0.0265248	0.0884162	0.265248
			2.06341e-06	0.0268662	0.089554	0.268662
			2.09214e-06	0.0272113	0.0907044	0.272113
			2.12128e-06	0.0275602	0.0918672	0.275602
			2.15082e-06	0.0279128	0.0930426	0.279128
			2.18077e-06	0.0282692	0.0942307	0.282692
			2.21114e-06	0.0286294	0.0954314	0.286294
			2.24193e-06	0.0289934	0.0966448	0.289934
			2.27315e-06	0.0293613	0.097871	0.293613
			2.3048e-06	0.029733	0.09911	0.29733
			2.3369e-06	0.0301085	0.100362	0.301085
			2.36944e-06	0.0304879	0.101626	0.304879
			2.40244e-06	0.0308712	0.102904	0.308712
			2.43589e-06	0.0312584	0.104195	0.312584
			2.46981e-06	0.0316494	0.105498	0.316494
			2.5042e-06	0.0320443	0.106814	0.320443
			2.53908e-06	0.0324431	0.108144	0.324431
			2.57443e-06	0.0328458	0.109486	0.328458
			2.61028e-06	0.0332524	0.110841	0.332524
			2.64663e-06	0.0336629	0.11221	0.336629
			2.68349e-06	0.0340772	0.113591	0.340772
			2.72086e-06	0.0344955	0.114985	0.344955
			2.75875e-06	0.0349176	0.116392	0.349176
			2.79716e-06	0.0353436	0.117812	0.353436
			2.83611e-06	0.0357735	0.119245	0.357735
			2.87561e-06	0.0362072	0.120691	0.362072
			2.91565e-06	0.0366448	0.122149	0.366448
			2.95625e-06	0.0370862	0.123621	0.370862
			2.99742e-06	0.0375314	0.125105	0.375314
			3.03916e-06	0.0379804	0.126601	0.379804
			3.08148e-06	0.0384332	0.128111	0.384332
			3.12439e-06	0.0388898	0.129633	0.388898
			3.1679e-06	0.03935	0.131167	0.3935
			3.21202e-06	0.039814	0.132713	0.39814
			3.25675e-06	0.0402817	0.134272	0.402817
			3.3021e-06	0.0407531	0.135844	0.407531
			3.34808e-06	0.041228	0.137427	0.41228
			3.3947e-06	0.0417066	0.139022	0.417066
			3.44198e-06	0.0421887	0.140629	0.421887
			3.48991e-06	0.0426743	0.142248	0.426743
			3.53851e-06	0.0431634	0.143878	0.431634
			3.58778e-06	0.043656	0.14552	0.43656
			3.63774e-06	0.0441519	0.147173	0.441519
			3.6884e-06	0.0446512	0.148837	0.446512
			3.73976e-06	0.0451538	0.150513	0.451538
			3.79184e-06	0.0456597	0.152199	0.456597
			3.84464e-06	0.0461687	0.153896	0.461687
			3.89818e-06	0.0466809	0.155603	0.466809
			3.95246e-06	0.0471962	0.157321	0.471962
			4.0075e-06	0.0477145	0.159048	0.477145
			4.06331e-06	0.0482358	0.160786	0.482358
			4.11989e-06	0.04876	0.162533	0.4876
			4.17726e-06	0.049287	0.16429	0.49287
			4.23543e-06	0.0498168	0.166056	0.498168
			4.29441e-06	0.0503493	0.167831	0.503493
			4.35422e-06	0.0508844	0.169615	0.508844
			4.41485e-06	0.0514221	0.171407	0.514221
			4.47633e-06	0.0519623	0.173208	0.519623
			4.53866e-06	0.0525049	0.175016	0.525049
			4.60187e-06	0.0530498	0.176833	0.530498
			4.66595e-06	0.0535969	0.178656	0.535969
			4.73092e-06	0.0541462	0.180487	0.541462
			4.7968e-06	0.0546975	0.182325	0.546975
			4.8636e-06	0.0552509	0.18417	0.552509
			4.93133e-06	0.0558061	0.18602	0.558061
			5e-06	0.0563631	0.187877	0.563631
			5.06963e-06	0.0569219	0.18974	0.569219
			5.14022e-06	0.0574822	0.191607	0.574822
			5.2118e-06	0.0580441	0.19348	0.580441
			5.28438e-06	0.0586074	0.195358	0.586074
			5.35797e-06	0.059172	0.19724	0.59172
			5.43258e-06	0.0597378	0.199126	0.597378
			5.50823e-06	0.0603048	0.201016	0.603048
			5.58493e-06	0.0608727	0.202909	0.608727
			5.66271e-06	0.0614416	0.204805	0.614416
			5.74156e-06	0.0620113	0.206704	0.620113
			5.82152e-06	0.0625817	0.208606	0.625817
			5.90258e-06	0.0631527	0.210509	0.631527
			5.98478e-06	0.0637242	0.212414	0.637242
			6.06812e-06	0.0642961	0.21432	0.642961
			6.15262e-06	0.0648683	0.216228	0.648683
			6.2383e-06	0.0654406	0.218135	0.654406
			6.32517e-06	0.0660131	0.220044	0.660131
			6.41325e-06	0.0665854	0.221951	0.665854
			6.50256e-06	0.0671576	0.223859	0.671576
			6.59311e-06	0.0677296	0.225765	0.677296
			6.68492e-06	0.0683012	0.227671	0.683012
			6.77801e-06	0.0688724	0.229575	0.688724
			6.8724e-06	0.0694429	0.231476	0.694429
			6.9681e-06	0.0700128	0.233376	0.700128
			7.06513e-06	0.0705819	0.235273	0.705819
			7.16351e-06	0.0711501	0.237167	0.711501
			7.26327e-06	0.0717173	0.239058	0.717173
			7.36441e-06	0.0722834	0.240945	0.722834
			7.46697e-06	0.0728483	0.242828	0.728483
			7.57095e-06	0.073412	0.244707	0.73412
			7.67638e-06	0.0739742	0.246581	0.739742
			7.78327e-06	0.0745349	0.24845	0.745349
			7.89166e-06	0.0750941	0.250314	0.750941
			8.00155e-06	0.0756516	0.252172	0.756516
			8.11298e-06	0.0762073	0.254024	0.762073
			8.22595e-06	0.0767611	0.25587	0.767611
			8.3405e-06	0.077313	0.25771	0.77313
			8.45665e-06	0.0778629	0.259543	0.778629
			8.57441e-06	0.0784106	0.261369	0.784106
			8.69381e-06	0.0789562	0.263187	0.789562
			8.81488e-06	0.0794994	0.264998	0.794994
			8.93763e-06	0.0800403	0.266801	0.800403
			9.06209e-06	0.0805788	0.268596	0.805788
			9.18828e-06	0.0811147	0.270382	0.811147
			9.31623e-06	0.0816481	0.27216	0.816481
			9.44596e-06	0.0821788	0.273929	0.821788
			9.5775e-06	0.0827068	0.275689	0.827068
			9.71087e-06	0.083232	0.27744	0.83232
			9.8461e-06	0.0837544	0.279181	0.837544
			9.98321e-06	0.0842739	0.280913	0.842739
			1.01222e-05	0.0847904	0.282635	0.847904
			1.02632e-05	0.085304	0.284347	0.85304
			1.04061e-05	0.0858145	0.286048	0.858145
			1.0551e-05	0.0863218	0.287739	0.863218
			1.06979e-05	0.0868261	0.28942	0.868261
			1.08469e-05	0.0873271	0.29109	0.873271
			1.0998e-05	0.0878249	0.29275	0.878249
			1.11511e-05	0.0883194	0.294398	0.883194
			1.13064e-05	0.0888107	0.296036	0.888107
			1.14638e-05	0.0892986	0.297662	0.892986
			1.16235e-05	0.0897831	0.299277	0.897831
			1.17853e-05	0.0902643	0.300881	0.902643
			1.19495e-05	0.090742	0.302473	0.90742
			1.21159e-05	0.0912163	0.304054	0.912163
			1.22846e-05	0.0916872	0.305624	0.916872
			1.24557e-05	0.0921545	0.307182	0.921545
			1.26291e-05	0.0926184	0.308728	0.926184
			1.2805e-05	0.0930788	0.310263	0.930788
			1.29833e-05	0.0935357	0.311786	0.935357
			1.31641e-05	0.0939891	0.313297	0.939891
			1.33474e-05	0.0944389	0.314796	0.944389
			1.35333e-05	0.0948852	0.316284	0.948852
			1.37217e-05	0.095328	0.31776	0.95328
			1.39128e-05	0.0957673	0.319224	0.957673
			1.41065e-05	0.096203	0.320677	0.96203
			1.4303e-05	0.0966353	0.322118	0.966353
			1.45022e-05	0.097064	0.323547	0.97064
			1.47041e-05	0.0974892	0.324964	0.974892
			1.49089e-05	0.097911	0.32637	0.97911
			1.51165e-05	0.0983292	0.327764	0.983292
			1.5327e-05	0.098744	0.329147	0.98744
			1.55404e-05	0.0991553	0.330518	0.991553
			1.57568e-05	0.0995633	0.331878	0.995633
			1.59762e-05	0.0999678	0.333226	0.999678
			1.61987e-05	0.100369	0.334563	1.00369
			1.64243e-05	0.100767	0.335889	1.00767
			1.6653e-05	0.101161	0.337203	1.01161
			1.68849e-05	0.101552	0.338507	1.01552
			1.712e-05	0.10194	0.339799	1.0194
			1.73584e-05	0.102324	0.341081	1.02324
			1.76002e-05	0.102706	0.342352	1.02706
			1.78452e-05	0.103084	0.343612	1.03084
			1.80937e-05	0.103458	0.344861	1.03458
			1.83457e-05	0.10383	0.3461	1.0383
			1.86012e-05	0.104199	0.347329	1.04199
			1.88602e-05	0.104564	0.348547	1.04564
			1.91228e-05	0.104926	0.349755	1.04926
			1.93891e-05	0.105286	0.350953	1.05286
			1.96591e-05	0.105642	0.35214	1.05642
			1.99329e-05	0.105995	0.353318	1.05995
			2.02105e-05	0.106346	0.354486	1.06346
			2.04919e-05	0.106693	0.355645	1.06693
			2.07773e-05	0.107038	0.356794	1.07038
			2.10666e-05	0.10738	0.357933	1.0738
			2.136e-05	0.107719	0.359064	1.07719
			2.16574e-05	0.108055	0.360185	1.08055
			2.1959e-05	0.108389	0.361297	1.08389
			2.22648e-05	0.10872	0.3624	1.0872
			2.25748e-05	0.109048	0.363494	1.09048
			2.28892e-05	0.109374	0.36458	1.09374
			2.32079e-05	0.109697	0.365657	1.09697
			2.35311e-05	0.110018	0.366725	1.10018
			2.38588e-05	0.110336	0.367785	1.10336
			2.4191e-05	0.110651	0.368837	1.10651
			2.45279e-05	0.110964	0.369881	1.10964
			2.48695e-05	0.111275	0.370918	1.11275
			2.52158e-05	0.111584	0.371946	1.11584
			2.55669e-05	0.11189	0.372966	1.1189
			2.5923e-05	0.112194	0.373979	1.12194
			2.6284e-05	0.112495	0.374985	1.12495
			2.665e-05	0.112795	0.375983	1.12795
			2.70211e-05	0.113092	0.376974	1.13092
			2.73974e-05	0.113387	0.377958	1.13387
			2.77789e-05	0.113681	0.378935	1.13681
			2.81657e-05	0.113972	0.379905	1.13972
			2.85579e-05	0.114261	0.380869	1.14261
			2.89556e-05	0.114548	0.381826	1.14548
			2.93588e-05	0.114833	0.382776	1.14833
			2.97677e-05	0.115116	0.38372	1.15116
			3.01822e-05	0.115397	0.384658	1.15397
			3.06025e-05	0.115677	0.385589	1.15677
			3.10286e-05	0.115954	0.386515	1.15954
			3.14607e-05	0.11623	0.387434	1.1623
			3.18988e-05	0.116504	0.388348	1.16504
			3.2343e-05	0.116777	0.389256	1.16777
			3.27934e-05	0.117048	0.390159	1.17048
			3.32501e-05	0.117317	0.391056	1.17317
			3.37131e-05	0.117584	0.391947	1.17584
			3.41826e-05	0.11785	0.392834	1.1785
			3.46586e-05	0.118114	0.393715	1.18114
			3.51412e-05	0.118377	0.394591	1.18377
			3.56306e-05	0.118639	0.395462	1.18639
			3.61267e-05	0.118898	0.396328	1.18898
			3.66298e-05	0.119157	0.39719	1.19157
			3.71399e-05	0.119414	0.398047	1.19414
			3.76571e-05	0.11967	0.398899	1.1967
			3.81815e-05	0.119924	0.399746	1.19924
			3.87132e-05	0.120177	0.40059	1.20177
			3.92523e-05	0.120429	0.401429	1.20429
			3.97989e-05	0.120679	0.402263	1.20679
			4.03531e-05	0.120928	0.403094	1.20928
			4.0915e-05	0.121176	0.40392	1.21176
			4.14848e-05	0.121423	0.404743	1.21423
			4.20625e-05	0.121668	0.405561	1.21668
			4.26482e-05	0.121913	0.406376	1.21913
			4.32421e-05	0.122156	0.407187	1.22156
			4.38443e-05	0.122398	0.407995	1.22398
			4.44548e-05	0.12264	0.408799	1.2264
			4.50739e-05	0.12288	0.409599	1.2288
			4.57016e-05	0.123119	0.410396	1.23119
			4.6338e-05	0.123357	0.411189	1.23357
			4.69832e-05	0.123594	0.41198	1.23594
			4.76375e-05	0.12383	0.412767	1.2383
			4.83009e-05	0.124065	0.413551	1.24065
			4.89735e-05	0.1243	0.414332	1.243
			4.96555e-05	0.124533	0.41511	1.24533
			5.03469e-05	0.124765	0.415884	1.24765
			5.1048e-05	0.124997	0.416657	1.24997
			5.17589e-05	0.125228	0.417426	1.25228
			5.24797e-05	0.125458	0.418192	1.25458
			5.32105e-05	0.125687	0.418956	1.25687
			5.39514e-05	0.125915	0.419717	1.25915
			5.47027e-05	0.126143	0.420476	1.26143
			5.54645e-05	0.12637	0.421232	1.2637
			5.62369e-05	0.126596	0.421985	1.26596
			5.702e-05	0.126821	0.422737	1.26821
			5.7814e-05	0.127046	0.423486	1.27046
			5.86191e-05	0.12727	0.424232	1.2727
			5.94354e-05	0.127493	0.424976	1.27493
			6.0263e-05	0.127716	0.425719	1.27716
			6.11022e-05	0.127938	0.426459	1.27938
			6.19531e-05	0.128159	0.427196	1.28159
			6.28158e-05	0.12838	0.427932	1.2838
			6.36906e-05	0.1286	0.428666	1.286
			6.45775e-05	0.128819	0.429398	1.28819
			6.54768e-05	0.129038	0.430128	1.29038
			6.63885e-05	0.129257	0.430856	1.29257
			6.7313e-05	0.129475	0.431582	1.29475
			6.82504e-05	0.129692	0.432307	1.29692
			6.92008e-05	0.129909	0.433029	1.29909
			7.01645e-05	0.130125	0.433751	1.30125
			7.11415e-05	0.130341	0.43447	1.30341
			7.21322e-05	0.130556	0.435188	1.30556
			7.31367e-05	0.130771	0.435904	1.30771
			7.41551e-05	0.130986	0.436618	1.30986
			7.51878e-05	0.131199	0.437332	1.31199
			7.62348e-05	0.131413	0.438043	1.31413
			7.72964e-05	0.131626	0.438753	1.31626
			7.83728e-05	0.131839	0.439462	1.31839
			7.94641e-05	0.132051	0.440169	1.32051
			8.05707e-05	0.132263	0.440875	1.32263
			8.16927e-05	0.132474	0.44158	1.32474
			8.28303e-05	0.132685	0.442284	1.32685
			8.39837e-05	0.132896	0.442986	1.32896
			8.51533e-05	0.133106	0.443687	1.33106
			8.6339e-05	0.133316	0.444387	1.33316
			8.75414e-05	0.133526	0.445085	1.33526
			8.87604e-05	0.133735	0.445783	1.33735
			8.99964e-05	0.133944	0.446479	1.33944
			9.12497e-05	0.134152	0.447174	1.34152
			9.25204e-05	0.134361	0.447868	1.34361
			9.38087e-05	0.134568	0.448562	1.34568
			9.51151e-05	0.134776	0.449254	1.34776
			9.64396e-05	0.134983	0.449945	1.34983
			9.77825e-05	0.135191	0.450635	1.35191
			9.91442e-05	0.135397	0.451324	1.35397
			0.000100525	0.135604	0.452013	1.35604
			0.000101925	0.13581	0.4527	1.3581
			0.000103344	0.136016	0.453387	1.36016
			0.000104783	0.136222	0.454073	1.36222
			0.000106242	0.136427	0.454757	1.36427
			0.000107722	0.136632	0.455441	1.36632
			0.000109222	0.136837	0.456125	1.36837
			0.000110743	0.137042	0.456807	1.37042
			0.000112285	0.137247	0.457489	1.37247
			0.000113849	0.137451	0.45817	1.37451
			0.000115434	0.137655	0.45885	1.37655
			0.000117041	0.137859	0.45953	1.37859
			0.000118671	0.138063	0.460209	1.38063
			0.000120324	0.138266	0.460887	1.38266
			0.000121999	0.138469	0.461565	1.38469
			0.000123698	0.138672	0.462242	1.38672
			0.000125421	0.138875	0.462918	1.38875
			0.000127167	0.139078	0.463594	1.39078
			0.000128938	0.139281	0.464269	1.39281
			0.000130734	0.139483	0.464943	1.39483
			0.000132554	0.139685	0.465617	1.39685
			0.0001344	0.139887	0.466291	1.39887
			0.000136272	0.140089	0.466964	1.40089
			0.000138169	0.140291	0.467636	1.40291
			0.000140093	0.140492	0.468308	1.40492
			0.000142044	0.140694	0.468979	1.40694
			0.000144022	0.140895	0.46965	1.40895
			0.000146028	0.141096	0.470321	1.41096
			0.000148061	0.141297	0.470991	1.41297
			0.000150123	0.141498	0.47166	1.41498
			0.000152214	0.141699	0.472329	1.41699
			0.000154333	0.141899	0.472998	1.41899
			0.000156482	0.1421	0.473666	1.421
			0.000158661	0.1423	0.474334	1.423
			0.000160871	0.1425	0.475001	1.425
			0.000163111	0.1427	0.475668	1.427
			0.000165382	0.1429	0.476335	1.429
			0.000167686	0.1431	0.477001	1.431
			0.000170021	0.1433	0.477667	1.433
			0.000172388	0.1435	0.478332	1.435
			0.000174789	0.143699	0.478998	1.43699
			0.000177223	0.143899	0.479662	1.43899
			0.000179691	0.144098	0.480327	1.44098
			0.000182193	0.144297	0.480991	1.44297
			0.00018473	0.144497	0.481655	1.44497
			0.000187303	0.144696	0.482319	1.44696
			0.000189911	0.144895	0.482982	1.44895
			0.000192555	0.145094	0.483645	1.45094
			0.000195237	0.145292	0.484308	1.45292
			0.000197956	0.145491	0.48497	1.45491
			0.000200712	0.14569	0.485632	1.4569
			0.000203507	0.145888	0.486294	1.45888
			0.000206341	0.146087	0.486956	1.46087
			0.000209214	0.146285	0.487617	1.46285
			0.000212128	0.146484	0.488279	1.46484
			0.000215082	0.146682	0.48894	1.46682
			0.000218077	0.14688	0.4896	1.4688
			0.000221114	0.147078	0.490261	1.47078
			0.000224193	0.147276	0.490921	1.47276
			0.000227315	0.147474	0.491581	1.47474
			0.00023048	0.147672	0.492241	1.47672
			0.00023369	0.14787	0.492901	1.4787
			0.000236944	0.148068	0.49356	1.48068
			0.000240244	0.148266	0.494219	1.48266
			0.000243589	0.148463	0.494878	1.48463
			0.000246981	0.148661	0.495537	1.48661
			0.00025042	0.148859	0.496196	1.48859
			0.000253908	0.149056	0.496854	1.49056
			0.000257443	0.149254	0.497513	1.49254
			0.000261028	0.149451	0.498171	1.49451
			0.000264663	0.149649	0.498829	1.49649
			0.000268349	0.149846	0.499487	1.49846
			0.000272086	0.150043	0.500145	1.50043
			0.000275875	0.150241	0.500802	1.50241
			0.000279716	0.150438	0.501459	1.50438
			0.000283611	0.150635	0.502117	1.50635
			0.000287561	0.150832	0.502774	1.50832
			0.000291565	0.151029	0.503431	1.51029
			0.000295625	0.151226	0.504088	1.51226
			0.000299742	0.151423	0.504744	1.51423
			0.000303916	0.15162	0.505401	1.5162
			0.000308148	0.151817	0.506058	1.51817
			0.000312439	0.152014	0.506714	1.52014
			0.00031679	0.152211	0.50737	1.52211
			0.000321202	0.152408	0.508026	1.52408
			0.000325675	0.152605	0.508682	1.52605
			0.00033021	0.152801	0.509338	1.52801
			0.000334808	0.152998	0.509994	1.52998
			0.00033947	0.153195	0.51065	1.53195
			0.000344198	0.153392	0.511305	1.53392
			0.000348991	0.153588	0.511961	1.53588
			0.000353851	0.153785	0.512616	1.53785
			0.000358778	0.153981	0.513272	1.53981
			0.000363774	0.154178	0.513927	1.54178
			0.00036884	0.154375	0.514582	1.54375
			0.000373976	0.154571	0.515237	1.54571
			0.000379184	0.154768	0.515892	1.54768
			0.000384464	0.154964	0.516547	1.54964
			0.000389818	0.15516	0.517202	1.5516
			0.000395246	0.155357	0.517856	1.55357
			0.00040075	0.155553	0.518511	1.55553
			0.000406331	0.15575	0.519165	1.5575
			0.000411989	0.155946	0.51982	1.55946
			0.000417726	0.156142	0.520474	1.56142
			0.000423543	0.156339	0.521129	1.56339
			0.000429441	0.156535	0.521783	1.56535
			0.000435422	0.156731	0.522437	1.56731
			0.000441485	0.156927	0.523091	1.56927
			0.000447633	0.157124	0.523746	1.57124
			0.000453866	0.15732	0.5244	1.5732
			0.000460187	0.157516	0.525054	1.57516
			0.000466595	0.157712	0.525708	1.57712
			0.000473092	0.157908	0.526361	1.57908
			0.00047968	0.158105	0.527015	1.58105
			0.00048636	0.158301	0.527669	1.58301
			0.000493133	0.158497	0.528323	1.58497
			0.0005	0.158693	0.528976	1.58693
			0.000506963	0.158889	0.52963	1.58889
			0.000514022	0.159085	0.530283	1.59085
			0.00052118	0.159281	0.530937	1.59281
			0.000528438	0.159477	0.53159	1.59477
			0.000535797	0.159673	0.532244	1.59673
			0.000543258	0.159869	0.532897	1.59869
			0.000550823	0.160065	0.533551	1.60065
			0.000558493	0.160261	0.534204	1.60261
			0.000566271	0.160457	0.534857	1.60457
			0.000574156	0.160653	0.53551	1.60653
			0.000582152	0.160849	0.536164	1.60849
			0.000590258	0.161045	0.536817	1.61045
			0.000598478	0.161241	0.53747	1.61241
			0.000606812	0.161437	0.538123	1.61437
			0.000615262	0.161633	0.538776	1.61633
			0.00062383	0.161829	0.539429	1.61829
			0.000632517	0.162025	0.540082	1.62025
			0.000641325	0.16222	0.540735	1.6222
			0.000650256	0.162416	0.541388	1.62416
			0.000659311	0.162612	0.542041	1.62612
			0.000668492	0.162808	0.542693	1.62808
			0.000677801	0.163004	0.543346	1.63004
			0.00068724	0.1632	0.543999	1.632
			0.00069681	0.163396	0.544652	1.63396
			0.000706513	0.163591	0.545305	1.63591
			0.000716351	0.163787	0.545957	1.63787
			0.000726327	0.163983	0.54661	1.63983
			0.000736441	0.164179	0.547263	1.64179
			0.000746697	0.164375	0.547915	1.64375
			0.000757095	0.16457	0.548568	1.6457
			0.000767638	0.164766	0.54922	1.64766
			0.000778327	0.164962	0.549873	1.64962
			0.000789166	0.165158	0.550526	1.65158
			0.000800155	0.165353	0.551178	1.65353
			0.000811298	0.165549	0.551831	1.65549
			0.000822595	0.165745	0.552483	1.65745
			0.00083405	0.165941	0.553136	1.65941
			0.000845665	0.166136	0.553788	1.66136
			0.000857441	0.166332	0.55444	1.66332
			0.000869381	0.166528	0.555093	1.66528
			0.000881488	0.166724	0.555745	1.66724
			0.000893763	0.166919	0.556398	1.66919
			0.000906209	0.167115	0.55705	1.67115
			0.000918828	0.167311	0.557702	1.67311
			0.000931623	0.167506	0.558355	1.67506
			0.000944596	0.167702	0.559007	1.67702
			0.00095775	0.167898	0.559659	1.67898
			0.000971087	0.168093	0.560311	1.68093
			0.00098461	0.168289	0.560964	1.68289
			0.000998321	0.168485	0.561616	1.68485
			0.00101222	0.16868	0.562268	1.6868
			0.00102632	0.168876	0.56292	1.68876
			0.00104061	0.169072	0.563573	1.69072
			0.0010551	0.169267	0.564225	1.69267
			0.00106979	0.169463	0.564877	1.69463
			0.00108469	0.169659	0.565529	1.69659
			0.0010998	0.169854	0.566181	1.69854
			0.00111511	0.17005	0.566834	1.7005
			0.00113064	0.170246	0.567486	1.70246
			0.00114638	0.170441	0.568138	1.70441
			0.00116235	0.170637	0.56879	1.70637
			0.00117853	0.170833	0.569442	1.70833
			0.00119495	0.171028	0.570094	1.71028
			0.00121159	0.171224	0.570746	1.71224
			0.00122846	0.171419	0.571398	1.71419
			0.00124557	0.171615	0.57205	1.71615
			0.00126291	0.171811	0.572702	1.71811
			0.0012805	0.172006	0.573354	1.72006
			0.00129833	0.172202	0.574007	1.72202
			0.00131641	0.172398	0.574659	1.72398
			0.00133474	0.172593	0.575311	1.72593
			0.00135333	0.172789	0.575963	1.72789
			0.00137217	0.172984	0.576615	1.72984
			0.00139128	0.17318	0.577267	1.7318
			0.00141065	0.173376	0.577919	1.73376
			0.0014303	0.173571	0.578571	1.73571
			0.00145022	0.173767	0.579223	1.73767
			0.00147041	0.173962	0.579875	1.73962
			0.00149089	0.174158	0.580527	1.74158
			0.00151165	0.174354	0.581178	1.74354
			0.0015327	0.174549	0.58183	1.74549
			0.00155404	0.174745	0.582482	1.74745
			0.00157568	0.17494	0.583134	1.7494
			0.00159762	0.175136	0.583786	1.75136
			0.00161987	0.175331	0.584438	1.75331
			0.00164243	0.175527	0.58509	1.75527
			0.0016653	0.175723	0.585742	1.75723
			0.00168849	0.175918	0.586394	1.75918
			0.001712	0.176114	0.587046	1.76114
			0.00173584	0.176309	0.587698	1.76309
			0.00176002	0.176505	0.58835	1.76505
			0.00178452	0.1767	0.589002	1.767
			0.00180937	0.176896	0.589653	1.76896
			0.00183457	0.177092	0.590305	1.77092
			0.00186012	0.177287	0.590957	1.77287
			0.00188602	0.177483	0.591609	1.77483
			0.00191228	0.177678	0.592261	1.77678
			0.00193891	0.177874	0.592913	1.77874
			0.00196591	0.178069	0.593565	1.78069
			0.00199329	0.178265	0.594217	1.78265
			0.00202105	0.178461	0.594868	1.78461
			0.00204919	0.178656	0.59552	1.78656
			0.00207773	0.178852	0.596172	1.78852
			0.00210666	0.179047	0.596824	1.79047
			0.002136	0.179243	0.597476	1.79243
			0.00216574	0.179438	0.598128	1.79438
			0.0021959	0.179634	0.59878	1.79634
			0.00222648	0.179829	0.599431	1.79829
			0.00225748	0.180025	0.600083	1.80025
			0.00228892	0.180221	0.600735	1.80221
			0.00232079	0.180416	0.601387	1.80416
			0.00235311	0.180612	0.602039	1.80612
			0.00238588	0.180807	0.60269	1.80807
			0.0024191	0.181003	0.603342	1.81003
			0.00245279	0.181198	0.603994	1.81198
			0.00248695	0.181394	0.604646	1.81394
			0.00252158	0.181589	0.605298	1.81589
			0.00255669	0.181785	0.60595	1.81785
			0.0025923	0.18198	0.606601	1.8198
			0.0026284	0.182176	0.607253	1.82176
			0.002665	0.182371	0.607905	1.82371
			0.00270211	0.182567	0.608557	1.82567
			0.00273974	0.182763	0.609209	1.82763
			0.00277789	0.182958	0.60986	1.82958
			0.00281657	0.183154	0.610512	1.83154
			0.00285579	0.183349	0.611164	1.83349
			0.00289556	0.183545	0.611816	1.83545
			0.00293588	0.18374	0.612467	1.8374
			0.00297677	0.183936	0.613119	1.83936
			0.00301822	0.184131	0.613771	1.84131
			0.00306025	0.184327	0.614423	1.84327
			0.00310286	0.184522	0.615075	1.84522
			0.00314607	0.184718	0.615726	1.84718
			0.00318988	0.184913	0.616378	1.84913
			0.0032343	0.185109	0.61703	1.85109
			0.00327934	0.185305	0.617682	1.85305
			0.00332501	0.1855	0.618333	1.855
			0.00337131	0.185696	0.618985	1.85696
			0.00341826	0.185891	0.619637	1.85891
			0.00346586	0.186087	0.620289	1.86087
			0.00351412	0.186282	0.620941	1.86282
			0.00356306	0.186478	0.621592	1.86478
			0.00361267	0.186673	0.622244	1.86673
			0.00366298	0.186869	0.622896	1.86869
			0.00371399	0.187064	0.623548	1.87064
			0.00376571	0.18726	0.624199	1.8726
			0.00381815	0.187455	0.624851	1.87455
			0.00387132	0.187651	0.625503	1.87651
			0.00392523	0.187846	0.626155	1.87846
			0.00397989	0.188042	0.626806	1.88042
			0.00403531	0.188237	0.627458	1.88237
			0.0040915	0.188433	0.62811	1.88433
			0.00414848	0.188629	0.628762	1.88629
			0.00420625	0.188824	0.629413	1.88824
			0.00426482	0.18902	0.630065	1.8902
			0.00432421	0.189215	0.630717	1.89215
			0.00438443	0.189411	0.631369	1.89411
			0.00444548	0.189606	0.63202	1.89606
			0.00450739	0.189802	0.632672	1.89802
			0.00457016	0.189997	0.633324	1.89997
			0.0046338	0.190193	0.633976	1.90193
			0.00469832	0.190388	0.634627	1.90388
			0.00476375	0.190584	0.635279	1.90584
			0.00483009	0.190779	0.635931	1.90779
			0.00489735	0.190975	0.636583	1.90975
			0.00496555	0.19117	0.637234	1.9117
			0.00503469	0.191366	0.637886	1.91366
			0.0051048	0.191561	0.638538	1.91561
			0.00517589	0.191757	0.63919	1.91757
			0.00524797	0.191952	0.639841	1.91952
			0.00532105	0.192148	0.640493	1.92148
			0.00539514	0.192343	0.641145	1.92343
			0.00547027	0.192539	0.641797	1.92539
			0.00554645	0.192734	0.642448	1.92734
			0.00562369	0.19293	0.6431	1.9293
			0.005702	0.193126	0.643752	1.93126
			0.0057814	0.193321	0.644404	1.93321
			0.00586191	0.193517	0.645055	1.93517
			0.00594354	0.193712	0.645707	1.93712
			0.0060263	0.193908	0.646359	1.93908
			0.00611022	0.194103	0.64701	1.94103
			0.00619531	0.194299	0.647662	1.94299
			0.00628158	0.194494	0.648314	1.94494
			0.00636906	0.19469	0.648966	1.9469
			0.00645775	0.194885	0.649617	1.94885
			0.00654768	0.195081	0.650269	1.95081
			0.00663885	0.195276	0.650921	1.95276
			0.0067313	0.195472	0.651573	1.95472
			0.00682504	0.195667	0.652224	1.95667
			0.00692008	0.195863	0.652876	1.95863
			0.00701645	0.196058	0.653528	1.96058
			0.00711415	0.196254	0.65418	1.96254
			0.00721322	0.196449	0.654831	1.96449
			0.00731367	0.196645	0.655483	1.96645
			0.00741551	0.19684	0.656135	1.9684
			0.00751878	0.197036	0.656786	1.97036
			0.00762348	0.197231	0.657438	1.97231
			0.00772964	0.197427	0.65809	1.97427
			0.00783728	0.197622	0.658742	1.97622
			0.00794641	0.197818	0.659393	1.97818
			0.00805707	0.198014	0.660045	1.98014
			0.00816927	0.198209	0.660697	1.98209
			0.00828303	0.198405	0.661349	1.98405
			0.00839837	0.1986	0.662	1.986
			0.00851533	0.198796	0.662652	1.98796
			0.0086339	0.198991	0.663304	1.98991
			0.00875414	0.199187	0.663955	1.99187
			0.00887604	0.199382	0.664607	1.99382
			0.00899964	0.199578	0.665259	1.99578
			0.00912497	0.199773	0.665911	1.99773
			0.00925204	0.199969	0.666562	1.99969
			0.00938087	0.200164	0.667214	2.00164
			0.00951151	0.20036	0.667866	2.0036
			0.00964396	0.200555	0.668518	2.00555
			0.00977825	0.200751	0.669169	2.00751
			0.00991442	0.200946	0.669821	2.00946
			0.0100525	0.201142	0.670473	2.01142
			0.0101925	0.201337	0.671124	2.01337
			0.0103344	0.201533	0.671776	2.01533
			0.0104783	0.201728	0.672428	2.01728
			0.0106242	0.201924	0.67308	2.01924
			0.0107722	0.202119	0.673731	2.02119
			0.0109222	0.202315	0.674383	2.02315
			0.0110743	0.20251	0.675035	2.0251
			0.0112285	0.202706	0.675686	2.02706
			0.0113849	0.202901	0.676338	2.02901
			0.0115434	0.203097	0.67699	2.03097
			0.0117041	0.203292	0.677642	2.03292
			0.0118671	0.203488	0.678293	2.03488
			0.0120324	0.203684	0.678945	2.03684
			0.0121999	0.203879	0.679597	2.03879
			0.0123698	0.204075	0.680249	2.04075
			0.0125421	0.20427	0.6809	2.0427
			0.0127167	0.204466	0.681552	2.04466
			0.0128938	0.204661	0.682204	2.04661
			0.0130734	0.204857	0.682855	2.04857
			0.0132554	0.205052	0.683507	2.05052
			0.01344	0.205248	0.684159	2.05248
			0.0136272	0.205443	0.684811	2.05443
			0.0138169	0.205639	0.685462	2.05639
			0.0140093	0.205834	0.686114	2.05834
			0.0142044	0.20603	0.686766	2.0603
			0.0144022	0.206225	0.687417	2.06225
			0.0146028	0.206421	0.688069	2.06421
			0.0148061	0.206616	0.688721	2.06616
			0.0150123	0.206812	0.689373	2.06812
			0.0152214	0.207007	0.690024	2.07007
			0.0154333	0.207203	0.690676	2.07203
			0.0156482	0.207398	0.691328	2.07398
			0.0158661	0.207594	0.69198	2.07594
			0.0160871	0.207789	0.692631	2.07789
			0.0163111	0.207985	0.693283	2.07985
			0.0165382	0.20818	0.693935	2.0818
			0.0167686	0.208376	0.694586	2.08376
			0.0170021	0.208571	0.695238	2.08571
			0.0172388	0.208767	0.69589	2.08767
			0.0174789	0.208962	0.696542	2.08962
			0.0177223	0.209158	0.697193	2.09158
			0.0179691	0.209353	0.697845	2.09353
			0.0182193	0.209549	0.698497	2.09549
			0.018473	0.209745	0.699148	2.09745
			0.0187303	0.20994	0.6998	2.0994
			0.0189911	0.210136	0.700452	2.10136
			0.0192555	0.210331	0.701104	2.10331
			0.0195237	0.210527	0.701755	2.10527
			0.0197956	0.210722	0.702407	2.10722
			0.0200712	0.210918	0.703059	2.10918
			0.0203507	0.211113	0.70371	2.11113
			0.0206341	0.211309	0.704362	2.11309
			0.0209214	0.211504	0.705014	2.11504
			0.0212128	0.2117	0.705666	2.117
			0.0215082	0.211895	0.706317	2.11895
			0.0218077	0.212091	0.706969	2.12091
			0.0221114	0.212286	0.707621	2.12286
			0.0224193	0.212482	0.708272	2.12482
			0.0227315	0.212677	0.708924	2.12677
			0.023048	0.212873	0.709576	2.12873
			0.023369	0.213068	0.710228	2.13068
			0.0236944	0.213264	0.710879	2.13264
			0.0240244	0.213459	0.711531	2.13459
			0.0243589	0.213655	0.712183	2.13655
			0.0246981	0.21385	0.712835	2.1385
			0.025042	0.214046	0.713486	2.14046
			0.0253908	0.214241	0.714138	2.14241
			0.0257443	0.214437	0.71479	2.14437
			0.0261028	0.214632	0.715441	2.14632
			0.0264663	0.214828	0.716093	2.14828
			0.0268349	0.215023	0.716745	2.15023
			0.0272086	0.215219	0.717397	2.15219
			0.0275875	0.215414	0.718048	2.15414
			0.0279716	0.21561	0.7187	2.1561
			0.0283611	0.215806	0.719352	2.15806
			0.0287561	0.216001	0.720003	2.16001
			0.0291565	0.216197	0.720655	2.16197
			0.0295625	0.216392	0.721307	2.16392
			0.0299742	0.216588	0.721959	2.16588
			0.0303916	0.216783	0.72261	2.16783
			0.0308148	0.216979	0.723262	2.16979
			0.0312439	0.217174	0.723914	2.17174
			0.031679	0.21737	0.724565	2.1737
			0.0321202	0.217565	0.725217	2.17565
			0.0325675	0.217761	0.725869	2.17761
			0.033021	0.217956	0.726521	2.17956
			0.0334808	0.218152	0.727172	2.18152
			0.033947	0.218347	0.727824	2.18347
			0.0344198	0.218543	0.728476	2.18543
			0.0348991	0.218738	0.729127	2.18738
			0.0353851	0.218934	0.729779	2.18934
			0.0358778	0.219129	0.730431	2.19129
			0.0363774	0.219325	0.731083	2.19325
			0.036884	0.21952	0.731734	2.1952
			0.0373976	0.219716	0.732386	2.19716
			0.0379184	0.219911	0.733038	2.19911
			0.0384464	0.220107	0.73369	2.20107
			0.0389818	0.220302	0.734341	2.20302
			0.0395246	0.220498	0.734993	2.20498
			0.040075	0.220693	0.735645	2.20693
			0.0406331	0.220889	0.736296	2.20889
			0.0411989	0.221084	0.736948	2.21084
			0.0417726	0.22128	0.7376	2.2128
			0.0423543	0.221475	0.738252	2.21475
			0.0429441	0.221671	0.738903	2.21671
			0.0435422	0.221866	0.739555	2.21866
			0.0441485	0.222062	0.740207	2.22062
			0.0447633	0.222258	0.740858	2.22258
			0.0453866	0.222453	0.74151	2.22453
			0.0460187	0.222649	0.742162	2.22649
			0.0466595	0.222844	0.742814	2.22844
			0.0473092	0.22304	0.743465	2.2304
			0.047968	0.223235	0.744117	2.23235
			0.048636	0.223431	0.744769	2.23431
			0.0493133	0.223626	0.74542	2.23626
			0.05	0.223822	0.746072	2.23822

## Sheet: Fig. S9d
Vmin (m/sec)	dtc * Vmin (m)	Vmin (fit) (m/sec)	dtc * Vmin (fit L = 0.3mm) (m)	dtc * Vmin (fit L = 1mm) (m)	dtc * Vmin (fit L = 3mm) (m)
2.92076e-07	0.0395384	5e-13	0.000122066	0.000406887	0.00122066
1.19e-08	0.020825	5.12839e-13	0.000125179	0.000417262	0.00125179
3.4e-09	0.04114	5.26008e-13	0.00012837	0.000427899	0.0012837
2.84e-10	0.020737	5.39514e-13	0.000131641	0.000438803	0.00131641
6.61e-09	0.0082584	5.53368e-13	0.000134994	0.000449981	0.00134994
6.5e-10	0.0034	5.67577e-13	0.000138432	0.00046144	0.00138432
1.87e-06	0.0049	5.82152e-13	0.000141956	0.000473187	0.00141956
		5.971e-13	0.000145568	0.000485228	0.00145568
		6.12432e-13	0.000149271	0.00049757	0.00149271
		6.28158e-13	0.000153066	0.000510221	0.00153066
		6.44288e-13	0.000156956	0.000523187	0.00156956
		6.60832e-13	0.000160943	0.000536477	0.00160943
		6.77801e-13	0.000165029	0.000550098	0.00165029
		6.95205e-13	0.000169217	0.000564058	0.00169217
		7.13057e-13	0.000173509	0.000578364	0.00173509
		7.31367e-13	0.000177908	0.000593025	0.00177908
		7.50147e-13	0.000182415	0.000608049	0.00182415
		7.69409e-13	0.000187033	0.000623444	0.00187033
		7.89166e-13	0.000191766	0.000639219	0.00191766
		8.0943e-13	0.000196615	0.000655383	0.00196615
		8.30214e-13	0.000201583	0.000671943	0.00201583
		8.51533e-13	0.000206673	0.00068891	0.00206673
		8.73398e-13	0.000211888	0.000706292	0.00211888
		8.95825e-13	0.000217229	0.000724098	0.00217229
		9.18828e-13	0.000222702	0.000742338	0.00222702
		9.42422e-13	0.000228307	0.000761022	0.00228307
		9.66621e-13	0.000234047	0.000780158	0.00234047
		9.91442e-13	0.000239927	0.000799757	0.00239927
		1.0169e-12	0.000245948	0.000819828	0.00245948
		1.04301e-12	0.000252115	0.000840382	0.00252115
		1.06979e-12	0.000258428	0.000861428	0.00258428
		1.09726e-12	0.000264893	0.000882977	0.00264893
		1.12544e-12	0.000271511	0.000905038	0.00271511
		1.15434e-12	0.000278287	0.000927623	0.00278287
		1.18398e-12	0.000285222	0.000950741	0.00285222
		1.21438e-12	0.000292321	0.000974404	0.00292321
		1.24557e-12	0.000299586	0.000998621	0.00299586
		1.27755e-12	0.000307021	0.0010234	0.00307021
		1.31035e-12	0.000314628	0.00104876	0.00314628
		1.344e-12	0.000322412	0.00107471	0.00322412
		1.37851e-12	0.000330374	0.00110125	0.00330374
		1.41391e-12	0.000338519	0.0011284	0.00338519
		1.45022e-12	0.000346849	0.00115616	0.00346849
		1.48745e-12	0.000355368	0.00118456	0.00355368
		1.52565e-12	0.000364078	0.00121359	0.00364078
		1.56482e-12	0.000372983	0.00124328	0.00372983
		1.60501e-12	0.000382086	0.00127362	0.00382086
		1.64622e-12	0.00039139	0.00130463	0.0039139
		1.68849e-12	0.000400898	0.00133633	0.00400898
		1.73185e-12	0.000410612	0.00136871	0.00410612
		1.77632e-12	0.000420536	0.00140179	0.00420536
		1.82193e-12	0.000430671	0.00143557	0.00430671
		1.86871e-12	0.000441022	0.00147007	0.00441022
		1.9167e-12	0.00045159	0.0015053	0.0045159
		1.96591e-12	0.000462378	0.00154126	0.00462378
		2.01639e-12	0.000473388	0.00157796	0.00473388
		2.06817e-12	0.000484622	0.00161541	0.00484622
		2.12128e-12	0.000496083	0.00165361	0.00496083
		2.17575e-12	0.000507772	0.00169257	0.00507772
		2.23162e-12	0.00051969	0.0017323	0.0051969
		2.28892e-12	0.00053184	0.0017728	0.0053184
		2.3477e-12	0.000544222	0.00181407	0.00544222
		2.40798e-12	0.000556838	0.00185613	0.00556838
		2.46981e-12	0.000569689	0.00189896	0.00569689
		2.53323e-12	0.000582774	0.00194258	0.00582774
		2.59828e-12	0.000596095	0.00198698	0.00596095
		2.665e-12	0.000609652	0.00203217	0.00609652
		2.73343e-12	0.000623444	0.00207815	0.00623444
		2.80362e-12	0.00063747	0.0021249	0.0063747
		2.87561e-12	0.00065173	0.00217243	0.0065173
		2.94945e-12	0.000666222	0.00222074	0.00666222
		3.02518e-12	0.000680946	0.00226982	0.00680946
		3.10286e-12	0.000695898	0.00231966	0.00695898
		3.18254e-12	0.000711077	0.00237026	0.00711077
		3.26426e-12	0.00072648	0.0024216	0.0072648
		3.34808e-12	0.000742104	0.00247368	0.00742104
		3.43405e-12	0.000757945	0.00252648	0.00757945
		3.52223e-12	0.000774	0.00258	0.00774
		3.61267e-12	0.000790263	0.00263421	0.00790263
		3.70544e-12	0.000806731	0.0026891	0.00806731
		3.80059e-12	0.000823397	0.00274466	0.00823397
		3.89818e-12	0.000840256	0.00280085	0.00840256
		3.99828e-12	0.000857302	0.00285767	0.00857302
		4.10094e-12	0.000874529	0.0029151	0.00874529
		4.20625e-12	0.000891928	0.00297309	0.00891928
		4.31426e-12	0.000909493	0.00303164	0.00909493
		4.42504e-12	0.000927216	0.00309072	0.00927216
		4.53866e-12	0.000945088	0.00315029	0.00945088
		4.65521e-12	0.0009631	0.00321033	0.009631
		4.77474e-12	0.000981244	0.00327081	0.00981244
		4.89735e-12	0.000999509	0.0033317	0.00999509
		5.0231e-12	0.00101789	0.00339295	0.0101789
		5.15208e-12	0.00103636	0.00345455	0.0103636
		5.28438e-12	0.00105493	0.00351644	0.0105493
		5.42007e-12	0.00107358	0.00357861	0.0107358
		5.55925e-12	0.0010923	0.003641	0.010923
		5.702e-12	0.00111107	0.00370358	0.0111107
		5.84841e-12	0.0011299	0.00376632	0.011299
		5.99859e-12	0.00114875	0.00382917	0.0114875
		6.15262e-12	0.00116763	0.0038921	0.0116763
		6.31061e-12	0.00118652	0.00395506	0.0118652
		6.47265e-12	0.0012054	0.00401802	0.012054
		6.63885e-12	0.00122428	0.00408093	0.0122428
		6.80933e-12	0.00124313	0.00414376	0.0124313
		6.98418e-12	0.00126194	0.00420646	0.0126194
		7.16351e-12	0.0012807	0.00426901	0.012807
		7.34746e-12	0.0012994	0.00433135	0.012994
		7.53613e-12	0.00131804	0.00439345	0.0131804
		7.72964e-12	0.00133659	0.00445529	0.0133659
		7.92812e-12	0.00135504	0.00451681	0.0135504
		8.1317e-12	0.0013734	0.00457798	0.013734
		8.3405e-12	0.00139163	0.00463878	0.0139163
		8.55467e-12	0.00140975	0.00469917	0.0140975
		8.77434e-12	0.00142773	0.00475912	0.0142773
		8.99964e-12	0.00144558	0.00481859	0.0144558
		9.23073e-12	0.00146327	0.00487757	0.0146327
		9.46776e-12	0.00148081	0.00493602	0.0148081
		9.71087e-12	0.00149818	0.00499392	0.0149818
		9.96023e-12	0.00151538	0.00505125	0.0151538
		1.0216e-11	0.0015324	0.00510799	0.015324
		1.04783e-11	0.00154923	0.00516411	0.0154923
		1.07474e-11	0.00156588	0.00521961	0.0156588
		1.10233e-11	0.00158234	0.00527445	0.0158234
		1.13064e-11	0.00159859	0.00532864	0.0159859
		1.15967e-11	0.00161465	0.00538216	0.0161465
		1.18945e-11	0.0016305	0.00543499	0.016305
		1.21999e-11	0.00164614	0.00548713	0.0164614
		1.25132e-11	0.00166157	0.00553857	0.0166157
		1.28345e-11	0.00167679	0.00558931	0.0167679
		1.31641e-11	0.0016918	0.00563934	0.016918
		1.35021e-11	0.0017066	0.00568866	0.017066
		1.38488e-11	0.00172118	0.00573728	0.0172118
		1.42044e-11	0.00173555	0.00578518	0.0173555
		1.45692e-11	0.00174971	0.00583237	0.0174971
		1.49433e-11	0.00176366	0.00587885	0.0176366
		1.5327e-11	0.00177739	0.00592464	0.0177739
		1.57205e-11	0.00179092	0.00596973	0.0179092
		1.61242e-11	0.00180424	0.00601413	0.0180424
		1.65382e-11	0.00181736	0.00605785	0.0181736
		1.69629e-11	0.00183027	0.0061009	0.0183027
		1.73985e-11	0.00184299	0.00614328	0.0184299
		1.78452e-11	0.0018555	0.00618501	0.018555
		1.83035e-11	0.00186783	0.0062261	0.0186783
		1.87735e-11	0.00187997	0.00626656	0.0187997
		1.92555e-11	0.00189192	0.00630639	0.0189192
		1.975e-11	0.00190368	0.00634561	0.0190368
		2.02571e-11	0.00191527	0.00638424	0.0191527
		2.07773e-11	0.00192669	0.00642229	0.0192669
		2.13108e-11	0.00193793	0.00645977	0.0193793
		2.1858e-11	0.00194901	0.00649669	0.0194901
		2.24193e-11	0.00195992	0.00653306	0.0195992
		2.2995e-11	0.00197067	0.00656891	0.0197067
		2.35854e-11	0.00198127	0.00660424	0.0198127
		2.4191e-11	0.00199172	0.00663907	0.0199172
		2.48122e-11	0.00200203	0.00667342	0.0200203
		2.54494e-11	0.00201219	0.00670729	0.0201219
		2.61028e-11	0.00202221	0.0067407	0.0202221
		2.67731e-11	0.0020321	0.00677366	0.020321
		2.74606e-11	0.00204186	0.00680619	0.0204186
		2.81657e-11	0.00205149	0.0068383	0.0205149
		2.8889e-11	0.002061	0.00687	0.02061
		2.96308e-11	0.00207039	0.00690131	0.0207039
		3.03916e-11	0.00207967	0.00693223	0.0207967
		3.1172e-11	0.00208884	0.00696279	0.0208884
		3.19724e-11	0.0020979	0.006993	0.020979
		3.27934e-11	0.00210686	0.00702286	0.0210686
		3.36355e-11	0.00211572	0.00705238	0.0211572
		3.44992e-11	0.00212448	0.00708159	0.0212448
		3.53851e-11	0.00213315	0.00711049	0.0213315
		3.62937e-11	0.00214173	0.00713909	0.0214173
		3.72256e-11	0.00215022	0.0071674	0.0215022
		3.81815e-11	0.00215863	0.00719543	0.0215863
		3.91619e-11	0.00216696	0.0072232	0.0216696
		4.01675e-11	0.00217521	0.00725071	0.0217521
		4.11989e-11	0.00218339	0.00727798	0.0218339
		4.22568e-11	0.0021915	0.007305	0.021915
		4.33419e-11	0.00219954	0.0073318	0.0219954
		4.44548e-11	0.00220751	0.00735838	0.0220751
		4.55963e-11	0.00221542	0.00738474	0.0221542
		4.67672e-11	0.00222327	0.0074109	0.0222327
		4.7968e-11	0.00223106	0.00743687	0.0223106
		4.91998e-11	0.00223879	0.00746264	0.0223879
		5.04631e-11	0.00224647	0.00748824	0.0224647
		5.17589e-11	0.0022541	0.00751366	0.022541
		5.3088e-11	0.00226168	0.00753892	0.0226168
		5.44511e-11	0.00226921	0.00756402	0.0226921
		5.58493e-11	0.00227669	0.00758896	0.0227669
		5.72834e-11	0.00228413	0.00761376	0.0228413
		5.87544e-11	0.00229152	0.00763841	0.0229152
		6.0263e-11	0.00229888	0.00766293	0.0229888
		6.18105e-11	0.0023062	0.00768732	0.023062
		6.33976e-11	0.00231348	0.00771159	0.0231348
		6.50256e-11	0.00232072	0.00773574	0.0232072
		6.66953e-11	0.00232793	0.00775977	0.0232793
		6.84079e-11	0.00233511	0.00778369	0.0233511
		7.01645e-11	0.00234225	0.00780751	0.0234225
		7.19661e-11	0.00234937	0.00783123	0.0234937
		7.38141e-11	0.00235645	0.00785485	0.0235645
		7.57095e-11	0.00236351	0.00787838	0.0236351
		7.76535e-11	0.00237054	0.00790181	0.0237054
		7.96475e-11	0.00237755	0.00792517	0.0237755
		8.16927e-11	0.00238453	0.00794844	0.0238453
		8.37904e-11	0.00239149	0.00797164	0.0239149
		8.5942e-11	0.00239843	0.00799476	0.0239843
		8.81488e-11	0.00240534	0.00801781	0.0240534
		9.04122e-11	0.00241224	0.0080408	0.0241224
		9.27338e-11	0.00241911	0.00806371	0.0241911
		9.51151e-11	0.00242597	0.00808657	0.0242597
		9.75574e-11	0.00243281	0.00810936	0.0243281
		1.00062e-10	0.00243963	0.0081321	0.0243963
		1.02632e-10	0.00244644	0.00815479	0.0244644
		1.05267e-10	0.00245322	0.00817742	0.0245322
		1.0797e-10	0.00246	0.0082	0.0246
		1.10743e-10	0.00246676	0.00822253	0.0246676
		1.13586e-10	0.00247351	0.00824502	0.0247351
		1.16503e-10	0.00248024	0.00826746	0.0248024
		1.19495e-10	0.00248696	0.00828987	0.0248696
		1.22563e-10	0.00249367	0.00831223	0.0249367
		1.2571e-10	0.00250037	0.00833455	0.0250037
		1.28938e-10	0.00250705	0.00835684	0.0250705
		1.32249e-10	0.00251373	0.00837909	0.0251373
		1.35645e-10	0.00252039	0.00840131	0.0252039
		1.39128e-10	0.00252705	0.0084235	0.0252705
		1.427e-10	0.0025337	0.00844565	0.025337
		1.46365e-10	0.00254033	0.00846778	0.0254033
		1.50123e-10	0.00254696	0.00848988	0.0254696
		1.53978e-10	0.00255359	0.00851195	0.0255359
		1.57932e-10	0.0025602	0.008534	0.025602
		1.61987e-10	0.00256681	0.00855602	0.0256681
		1.66147e-10	0.00257341	0.00857802	0.0257341
		1.70413e-10	0.00258	0.0086	0.0258
		1.74789e-10	0.00258659	0.00862196	0.0258659
		1.79277e-10	0.00259317	0.00864389	0.0259317
		1.8388e-10	0.00259974	0.00866581	0.0259974
		1.88602e-10	0.00260631	0.00868771	0.0260631
		1.93445e-10	0.00261288	0.00870959	0.0261288
		1.98412e-10	0.00261944	0.00873145	0.0261944
		2.03507e-10	0.00262599	0.0087533	0.0262599
		2.08733e-10	0.00263254	0.00877513	0.0263254
		2.14093e-10	0.00263908	0.00879695	0.0263908
		2.1959e-10	0.00264562	0.00881875	0.0264562
		2.25229e-10	0.00265216	0.00884054	0.0265216
		2.31012e-10	0.00265869	0.00886232	0.0265869
		2.36944e-10	0.00266522	0.00888408	0.0266522
		2.43028e-10	0.00267175	0.00890583	0.0267175
		2.49269e-10	0.00267827	0.00892757	0.0267827
		2.55669e-10	0.00268479	0.0089493	0.0268479
		2.62234e-10	0.00269131	0.00897102	0.0269131
		2.68968e-10	0.00269782	0.00899274	0.0269782
		2.75875e-10	0.00270433	0.00901444	0.0270433
		2.82959e-10	0.00271084	0.00903613	0.0271084
		2.90224e-10	0.00271734	0.00905781	0.0271734
		2.97677e-10	0.00272385	0.00907949	0.0272385
		3.0532e-10	0.00273035	0.00910116	0.0273035
		3.1316e-10	0.00273685	0.00912282	0.0273685
		3.21202e-10	0.00274334	0.00914447	0.0274334
		3.29449e-10	0.00274984	0.00916612	0.0274984
		3.37909e-10	0.00275633	0.00918776	0.0275633
		3.46586e-10	0.00276282	0.00920939	0.0276282
		3.55485e-10	0.00276931	0.00923102	0.0276931
		3.64614e-10	0.00277579	0.00925265	0.0277579
		3.73976e-10	0.00278228	0.00927426	0.0278228
		3.83579e-10	0.00278876	0.00929588	0.0278876
		3.93429e-10	0.00279525	0.00931748	0.0279525
		4.03531e-10	0.00280173	0.00933909	0.0280173
		4.13893e-10	0.00280821	0.00936069	0.0280821
		4.24521e-10	0.00281468	0.00938228	0.0281468
		4.35422e-10	0.00282116	0.00940387	0.0282116
		4.46602e-10	0.00282764	0.00942546	0.0282764
		4.5807e-10	0.00283411	0.00944704	0.0283411
		4.69832e-10	0.00284059	0.00946862	0.0284059
		4.81897e-10	0.00284706	0.0094902	0.0284706
		4.94271e-10	0.00285353	0.00951177	0.0285353
		5.06963e-10	0.00286	0.00953334	0.0286
		5.1998e-10	0.00286647	0.00955491	0.0286647
		5.33332e-10	0.00287294	0.00957647	0.0287294
		5.47027e-10	0.00287941	0.00959803	0.0287941
		5.61074e-10	0.00288588	0.00961959	0.0288588
		5.75481e-10	0.00289234	0.00964115	0.0289234
		5.90258e-10	0.00289881	0.0096627	0.0289881
		6.05415e-10	0.00290528	0.00968425	0.0290528
		6.20961e-10	0.00291174	0.0097058	0.0291174
		6.36906e-10	0.00291821	0.00972735	0.0291821
		6.5326e-10	0.00292467	0.0097489	0.0292467
		6.70034e-10	0.00293113	0.00977044	0.0293113
		6.8724e-10	0.0029376	0.00979198	0.029376
		7.04886e-10	0.00294406	0.00981352	0.0294406
		7.22986e-10	0.00295052	0.00983506	0.0295052
		7.41551e-10	0.00295698	0.0098566	0.0295698
		7.60593e-10	0.00296344	0.00987814	0.0296344
		7.80123e-10	0.0029699	0.00989967	0.029699
		8.00155e-10	0.00297636	0.00992121	0.0297636
		8.20701e-10	0.00298282	0.00994274	0.0298282
		8.41775e-10	0.00298928	0.00996427	0.0298928
		8.6339e-10	0.00299574	0.0099858	0.0299574
		8.85561e-10	0.0030022	0.0100073	0.030022
		9.083e-10	0.00300866	0.0100289	0.0300866
		9.31623e-10	0.00301511	0.0100504	0.0301511
		9.55545e-10	0.00302157	0.0100719	0.0302157
		9.80082e-10	0.00302803	0.0100934	0.0302803
		1.00525e-09	0.00303449	0.010115	0.0303449
		1.03106e-09	0.00304094	0.0101365	0.0304094
		1.05754e-09	0.0030474	0.010158	0.030474
		1.08469e-09	0.00305386	0.0101795	0.0305386
		1.11254e-09	0.00306031	0.010201	0.0306031
		1.14111e-09	0.00306677	0.0102226	0.0306677
		1.17041e-09	0.00307323	0.0102441	0.0307323
		1.20047e-09	0.00307968	0.0102656	0.0307968
		1.23129e-09	0.00308614	0.0102871	0.0308614
		1.26291e-09	0.00309259	0.0103086	0.0309259
		1.29534e-09	0.00309905	0.0103302	0.0309905
		1.3286e-09	0.0031055	0.0103517	0.031055
		1.36272e-09	0.00311196	0.0103732	0.0311196
		1.39771e-09	0.00311841	0.0103947	0.0311841
		1.4336e-09	0.00312487	0.0104162	0.0312487
		1.47041e-09	0.00313132	0.0104377	0.0313132
		1.50817e-09	0.00313778	0.0104593	0.0313778
		1.54689e-09	0.00314423	0.0104808	0.0314423
		1.58661e-09	0.00315069	0.0105023	0.0315069
		1.62736e-09	0.00315714	0.0105238	0.0315714
		1.66914e-09	0.00316359	0.0105453	0.0316359
		1.712e-09	0.00317005	0.0105668	0.0317005
		1.75596e-09	0.0031765	0.0105883	0.031765
		1.80105e-09	0.00318296	0.0106099	0.0318296
		1.8473e-09	0.00318941	0.0106314	0.0318941
		1.89474e-09	0.00319586	0.0106529	0.0319586
		1.94339e-09	0.00320232	0.0106744	0.0320232
		1.99329e-09	0.00320877	0.0106959	0.0320877
		2.04447e-09	0.00321522	0.0107174	0.0321522
		2.09697e-09	0.00322168	0.0107389	0.0322168
		2.15082e-09	0.00322813	0.0107604	0.0322813
		2.20605e-09	0.00323458	0.0107819	0.0323458
		2.26269e-09	0.00324104	0.0108035	0.0324104
		2.32079e-09	0.00324749	0.010825	0.0324749
		2.38039e-09	0.00325394	0.0108465	0.0325394
		2.44151e-09	0.00326039	0.010868	0.0326039
		2.5042e-09	0.00326685	0.0108895	0.0326685
		2.56851e-09	0.0032733	0.010911	0.032733
		2.63446e-09	0.00327975	0.0109325	0.0327975
		2.70211e-09	0.00328621	0.010954	0.0328621
		2.77149e-09	0.00329266	0.0109755	0.0329266
		2.84266e-09	0.00329911	0.010997	0.0329911
		2.91565e-09	0.00330556	0.0110185	0.0330556
		2.99052e-09	0.00331202	0.0110401	0.0331202
		3.06731e-09	0.00331847	0.0110616	0.0331847
		3.14607e-09	0.00332492	0.0110831	0.0332492
		3.22686e-09	0.00333138	0.0111046	0.0333138
		3.30972e-09	0.00333783	0.0111261	0.0333783
		3.3947e-09	0.00334428	0.0111476	0.0334428
		3.48187e-09	0.00335073	0.0111691	0.0335073
		3.57128e-09	0.00335719	0.0111906	0.0335719
		3.66298e-09	0.00336364	0.0112121	0.0336364
		3.75704e-09	0.00337009	0.0112336	0.0337009
		3.85351e-09	0.00337654	0.0112551	0.0337654
		3.95246e-09	0.00338299	0.0112766	0.0338299
		4.05395e-09	0.00338945	0.0112982	0.0338945
		4.15805e-09	0.0033959	0.0113197	0.033959
		4.26482e-09	0.00340235	0.0113412	0.0340235
		4.37433e-09	0.0034088	0.0113627	0.034088
		4.48666e-09	0.00341526	0.0113842	0.0341526
		4.60187e-09	0.00342171	0.0114057	0.0342171
		4.72003e-09	0.00342816	0.0114272	0.0342816
		4.84123e-09	0.00343461	0.0114487	0.0343461
		4.96555e-09	0.00344107	0.0114702	0.0344107
		5.09305e-09	0.00344752	0.0114917	0.0344752
		5.22383e-09	0.00345397	0.0115132	0.0345397
		5.35797e-09	0.00346042	0.0115347	0.0346042
		5.49555e-09	0.00346687	0.0115562	0.0346687
		5.63666e-09	0.00347333	0.0115778	0.0347333
		5.7814e-09	0.00347978	0.0115993	0.0347978
		5.92986e-09	0.00348623	0.0116208	0.0348623
		6.08212e-09	0.00349268	0.0116423	0.0349268
		6.2383e-09	0.00349914	0.0116638	0.0349914
		6.39848e-09	0.00350559	0.0116853	0.0350559
		6.56278e-09	0.00351204	0.0117068	0.0351204
		6.7313e-09	0.00351849	0.0117283	0.0351849
		6.90415e-09	0.00352494	0.0117498	0.0352494
		7.08143e-09	0.0035314	0.0117713	0.035314
		7.26327e-09	0.00353785	0.0117928	0.0353785
		7.44978e-09	0.0035443	0.0118143	0.035443
		7.64107e-09	0.00355075	0.0118358	0.0355075
		7.83728e-09	0.0035572	0.0118573	0.035572
		8.03852e-09	0.00356366	0.0118789	0.0356366
		8.24493e-09	0.00357011	0.0119004	0.0357011
		8.45665e-09	0.00357656	0.0119219	0.0357656
		8.6738e-09	0.00358301	0.0119434	0.0358301
		8.89652e-09	0.00358947	0.0119649	0.0358947
		9.12497e-09	0.00359592	0.0119864	0.0359592
		9.35928e-09	0.00360237	0.0120079	0.0360237
		9.5996e-09	0.00360882	0.0120294	0.0360882
		9.8461e-09	0.00361527	0.0120509	0.0361527
		1.00989e-08	0.00362173	0.0120724	0.0362173
		1.03582e-08	0.00362818	0.0120939	0.0362818
		1.06242e-08	0.00363463	0.0121154	0.0363463
		1.0897e-08	0.00364108	0.0121369	0.0364108
		1.11768e-08	0.00364753	0.0121584	0.0364753
		1.14638e-08	0.00365399	0.01218	0.0365399
		1.17582e-08	0.00366044	0.0122015	0.0366044
		1.20601e-08	0.00366689	0.012223	0.0366689
		1.23698e-08	0.00367334	0.0122445	0.0367334
		1.26875e-08	0.00367979	0.012266	0.0367979
		1.30132e-08	0.00368625	0.0122875	0.0368625
		1.33474e-08	0.0036927	0.012309	0.036927
		1.36901e-08	0.00369915	0.0123305	0.0369915
		1.40417e-08	0.0037056	0.012352	0.037056
		1.44022e-08	0.00371205	0.0123735	0.0371205
		1.4772e-08	0.00371851	0.012395	0.0371851
		1.51514e-08	0.00372496	0.0124165	0.0372496
		1.55404e-08	0.00373141	0.012438	0.0373141
		1.59395e-08	0.00373786	0.0124595	0.0373786
		1.63487e-08	0.00374431	0.012481	0.0374431
		1.67686e-08	0.00375077	0.0125026	0.0375077
		1.71991e-08	0.00375722	0.0125241	0.0375722
		1.76408e-08	0.00376367	0.0125456	0.0376367
		1.80937e-08	0.00377012	0.0125671	0.0377012
		1.85584e-08	0.00377657	0.0125886	0.0377657
		1.90349e-08	0.00378303	0.0126101	0.0378303
		1.95237e-08	0.00378948	0.0126316	0.0378948
		2.0025e-08	0.00379593	0.0126531	0.0379593
		2.05392e-08	0.00380238	0.0126746	0.0380238
		2.10666e-08	0.00380883	0.0126961	0.0380883
		2.16076e-08	0.00381529	0.0127176	0.0381529
		2.21624e-08	0.00382174	0.0127391	0.0382174
		2.27315e-08	0.00382819	0.0127606	0.0382819
		2.33152e-08	0.00383464	0.0127821	0.0383464
		2.39139e-08	0.00384109	0.0128036	0.0384109
		2.45279e-08	0.00384755	0.0128252	0.0384755
		2.51577e-08	0.003854	0.0128467	0.03854
		2.58037e-08	0.00386045	0.0128682	0.0386045
		2.64663e-08	0.0038669	0.0128897	0.038669
		2.71459e-08	0.00387335	0.0129112	0.0387335
		2.7843e-08	0.00387981	0.0129327	0.0387981
		2.85579e-08	0.00388626	0.0129542	0.0388626
		2.92912e-08	0.00389271	0.0129757	0.0389271
		3.00434e-08	0.00389916	0.0129972	0.0389916
		3.08148e-08	0.00390561	0.0130187	0.0390561
		3.16061e-08	0.00391207	0.0130402	0.0391207
		3.24177e-08	0.00391852	0.0130617	0.0391852
		3.32501e-08	0.00392497	0.0130832	0.0392497
		3.41039e-08	0.00393142	0.0131047	0.0393142
		3.49796e-08	0.00393787	0.0131262	0.0393787
		3.58778e-08	0.00394433	0.0131478	0.0394433
		3.67991e-08	0.00395078	0.0131693	0.0395078
		3.7744e-08	0.00395723	0.0131908	0.0395723
		3.87132e-08	0.00396368	0.0132123	0.0396368
		3.97073e-08	0.00397013	0.0132338	0.0397013
		4.07269e-08	0.00397659	0.0132553	0.0397659
		4.17726e-08	0.00398304	0.0132768	0.0398304
		4.28453e-08	0.00398949	0.0132983	0.0398949
		4.39455e-08	0.00399594	0.0133198	0.0399594
		4.50739e-08	0.00400239	0.0133413	0.0400239
		4.62313e-08	0.00400885	0.0133628	0.0400885
		4.74184e-08	0.0040153	0.0133843	0.040153
		4.8636e-08	0.00402175	0.0134058	0.0402175
		4.98849e-08	0.0040282	0.0134273	0.040282
		5.11658e-08	0.00403466	0.0134489	0.0403466
		5.24797e-08	0.00404111	0.0134704	0.0404111
		5.38272e-08	0.00404756	0.0134919	0.0404756
		5.52094e-08	0.00405401	0.0135134	0.0405401
		5.66271e-08	0.00406046	0.0135349	0.0406046
		5.80811e-08	0.00406692	0.0135564	0.0406692
		5.95725e-08	0.00407337	0.0135779	0.0407337
		6.11022e-08	0.00407982	0.0135994	0.0407982
		6.26712e-08	0.00408627	0.0136209	0.0408627
		6.42805e-08	0.00409272	0.0136424	0.0409272
		6.59311e-08	0.00409918	0.0136639	0.0409918
		6.7624e-08	0.00410563	0.0136854	0.0410563
		6.93605e-08	0.00411208	0.0137069	0.0411208
		7.11415e-08	0.00411853	0.0137284	0.0411853
		7.29683e-08	0.00412498	0.0137499	0.0412498
		7.4842e-08	0.00413144	0.0137715	0.0413144
		7.67638e-08	0.00413789	0.013793	0.0413789
		7.87349e-08	0.00414434	0.0138145	0.0414434
		8.07566e-08	0.00415079	0.013836	0.0415079
		8.28303e-08	0.00415724	0.0138575	0.0415724
		8.49572e-08	0.0041637	0.013879	0.041637
		8.71387e-08	0.00417015	0.0139005	0.0417015
		8.93763e-08	0.0041766	0.013922	0.041766
		9.16713e-08	0.00418305	0.0139435	0.0418305
		9.40252e-08	0.0041895	0.013965	0.041895
		9.64396e-08	0.00419596	0.0139865	0.0419596
		9.89159e-08	0.00420241	0.014008	0.0420241
		1.01456e-07	0.00420886	0.0140295	0.0420886
		1.04061e-07	0.00421531	0.014051	0.0421531
		1.06733e-07	0.00422176	0.0140725	0.0422176
		1.09474e-07	0.00422822	0.0140941	0.0422822
		1.12285e-07	0.00423467	0.0141156	0.0423467
		1.15168e-07	0.00424112	0.0141371	0.0424112
		1.18125e-07	0.00424757	0.0141586	0.0424757
		1.21159e-07	0.00425402	0.0141801	0.0425402
		1.2427e-07	0.00426048	0.0142016	0.0426048
		1.27461e-07	0.00426693	0.0142231	0.0426693
		1.30734e-07	0.00427338	0.0142446	0.0427338
		1.34091e-07	0.00427983	0.0142661	0.0427983
		1.37534e-07	0.00428628	0.0142876	0.0428628
		1.41065e-07	0.00429274	0.0143091	0.0429274
		1.44688e-07	0.00429919	0.0143306	0.0429919
		1.48403e-07	0.00430564	0.0143521	0.0430564
		1.52214e-07	0.00431209	0.0143736	0.0431209
		1.56122e-07	0.00431854	0.0143951	0.0431854
		1.60131e-07	0.004325	0.0144167	0.04325
		1.64243e-07	0.00433145	0.0144382	0.0433145
		1.6846e-07	0.0043379	0.0144597	0.043379
		1.72786e-07	0.00434435	0.0144812	0.0434435
		1.77223e-07	0.0043508	0.0145027	0.043508
		1.81773e-07	0.00435726	0.0145242	0.0435726
		1.86441e-07	0.00436371	0.0145457	0.0436371
		1.91228e-07	0.00437016	0.0145672	0.0437016
		1.96139e-07	0.00437661	0.0145887	0.0437661
		2.01175e-07	0.00438306	0.0146102	0.0438306
		2.06341e-07	0.00438952	0.0146317	0.0438952
		2.11639e-07	0.00439597	0.0146532	0.0439597
		2.17074e-07	0.00440242	0.0146747	0.0440242
		2.22648e-07	0.00440887	0.0146962	0.0440887
		2.28365e-07	0.00441532	0.0147177	0.0441532
		2.34229e-07	0.00442178	0.0147393	0.0442178
		2.40244e-07	0.00442823	0.0147608	0.0442823
		2.46412e-07	0.00443468	0.0147823	0.0443468
		2.5274e-07	0.00444113	0.0148038	0.0444113
		2.5923e-07	0.00444758	0.0148253	0.0444758
		2.65886e-07	0.00445404	0.0148468	0.0445404
		2.72714e-07	0.00446049	0.0148683	0.0446049
		2.79716e-07	0.00446694	0.0148898	0.0446694
		2.86899e-07	0.00447339	0.0149113	0.0447339
		2.94266e-07	0.00447984	0.0149328	0.0447984
		3.01822e-07	0.0044863	0.0149543	0.044863
		3.09572e-07	0.00449275	0.0149758	0.0449275
		3.17521e-07	0.0044992	0.0149973	0.044992
		3.25675e-07	0.00450565	0.0150188	0.0450565
		3.34037e-07	0.0045121	0.0150403	0.045121
		3.42615e-07	0.00451856	0.0150619	0.0451856
		3.51412e-07	0.00452501	0.0150834	0.0452501
		3.60436e-07	0.00453146	0.0151049	0.0453146
		3.69691e-07	0.00453791	0.0151264	0.0453791
		3.79184e-07	0.00454436	0.0151479	0.0454436
		3.88921e-07	0.00455082	0.0151694	0.0455082
		3.98907e-07	0.00455727	0.0151909	0.0455727
		4.0915e-07	0.00456372	0.0152124	0.0456372
		4.19656e-07	0.00457017	0.0152339	0.0457017
		4.30432e-07	0.00457662	0.0152554	0.0457662
		4.41485e-07	0.00458308	0.0152769	0.0458308
		4.52821e-07	0.00458953	0.0152984	0.0458953
		4.64449e-07	0.00459598	0.0153199	0.0459598
		4.76375e-07	0.00460243	0.0153414	0.0460243
		4.88607e-07	0.00460888	0.0153629	0.0460888
		5.01154e-07	0.00461534	0.0153845	0.0461534
		5.14022e-07	0.00462179	0.015406	0.0462179
		5.27221e-07	0.00462824	0.0154275	0.0462824
		5.40759e-07	0.00463469	0.015449	0.0463469
		5.54645e-07	0.00464114	0.0154705	0.0464114
		5.68887e-07	0.0046476	0.015492	0.046476
		5.83495e-07	0.00465405	0.0155135	0.0465405
		5.98478e-07	0.0046605	0.015535	0.046605
		6.13846e-07	0.00466695	0.0155565	0.0466695
		6.29608e-07	0.0046734	0.015578	0.046734
		6.45775e-07	0.00467986	0.0155995	0.0467986
		6.62357e-07	0.00468631	0.015621	0.0468631
		6.79365e-07	0.00469276	0.0156425	0.0469276
		6.9681e-07	0.00469921	0.015664	0.0469921
		7.14702e-07	0.00470566	0.0156855	0.0470566
		7.33054e-07	0.00471212	0.0157071	0.0471212
		7.51878e-07	0.00471857	0.0157286	0.0471857
		7.71184e-07	0.00472502	0.0157501	0.0472502
		7.90987e-07	0.00473147	0.0157716	0.0473147
		8.11298e-07	0.00473792	0.0157931	0.0473792
		8.3213e-07	0.00474438	0.0158146	0.0474438
		8.53497e-07	0.00475083	0.0158361	0.0475083
		8.75414e-07	0.00475728	0.0158576	0.0475728
		8.97892e-07	0.00476373	0.0158791	0.0476373
		9.20948e-07	0.00477018	0.0159006	0.0477018
		9.44596e-07	0.00477664	0.0159221	0.0477664
		9.68852e-07	0.00478309	0.0159436	0.0478309
		9.9373e-07	0.00478954	0.0159651	0.0478954
		1.01925e-06	0.00479599	0.0159866	0.0479599
		1.04542e-06	0.00480244	0.0160081	0.0480244
		1.07226e-06	0.0048089	0.0160297	0.048089
		1.0998e-06	0.00481535	0.0160512	0.0481535
		1.12804e-06	0.0048218	0.0160727	0.048218
		1.157e-06	0.00482825	0.0160942	0.0482825
		1.18671e-06	0.0048347	0.0161157	0.048347
		1.21718e-06	0.00484116	0.0161372	0.0484116
		1.24844e-06	0.00484761	0.0161587	0.0484761
		1.2805e-06	0.00485406	0.0161802	0.0485406
		1.31338e-06	0.00486051	0.0162017	0.0486051
		1.3471e-06	0.00486696	0.0162232	0.0486696
		1.38169e-06	0.00487342	0.0162447	0.0487342
		1.41717e-06	0.00487987	0.0162662	0.0487987
		1.45356e-06	0.00488632	0.0162877	0.0488632
		1.49089e-06	0.00489277	0.0163092	0.0489277
		1.52917e-06	0.00489922	0.0163307	0.0489922
		1.56843e-06	0.00490568	0.0163523	0.0490568
		1.60871e-06	0.00491213	0.0163738	0.0491213
		1.65002e-06	0.00491858	0.0163953	0.0491858
		1.69239e-06	0.00492503	0.0164168	0.0492503
		1.73584e-06	0.00493148	0.0164383	0.0493148
		1.78042e-06	0.00493794	0.0164598	0.0493794
		1.82613e-06	0.00494439	0.0164813	0.0494439
		1.87303e-06	0.00495084	0.0165028	0.0495084
		1.92112e-06	0.00495729	0.0165243	0.0495729
		1.97045e-06	0.00496374	0.0165458	0.0496374
		2.02105e-06	0.0049702	0.0165673	0.049702
		2.07294e-06	0.00497665	0.0165888	0.0497665
		2.12617e-06	0.0049831	0.0166103	0.049831
		2.18077e-06	0.00498955	0.0166318	0.0498955
		2.23677e-06	0.004996	0.0166533	0.04996
		2.2942e-06	0.00500246	0.0166749	0.0500246
		2.35311e-06	0.00500891	0.0166964	0.0500891
		2.41354e-06	0.00501536	0.0167179	0.0501536
		2.47551e-06	0.00502181	0.0167394	0.0502181
		2.53908e-06	0.00502826	0.0167609	0.0502826
		2.60427e-06	0.00503472	0.0167824	0.0503472
		2.67115e-06	0.00504117	0.0168039	0.0504117
		2.73974e-06	0.00504762	0.0168254	0.0504762
		2.81009e-06	0.00505407	0.0168469	0.0505407
		2.88224e-06	0.00506052	0.0168684	0.0506052
		2.95625e-06	0.00506698	0.0168899	0.0506698
		3.03216e-06	0.00507343	0.0169114	0.0507343
		3.11002e-06	0.00507988	0.0169329	0.0507988
		3.18988e-06	0.00508633	0.0169544	0.0508633
		3.27179e-06	0.00509278	0.0169759	0.0509278
		3.35581e-06	0.00509924	0.0169975	0.0509924
		3.44198e-06	0.00510569	0.017019	0.0510569
		3.53036e-06	0.00511214	0.0170405	0.0511214
		3.62101e-06	0.00511859	0.017062	0.0511859
		3.71399e-06	0.00512504	0.0170835	0.0512504
		3.80936e-06	0.0051315	0.017105	0.051315
		3.90718e-06	0.00513795	0.0171265	0.0513795
		4.0075e-06	0.0051444	0.017148	0.051444
		4.11041e-06	0.00515085	0.0171695	0.0515085
		4.21595e-06	0.0051573	0.017191	0.051573
		4.32421e-06	0.00516376	0.0172125	0.0516376
		4.43525e-06	0.00517021	0.017234	0.0517021
		4.54914e-06	0.00517666	0.0172555	0.0517666
		4.66595e-06	0.00518311	0.017277	0.0518311
		4.78576e-06	0.00518956	0.0172985	0.0518956
		4.90865e-06	0.00519602	0.0173201	0.0519602
		5.03469e-06	0.00520247	0.0173416	0.0520247
		5.16397e-06	0.00520892	0.0173631	0.0520892
		5.29657e-06	0.00521537	0.0173846	0.0521537
		5.43258e-06	0.00522182	0.0174061	0.0522182
		5.57208e-06	0.00522828	0.0174276	0.0522828
		5.71516e-06	0.00523473	0.0174491	0.0523473
		5.86191e-06	0.00524118	0.0174706	0.0524118
		6.01243e-06	0.00524763	0.0174921	0.0524763
		6.16682e-06	0.00525408	0.0175136	0.0525408
		6.32517e-06	0.00526054	0.0175351	0.0526054
		6.48759e-06	0.00526699	0.0175566	0.0526699
		6.65417e-06	0.00527344	0.0175781	0.0527344
		6.82504e-06	0.00527989	0.0175996	0.0527989
		7.00029e-06	0.00528634	0.0176211	0.0528634
		7.18004e-06	0.0052928	0.0176427	0.052928
		7.36441e-06	0.00529925	0.0176642	0.0529925
		7.55352e-06	0.0053057	0.0176857	0.053057
		7.74748e-06	0.00531215	0.0177072	0.0531215
		7.94641e-06	0.0053186	0.0177287	0.053186
		8.15046e-06	0.00532506	0.0177502	0.0532506
		8.35975e-06	0.00533151	0.0177717	0.0533151
		8.57441e-06	0.00533796	0.0177932	0.0533796
		8.79458e-06	0.00534441	0.0178147	0.0534441
		9.02041e-06	0.00535086	0.0178362	0.0535086
		9.25204e-06	0.00535732	0.0178577	0.0535732
		9.48961e-06	0.00536377	0.0178792	0.0536377
		9.73328e-06	0.00537022	0.0179007	0.0537022
		9.98321e-06	0.00537667	0.0179222	0.0537667
		1.02396e-05	0.00538312	0.0179437	0.0538312
		1.05025e-05	0.00538958	0.0179653	0.0538958
		1.07722e-05	0.00539603	0.0179868	0.0539603
		1.10488e-05	0.00540248	0.0180083	0.0540248
		1.13325e-05	0.00540893	0.0180298	0.0540893
		1.16235e-05	0.00541538	0.0180513	0.0541538
		1.1922e-05	0.00542184	0.0180728	0.0542184
		1.22281e-05	0.00542829	0.0180943	0.0542829
		1.25421e-05	0.00543474	0.0181158	0.0543474
		1.28641e-05	0.00544119	0.0181373	0.0544119
		1.31945e-05	0.00544764	0.0181588	0.0544764
		1.35333e-05	0.0054541	0.0181803	0.054541
		1.38808e-05	0.00546055	0.0182018	0.0546055
		1.42372e-05	0.005467	0.0182233	0.05467
		1.46028e-05	0.00547345	0.0182448	0.0547345
		1.49777e-05	0.0054799	0.0182663	0.054799
		1.53623e-05	0.00548636	0.0182879	0.0548636
		1.57568e-05	0.00549281	0.0183094	0.0549281
		1.61614e-05	0.00549926	0.0183309	0.0549926
		1.65764e-05	0.00550571	0.0183524	0.0550571
		1.70021e-05	0.00551216	0.0183739	0.0551216
		1.74386e-05	0.00551862	0.0183954	0.0551862
		1.78864e-05	0.00552507	0.0184169	0.0552507
		1.83457e-05	0.00553152	0.0184384	0.0553152
		1.88168e-05	0.00553797	0.0184599	0.0553797
		1.93e-05	0.00554442	0.0184814	0.0554442
		1.97956e-05	0.00555088	0.0185029	0.0555088
		2.03039e-05	0.00555733	0.0185244	0.0555733
		2.08252e-05	0.00556378	0.0185459	0.0556378
		2.136e-05	0.00557023	0.0185674	0.0557023
		2.19084e-05	0.00557668	0.0185889	0.0557668
		2.2471e-05	0.00558314	0.0186105	0.0558314
		2.3048e-05	0.00558959	0.018632	0.0558959
		2.36398e-05	0.00559604	0.0186535	0.0559604
		2.42469e-05	0.00560249	0.018675	0.0560249
		2.48695e-05	0.00560894	0.0186965	0.0560894
		2.55081e-05	0.0056154	0.018718	0.056154
		2.61631e-05	0.00562185	0.0187395	0.0562185
		2.68349e-05	0.0056283	0.018761	0.056283
		2.75239e-05	0.00563475	0.0187825	0.0563475
		2.82307e-05	0.0056412	0.018804	0.056412
		2.89556e-05	0.00564766	0.0188255	0.0564766
		2.96991e-05	0.00565411	0.018847	0.0565411
		3.04617e-05	0.00566056	0.0188685	0.0566056
		3.12439e-05	0.00566701	0.01889	0.0566701
		3.20462e-05	0.00567346	0.0189115	0.0567346
		3.28691e-05	0.00567992	0.0189331	0.0567992
		3.37131e-05	0.00568637	0.0189546	0.0568637
		3.45788e-05	0.00569282	0.0189761	0.0569282
		3.54667e-05	0.00569927	0.0189976	0.0569927
		3.63774e-05	0.00570572	0.0190191	0.0570572
		3.73115e-05	0.00571218	0.0190406	0.0571218
		3.82696e-05	0.00571863	0.0190621	0.0571863
		3.92523e-05	0.00572508	0.0190836	0.0572508
		4.02602e-05	0.00573153	0.0191051	0.0573153
		4.1294e-05	0.00573798	0.0191266	0.0573798
		4.23543e-05	0.00574444	0.0191481	0.0574444
		4.34419e-05	0.00575089	0.0191696	0.0575089
		4.45574e-05	0.00575734	0.0191911	0.0575734
		4.57016e-05	0.00576379	0.0192126	0.0576379
		4.68751e-05	0.00577024	0.0192341	0.0577024
		4.80787e-05	0.0057767	0.0192557	0.057767
		4.93133e-05	0.00578315	0.0192772	0.0578315
		5.05796e-05	0.0057896	0.0192987	0.057896
		5.18783e-05	0.00579605	0.0193202	0.0579605
		5.32105e-05	0.0058025	0.0193417	0.058025
		5.45768e-05	0.00580896	0.0193632	0.0580896
		5.59782e-05	0.00581541	0.0193847	0.0581541
		5.74156e-05	0.00582186	0.0194062	0.0582186
		5.88899e-05	0.00582831	0.0194277	0.0582831
		6.04021e-05	0.00583476	0.0194492	0.0583476
		6.19531e-05	0.00584122	0.0194707	0.0584122
		6.35439e-05	0.00584767	0.0194922	0.0584767
		6.51756e-05	0.00585412	0.0195137	0.0585412
		6.68492e-05	0.00586057	0.0195352	0.0586057
		6.85657e-05	0.00586702	0.0195567	0.0586702
		7.03264e-05	0.00587348	0.0195783	0.0587348
		7.21322e-05	0.00587993	0.0195998	0.0587993
		7.39844e-05	0.00588638	0.0196213	0.0588638
		7.58842e-05	0.00589283	0.0196428	0.0589283
		7.78327e-05	0.00589928	0.0196643	0.0589928
		7.98313e-05	0.00590574	0.0196858	0.0590574
		8.18812e-05	0.00591219	0.0197073	0.0591219
		8.39837e-05	0.00591864	0.0197288	0.0591864
		8.61403e-05	0.00592509	0.0197503	0.0592509
		8.83522e-05	0.00593154	0.0197718	0.0593154
		9.06209e-05	0.005938	0.0197933	0.05938
		9.29478e-05	0.00594445	0.0198148	0.0594445
		9.53345e-05	0.0059509	0.0198363	0.059509
		9.77825e-05	0.00595735	0.0198578	0.0595735
		0.000100293	0.0059638	0.0198793	0.059638
		0.000102869	0.00597026	0.0199009	0.0597026
		0.00010551	0.00597671	0.0199224	0.0597671
		0.000108219	0.00598316	0.0199439	0.0598316
		0.000110998	0.00598961	0.0199654	0.0598961
		0.000113849	0.00599606	0.0199869	0.0599606
		0.000116772	0.00600252	0.0200084	0.0600252
		0.00011977	0.00600897	0.0200299	0.0600897
		0.000122846	0.00601542	0.0200514	0.0601542
		0.000126	0.00602187	0.0200729	0.0602187
		0.000129236	0.00602832	0.0200944	0.0602832
		0.000132554	0.00603478	0.0201159	0.0603478
		0.000135958	0.00604123	0.0201374	0.0604123
		0.000139449	0.00604768	0.0201589	0.0604768
		0.00014303	0.00605413	0.0201804	0.0605413
		0.000146702	0.00606058	0.0202019	0.0606058
		0.00015047	0.00606704	0.0202235	0.0606704
		0.000154333	0.00607349	0.020245	0.0607349
		0.000158296	0.00607994	0.0202665	0.0607994
		0.000162361	0.00608639	0.020288	0.0608639
		0.00016653	0.00609284	0.0203095	0.0609284
		0.000170806	0.0060993	0.020331	0.060993
		0.000175192	0.00610575	0.0203525	0.0610575
		0.000179691	0.0061122	0.020374	0.061122
		0.000184305	0.00611865	0.0203955	0.0611865
		0.000189037	0.0061251	0.020417	0.061251
		0.000193891	0.00613156	0.0204385	0.0613156
		0.00019887	0.00613801	0.02046	0.0613801
		0.000203977	0.00614446	0.0204815	0.0614446
		0.000209214	0.00615091	0.020503	0.0615091
		0.000214587	0.00615736	0.0205245	0.0615736
		0.000220097	0.00616382	0.0205461	0.0616382
		0.000225748	0.00617027	0.0205676	0.0617027
		0.000231545	0.00617672	0.0205891	0.0617672
		0.000237491	0.00618317	0.0206106	0.0618317
		0.000243589	0.00618962	0.0206321	0.0618962
		0.000249844	0.00619608	0.0206536	0.0619608
		0.000256259	0.00620253	0.0206751	0.0620253
		0.00026284	0.00620898	0.0206966	0.0620898
		0.000269589	0.00621543	0.0207181	0.0621543
		0.000276511	0.00622188	0.0207396	0.0622188
		0.000283611	0.00622834	0.0207611	0.0622834
		0.000290894	0.00623479	0.0207826	0.0623479
		0.000298364	0.00624124	0.0208041	0.0624124
		0.000306025	0.00624769	0.0208256	0.0624769
		0.000313883	0.00625414	0.0208471	0.0625414
		0.000321943	0.0062606	0.0208687	0.062606
		0.00033021	0.00626705	0.0208902	0.0626705
		0.000338689	0.0062735	0.0209117	0.062735
		0.000347386	0.00627995	0.0209332	0.0627995
		0.000356306	0.0062864	0.0209547	0.062864
		0.000365455	0.00629286	0.0209762	0.0629286
		0.000374839	0.00629931	0.0209977	0.0629931
		0.000384464	0.00630576	0.0210192	0.0630576
		0.000394336	0.00631221	0.0210407	0.0631221
		0.000404462	0.00631866	0.0210622	0.0631866
		0.000414848	0.00632512	0.0210837	0.0632512
		0.0004255	0.00633157	0.0211052	0.0633157
		0.000436426	0.00633802	0.0211267	0.0633802
		0.000447633	0.00634447	0.0211482	0.0634447
		0.000459127	0.00635092	0.0211697	0.0635092
		0.000470917	0.00635738	0.0211913	0.0635738
		0.000483009	0.00636383	0.0212128	0.0636383
		0.000495411	0.00637028	0.0212343	0.0637028
		0.000508133	0.00637673	0.0212558	0.0637673
		0.00052118	0.00638318	0.0212773	0.0638318
		0.000534563	0.00638964	0.0212988	0.0638964
		0.00054829	0.00639609	0.0213203	0.0639609
		0.000562369	0.00640254	0.0213418	0.0640254
		0.000576809	0.00640899	0.0213633	0.0640899
		0.00059162	0.00641544	0.0213848	0.0641544
		0.000606812	0.0064219	0.0214063	0.064219
		0.000622394	0.00642835	0.0214278	0.0642835
		0.000638375	0.0064348	0.0214493	0.064348
		0.000654768	0.00644125	0.0214708	0.0644125
		0.000671581	0.0064477	0.0214923	0.064477
		0.000688825	0.00645416	0.0215139	0.0645416
		0.000706513	0.00646061	0.0215354	0.0646061
		0.000724655	0.00646706	0.0215569	0.0646706
		0.000743262	0.00647351	0.0215784	0.0647351
		0.000762348	0.00647996	0.0215999	0.0647996
		0.000781923	0.00648642	0.0216214	0.0648642
		0.000802002	0.00649287	0.0216429	0.0649287
		0.000822595	0.00649932	0.0216644	0.0649932
		0.000843718	0.00650577	0.0216859	0.0650577
		0.000865383	0.00651222	0.0217074	0.0651222
		0.000887604	0.00651868	0.0217289	0.0651868
		0.000910396	0.00652513	0.0217504	0.0652513
		0.000933773	0.00653158	0.0217719	0.0653158
		0.00095775	0.00653803	0.0217934	0.0653803
		0.000982343	0.00654448	0.0218149	0.0654448
		0.00100757	0.00655094	0.0218365	0.0655094
		0.00103344	0.00655739	0.021858	0.0655739
		0.00105998	0.00656384	0.0218795	0.0656384
		0.00108719	0.00657029	0.021901	0.0657029
		0.00111511	0.00657674	0.0219225	0.0657674
		0.00114375	0.0065832	0.021944	0.065832
		0.00117311	0.00658965	0.0219655	0.0658965
		0.00120324	0.0065961	0.021987	0.065961
		0.00123413	0.00660255	0.0220085	0.0660255
		0.00126582	0.006609	0.02203	0.06609
		0.00129833	0.00661546	0.0220515	0.0661546
		0.00133167	0.00662191	0.022073	0.0662191
		0.00136586	0.00662836	0.0220945	0.0662836
		0.00140093	0.00663481	0.022116	0.0663481
		0.00143691	0.00664126	0.0221375	0.0664126
		0.0014738	0.00664772	0.0221591	0.0664772
		0.00151165	0.00665417	0.0221806	0.0665417
		0.00155046	0.00666062	0.0222021	0.0666062
		0.00159028	0.00666707	0.0222236	0.0666707
		0.00163111	0.00667352	0.0222451	0.0667352
		0.00167299	0.00667998	0.0222666	0.0667998
		0.00171595	0.00668643	0.0222881	0.0668643
		0.00176002	0.00669288	0.0223096	0.0669288
		0.00180521	0.00669933	0.0223311	0.0669933
		0.00185156	0.00670578	0.0223526	0.0670578
		0.00189911	0.00671224	0.0223741	0.0671224
		0.00194787	0.00671869	0.0223956	0.0671869
		0.00199789	0.00672514	0.0224171	0.0672514
		0.00204919	0.00673159	0.0224386	0.0673159
		0.00210181	0.00673804	0.0224601	0.0673804
		0.00215578	0.0067445	0.0224817	0.067445
		0.00221114	0.00675095	0.0225032	0.0675095
		0.00226791	0.0067574	0.0225247	0.067574
		0.00232615	0.00676385	0.0225462	0.0676385
		0.00238588	0.0067703	0.0225677	0.067703
		0.00244714	0.00677676	0.0225892	0.0677676
		0.00250998	0.00678321	0.0226107	0.0678321
		0.00257443	0.00678966	0.0226322	0.0678966
		0.00264054	0.00679611	0.0226537	0.0679611
		0.00270834	0.00680256	0.0226752	0.0680256
		0.00277789	0.00680902	0.0226967	0.0680902
		0.00284922	0.00681547	0.0227182	0.0681547
		0.00292238	0.00682192	0.0227397	0.0682192
		0.00299742	0.00682837	0.0227612	0.0682837
		0.00307439	0.00683482	0.0227827	0.0683482
		0.00315333	0.00684128	0.0228043	0.0684128
		0.0032343	0.00684773	0.0228258	0.0684773
		0.00331735	0.00685418	0.0228473	0.0685418
		0.00340254	0.00686063	0.0228688	0.0686063
		0.00348991	0.00686708	0.0228903	0.0686708
		0.00357952	0.00687354	0.0229118	0.0687354
		0.00367144	0.00687999	0.0229333	0.0687999
		0.00376571	0.00688644	0.0229548	0.0688644
		0.00386241	0.00689289	0.0229763	0.0689289
		0.00396158	0.00689934	0.0229978	0.0689934
		0.00406331	0.0069058	0.0230193	0.069058
		0.00416765	0.00691225	0.0230408	0.0691225
		0.00427466	0.0069187	0.0230623	0.069187
		0.00438443	0.00692515	0.0230838	0.0692515
		0.00449701	0.0069316	0.0231053	0.069316
		0.00461249	0.00693806	0.0231269	0.0693806
		0.00473092	0.00694451	0.0231484	0.0694451
		0.0048524	0.00695096	0.0231699	0.0695096
		0.004977	0.00695741	0.0231914	0.0695741
		0.0051048	0.00696386	0.0232129	0.0696386
		0.00523588	0.00697032	0.0232344	0.0697032
		0.00537033	0.00697677	0.0232559	0.0697677
		0.00550823	0.00698322	0.0232774	0.0698322
		0.00564967	0.00698967	0.0232989	0.0698967
		0.00579474	0.00699612	0.0233204	0.0699612
		0.00594354	0.00700258	0.0233419	0.0700258
		0.00609616	0.00700903	0.0233634	0.0700903
		0.00625269	0.00701548	0.0233849	0.0701548
		0.00641325	0.00702193	0.0234064	0.0702193
		0.00657793	0.00702838	0.0234279	0.0702838
		0.00674684	0.00703484	0.0234495	0.0703484
		0.00692008	0.00704129	0.023471	0.0704129
		0.00709777	0.00704774	0.0234925	0.0704774
		0.00728003	0.00705419	0.023514	0.0705419
		0.00746697	0.00706064	0.0235355	0.0706064
		0.0076587	0.0070671	0.023557	0.070671
		0.00785536	0.00707355	0.0235785	0.0707355
		0.00805707	0.00708	0.0236	0.0708
		0.00826396	0.00708645	0.0236215	0.0708645
		0.00847616	0.0070929	0.023643	0.070929
		0.00869381	0.00709936	0.0236645	0.0709936
		0.00891705	0.00710581	0.023686	0.0710581
		0.00914602	0.00711226	0.0237075	0.0711226
		0.00938087	0.00711871	0.023729	0.0711871
		0.00962175	0.00712516	0.0237505	0.0712516
		0.00986882	0.00713162	0.0237721	0.0713162
		0.0101222	0.00713807	0.0237936	0.0713807
		0.0103822	0.00714452	0.0238151	0.0714452
		0.0106487	0.00715097	0.0238366	0.0715097
		0.0109222	0.00715742	0.0238581	0.0715742
		0.0112026	0.00716388	0.0238796	0.0716388
		0.0114903	0.00717033	0.0239011	0.0717033
		0.0117853	0.00717678	0.0239226	0.0717678
		0.012088	0.00718323	0.0239441	0.0718323
		0.0123984	0.00718968	0.0239656	0.0718968
		0.0127167	0.00719614	0.0239871	0.0719614
		0.0130433	0.00720259	0.0240086	0.0720259
		0.0133782	0.00720904	0.0240301	0.0720904
		0.0137217	0.00721549	0.0240516	0.0721549
		0.0140741	0.00722194	0.0240731	0.0722194
		0.0144355	0.0072284	0.0240947	0.072284
		0.0148061	0.00723485	0.0241162	0.0723485
		0.0151863	0.0072413	0.0241377	0.072413
		0.0155763	0.00724775	0.0241592	0.0724775
		0.0159762	0.0072542	0.0241807	0.072542
		0.0163865	0.00726066	0.0242022	0.0726066
		0.0168072	0.00726711	0.0242237	0.0726711
		0.0172388	0.00727356	0.0242452	0.0727356
		0.0176815	0.00728001	0.0242667	0.0728001
		0.0181355	0.00728646	0.0242882	0.0728646
		0.0186012	0.00729292	0.0243097	0.0729292
		0.0190788	0.00729937	0.0243312	0.0729937
		0.0195687	0.00730582	0.0243527	0.0730582
		0.0200712	0.00731227	0.0243742	0.0731227
		0.0205866	0.00731872	0.0243957	0.0731872
		0.0211152	0.00732518	0.0244173	0.0732518
		0.0216574	0.00733163	0.0244388	0.0733163
		0.0222135	0.00733808	0.0244603	0.0733808
		0.0227839	0.00734453	0.0244818	0.0734453
		0.023369	0.00735098	0.0245033	0.0735098
		0.023969	0.00735744	0.0245248	0.0735744
		0.0245845	0.00736389	0.0245463	0.0736389
		0.0252158	0.00737034	0.0245678	0.0737034
		0.0258633	0.00737679	0.0245893	0.0737679
		0.0265274	0.00738324	0.0246108	0.0738324
		0.0272086	0.0073897	0.0246323	0.073897
		0.0279072	0.00739615	0.0246538	0.0739615
		0.0286238	0.0074026	0.0246753	0.074026
		0.0293588	0.00740905	0.0246968	0.0740905
		0.0301127	0.0074155	0.0247183	0.074155
		0.0308859	0.00742196	0.0247399	0.0742196
		0.031679	0.00742841	0.0247614	0.0742841
		0.0324925	0.00743486	0.0247829	0.0743486
		0.0333268	0.00744131	0.0248044	0.0744131
		0.0341826	0.00744776	0.0248259	0.0744776
		0.0350603	0.00745422	0.0248474	0.0745422
		0.0359606	0.00746067	0.0248689	0.0746067
		0.036884	0.00746712	0.0248904	0.0746712
		0.0378311	0.00747357	0.0249119	0.0747357
		0.0388025	0.00748002	0.0249334	0.0748002
		0.0397989	0.00748648	0.0249549	0.0748648
		0.0408208	0.00749293	0.0249764	0.0749293
		0.041869	0.00749938	0.0249979	0.0749938
		0.0429441	0.00750583	0.0250194	0.0750583
		0.0440469	0.00751228	0.0250409	0.0751228
		0.0451779	0.00751874	0.0250625	0.0751874
		0.046338	0.00752519	0.025084	0.0752519
		0.0475278	0.00753164	0.0251055	0.0753164
		0.0487482	0.00753809	0.025127	0.0753809
		0.05	0.00754454	0.0251485	0.0754454
