# Supplementary material for: Foreshock-induced slip transients set mainshock nucleation timing
Source: Nature. 2026 May 6;653(8115):752–7. doi: 10.1038/s41586-026-10497-5 (PMC13190238; doi:10.1038/s41586-026-10497-5)
Supplement: Supplementary file 15 — Source Data Extended Data Fig. 10 [file 41586_2026_10497_MOESM15_ESM.xlsx]

## Sheet: Fig. S10a
Time (days)	Slip (cm)	Time fit (days)	Slip fit (cm)
0	1.5468	0	1.52636
37.8378	3.1295	0.199318	1.53224
62.7027	4.5683	0.398635	1.53813
64.8649	5.9353	0.597953	1.54405
83.2432	7.482	0.79727	1.54999
98.6486	9.4245	0.996588	1.55595
99.4595	11.4029	1.19591	1.56194
		1.39522	1.56795
		1.59454	1.57398
		1.79386	1.58003
		1.99318	1.58611
		2.19249	1.59221
		2.39181	1.59834
		2.59113	1.60449
		2.79045	1.61066
		2.98976	1.61686
		3.18908	1.62308
		3.3884	1.62932
		3.58772	1.63559
		3.78703	1.64188
		3.98635	1.6482
		4.18567	1.65454
		4.38499	1.66091
		4.5843	1.6673
		4.78362	1.67371
		4.98294	1.68015
		5.18226	1.68661
		5.38157	1.6931
		5.58089	1.69961
		5.78021	1.70615
		5.97953	1.71272
		6.17884	1.71931
		6.37816	1.72592
		6.57748	1.73256
		6.7768	1.73923
		6.97611	1.74592
		7.17543	1.75263
		7.37475	1.75938
		7.57407	1.76614
		7.77338	1.77294
		7.9727	1.77976
		8.17202	1.78661
		8.37134	1.79348
		8.57065	1.80038
		8.76997	1.80731
		8.96929	1.81426
		9.16861	1.82124
		9.36793	1.82825
		9.56724	1.83528
		9.76656	1.84234
		9.96588	1.84943
		10.1652	1.85654
		10.3645	1.86368
		10.5638	1.87085
		10.7631	1.87805
		10.9625	1.88528
		11.1618	1.89253
		11.3611	1.89981
		11.5604	1.90712
		11.7597	1.91446
		11.9591	1.92182
		12.1584	1.92922
		12.3577	1.93664
		12.557	1.94409
		12.7563	1.95157
		12.9556	1.95908
		13.155	1.96661
		13.3543	1.97418
		13.5536	1.98177
		13.7529	1.9894
		13.9522	1.99705
		14.1515	2.00473
		14.3509	2.01245
		14.5502	2.02019
		14.7495	2.02796
		14.9488	2.03576
		15.1481	2.04359
		15.3475	2.05146
		15.5468	2.05935
		15.7461	2.06727
		15.9454	2.07522
		16.1447	2.08321
		16.344	2.09122
		16.5434	2.09927
		16.7427	2.10734
		16.942	2.11545
		17.1413	2.12359
		17.3406	2.13176
		17.5399	2.13996
		17.7393	2.14819
		17.9386	2.15646
		18.1379	2.16475
		18.3372	2.17308
		18.5365	2.18144
		18.7359	2.18983
		18.9352	2.19826
		19.1345	2.20671
		19.3338	2.2152
		19.5331	2.22373
		19.7324	2.23228
		19.9318	2.24087
		20.1311	2.24949
		20.3304	2.25814
		20.5297	2.26683
		20.729	2.27555
		20.9283	2.28431
		21.1277	2.2931
		21.327	2.30192
		21.5263	2.31077
		21.7256	2.31966
		21.9249	2.32859
		22.1242	2.33755
		22.3236	2.34654
		22.5229	2.35557
		22.7222	2.36463
		22.9215	2.37372
		23.1208	2.38286
		23.3202	2.39202
		23.5195	2.40123
		23.7188	2.41046
		23.9181	2.41974
		24.1174	2.42905
		24.3167	2.43839
		24.5161	2.44777
		24.7154	2.45719
		24.9147	2.46664
		25.114	2.47613
		25.3133	2.48566
		25.5126	2.49522
		25.712	2.50482
		25.9113	2.51446
		26.1106	2.52413
		26.3099	2.53384
		26.5092	2.54359
		26.7086	2.55337
		26.9079	2.5632
		27.1072	2.57306
		27.3065	2.58296
		27.5058	2.59289
		27.7051	2.60287
		27.9045	2.61288
		28.1038	2.62294
		28.3031	2.63303
		28.5024	2.64316
		28.7017	2.65332
		28.901	2.66353
		29.1004	2.67378
		29.2997	2.68407
		29.499	2.69439
		29.6983	2.70476
		29.8976	2.71516
		30.097	2.72561
		30.2963	2.73609
		30.4956	2.74662
		30.6949	2.75719
		30.8942	2.76779
		31.0935	2.77844
		31.2929	2.78913
		31.4922	2.79986
		31.6915	2.81063
		31.8908	2.82145
		32.0901	2.8323
		32.2894	2.8432
		32.4888	2.85413
		32.6881	2.86511
		32.8874	2.87614
		33.0867	2.8872
		33.286	2.89831
		33.4853	2.90946
		33.6847	2.92065
		33.884	2.93189
		34.0833	2.94317
		34.2826	2.95449
		34.4819	2.96586
		34.6813	2.97727
		34.8806	2.98872
		35.0799	3.00022
		35.2792	3.01176
		35.4785	3.02335
		35.6778	3.03498
		35.8772	3.04666
		36.0765	3.05838
		36.2758	3.07014
		36.4751	3.08195
		36.6744	3.09381
		36.8737	3.10571
		37.0731	3.11766
		37.2724	3.12966
		37.4717	3.1417
		37.671	3.15378
		37.8703	3.16592
		38.0697	3.17809
		38.269	3.19032
		38.4683	3.20259
		38.6676	3.21492
		38.8669	3.22728
		39.0662	3.2397
		39.2656	3.25216
		39.4649	3.26467
		39.6642	3.27723
		39.8635	3.28984
		40.0628	3.3025
		40.2621	3.3152
		40.4615	3.32796
		40.6608	3.34076
		40.8601	3.35361
		41.0594	3.36652
		41.2587	3.37947
		41.4581	3.39247
		41.6574	3.40552
		41.8567	3.41862
		42.056	3.43177
		42.2553	3.44498
		42.4546	3.45823
		42.654	3.47153
		42.8533	3.48489
		43.0526	3.4983
		43.2519	3.51175
		43.4512	3.52526
		43.6505	3.53883
		43.8499	3.55244
		44.0492	3.56611
		44.2485	3.57983
		44.4478	3.5936
		44.6471	3.60742
		44.8464	3.6213
		45.0458	3.63523
		45.2451	3.64922
		45.4444	3.66326
		45.6437	3.67735
		45.843	3.6915
		46.0424	3.7057
		46.2417	3.71996
		46.441	3.73427
		46.6403	3.74863
		46.8396	3.76306
		47.0389	3.77753
		47.2383	3.79207
		47.4376	3.80665
		47.6369	3.8213
		47.8362	3.836
		48.0355	3.85076
		48.2348	3.86557
		48.4342	3.88044
		48.6335	3.89537
		48.8328	3.91036
		49.0321	3.9254
		49.2314	3.9405
		49.4308	3.95566
		49.6301	3.97088
		49.8294	3.98616
		50.0287	4.00149
		50.228	4.01689
		50.4273	4.03234
		50.6267	4.04785
		50.826	4.06343
		51.0253	4.07906
		51.2246	4.09475
		51.4239	4.1105
		51.6232	4.12632
		51.8226	4.14219
		52.0219	4.15813
		52.2212	4.17412
		52.4205	4.19018
		52.6198	4.2063
		52.8192	4.22249
		53.0185	4.23873
		53.2178	4.25504
		53.4171	4.27141
		53.6164	4.28784
		53.8157	4.30434
		54.0151	4.32089
		54.2144	4.33752
		54.4137	4.3542
		54.613	4.37096
		54.8123	4.38777
		55.0116	4.40465
		55.211	4.4216
		55.4103	4.43861
		55.6096	4.45568
		55.8089	4.47283
		56.0082	4.49003
		56.2076	4.50731
		56.4069	4.52465
		56.6062	4.54205
		56.8055	4.55953
		57.0048	4.57707
		57.2041	4.59468
		57.4035	4.61235
		57.6028	4.6301
		57.8021	4.64791
		58.0014	4.66579
		58.2007	4.68374
		58.4	4.70176
		58.5994	4.71985
		58.7987	4.73801
		58.998	4.75624
		59.1973	4.77453
		59.3966	4.7929
		59.5959	4.81134
		59.7953	4.82985
		59.9946	4.84843
		60.1939	4.86708
		60.3932	4.88581
		60.5925	4.9046
		60.7919	4.92347
		60.9912	4.94241
		61.1905	4.96143
		61.3898	4.98052
		61.5891	4.99968
		61.7884	5.01891
		61.9878	5.03822
		62.1871	5.0576
		62.3864	5.07706
		62.5857	5.09659
		62.785	5.1162
		62.9843	5.13588
		63.1837	5.15564
		63.383	5.17547
		63.5823	5.19539
		63.7816	5.21537
		63.9809	5.23544
		64.1803	5.25558
		64.3796	5.2758
		64.5789	5.29609
		64.7782	5.31647
		64.9775	5.33692
		65.1768	5.35745
		65.3762	5.37807
		65.5755	5.39876
		65.7748	5.41953
		65.9741	5.44037
		66.1734	5.4613
		66.3727	5.48231
		66.5721	5.50341
		66.7714	5.52458
		66.9707	5.54583
		67.17	5.56717
		67.3693	5.58859
		67.5687	5.61009
		67.768	5.63167
		67.9673	5.65333
		68.1666	5.67508
		68.3659	5.69692
		68.5652	5.71883
		68.7646	5.74083
		68.9639	5.76292
		69.1632	5.78509
		69.3625	5.80735
		69.5618	5.82969
		69.7611	5.85212
		69.9605	5.87463
		70.1598	5.89723
		70.3591	5.91992
		70.5584	5.94269
		70.7577	5.96556
		70.957	5.98851
		71.1564	6.01154
		71.3557	6.03467
		71.555	6.05789
		71.7543	6.08119
		71.9536	6.10459
		72.153	6.12807
		72.3523	6.15165
		72.5516	6.17532
		72.7509	6.19907
		72.9502	6.22292
		73.1495	6.24686
		73.3489	6.27089
		73.5482	6.29502
		73.7475	6.31924
		73.9468	6.34355
		74.1461	6.36795
		74.3454	6.39245
		74.5448	6.41704
		74.7441	6.44173
		74.9434	6.46651
		75.1427	6.49139
		75.342	6.51636
		75.5414	6.54143
		75.7407	6.5666
		75.94	6.59186
		76.1393	6.61722
		76.3386	6.64268
		76.5379	6.66823
		76.7373	6.69389
		76.9366	6.71964
		77.1359	6.74549
		77.3352	6.77144
		77.5345	6.79749
		77.7338	6.82364
		77.9332	6.8499
		78.1325	6.87625
		78.3318	6.9027
		78.5311	6.92926
		78.7304	6.95592
		78.9298	6.98268
		79.1291	7.00954
		79.3284	7.03651
		79.5277	7.06358
		79.727	7.09075
		79.9263	7.11803
		80.1257	7.14541
		80.325	7.1729
		80.5243	7.2005
		80.7236	7.2282
		80.9229	7.25601
		81.1222	7.28392
		81.3216	7.31194
		81.5209	7.34007
		81.7202	7.36831
		81.9195	7.39666
		82.1188	7.42512
		82.3181	7.45368
		82.5175	7.48236
		82.7168	7.51114
		82.9161	7.54004
		83.1154	7.56905
		83.3147	7.59817
		83.5141	7.6274
		83.7134	7.65674
		83.9127	7.6862
		84.112	7.71577
		84.3113	7.74545
		84.5106	7.77525
		84.71	7.80516
		84.9093	7.83519
		85.1086	7.86533
		85.3079	7.89559
		85.5072	7.92597
		85.7065	7.95646
		85.9059	7.98707
		86.1052	8.01779
		86.3045	8.04864
		86.5038	8.0796
		86.7031	8.11069
		86.9025	8.14189
		87.1018	8.17321
		87.3011	8.20466
		87.5004	8.23622
		87.6997	8.26791
		87.899	8.29972
		88.0984	8.33165
		88.2977	8.3637
		88.497	8.39588
		88.6963	8.42818
		88.8956	8.4606
		89.0949	8.49315
		89.2943	8.52582
		89.4936	8.55862
		89.6929	8.59155
		89.8922	8.6246
		90.0915	8.65778
		90.2909	8.69109
		90.4902	8.72453
		90.6895	8.75809
		90.8888	8.79178
		91.0881	8.82561
		91.2874	8.85956
		91.4868	8.89364
		91.6861	8.92786
		91.8854	8.96221
		92.0847	8.99668
		92.284	9.0313
		92.4833	9.06604
		92.6827	9.10092
		92.882	9.13593
		93.0813	9.17108
		93.2806	9.20636
		93.4799	9.24178
		93.6793	9.27733
		93.8786	9.31303
		94.0779	9.34885
		94.2772	9.38482
		94.4765	9.42092
		94.6758	9.45717
		94.8752	9.49355
		95.0745	9.53007
		95.2738	9.56674
		95.4731	9.60354
		95.6724	9.64049
		95.8717	9.67758
		96.0711	9.71481
		96.2704	9.75218
		96.4697	9.7897
		96.669	9.82736
		96.8683	9.86517
		97.0676	9.90312
		97.267	9.94122
		97.4663	9.97947
		97.6656	10.0179
		97.8649	10.0564
		98.0642	10.0951
		98.2636	10.1339
		98.4629	10.1729
		98.6622	10.212
		98.8615	10.2513
		99.0608	10.2908
		99.2601	10.3304
		99.4595	10.3701

## Sheet: Fig. S10b
Time (days)	Slip (cm)	Time fit (days)	Slip fit (cm)
0	0.4031	0	0.335028
27.9128	0.5758	0.46981	0.336183
74.7162	0.5758	0.939619	0.337342
135.46	0.5374	1.40943	0.338505
172.387	0.5758	1.87924	0.339672
187.937	0.8637	2.34905	0.340843
192.162	1.286	2.81886	0.342019
193.505	1.5931	3.28867	0.343198
211.17	1.6507	3.75848	0.344381
222.941	1.6699	4.22829	0.345569
228.533	1.7083	4.6981	0.34676
231.518	1.7274	5.1679	0.347956
232.347	2.2457	5.63771	0.349156
233.707	2.6871	6.10752	0.35036
234.435	3.3589	6.57733	0.351568
		7.04714	0.35278
		7.51695	0.353996
		7.98676	0.355217
		8.45657	0.356442
		8.92638	0.357671
		9.39619	0.358904
		9.866	0.360142
		10.3358	0.361383
		10.8056	0.36263
		11.2754	0.36388
		11.7452	0.365135
		12.215	0.366394
		12.6849	0.367657
		13.1547	0.368925
		13.6245	0.370197
		14.0943	0.371473
		14.5641	0.372754
		15.0339	0.374039
		15.5037	0.375329
		15.9735	0.376623
		16.4433	0.377922
		16.9131	0.379225
		17.383	0.380533
		17.8528	0.381845
		18.3226	0.383161
		18.7924	0.384482
		19.2622	0.385808
		19.732	0.387138
		20.2018	0.388473
		20.6716	0.389813
		21.1414	0.391157
		21.6112	0.392506
		22.081	0.393859
		22.5509	0.395217
		23.0207	0.39658
		23.4905	0.397947
		23.9603	0.399319
		24.4301	0.400696
		24.8999	0.402078
		25.3697	0.403464
		25.8395	0.404855
		26.3093	0.406251
		26.7791	0.407652
		27.249	0.409058
		27.7188	0.410468
		28.1886	0.411884
		28.6584	0.413304
		29.1282	0.414729
		29.598	0.416159
		30.0678	0.417594
		30.5376	0.419034
		31.0074	0.420479
		31.4772	0.421928
		31.947	0.423383
		32.4169	0.424843
		32.8867	0.426308
		33.3565	0.427778
		33.8263	0.429253
		34.2961	0.430733
		34.7659	0.432218
		35.2357	0.433709
		35.7055	0.435204
		36.1753	0.436705
		36.6451	0.43821
		37.115	0.439721
		37.5848	0.441238
		38.0546	0.442759
		38.5244	0.444286
		38.9942	0.445818
		39.464	0.447355
		39.9338	0.448897
		40.4036	0.450445
		40.8734	0.451998
		41.3432	0.453557
		41.813	0.455121
		42.2829	0.45669
		42.7527	0.458265
		43.2225	0.459845
		43.6923	0.46143
		44.1621	0.463022
		44.6319	0.464618
		45.1017	0.46622
		45.5715	0.467828
		46.0413	0.469441
		46.5111	0.471059
		46.981	0.472684
		47.4508	0.474313
		47.9206	0.475949
		48.3904	0.47759
		48.8602	0.479237
		49.33	0.480889
		49.7998	0.482547
		50.2696	0.484211
		50.7394	0.485881
		51.2092	0.487556
		51.679	0.489237
		52.1489	0.490924
		52.6187	0.492617
		53.0885	0.494316
		53.5583	0.49602
		54.0281	0.49773
		54.4979	0.499447
		54.9677	0.501169
		55.4375	0.502897
		55.9073	0.504631
		56.3771	0.506371
		56.847	0.508117
		57.3168	0.509869
		57.7866	0.511627
		58.2564	0.513391
		58.7262	0.515161
		59.196	0.516937
		59.6658	0.51872
		60.1356	0.520508
		60.6054	0.522303
		61.0752	0.524104
		61.545	0.525911
		62.0149	0.527725
		62.4847	0.529544
		62.9545	0.53137
		63.4243	0.533202
		63.8941	0.535041
		64.3639	0.536886
		64.8337	0.538737
		65.3035	0.540595
		65.7733	0.542459
		66.2431	0.544329
		66.713	0.546206
		67.1828	0.548089
		67.6526	0.549979
		68.1224	0.551875
		68.5922	0.553778
		69.062	0.555688
		69.5318	0.557604
		70.0016	0.559527
		70.4714	0.561456
		70.9412	0.563392
		71.411	0.565334
		71.8809	0.567284
		72.3507	0.56924
		72.8205	0.571203
		73.2903	0.573172
		73.7601	0.575148
		74.2299	0.577132
		74.6997	0.579122
		75.1695	0.581118
		75.6393	0.583122
		76.1091	0.585133
		76.5789	0.58715
		77.0488	0.589175
		77.5186	0.591206
		77.9884	0.593245
		78.4582	0.59529
		78.928	0.597343
		79.3978	0.599403
		79.8676	0.60147
		80.3374	0.603543
		80.8072	0.605624
		81.277	0.607713
		81.7469	0.609808
		82.2167	0.611911
		82.6865	0.614021
		83.1563	0.616138
		83.6261	0.618262
		84.0959	0.620394
		84.5657	0.622533
		85.0355	0.62468
		85.5053	0.626834
		85.9751	0.628995
		86.4449	0.631164
		86.9148	0.63334
		87.3846	0.635524
		87.8544	0.637715
		88.3242	0.639914
		88.794	0.642121
		89.2638	0.644335
		89.7336	0.646557
		90.2034	0.648786
		90.6732	0.651023
		91.143	0.653268
		91.6129	0.65552
		92.0827	0.657781
		92.5525	0.660049
		93.0223	0.662325
		93.4921	0.664608
		93.9619	0.6669
		94.4317	0.669199
		94.9015	0.671507
		95.3713	0.673822
		95.8411	0.676146
		96.3109	0.678477
		96.7808	0.680816
		97.2506	0.683164
		97.7204	0.68552
		98.1902	0.687883
		98.66	0.690255
		99.1298	0.692635
		99.5996	0.695023
		100.069	0.69742
		100.539	0.699825
		101.009	0.702238
		101.479	0.704659
		101.949	0.707089
		102.418	0.709527
		102.888	0.711973
		103.358	0.714428
		103.828	0.716892
		104.298	0.719364
		104.768	0.721844
		105.237	0.724333
		105.707	0.726831
		106.177	0.729337
		106.647	0.731852
		107.117	0.734375
		107.586	0.736907
		108.056	0.739448
		108.526	0.741998
		108.996	0.744556
		109.466	0.747123
		109.935	0.7497
		110.405	0.752285
		110.875	0.754879
		111.345	0.757481
		111.815	0.760093
		112.284	0.762714
		112.754	0.765344
		113.224	0.767983
		113.694	0.770631
		114.164	0.773288
		114.634	0.775955
		115.103	0.77863
		115.573	0.781315
		116.043	0.784009
		116.513	0.786712
		116.983	0.789425
		117.452	0.792147
		117.922	0.794878
		118.392	0.797619
		118.862	0.800369
		119.332	0.803129
		119.801	0.805898
		120.271	0.808677
		120.741	0.811465
		121.211	0.814263
		121.681	0.817071
		122.15	0.819888
		122.62	0.822715
		123.09	0.825552
		123.56	0.828399
		124.03	0.831255
		124.5	0.834121
		124.969	0.836997
		125.439	0.839883
		125.909	0.842779
		126.379	0.845685
		126.849	0.848601
		127.318	0.851527
		127.788	0.854463
		128.258	0.85741
		128.728	0.860366
		129.198	0.863333
		129.667	0.86631
		130.137	0.869297
		130.607	0.872294
		131.077	0.875302
		131.547	0.87832
		132.016	0.881348
		132.486	0.884387
		132.956	0.887437
		133.426	0.890497
		133.896	0.893567
		134.366	0.896648
		134.835	0.89974
		135.305	0.902842
		135.775	0.905955
		136.245	0.909079
		136.715	0.912214
		137.184	0.915359
		137.654	0.918515
		138.124	0.921682
		138.594	0.92486
		139.064	0.928049
		139.533	0.931249
		140.003	0.93446
		140.473	0.937683
		140.943	0.940916
		141.413	0.94416
		141.882	0.947416
		142.352	0.950682
		142.822	0.95396
		143.292	0.95725
		143.762	0.96055
		144.232	0.963862
		144.701	0.967186
		145.171	0.970521
		145.641	0.973867
		146.111	0.977225
		146.581	0.980595
		147.05	0.983976
		147.52	0.987369
		147.99	0.990773
		148.46	0.994189
		148.93	0.997617
		149.399	1.00106
		149.869	1.00451
		150.339	1.00797
		150.809	1.01145
		151.279	1.01494
		151.748	1.01844
		152.218	1.02195
		152.688	1.02547
		153.158	1.02901
		153.628	1.03255
		154.098	1.03611
		154.567	1.03969
		155.037	1.04327
		155.507	1.04687
		155.977	1.05048
		156.447	1.0541
		156.916	1.05774
		157.386	1.06138
		157.856	1.06504
		158.326	1.06872
		158.796	1.0724
		159.265	1.0761
		159.735	1.07981
		160.205	1.08353
		160.675	1.08727
		161.145	1.09102
		161.614	1.09478
		162.084	1.09855
		162.554	1.10234
		163.024	1.10614
		163.494	1.10996
		163.964	1.11378
		164.433	1.11762
		164.903	1.12148
		165.373	1.12534
		165.843	1.12922
		166.313	1.13312
		166.782	1.13703
		167.252	1.14095
		167.722	1.14488
		168.192	1.14883
		168.662	1.15279
		169.131	1.15676
		169.601	1.16075
		170.071	1.16475
		170.541	1.16877
		171.011	1.1728
		171.48	1.17685
		171.95	1.1809
		172.42	1.18497
		172.89	1.18906
		173.36	1.19316
		173.83	1.19727
		174.299	1.2014
		174.769	1.20555
		175.239	1.2097
		175.709	1.21387
		176.179	1.21806
		176.648	1.22226
		177.118	1.22647
		177.588	1.2307
		178.058	1.23495
		178.528	1.2392
		178.997	1.24348
		179.467	1.24776
		179.937	1.25207
		180.407	1.25638
		180.877	1.26072
		181.346	1.26506
		181.816	1.26943
		182.286	1.2738
		182.756	1.27819
		183.226	1.2826
		183.696	1.28702
		184.165	1.29146
		184.635	1.29591
		185.105	1.30038
		185.575	1.30487
		186.045	1.30937
		186.514	1.31388
		186.984	1.31841
		187.454	1.32296
		187.924	1.32752
		188.394	1.3321
		188.863	1.33669
		189.333	1.3413
		189.803	1.34592
		190.273	1.35056
		190.743	1.35522
		191.212	1.35989
		191.682	1.36458
		192.152	1.36929
		192.622	1.37401
		193.092	1.37875
		193.562	1.3835
		194.031	1.38827
		194.501	1.39306
		194.971	1.39786
		195.441	1.40268
		195.911	1.40752
		196.38	1.41237
		196.85	1.41724
		197.32	1.42213
		197.79	1.42703
		198.26	1.43195
		198.729	1.43689
		199.199	1.44184
		199.669	1.44682
		200.139	1.4518
		200.609	1.45681
		201.078	1.46183
		201.548	1.46687
		202.018	1.47193
		202.488	1.47701
		202.958	1.4821
		203.428	1.48721
		203.897	1.49234
		204.367	1.49748
		204.837	1.50265
		205.307	1.50783
		205.777	1.51303
		206.246	1.51825
		206.716	1.52348
		207.186	1.52873
		207.656	1.534
		208.126	1.53929
		208.595	1.5446
		209.065	1.54993
		209.535	1.55527
		210.005	1.56063
		210.475	1.56602
		210.944	1.57142
		211.414	1.57683
		211.884	1.58227
		212.354	1.58773
		212.824	1.5932
		213.294	1.59869
		213.763	1.60421
		214.233	1.60974
		214.703	1.61529
		215.173	1.62086
		215.643	1.62645
		216.112	1.63206
		216.582	1.63768
		217.052	1.64333
		217.522	1.649
		217.992	1.65468
		218.461	1.66039
		218.931	1.66611
		219.401	1.67186
		219.871	1.67762
		220.341	1.68341
		220.81	1.68921
		221.28	1.69504
		221.75	1.70088
		222.22	1.70674
		222.69	1.71263
		223.16	1.71853
		223.629	1.72446
		224.099	1.73041
		224.569	1.73637
		225.039	1.74236
		225.509	1.74837
		225.978	1.7544
		226.448	1.76045
		226.918	1.76652
		227.388	1.77261
		227.858	1.77872
		228.327	1.78485
		228.797	1.79101
		229.267	1.79718
		229.737	1.80338
		230.207	1.8096
		230.676	1.81584
		231.146	1.8221
		231.616	1.82838
		232.086	1.83468
		232.556	1.84101
		233.026	1.84736
		233.495	1.85373
		233.965	1.86012
		234.435	1.86653

## Sheet: Fig. S10c
Time (days)	Slip (cm)	Time fit (days)	Slip fit (cm)
0	0.7071	0	0.479447
15.7838	0.7071	0.355847	0.481455
30.5811	0.7576	0.711694	0.483472
46.3649	0.7071	1.06754	0.485497
66.5878	0.8081	1.42339	0.48753
82.8649	1.0101	1.77923	0.489572
104.568	1.1111	2.13508	0.491623
116.899	1.5152	2.49093	0.493682
131.696	2.0202	2.84677	0.49575
143.041	2.5253	3.20262	0.497826
151.919	2.7273	3.55847	0.499911
160.304	3.3333	3.91432	0.502005
167.209	4.0404	4.27016	0.504108
175.101	4.697	4.62601	0.506219
177.568	5.1515	4.98186	0.508339
		5.3377	0.510469
		5.69355	0.512607
		6.0494	0.514754
		6.40524	0.51691
		6.76109	0.519075
		7.11694	0.521249
		7.47278	0.523432
		7.82863	0.525624
		8.18448	0.527826
		8.54032	0.530037
		8.89617	0.532257
		9.25202	0.534486
		9.60786	0.536725
		9.96371	0.538973
		10.3196	0.54123
		10.6754	0.543497
		11.0313	0.545773
		11.3871	0.548059
		11.7429	0.550355
		12.0988	0.55266
		12.4546	0.554975
		12.8105	0.557299
		13.1663	0.559633
		13.5222	0.561977
		13.878	0.564331
		14.2339	0.566695
		14.5897	0.569068
		14.9456	0.571452
		15.3014	0.573845
		15.6573	0.576249
		16.0131	0.578663
		16.369	0.581086
		16.7248	0.58352
		17.0806	0.585964
		17.4365	0.588418
		17.7923	0.590883
		18.1482	0.593358
		18.504	0.595843
		18.8599	0.598339
		19.2157	0.600845
		19.5716	0.603361
		19.9274	0.605888
		20.2833	0.608426
		20.6391	0.610975
		20.995	0.613534
		21.3508	0.616103
		21.7067	0.618684
		22.0625	0.621275
		22.4184	0.623877
		22.7742	0.62649
		23.13	0.629114
		23.4859	0.631749
		23.8417	0.634395
		24.1976	0.637053
		24.5534	0.639721
		24.9093	0.6424
		25.2651	0.645091
		25.621	0.647793
		25.9768	0.650506
		26.3327	0.653231
		26.6885	0.655967
		27.0444	0.658714
		27.4002	0.661473
		27.7561	0.664244
		28.1119	0.667026
		28.4677	0.66982
		28.8236	0.672625
		29.1794	0.675442
		29.5353	0.678271
		29.8911	0.681112
		30.247	0.683965
		30.6028	0.68683
		30.9587	0.689706
		31.3145	0.692595
		31.6704	0.695496
		32.0262	0.698409
		32.3821	0.701334
		32.7379	0.704272
		33.0938	0.707222
		33.4496	0.710184
		33.8054	0.713158
		34.1613	0.716145
		34.5171	0.719145
		34.873	0.722157
		35.2288	0.725182
		35.5847	0.728219
		35.9405	0.731269
		36.2964	0.734332
		36.6522	0.737408
		37.0081	0.740496
		37.3639	0.743598
		37.7198	0.746712
		38.0756	0.74984
		38.4315	0.752981
		38.7873	0.756134
		39.1432	0.759301
		39.499	0.762482
		39.8548	0.765675
		40.2107	0.768882
		40.5665	0.772103
		40.9224	0.775337
		41.2782	0.778584
		41.6341	0.781845
		41.9899	0.78512
		42.3458	0.788408
		42.7016	0.79171
		43.0575	0.795026
		43.4133	0.798356
		43.7692	0.8017
		44.125	0.805058
		44.4809	0.80843
		44.8367	0.811816
		45.1925	0.815216
		45.5484	0.818631
		45.9042	0.822059
		46.2601	0.825503
		46.6159	0.82896
		46.9718	0.832432
		47.3276	0.835919
		47.6835	0.83942
		48.0393	0.842936
		48.3952	0.846466
		48.751	0.850012
		49.1069	0.853572
		49.4627	0.857147
		49.8186	0.860737
		50.1744	0.864342
		50.5302	0.867963
		50.8861	0.871598
		51.2419	0.875249
		51.5978	0.878915
		51.9536	0.882596
		52.3095	0.886292
		52.6653	0.890005
		53.0212	0.893732
		53.377	0.897476
		53.7329	0.901235
		54.0887	0.905009
		54.4446	0.9088
		54.8004	0.912607
		55.1563	0.916429
		55.5121	0.920267
		55.868	0.924122
		56.2238	0.927992
		56.5796	0.931879
		56.9355	0.935782
		57.2913	0.939702
		57.6472	0.943638
		58.003	0.94759
		58.3589	0.951559
		58.7147	0.955544
		59.0706	0.959547
		59.4264	0.963566
		59.7823	0.967602
		60.1381	0.971654
		60.494	0.975724
		60.8498	0.979811
		61.2057	0.983915
		61.5615	0.988036
		61.9173	0.992174
		62.2732	0.99633
		62.629	1.0005
		62.9849	1.00469
		63.3407	1.0089
		63.6966	1.01313
		64.0524	1.01737
		64.4083	1.02163
		64.7641	1.02591
		65.12	1.03021
		65.4758	1.03452
		65.8317	1.03886
		66.1875	1.04321
		66.5434	1.04758
		66.8992	1.05196
		67.2551	1.05637
		67.6109	1.06079
		67.9667	1.06524
		68.3226	1.0697
		68.6784	1.07418
		69.0343	1.07868
		69.3901	1.0832
		69.746	1.08773
		70.1018	1.09229
		70.4577	1.09686
		70.8135	1.10146
		71.1694	1.10607
		71.5252	1.1107
		71.8811	1.11536
		72.2369	1.12003
		72.5928	1.12472
		72.9486	1.12943
		73.3044	1.13416
		73.6603	1.13891
		74.0161	1.14368
		74.372	1.14847
		74.7278	1.15328
		75.0837	1.15811
		75.4395	1.16296
		75.7954	1.16783
		76.1512	1.17273
		76.5071	1.17764
		76.8629	1.18257
		77.2188	1.18752
		77.5746	1.1925
		77.9305	1.19749
		78.2863	1.20251
		78.6421	1.20754
		78.998	1.2126
		79.3538	1.21768
		79.7097	1.22278
		80.0655	1.2279
		80.4214	1.23304
		80.7772	1.23821
		81.1331	1.2434
		81.4889	1.2486
		81.8448	1.25383
		82.2006	1.25908
		82.5565	1.26436
		82.9123	1.26965
		83.2682	1.27497
		83.624	1.28031
		83.9799	1.28567
		84.3357	1.29106
		84.6915	1.29647
		85.0474	1.3019
		85.4032	1.30735
		85.7591	1.31283
		86.1149	1.31832
		86.4708	1.32385
		86.8266	1.32939
		87.1825	1.33496
		87.5383	1.34055
		87.8942	1.34617
		88.25	1.3518
		88.6059	1.35747
		88.9617	1.36315
		89.3176	1.36886
		89.6734	1.37459
		90.0292	1.38035
		90.3851	1.38613
		90.7409	1.39194
		91.0968	1.39777
		91.4526	1.40362
		91.8085	1.4095
		92.1643	1.41541
		92.5202	1.42133
		92.876	1.42729
		93.2319	1.43327
		93.5877	1.43927
		93.9436	1.4453
		94.2994	1.45135
		94.6553	1.45743
		95.0111	1.46353
		95.367	1.46966
		95.7228	1.47582
		96.0786	1.482
		96.4345	1.48821
		96.7903	1.49444
		97.1462	1.5007
		97.502	1.50699
		97.8579	1.5133
		98.2137	1.51964
		98.5696	1.526
		98.9254	1.53239
		99.2813	1.53881
		99.6371	1.54526
		99.993	1.55173
		100.349	1.55823
		100.705	1.56475
		101.06	1.57131
		101.416	1.57789
		101.772	1.5845
		102.128	1.59113
		102.484	1.5978
		102.84	1.60449
		103.196	1.61121
		103.551	1.61796
		103.907	1.62474
		104.263	1.63154
		104.619	1.63838
		104.975	1.64524
		105.331	1.65213
		105.687	1.65905
		106.042	1.666
		106.398	1.67298
		106.754	1.67998
		107.11	1.68702
		107.466	1.69408
		107.822	1.70118
		108.177	1.70831
		108.533	1.71546
		108.889	1.72265
		109.245	1.72986
		109.601	1.73711
		109.957	1.74438
		110.313	1.75169
		110.668	1.75902
		111.024	1.76639
		111.38	1.77379
		111.736	1.78122
		112.092	1.78868
		112.448	1.79617
		112.803	1.8037
		113.159	1.81125
		113.515	1.81884
		113.871	1.82645
		114.227	1.8341
		114.583	1.84179
		114.939	1.8495
		115.294	1.85725
		115.65	1.86503
		116.006	1.87284
		116.362	1.88068
		116.718	1.88856
		117.074	1.89647
		117.429	1.90441
		117.785	1.91239
		118.141	1.9204
		118.497	1.92844
		118.853	1.93652
		119.209	1.94463
		119.565	1.95278
		119.92	1.96095
		120.276	1.96917
		120.632	1.97742
		120.988	1.9857
		121.344	1.99401
		121.7	2.00237
		122.055	2.01075
		122.411	2.01918
		122.767	2.02763
		123.123	2.03613
		123.479	2.04465
		123.835	2.05322
		124.191	2.06182
		124.546	2.07045
		124.902	2.07912
		125.258	2.08783
		125.614	2.09658
		125.97	2.10536
		126.326	2.11418
		126.681	2.12303
		127.037	2.13192
		127.393	2.14085
		127.749	2.14982
		128.105	2.15883
		128.461	2.16787
		128.817	2.17695
		129.172	2.18607
		129.528	2.19522
		129.884	2.20442
		130.24	2.21365
		130.596	2.22292
		130.952	2.23223
		131.307	2.24158
		131.663	2.25097
		132.019	2.2604
		132.375	2.26986
		132.731	2.27937
		133.087	2.28892
		133.443	2.29851
		133.798	2.30813
		134.154	2.3178
		134.51	2.32751
		134.866	2.33726
		135.222	2.34705
		135.578	2.35688
		135.933	2.36675
		136.289	2.37666
		136.645	2.38662
		137.001	2.39661
		137.357	2.40665
		137.713	2.41673
		138.069	2.42685
		138.424	2.43702
		138.78	2.44722
		139.136	2.45747
		139.492	2.46777
		139.848	2.4781
		140.204	2.48848
		140.559	2.49891
		140.915	2.50937
		141.271	2.51988
		141.627	2.53044
		141.983	2.54104
		142.339	2.55168
		142.695	2.56237
		143.05	2.5731
		143.406	2.58388
		143.762	2.5947
		144.118	2.60557
		144.474	2.61648
		144.83	2.62744
		145.186	2.63844
		145.541	2.64949
		145.897	2.66059
		146.253	2.67173
		146.609	2.68292
		146.965	2.69416
		147.321	2.70545
		147.676	2.71678
		148.032	2.72816
		148.388	2.73958
		148.744	2.75106
		149.1	2.76258
		149.456	2.77415
		149.812	2.78577
		150.167	2.79744
		150.523	2.80916
		150.879	2.82092
		151.235	2.83274
		151.591	2.8446
		151.947	2.85652
		152.302	2.86848
		152.658	2.8805
		153.014	2.89256
		153.37	2.90468
		153.726	2.91684
		154.082	2.92906
		154.438	2.94133
		154.793	2.95365
		155.149	2.96602
		155.505	2.97844
		155.861	2.99091
		156.217	3.00344
		156.573	3.01602
		156.928	3.02865
		157.284	3.04134
		157.64	3.05408
		157.996	3.06687
		158.352	3.07972
		158.708	3.09261
		159.064	3.10557
		159.419	3.11857
		159.775	3.13164
		160.131	3.14475
		160.487	3.15793
		160.843	3.17115
		161.199	3.18443
		161.554	3.19777
		161.91	3.21117
		162.266	3.22462
		162.622	3.23812
		162.978	3.25168
		163.334	3.2653
		163.69	3.27898
		164.045	3.29271
		164.401	3.3065
		164.757	3.32035
		165.113	3.33426
		165.469	3.34823
		165.825	3.36225
		166.18	3.37633
		166.536	3.39047
		166.892	3.40468
		167.248	3.41894
		167.604	3.43326
		167.96	3.44764
		168.316	3.46208
		168.671	3.47658
		169.027	3.49114
		169.383	3.50576
		169.739	3.52044
		170.095	3.53519
		170.451	3.55
		170.806	3.56486
		171.162	3.5798
		171.518	3.59479
		171.874	3.60985
		172.23	3.62497
		172.586	3.64015
		172.942	3.65539
		173.297	3.67071
		173.653	3.68608
		174.009	3.70152
		174.365	3.71702
		174.721	3.73259
		175.077	3.74822
		175.432	3.76392
		175.788	3.77969
		176.144	3.79552
		176.5	3.81142
		176.856	3.82738
		177.212	3.84341
		177.568	3.85951

## Sheet: Fig. S10d
Time (days)	Slip (cm)	Time fit (days); shifted to zero	Slip fit (cm)
0	0.00516796	0	0.0802015
0.0040404	0.113695	0.00765167	0.0806395
0.0363636	0.118863	0.0153033	0.08108
0.0484848	0.237726	0.022955	0.0815229
1.13535	0.242894	0.0306067	0.0819681
1.1596	0.666667	0.0382583	0.0824159
3.40606	0.666667	0.04591	0.082866
3.44646	0.697674	0.0535617	0.0833187
3.46263	0.770026	0.0612133	0.0837738
3.51919	0.770026	0.068865	0.0842313
3.53535	0.811369	0.0765167	0.0846914
3.55556	0.852713	0.0841683	0.085154
3.57576	0.945736	0.09182	0.0856191
3.59192	1.03876	0.0994717	0.0860868
3.61616	1.09561	0.107123	0.086557
3.65657	1.17313	0.114775	0.0870298
3.68081	1.26615	0.122427	0.0875052
3.74545	1.32817	0.130078	0.0879831
3.80606	1.45736	0.13773	0.0884637
3.81818	1.6124	0.145382	0.0889469
		0.153033	0.0894327
		0.160685	0.0899212
		0.168337	0.0904124
		0.175988	0.0909062
		0.18364	0.0914028
		0.191292	0.091902
		0.198943	0.092404
		0.206595	0.0929087
		0.214247	0.0934162
		0.221898	0.0939265
		0.22955	0.0944395
		0.237202	0.0949553
		0.244853	0.095474
		0.252505	0.0959955
		0.260157	0.0965198
		0.267808	0.097047
		0.27546	0.0975771
		0.283112	0.0981101
		0.290763	0.098646
		0.298415	0.0991848
		0.306067	0.0997266
		0.313718	0.100271
		0.32137	0.100819
		0.329022	0.10137
		0.336673	0.101923
		0.344325	0.10248
		0.351977	0.10304
		0.359628	0.103603
		0.36728	0.104169
		0.374932	0.104738
		0.382583	0.10531
		0.390235	0.105885
		0.397887	0.106463
		0.405538	0.107045
		0.41319	0.107629
		0.420842	0.108217
		0.428493	0.108808
		0.436145	0.109403
		0.443797	0.11
		0.451448	0.110601
		0.4591	0.111205
		0.466752	0.111813
		0.474403	0.112423
		0.482055	0.113037
		0.489707	0.113655
		0.497358	0.114276
		0.50501	0.1149
		0.512662	0.115527
		0.520313	0.116158
		0.527965	0.116793
		0.535617	0.117431
		0.543268	0.118072
		0.55092	0.118717
		0.558572	0.119366
		0.566223	0.120018
		0.573875	0.120673
		0.581527	0.121332
		0.589178	0.121995
		0.59683	0.122661
		0.604482	0.123331
		0.612133	0.124005
		0.619785	0.124682
		0.627437	0.125363
		0.635088	0.126048
		0.64274	0.126737
		0.650392	0.127429
		0.658043	0.128125
		0.665695	0.128825
		0.673347	0.129528
		0.680998	0.130236
		0.68865	0.130947
		0.696302	0.131663
		0.703953	0.132382
		0.711605	0.133105
		0.719257	0.133832
		0.726908	0.134563
		0.73456	0.135298
		0.742212	0.136037
		0.749863	0.13678
		0.757515	0.137527
		0.765167	0.138278
		0.772818	0.139034
		0.78047	0.139793
		0.788122	0.140557
		0.795773	0.141324
		0.803425	0.142096
		0.811077	0.142872
		0.818728	0.143653
		0.82638	0.144437
		0.834032	0.145226
		0.841683	0.14602
		0.849335	0.146817
		0.856987	0.147619
		0.864638	0.148425
		0.87229	0.149236
		0.879942	0.150051
		0.887593	0.150871
		0.895245	0.151695
		0.902897	0.152523
		0.910548	0.153357
		0.9182	0.154194
		0.925852	0.155036
		0.933503	0.155883
		0.941155	0.156735
		0.948807	0.157591
		0.956458	0.158452
		0.96411	0.159317
		0.971762	0.160187
		0.979413	0.161062
		0.987065	0.161942
		0.994717	0.162827
		1.00237	0.163716
		1.01002	0.16461
		1.01767	0.165509
		1.02532	0.166413
		1.03298	0.167322
		1.04063	0.168236
		1.04828	0.169155
		1.05593	0.170079
		1.06358	0.171008
		1.07123	0.171942
		1.07889	0.172881
		1.08654	0.173826
		1.09419	0.174775
		1.10184	0.17573
		1.10949	0.17669
		1.11714	0.177655
		1.1248	0.178625
		1.13245	0.179601
		1.1401	0.180582
		1.14775	0.181568
		1.1554	0.18256
		1.16305	0.183557
		1.17071	0.18456
		1.17836	0.185568
		1.18601	0.186581
		1.19366	0.1876
		1.20131	0.188625
		1.20896	0.189655
		1.21662	0.190691
		1.22427	0.191733
		1.23192	0.19278
		1.23957	0.193833
		1.24722	0.194892
		1.25487	0.195957
		1.26253	0.197027
		1.27018	0.198103
		1.27783	0.199185
		1.28548	0.200273
		1.29313	0.201367
		1.30078	0.202467
		1.30844	0.203573
		1.31609	0.204685
		1.32374	0.205803
		1.33139	0.206927
		1.33904	0.208057
		1.34669	0.209194
		1.35435	0.210336
		1.362	0.211485
		1.36965	0.21264
		1.3773	0.213802
		1.38495	0.21497
		1.3926	0.216144
		1.40026	0.217324
		1.40791	0.218511
		1.41556	0.219705
		1.42321	0.220905
		1.43086	0.222112
		1.43851	0.223325
		1.44617	0.224545
		1.45382	0.225771
		1.46147	0.227004
		1.46912	0.228244
		1.47677	0.229491
		1.48442	0.230744
		1.49208	0.232005
		1.49973	0.233272
		1.50738	0.234546
		1.51503	0.235827
		1.52268	0.237115
		1.53033	0.238411
		1.53799	0.239713
		1.54564	0.241022
		1.55329	0.242339
		1.56094	0.243662
		1.56859	0.244993
		1.57624	0.246331
		1.5839	0.247677
		1.59155	0.24903
		1.5992	0.25039
		1.60685	0.251758
		1.6145	0.253133
		1.62215	0.254515
		1.62981	0.255906
		1.63746	0.257303
		1.64511	0.258709
		1.65276	0.260122
		1.66041	0.261543
		1.66806	0.262971
		1.67572	0.264408
		1.68337	0.265852
		1.69102	0.267304
		1.69867	0.268764
		1.70632	0.270232
		1.71397	0.271708
		1.72163	0.273192
		1.72928	0.274684
		1.73693	0.276185
		1.74458	0.277693
		1.75223	0.27921
		1.75988	0.280735
		1.76754	0.282269
		1.77519	0.28381
		1.78284	0.285361
		1.79049	0.286919
		1.79814	0.288487
		1.80579	0.290062
		1.81345	0.291647
		1.8211	0.29324
		1.82875	0.294841
		1.8364	0.296452
		1.84405	0.298071
		1.8517	0.299699
		1.85936	0.301336
		1.86701	0.302982
		1.87466	0.304637
		1.88231	0.306301
		1.88996	0.307974
		1.89761	0.309656
		1.90527	0.311348
		1.91292	0.313048
		1.92057	0.314758
		1.92822	0.316477
		1.93587	0.318206
		1.94352	0.319944
		1.95118	0.321692
		1.95883	0.323449
		1.96648	0.325216
		1.97413	0.326992
		1.98178	0.328778
		1.98943	0.330574
		1.99709	0.332379
		2.00474	0.334195
		2.01239	0.33602
		2.02004	0.337856
		2.02769	0.339701
		2.03534	0.341557
		2.043	0.343422
		2.05065	0.345298
		2.0583	0.347184
		2.06595	0.349081
		2.0736	0.350987
		2.08125	0.352904
		2.08891	0.354832
		2.09656	0.35677
		2.10421	0.358719
		2.11186	0.360678
		2.11951	0.362648
		2.12716	0.364629
		2.13482	0.366621
		2.14247	0.368623
		2.15012	0.370637
		2.15777	0.372661
		2.16542	0.374697
		2.17307	0.376743
		2.18073	0.378801
		2.18838	0.38087
		2.19603	0.382951
		2.20368	0.385042
		2.21133	0.387145
		2.21898	0.38926
		2.22664	0.391386
		2.23429	0.393524
		2.24194	0.395674
		2.24959	0.397835
		2.25724	0.400008
		2.26489	0.402193
		2.27255	0.40439
		2.2802	0.406598
		2.28785	0.408819
		2.2955	0.411052
		2.30315	0.413298
		2.3108	0.415555
		2.31846	0.417825
		2.32611	0.420107
		2.33376	0.422402
		2.34141	0.424709
		2.34906	0.427029
		2.35671	0.429361
		2.36437	0.431706
		2.37202	0.434064
		2.37967	0.436435
		2.38732	0.438819
		2.39497	0.441216
		2.40262	0.443626
		2.41028	0.446049
		2.41793	0.448486
		2.42558	0.450935
		2.43323	0.453398
		2.44088	0.455875
		2.44853	0.458365
		2.45619	0.460869
		2.46384	0.463386
		2.47149	0.465917
		2.47914	0.468462
		2.48679	0.471021
		2.49444	0.473593
		2.5021	0.47618
		2.50975	0.478781
		2.5174	0.481396
		2.52505	0.484026
		2.5327	0.48667
		2.54035	0.489328
		2.54801	0.492001
		2.55566	0.494688
		2.56331	0.49739
		2.57096	0.500107
		2.57861	0.502839
		2.58626	0.505585
		2.59392	0.508347
		2.60157	0.511123
		2.60922	0.513915
		2.61687	0.516722
		2.62452	0.519545
		2.63217	0.522382
		2.63983	0.525236
		2.64748	0.528105
		2.65513	0.530989
		2.66278	0.53389
		2.67043	0.536806
		2.67808	0.539738
		2.68574	0.542686
		2.69339	0.54565
		2.70104	0.548631
		2.70869	0.551627
		2.71634	0.55464
		2.72399	0.55767
		2.73165	0.560716
		2.7393	0.563779
		2.74695	0.566858
		2.7546	0.569954
		2.76225	0.573068
		2.7699	0.576198
		2.77756	0.579345
		2.78521	0.582509
		2.79286	0.585691
		2.80051	0.58889
		2.80816	0.592107
		2.81581	0.595341
		2.82347	0.598593
		2.83112	0.601862
		2.83877	0.60515
		2.84642	0.608455
		2.85407	0.611779
		2.86172	0.61512
		2.86938	0.61848
		2.87703	0.621858
		2.88468	0.625255
		2.89233	0.62867
		2.89998	0.632104
		2.90763	0.635557
		2.91529	0.639028
		2.92294	0.642519
		2.93059	0.646028
		2.93824	0.649557
		2.94589	0.653105
		2.95354	0.656672
		2.9612	0.660259
		2.96885	0.663866
		2.9765	0.667492
		2.98415	0.671138
		2.9918	0.674803
		2.99945	0.678489
		3.00711	0.682195
		3.01476	0.685922
		3.02241	0.689668
		3.03006	0.693435
		3.03771	0.697223
		3.04536	0.701031
		3.05302	0.70486
		3.06067	0.70871
		3.06832	0.712581
		3.07597	0.716474
		3.08362	0.720387
		3.09127	0.724322
		3.09893	0.728278
		3.10658	0.732256
		3.11423	0.736256
		3.12188	0.740277
		3.12953	0.744321
		3.13718	0.748386
		3.14484	0.752474
		3.15249	0.756584
		3.16014	0.760717
		3.16779	0.764872
		3.17544	0.76905
		3.18309	0.77325
		3.19075	0.777474
		3.1984	0.781721
		3.20605	0.785991
		3.2137	0.790284
		3.22135	0.7946
		3.229	0.798941
		3.23666	0.803304
		3.24431	0.807692
		3.25196	0.812104
		3.25961	0.81654
		3.26726	0.821
		3.27491	0.825484
		3.28257	0.829993
		3.29022	0.834527
		3.29787	0.839085
		3.30552	0.843668
		3.31317	0.848276
		3.32082	0.85291
		3.32848	0.857568
		3.33613	0.862253
		3.34378	0.866962
		3.35143	0.871698
		3.35908	0.876459
		3.36673	0.881246
		3.37439	0.88606
		3.38204	0.8909
		3.38969	0.895766
		3.39734	0.900659
		3.40499	0.905578
		3.41264	0.910525
		3.4203	0.915498
		3.42795	0.920499
		3.4356	0.925526
		3.44325	0.930582
		3.4509	0.935665
		3.45855	0.940775
		3.46621	0.945914
		3.47386	0.951081
		3.48151	0.956276
		3.48916	0.961499
		3.49681	0.966751
		3.50446	0.972031
		3.51212	0.977341
		3.51977	0.982679
		3.52742	0.988047
		3.53507	0.993443
		3.54272	0.99887
		3.55037	1.00433
		3.55803	1.00981
		3.56568	1.01533
		3.57333	1.02087
		3.58098	1.02645
		3.58863	1.03206
		3.59628	1.03769
		3.60394	1.04336
		3.61159	1.04906
		3.61924	1.05479
		3.62689	1.06055
		3.63454	1.06634
		3.64219	1.07217
		3.64985	1.07803
		3.6575	1.08391
		3.66515	1.08983
		3.6728	1.09579
		3.68045	1.10177
		3.6881	1.10779
		3.69576	1.11384
		3.70341	1.11992
		3.71106	1.12604
		3.71871	1.13219
		3.72636	1.13838
		3.73401	1.14459
		3.74167	1.15085
		3.74932	1.15713
		3.75697	1.16345
		3.76462	1.16981
		3.77227	1.1762
		3.77992	1.18262
		3.78758	1.18908
		3.79523	1.19558
		3.80288	1.20211
		3.81053	1.20867
		3.81818	1.21528

## Sheet: Fig. S10e
Time (days)	Slip (cm)	Time fit (days)	Slip fit (cm)
0.0005	1.7	0	1.57227
0.0166	5.6	5.87982e-05	1.57893
0.022	5.64	0.000117596	1.58562
0.0293	15.64	0.000176394	1.59233
		0.000235193	1.59908
		0.000293991	1.60585
		0.000352789	1.61265
		0.000411587	1.61948
		0.000470385	1.62634
		0.000529183	1.63323
		0.000587982	1.64015
		0.00064678	1.6471
		0.000705578	1.65407
		0.000764376	1.66108
		0.000823174	1.66811
		0.000881972	1.67518
		0.00094077	1.68228
		0.000999569	1.6894
		0.00105837	1.69656
		0.00111716	1.70374
		0.00117596	1.71096
		0.00123476	1.71821
		0.00129356	1.72549
		0.00135236	1.73279
		0.00141116	1.74013
		0.00146995	1.7475
		0.00152875	1.75491
		0.00158755	1.76234
		0.00164635	1.7698
		0.00170515	1.7773
		0.00176394	1.78483
		0.00182274	1.79239
		0.00188154	1.79998
		0.00194034	1.8076
		0.00199914	1.81526
		0.00205794	1.82295
		0.00211673	1.83067
		0.00217553	1.83843
		0.00223433	1.84621
		0.00229313	1.85403
		0.00235193	1.86189
		0.00241072	1.86977
		0.00246952	1.87769
		0.00252832	1.88565
		0.00258712	1.89363
		0.00264592	1.90165
		0.00270471	1.90971
		0.00276351	1.9178
		0.00282231	1.92592
		0.00288111	1.93408
		0.00293991	1.94227
		0.00299871	1.9505
		0.0030575	1.95876
		0.0031163	1.96706
		0.0031751	1.97539
		0.0032339	1.98376
		0.0032927	1.99216
		0.00335149	2.0006
		0.00341029	2.00907
		0.00346909	2.01758
		0.00352789	2.02613
		0.00358669	2.03471
		0.00364549	2.04333
		0.00370428	2.05198
		0.00376308	2.06067
		0.00382188	2.0694
		0.00388068	2.07817
		0.00393948	2.08697
		0.00399827	2.09581
		0.00405707	2.10469
		0.00411587	2.1136
		0.00417467	2.12255
		0.00423347	2.13154
		0.00429227	2.14057
		0.00435106	2.14964
		0.00440986	2.15875
		0.00446866	2.16789
		0.00452746	2.17707
		0.00458626	2.18629
		0.00464505	2.19555
		0.00470385	2.20485
		0.00476265	2.21419
		0.00482145	2.22357
		0.00488025	2.23299
		0.00493904	2.24245
		0.00499784	2.25195
		0.00505664	2.26148
		0.00511544	2.27106
		0.00517424	2.28068
		0.00523304	2.29034
		0.00529183	2.30004
		0.00535063	2.30979
		0.00540943	2.31957
		0.00546823	2.3294
		0.00552703	2.33926
		0.00558582	2.34917
		0.00564462	2.35912
		0.00570342	2.36911
		0.00576222	2.37915
		0.00582102	2.38923
		0.00587982	2.39935
		0.00593861	2.40951
		0.00599741	2.41972
		0.00605621	2.42996
		0.00611501	2.44026
		0.00617381	2.45059
		0.0062326	2.46097
		0.0062914	2.4714
		0.0063502	2.48187
		0.006409	2.49238
		0.0064678	2.50293
		0.00652659	2.51354
		0.00658539	2.52418
		0.00664419	2.53488
		0.00670299	2.54561
		0.00676179	2.55639
		0.00682059	2.56722
		0.00687938	2.5781
		0.00693818	2.58902
		0.00699698	2.59998
		0.00705578	2.611
		0.00711458	2.62206
		0.00717337	2.63316
		0.00723217	2.64431
		0.00729097	2.65552
		0.00734977	2.66676
		0.00740857	2.67806
		0.00746737	2.6894
		0.00752616	2.70079
		0.00758496	2.71223
		0.00764376	2.72372
		0.00770256	2.73526
		0.00776136	2.74684
		0.00782015	2.75848
		0.00787895	2.77016
		0.00793775	2.7819
		0.00799655	2.79368
		0.00805535	2.80551
		0.00811414	2.8174
		0.00817294	2.82933
		0.00823174	2.84132
		0.00829054	2.85335
		0.00834934	2.86544
		0.00840814	2.87757
		0.00846693	2.88976
		0.00852573	2.902
		0.00858453	2.91429
		0.00864333	2.92664
		0.00870213	2.93903
		0.00876092	2.95148
		0.00881972	2.96399
		0.00887852	2.97654
		0.00893732	2.98915
		0.00899612	3.00181
		0.00905492	3.01452
		0.00911371	3.02729
		0.00917251	3.04012
		0.00923131	3.05299
		0.00929011	3.06592
		0.00934891	3.07891
		0.0094077	3.09195
		0.0094665	3.10505
		0.0095253	3.1182
		0.0095841	3.13141
		0.0096429	3.14467
		0.0097017	3.15799
		0.00976049	3.17137
		0.00981929	3.1848
		0.00987809	3.19829
		0.00993689	3.21184
		0.00999569	3.22544
		0.0100545	3.2391
		0.0101133	3.25282
		0.0101721	3.2666
		0.0102309	3.28044
		0.0102897	3.29433
		0.0103485	3.30829
		0.0104073	3.3223
		0.0104661	3.33637
		0.0105249	3.35051
		0.0105837	3.3647
		0.0106425	3.37895
		0.0107013	3.39326
		0.0107601	3.40763
		0.0108189	3.42207
		0.0108777	3.43656
		0.0109365	3.45112
		0.0109953	3.46574
		0.0110541	3.48042
		0.0111129	3.49516
		0.0111716	3.50996
		0.0112304	3.52483
		0.0112892	3.53976
		0.011348	3.55475
		0.0114068	3.56981
		0.0114656	3.58493
		0.0115244	3.60012
		0.0115832	3.61537
		0.011642	3.63068
		0.0117008	3.64606
		0.0117596	3.6615
		0.0118184	3.67701
		0.0118772	3.69259
		0.011936	3.70823
		0.0119948	3.72393
		0.0120536	3.73971
		0.0121124	3.75555
		0.0121712	3.77145
		0.01223	3.78743
		0.0122888	3.80347
		0.0123476	3.81958
		0.0124064	3.83576
		0.0124652	3.85201
		0.012524	3.86832
		0.0125828	3.88471
		0.0126416	3.90116
		0.0127004	3.91769
		0.0127592	3.93428
		0.012818	3.95095
		0.0128768	3.96768
		0.0129356	3.98449
		0.0129944	4.00136
		0.0130532	4.01831
		0.013112	4.03533
		0.0131708	4.05243
		0.0132296	4.06959
		0.0132884	4.08683
		0.0133472	4.10414
		0.013406	4.12152
		0.0134648	4.13898
		0.0135236	4.15651
		0.0135824	4.17412
		0.0136412	4.1918
		0.0137	4.20955
		0.0137588	4.22738
		0.0138176	4.24529
		0.0138764	4.26327
		0.0139352	4.28133
		0.013994	4.29947
		0.0140528	4.31768
		0.0141116	4.33596
		0.0141704	4.35433
		0.0142292	4.37277
		0.014288	4.3913
		0.0143467	4.4099
		0.0144055	4.42858
		0.0144643	4.44733
		0.0145231	4.46617
		0.0145819	4.48509
		0.0146407	4.50409
		0.0146995	4.52316
		0.0147583	4.54232
		0.0148171	4.56156
		0.0148759	4.58088
		0.0149347	4.60029
		0.0149935	4.61977
		0.0150523	4.63934
		0.0151111	4.65899
		0.0151699	4.67873
		0.0152287	4.69854
		0.0152875	4.71845
		0.0153463	4.73843
		0.0154051	4.7585
		0.0154639	4.77866
		0.0155227	4.7989
		0.0155815	4.81923
		0.0156403	4.83964
		0.0156991	4.86014
		0.0157579	4.88072
		0.0158167	4.9014
		0.0158755	4.92216
		0.0159343	4.94301
		0.0159931	4.96395
		0.0160519	4.98497
		0.0161107	5.00609
		0.0161695	5.02729
		0.0162283	5.04858
		0.0162871	5.06997
		0.0163459	5.09144
		0.0164047	5.11301
		0.0164635	5.13467
		0.0165223	5.15642
		0.0165811	5.17826
		0.0166399	5.20019
		0.0166987	5.22222
		0.0167575	5.24434
		0.0168163	5.26655
		0.0168751	5.28886
		0.0169339	5.31126
		0.0169927	5.33376
		0.0170515	5.35635
		0.0171103	5.37904
		0.0171691	5.40182
		0.0172279	5.4247
		0.0172867	5.44768
		0.0173455	5.47075
		0.0174043	5.49393
		0.0174631	5.5172
		0.0175218	5.54057
		0.0175806	5.56404
		0.0176394	5.5876
		0.0176982	5.61127
		0.017757	5.63504
		0.0178158	5.65891
		0.0178746	5.68288
		0.0179334	5.70695
		0.0179922	5.73112
		0.018051	5.7554
		0.0181098	5.77977
		0.0181686	5.80426
		0.0182274	5.82884
		0.0182862	5.85353
		0.018345	5.87832
		0.0184038	5.90322
		0.0184626	5.92823
		0.0185214	5.95334
		0.0185802	5.97855
		0.018639	6.00388
		0.0186978	6.02931
		0.0187566	6.05485
		0.0188154	6.08049
		0.0188742	6.10625
		0.018933	6.13211
		0.0189918	6.15809
		0.0190506	6.18417
		0.0191094	6.21036
		0.0191682	6.23667
		0.019227	6.26309
		0.0192858	6.28962
		0.0193446	6.31626
		0.0194034	6.34301
		0.0194622	6.36988
		0.019521	6.39686
		0.0195798	6.42395
		0.0196386	6.45116
		0.0196974	6.47849
		0.0197562	6.50593
		0.019815	6.53349
		0.0198738	6.56116
		0.0199326	6.58895
		0.0199914	6.61686
		0.0200502	6.64489
		0.020109	6.67303
		0.0201678	6.7013
		0.0202266	6.72968
		0.0202854	6.75819
		0.0203442	6.78682
		0.020403	6.81556
		0.0204618	6.84443
		0.0205206	6.87342
		0.0205794	6.90254
		0.0206382	6.93177
		0.0206969	6.96113
		0.0207557	6.99062
		0.0208145	7.02023
		0.0208733	7.04997
		0.0209321	7.07983
		0.0209909	7.10982
		0.0210497	7.13993
		0.0211085	7.17017
		0.0211673	7.20054
		0.0212261	7.23104
		0.0212849	7.26167
		0.0213437	7.29243
		0.0214025	7.32332
		0.0214613	7.35434
		0.0215201	7.38549
		0.0215789	7.41677
		0.0216377	7.44819
		0.0216965	7.47974
		0.0217553	7.51142
		0.0218141	7.54323
		0.0218729	7.57519
		0.0219317	7.60727
		0.0219905	7.63949
		0.0220493	7.67185
		0.0221081	7.70435
		0.0221669	7.73698
		0.0222257	7.76975
		0.0222845	7.80266
		0.0223433	7.83571
		0.0224021	7.8689
		0.0224609	7.90223
		0.0225197	7.93571
		0.0225785	7.96932
		0.0226373	8.00307
		0.0226961	8.03697
		0.0227549	8.07102
		0.0228137	8.1052
		0.0228725	8.13953
		0.0229313	8.17401
		0.0229901	8.20863
		0.0230489	8.2434
		0.0231077	8.27832
		0.0231665	8.31338
		0.0232253	8.3486
		0.0232841	8.38396
		0.0233429	8.41947
		0.0234017	8.45513
		0.0234605	8.49095
		0.0235193	8.52691
		0.0235781	8.56303
		0.0236369	8.5993
		0.0236957	8.63573
		0.0237545	8.6723
		0.0238133	8.70904
		0.023872	8.74593
		0.0239308	8.78297
		0.0239896	8.82017
		0.0240484	8.85753
		0.0241072	8.89505
		0.024166	8.93273
		0.0242248	8.97056
		0.0242836	9.00856
		0.0243424	9.04672
		0.0244012	9.08504
		0.02446	9.12352
		0.0245188	9.16216
		0.0245776	9.20097
		0.0246364	9.23995
		0.0246952	9.27908
		0.024754	9.31839
		0.0248128	9.35786
		0.0248716	9.39749
		0.0249304	9.4373
		0.0249892	9.47727
		0.025048	9.51742
		0.0251068	9.55773
		0.0251656	9.59821
		0.0252244	9.63887
		0.0252832	9.6797
		0.025342	9.7207
		0.0254008	9.76187
		0.0254596	9.80322
		0.0255184	9.84474
		0.0255772	9.88644
		0.025636	9.92832
		0.0256948	9.97037
		0.0257536	10.0126
		0.0258124	10.055
		0.0258712	10.0976
		0.02593	10.1404
		0.0259888	10.1833
		0.0260476	10.2265
		0.0261064	10.2698
		0.0261652	10.3133
		0.026224	10.357
		0.0262828	10.4008
		0.0263416	10.4449
		0.0264004	10.4891
		0.0264592	10.5336
		0.026518	10.5782
		0.0265768	10.623
		0.0266356	10.668
		0.0266944	10.7132
		0.0267532	10.7585
		0.026812	10.8041
		0.0268708	10.8499
		0.0269296	10.8958
		0.0269884	10.942
		0.0270471	10.9883
		0.0271059	11.0349
		0.0271647	11.0816
		0.0272235	11.1286
		0.0272823	11.1757
		0.0273411	11.223
		0.0273999	11.2706
		0.0274587	11.3183
		0.0275175	11.3662
		0.0275763	11.4144
		0.0276351	11.4627
		0.0276939	11.5113
		0.0277527	11.56
		0.0278115	11.609
		0.0278703	11.6582
		0.0279291	11.7076
		0.0279879	11.7572
		0.0280467	11.807
		0.0281055	11.857
		0.0281643	11.9072
		0.0282231	11.9576
		0.0282819	12.0083
		0.0283407	12.0591
		0.0283995	12.1102
		0.0284583	12.1615
		0.0285171	12.213
		0.0285759	12.2648
		0.0286347	12.3167
		0.0286935	12.3689
		0.0287523	12.4213
		0.0288111	12.4739
		0.0288699	12.5267
		0.0289287	12.5798
		0.0289875	12.6331
		0.0290463	12.6866
		0.0291051	12.7403
		0.0291639	12.7943
		0.0292227	12.8485
		0.0292815	12.9029
		0.0293403	12.9575

## Sheet: Fig. S10f
Time (days)	Slip (cm)	Time fit (days)	Slip fit (cm)
0	0.0123	0	0.0200916
0.0005	0.0642	6.09784e-05	0.0202335
0.0164	0.0652	0.000121957	0.0203764
0.0165	0.0669	0.000182935	0.0205203
0.0165	0.0754	0.000243914	0.0206652
0.0166	0.1509	0.000304892	0.0208112
0.0167	0.1613	0.000365871	0.0209582
0.0175	0.1726	0.000426849	0.0211062
0.0177	0.1778	0.000487828	0.0212552
0.0178	0.18	0.000548806	0.0214054
0.0178	0.1913	0.000609784	0.0215565
0.0216	0.1946	0.000670763	0.0217088
0.022	0.2889	0.000731741	0.0218621
0.0291	0.29	0.00079272	0.0220165
0.0293	0.2952	0.000853698	0.022172
0.0293	1.2382	0.000914677	0.0223285
0.0301	1.2412	0.000975655	0.0224862
0.0304	1.2423	0.00103663	0.022645
		0.00109761	0.022805
		0.00115859	0.022966
		0.00121957	0.0231282
		0.00128055	0.0232916
		0.00134153	0.023456
		0.0014025	0.0236217
		0.00146348	0.0237885
		0.00152446	0.0239565
		0.00158544	0.0241257
		0.00164642	0.0242961
		0.0017074	0.0244677
		0.00176837	0.0246405
		0.00182935	0.0248145
		0.00189033	0.0249898
		0.00195131	0.0251662
		0.00201229	0.025344
		0.00207327	0.025523
		0.00213425	0.0257032
		0.00219522	0.0258847
		0.0022562	0.0260675
		0.00231718	0.0262516
		0.00237816	0.026437
		0.00243914	0.0266237
		0.00250012	0.0268118
		0.00256109	0.0270011
		0.00262207	0.0271918
		0.00268305	0.0273838
		0.00274403	0.0275772
		0.00280501	0.027772
		0.00286599	0.0279681
		0.00292697	0.0281657
		0.00298794	0.0283646
		0.00304892	0.0285649
		0.0031099	0.0287666
		0.00317088	0.0289698
		0.00323186	0.0291744
		0.00329284	0.0293804
		0.00335381	0.0295879
		0.00341479	0.0297969
		0.00347577	0.0300073
		0.00353675	0.0302192
		0.00359773	0.0304326
		0.00365871	0.0306476
		0.00371968	0.030864
		0.00378066	0.031082
		0.00384164	0.0313015
		0.00390262	0.0315226
		0.0039636	0.0317452
		0.00402458	0.0319694
		0.00408556	0.0321951
		0.00414653	0.0324225
		0.00420751	0.0326515
		0.00426849	0.0328821
		0.00432947	0.0331143
		0.00439045	0.0333482
		0.00445143	0.0335837
		0.0045124	0.0338209
		0.00457338	0.0340597
		0.00463436	0.0343003
		0.00469534	0.0345425
		0.00475632	0.0347865
		0.0048173	0.0350321
		0.00487828	0.0352795
		0.00493925	0.0355287
		0.00500023	0.0357796
		0.00506121	0.0360323
		0.00512219	0.0362868
		0.00518317	0.036543
		0.00524415	0.0368011
		0.00530512	0.037061
		0.0053661	0.0373228
		0.00542708	0.0375863
		0.00548806	0.0378518
		0.00554904	0.0381191
		0.00561002	0.0383883
		0.00567099	0.0386594
		0.00573197	0.0389325
		0.00579295	0.0392074
		0.00585393	0.0394843
		0.00591491	0.0397632
		0.00597589	0.040044
		0.00603687	0.0403268
		0.00609784	0.0406116
		0.00615882	0.0408984
		0.0062198	0.0411872
		0.00628078	0.0414781
		0.00634176	0.041771
		0.00640274	0.042066
		0.00646371	0.0423631
		0.00652469	0.0426623
		0.00658567	0.0429636
		0.00664665	0.043267
		0.00670763	0.0435726
		0.00676861	0.0438803
		0.00682959	0.0441902
		0.00689056	0.0445023
		0.00695154	0.0448166
		0.00701252	0.0451331
		0.0070735	0.0454518
		0.00713448	0.0457728
		0.00719546	0.0460961
		0.00725643	0.0464216
		0.00731741	0.0467495
		0.00737839	0.0470796
		0.00743937	0.0474121
		0.00750035	0.047747
		0.00756133	0.0480842
		0.0076223	0.0484238
		0.00768328	0.0487657
		0.00774426	0.0491101
		0.00780524	0.049457
		0.00786622	0.0498063
		0.0079272	0.050158
		0.00798818	0.0505122
		0.00804915	0.050869
		0.00811013	0.0512282
		0.00817111	0.05159
		0.00823209	0.0519544
		0.00829307	0.0523213
		0.00835405	0.0526908
		0.00841502	0.0530629
		0.008476	0.0534377
		0.00853698	0.053815
		0.00859796	0.0541951
		0.00865894	0.0545779
		0.00871992	0.0549633
		0.0087809	0.0553515
		0.00884187	0.0557424
		0.00890285	0.056136
		0.00896383	0.0565325
		0.00902481	0.0569317
		0.00908579	0.0573338
		0.00914677	0.0577387
		0.00920774	0.0581465
		0.00926872	0.0585571
		0.0093297	0.0589707
		0.00939068	0.0593872
		0.00945166	0.0598066
		0.00951264	0.0602289
		0.00957361	0.0606543
		0.00963459	0.0610827
		0.00969557	0.061514
		0.00975655	0.0619485
		0.00981753	0.062386
		0.00987851	0.0628266
		0.00993949	0.0632703
		0.0100005	0.0637171
		0.0100614	0.0641671
		0.0101224	0.0646203
		0.0101834	0.0650766
		0.0102444	0.0655362
		0.0103054	0.0659991
		0.0103663	0.0664652
		0.0104273	0.0669346
		0.0104883	0.0674073
		0.0105493	0.0678833
		0.0106102	0.0683627
		0.0106712	0.0688455
		0.0107322	0.0693318
		0.0107932	0.0698214
		0.0108542	0.0703145
		0.0109151	0.0708111
		0.0109761	0.0713112
		0.0110371	0.0718148
		0.0110981	0.072322
		0.0111591	0.0728327
		0.01122	0.0733471
		0.011281	0.0738651
		0.011342	0.0743868
		0.011403	0.0749121
		0.0114639	0.0754412
		0.0115249	0.075974
		0.0115859	0.0765105
		0.0116469	0.0770508
		0.0117079	0.077595
		0.0117688	0.078143
		0.0118298	0.0786949
		0.0118908	0.0792506
		0.0119518	0.0798103
		0.0120128	0.080374
		0.0120737	0.0809416
		0.0121347	0.0815132
		0.0121957	0.0820889
		0.0122567	0.0826687
		0.0123176	0.0832525
		0.0123786	0.0838404
		0.0124396	0.0844326
		0.0125006	0.0850288
		0.0125616	0.0856293
		0.0126225	0.0862341
		0.0126835	0.0868431
		0.0127445	0.0874564
		0.0128055	0.0880741
		0.0128665	0.0886961
		0.0129274	0.0893225
		0.0129884	0.0899533
		0.0130494	0.0905886
		0.0131104	0.0912283
		0.0131713	0.0918726
		0.0132323	0.0925214
		0.0132933	0.0931749
		0.0133543	0.0938329
		0.0134153	0.0944956
		0.0134762	0.0951629
		0.0135372	0.095835
		0.0135982	0.0965118
		0.0136592	0.0971934
		0.0137201	0.0978798
		0.0137811	0.0985711
		0.0138421	0.0992672
		0.0139031	0.0999683
		0.0139641	0.100674
		0.014025	0.101385
		0.014086	0.102101
		0.014147	0.102822
		0.014208	0.103549
		0.014269	0.10428
		0.0143299	0.105016
		0.0143909	0.105758
		0.0144519	0.106505
		0.0145129	0.107257
		0.0145738	0.108014
		0.0146348	0.108777
		0.0146958	0.109546
		0.0147568	0.110319
		0.0148178	0.111098
		0.0148787	0.111883
		0.0149397	0.112673
		0.0150007	0.113469
		0.0150617	0.11427
		0.0151227	0.115077
		0.0151836	0.11589
		0.0152446	0.116708
		0.0153056	0.117533
		0.0153666	0.118363
		0.0154275	0.119199
		0.0154885	0.12004
		0.0155495	0.120888
		0.0156105	0.121742
		0.0156715	0.122602
		0.0157324	0.123467
		0.0157934	0.124339
		0.0158544	0.125218
		0.0159154	0.126102
		0.0159764	0.126992
		0.0160373	0.127889
		0.0160983	0.128793
		0.0161593	0.129702
		0.0162203	0.130618
		0.0162812	0.131541
		0.0163422	0.13247
		0.0164032	0.133405
		0.0164642	0.134347
		0.0165252	0.135296
		0.0165861	0.136252
		0.0166471	0.137214
		0.0167081	0.138183
		0.0167691	0.139159
		0.01683	0.140142
		0.016891	0.141131
		0.016952	0.142128
		0.017013	0.143132
		0.017074	0.144143
		0.0171349	0.145161
		0.0171959	0.146186
		0.0172569	0.147218
		0.0173179	0.148258
		0.0173789	0.149305
		0.0174398	0.150359
		0.0175008	0.151421
		0.0175618	0.152491
		0.0176228	0.153568
		0.0176837	0.154652
		0.0177447	0.155744
		0.0178057	0.156844
		0.0178667	0.157952
		0.0179277	0.159067
		0.0179886	0.160191
		0.0180496	0.161322
		0.0181106	0.162461
		0.0181716	0.163609
		0.0182326	0.164764
		0.0182935	0.165928
		0.0183545	0.1671
		0.0184155	0.16828
		0.0184765	0.169468
		0.0185374	0.170665
		0.0185984	0.17187
		0.0186594	0.173084
		0.0187204	0.174307
		0.0187814	0.175538
		0.0188423	0.176777
		0.0189033	0.178026
		0.0189643	0.179283
		0.0190253	0.180549
		0.0190863	0.181824
		0.0191472	0.183108
		0.0192082	0.184401
		0.0192692	0.185704
		0.0193302	0.187015
		0.0193911	0.188336
		0.0194521	0.189666
		0.0195131	0.191006
		0.0195741	0.192355
		0.0196351	0.193713
		0.019696	0.195081
		0.019757	0.196459
		0.019818	0.197846
		0.019879	0.199244
		0.0199399	0.200651
		0.0200009	0.202068
		0.0200619	0.203495
		0.0201229	0.204932
		0.0201839	0.206379
		0.0202448	0.207837
		0.0203058	0.209305
		0.0203668	0.210783
		0.0204278	0.212271
		0.0204888	0.21377
		0.0205497	0.21528
		0.0206107	0.216801
		0.0206717	0.218332
		0.0207327	0.219874
		0.0207936	0.221426
		0.0208546	0.22299
		0.0209156	0.224565
		0.0209766	0.226151
		0.0210376	0.227748
		0.0210985	0.229357
		0.0211595	0.230976
		0.0212205	0.232608
		0.0212815	0.23425
		0.0213425	0.235905
		0.0214034	0.237571
		0.0214644	0.239248
		0.0215254	0.240938
		0.0215864	0.24264
		0.0216473	0.244353
		0.0217083	0.246079
		0.0217693	0.247817
		0.0218303	0.249567
		0.0218913	0.25133
		0.0219522	0.253105
		0.0220132	0.254892
		0.0220742	0.256692
		0.0221352	0.258505
		0.0221962	0.260331
		0.0222571	0.262169
		0.0223181	0.264021
		0.0223791	0.265885
		0.0224401	0.267763
		0.022501	0.269654
		0.022562	0.271559
		0.022623	0.273476
		0.022684	0.275408
		0.022745	0.277353
		0.0228059	0.279312
		0.0228669	0.281284
		0.0229279	0.283271
		0.0229889	0.285271
		0.0230498	0.287286
		0.0231108	0.289315
		0.0231718	0.291358
		0.0232328	0.293416
		0.0232938	0.295488
		0.0233547	0.297575
		0.0234157	0.299676
		0.0234767	0.301793
		0.0235377	0.303924
		0.0235987	0.30607
		0.0236596	0.308232
		0.0237206	0.310409
		0.0237816	0.312601
		0.0238426	0.314809
		0.0239035	0.317032
		0.0239645	0.319271
		0.0240255	0.321526
		0.0240865	0.323796
		0.0241475	0.326083
		0.0242084	0.328386
		0.0242694	0.330705
		0.0243304	0.333041
		0.0243914	0.335393
		0.0244524	0.337762
		0.0245133	0.340147
		0.0245743	0.342549
		0.0246353	0.344968
		0.0246963	0.347405
		0.0247572	0.349858
		0.0248182	0.352329
		0.0248792	0.354817
		0.0249402	0.357323
		0.0250012	0.359847
		0.0250621	0.362388
		0.0251231	0.364947
		0.0251841	0.367525
		0.0252451	0.37012
		0.0253061	0.372734
		0.025367	0.375366
		0.025428	0.378017
		0.025489	0.380687
		0.02555	0.383376
		0.0256109	0.386083
		0.0256719	0.38881
		0.0257329	0.391556
		0.0257939	0.394321
		0.0258549	0.397106
		0.0259158	0.39991
		0.0259768	0.402735
		0.0260378	0.405579
		0.0260988	0.408443
		0.0261598	0.411328
		0.0262207	0.414233
		0.0262817	0.417158
		0.0263427	0.420104
		0.0264037	0.423071
		0.0264646	0.426059
		0.0265256	0.429068
		0.0265866	0.432098
		0.0266476	0.43515
		0.0267086	0.438223
		0.0267695	0.441318
		0.0268305	0.444434
		0.0268915	0.447573
		0.0269525	0.450734
		0.0270134	0.453917
		0.0270744	0.457123
		0.0271354	0.460351
		0.0271964	0.463602
		0.0272574	0.466877
		0.0273183	0.470174
		0.0273793	0.473494
		0.0274403	0.476838
		0.0275013	0.480206
		0.0275623	0.483597
		0.0276232	0.487013
		0.0276842	0.490452
		0.0277452	0.493916
		0.0278062	0.497404
		0.0278671	0.500917
		0.0279281	0.504454
		0.0279891	0.508017
		0.0280501	0.511605
		0.0281111	0.515218
		0.028172	0.518857
		0.028233	0.522521
		0.028294	0.526211
		0.028355	0.529927
		0.028416	0.53367
		0.0284769	0.537439
		0.0285379	0.541234
		0.0285989	0.545057
		0.0286599	0.548906
		0.0287208	0.552783
		0.0287818	0.556687
		0.0288428	0.560618
		0.0289038	0.564577
		0.0289648	0.568565
		0.0290257	0.57258
		0.0290867	0.576624
		0.0291477	0.580696
		0.0292087	0.584797
		0.0292697	0.588927
		0.0293306	0.593086
		0.0293916	0.597275
		0.0294526	0.601493
		0.0295136	0.605741
		0.0295745	0.610019
		0.0296355	0.614327
		0.0296965	0.618666
		0.0297575	0.623035
		0.0298185	0.627435
		0.0298794	0.631866
		0.0299404	0.636328
		0.0300014	0.640822
		0.0300624	0.645348
		0.0301233	0.649906
		0.0301843	0.654496
		0.0302453	0.659118
		0.0303063	0.663773
		0.0303673	0.668461
		0.0304282	0.673181

## Sheet: Fig. S10g
Time (days)	Slip (cm)	Time fit (days)	Slip fit (cm)
0.3787	1.7836	0	2.00438
3.6104	2.0541	0.0406017	2.00855
4.4658	2.7241	0.0812035	2.01273
6.3715	3.0251	0.121805	2.01692
7.42	3.8631	0.162407	2.02112
18.1103	4.1346	0.203009	2.02533
19.1867	4.7995	0.24361	2.02954
19.96	4.9541	0.284212	2.03377
20.2603	7.5334	0.324814	2.038
		0.365416	2.04224
		0.406017	2.04649
		0.446619	2.05075
		0.487221	2.05502
		0.527823	2.05929
		0.568424	2.06358
		0.609026	2.06787
		0.649628	2.07218
		0.690229	2.07649
		0.730831	2.08081
		0.771433	2.08514
		0.812035	2.08948
		0.852636	2.09383
		0.893238	2.09819
		0.93384	2.10256
		0.974442	2.10693
		1.01504	2.11132
		1.05565	2.11571
		1.09625	2.12011
		1.13685	2.12453
		1.17745	2.12895
		1.21805	2.13338
		1.25865	2.13782
		1.29926	2.14227
		1.33986	2.14673
		1.38046	2.15119
		1.42106	2.15567
		1.46166	2.16016
		1.50226	2.16465
		1.54287	2.16916
		1.58347	2.17367
		1.62407	2.1782
		1.66467	2.18273
		1.70527	2.18727
		1.74587	2.19182
		1.78648	2.19639
		1.82708	2.20096
		1.86768	2.20554
		1.90828	2.21013
		1.94888	2.21473
		1.98948	2.21934
		2.03009	2.22396
		2.07069	2.22858
		2.11129	2.23322
		2.15189	2.23787
		2.19249	2.24253
		2.2331	2.2472
		2.2737	2.25187
		2.3143	2.25656
		2.3549	2.26125
		2.3955	2.26596
		2.4361	2.27068
		2.47671	2.2754
		2.51731	2.28014
		2.55791	2.28488
		2.59851	2.28964
		2.63911	2.2944
		2.67971	2.29918
		2.72032	2.30396
		2.76092	2.30876
		2.80152	2.31356
		2.84212	2.31838
		2.88272	2.3232
		2.92332	2.32804
		2.96393	2.33288
		3.00453	2.33774
		3.04513	2.3426
		3.08573	2.34748
		3.12633	2.35237
		3.16694	2.35726
		3.20754	2.36217
		3.24814	2.36708
		3.28874	2.37201
		3.32934	2.37695
		3.36994	2.38189
		3.41055	2.38685
		3.45115	2.39182
		3.49175	2.3968
		3.53235	2.40178
		3.57295	2.40678
		3.61355	2.41179
		3.65416	2.41681
		3.69476	2.42184
		3.73536	2.42688
		3.77596	2.43193
		3.81656	2.43699
		3.85716	2.44207
		3.89777	2.44715
		3.93837	2.45224
		3.97897	2.45734
		4.01957	2.46246
		4.06017	2.46758
		4.10077	2.47272
		4.14138	2.47787
		4.18198	2.48302
		4.22258	2.48819
		4.26318	2.49337
		4.30378	2.49856
		4.34439	2.50376
		4.38499	2.50897
		4.42559	2.51419
		4.46619	2.51942
		4.50679	2.52467
		4.54739	2.52992
		4.588	2.53519
		4.6286	2.54046
		4.6692	2.54575
		4.7098	2.55105
		4.7504	2.55636
		4.791	2.56168
		4.83161	2.56701
		4.87221	2.57235
		4.91281	2.5777
		4.95341	2.58307
		4.99401	2.58844
		5.03461	2.59383
		5.07522	2.59923
		5.11582	2.60464
		5.15642	2.61006
		5.19702	2.61549
		5.23762	2.62094
		5.27823	2.62639
		5.31883	2.63186
		5.35943	2.63733
		5.40003	2.64282
		5.44063	2.64832
		5.48123	2.65383
		5.52184	2.65936
		5.56244	2.66489
		5.60304	2.67044
		5.64364	2.676
		5.68424	2.68157
		5.72484	2.68715
		5.76545	2.69274
		5.80605	2.69834
		5.84665	2.70396
		5.88725	2.70959
		5.92785	2.71522
		5.96845	2.72088
		6.00906	2.72654
		6.04966	2.73221
		6.09026	2.7379
		6.13086	2.7436
		6.17146	2.74931
		6.21206	2.75503
		6.25267	2.76076
		6.29327	2.76651
		6.33387	2.77227
		6.37447	2.77804
		6.41507	2.78382
		6.45568	2.78961
		6.49628	2.79542
		6.53688	2.80123
		6.57748	2.80706
		6.61808	2.81291
		6.65868	2.81876
		6.69929	2.82463
		6.73989	2.83051
		6.78049	2.8364
		6.82109	2.8423
		6.86169	2.84822
		6.90229	2.85414
		6.9429	2.86008
		6.9835	2.86604
		7.0241	2.872
		7.0647	2.87798
		7.1053	2.88397
		7.1459	2.88997
		7.18651	2.89598
		7.22711	2.90201
		7.26771	2.90805
		7.30831	2.9141
		7.34891	2.92017
		7.38952	2.92624
		7.43012	2.93234
		7.47072	2.93844
		7.51132	2.94455
		7.55192	2.95068
		7.59252	2.95682
		7.63313	2.96298
		7.67373	2.96914
		7.71433	2.97532
		7.75493	2.98151
		7.79553	2.98772
		7.83613	2.99394
		7.87674	3.00017
		7.91734	3.00641
		7.95794	3.01267
		7.99854	3.01894
		8.03914	3.02522
		8.07974	3.03152
		8.12035	3.03783
		8.16095	3.04415
		8.20155	3.05049
		8.24215	3.05683
		8.28275	3.0632
		8.32336	3.06957
		8.36396	3.07596
		8.40456	3.08236
		8.44516	3.08878
		8.48576	3.0952
		8.52636	3.10165
		8.56697	3.1081
		8.60757	3.11457
		8.64817	3.12105
		8.68877	3.12755
		8.72937	3.13406
		8.76997	3.14058
		8.81058	3.14712
		8.85118	3.15366
		8.89178	3.16023
		8.93238	3.16681
		8.97298	3.1734
		9.01358	3.18
		9.05419	3.18662
		9.09479	3.19325
		9.13539	3.1999
		9.17599	3.20656
		9.21659	3.21323
		9.25719	3.21992
		9.2978	3.22662
		9.3384	3.23333
		9.379	3.24006
		9.4196	3.24681
		9.4602	3.25356
		9.50081	3.26033
		9.54141	3.26712
		9.58201	3.27392
		9.62261	3.28073
		9.66321	3.28756
		9.70381	3.2944
		9.74442	3.30126
		9.78502	3.30813
		9.82562	3.31501
		9.86622	3.32191
		9.90682	3.32883
		9.94742	3.33576
		9.98803	3.3427
		10.0286	3.34965
		10.0692	3.35663
		10.1098	3.36361
		10.1504	3.37061
		10.191	3.37763
		10.2316	3.38466
		10.2722	3.3917
		10.3128	3.39876
		10.3534	3.40583
		10.394	3.41292
		10.4346	3.42002
		10.4752	3.42714
		10.5158	3.43427
		10.5565	3.44142
		10.5971	3.44858
		10.6377	3.45576
		10.6783	3.46295
		10.7189	3.47016
		10.7595	3.47738
		10.8001	3.48462
		10.8407	3.49187
		10.8813	3.49914
		10.9219	3.50642
		10.9625	3.51372
		11.0031	3.52103
		11.0437	3.52836
		11.0843	3.5357
		11.1249	3.54306
		11.1655	3.55043
		11.2061	3.55782
		11.2467	3.56523
		11.2873	3.57265
		11.3279	3.58008
		11.3685	3.58753
		11.4091	3.595
		11.4497	3.60248
		11.4903	3.60998
		11.5309	3.61749
		11.5715	3.62502
		11.6121	3.63257
		11.6527	3.64013
		11.6933	3.6477
		11.7339	3.65529
		11.7745	3.6629
		11.8151	3.67052
		11.8557	3.67816
		11.8963	3.68582
		11.9369	3.69349
		11.9775	3.70118
		12.0181	3.70888
		12.0587	3.7166
		12.0993	3.72433
		12.1399	3.73208
		12.1805	3.73985
		12.2211	3.74764
		12.2617	3.75543
		12.3023	3.76325
		12.3429	3.77108
		12.3835	3.77893
		12.4241	3.7868
		12.4647	3.79468
		12.5053	3.80257
		12.5459	3.81049
		12.5865	3.81842
		12.6271	3.82637
		12.6677	3.83433
		12.7083	3.84231
		12.7489	3.85031
		12.7895	3.85832
		12.8301	3.86635
		12.8707	3.87439
		12.9114	3.88246
		12.952	3.89054
		12.9926	3.89864
		13.0332	3.90675
		13.0738	3.91488
		13.1144	3.92303
		13.155	3.93119
		13.1956	3.93937
		13.2362	3.94757
		13.2768	3.95579
		13.3174	3.96402
		13.358	3.97227
		13.3986	3.98054
		13.4392	3.98882
		13.4798	3.99712
		13.5204	4.00544
		13.561	4.01378
		13.6016	4.02213
		13.6422	4.0305
		13.6828	4.03889
		13.7234	4.0473
		13.764	4.05572
		13.8046	4.06416
		13.8452	4.07262
		13.8858	4.0811
		13.9264	4.08959
		13.967	4.0981
		14.0076	4.10663
		14.0482	4.11518
		14.0888	4.12374
		14.1294	4.13232
		14.17	4.14092
		14.2106	4.14954
		14.2512	4.15818
		14.2918	4.16683
		14.3324	4.1755
		14.373	4.18419
		14.4136	4.1929
		14.4542	4.20163
		14.4948	4.21037
		14.5354	4.21913
		14.576	4.22791
		14.6166	4.23671
		14.6572	4.24553
		14.6978	4.25437
		14.7384	4.26322
		14.779	4.27209
		14.8196	4.28098
		14.8602	4.28989
		14.9008	4.29882
		14.9414	4.30777
		14.982	4.31673
		15.0226	4.32572
		15.0632	4.33472
		15.1038	4.34374
		15.1444	4.35278
		15.185	4.36184
		15.2256	4.37092
		15.2663	4.38002
		15.3069	4.38913
		15.3475	4.39827
		15.3881	4.40742
		15.4287	4.41659
		15.4693	4.42578
		15.5099	4.435
		15.5505	4.44423
		15.5911	4.45348
		15.6317	4.46274
		15.6723	4.47203
		15.7129	4.48134
		15.7535	4.49067
		15.7941	4.50001
		15.8347	4.50938
		15.8753	4.51876
		15.9159	4.52817
		15.9565	4.53759
		15.9971	4.54703
		16.0377	4.5565
		16.0783	4.56598
		16.1189	4.57548
		16.1595	4.58501
		16.2001	4.59455
		16.2407	4.60411
		16.2813	4.61369
		16.3219	4.62329
		16.3625	4.63292
		16.4031	4.64256
		16.4437	4.65222
		16.4843	4.6619
		16.5249	4.6716
		16.5655	4.68133
		16.6061	4.69107
		16.6467	4.70083
		16.6873	4.71062
		16.7279	4.72042
		16.7685	4.73024
		16.8091	4.74009
		16.8497	4.74995
		16.8903	4.75984
		16.9309	4.76974
		16.9715	4.77967
		17.0121	4.78962
		17.0527	4.79959
		17.0933	4.80958
		17.1339	4.81959
		17.1745	4.82962
		17.2151	4.83967
		17.2557	4.84974
		17.2963	4.85983
		17.3369	4.86995
		17.3775	4.88008
		17.4181	4.89024
		17.4587	4.90042
		17.4993	4.91062
		17.5399	4.92084
		17.5805	4.93108
		17.6212	4.94134
		17.6618	4.95162
		17.7024	4.96193
		17.743	4.97226
		17.7836	4.9826
		17.8242	4.99297
		17.8648	5.00336
		17.9054	5.01378
		17.946	5.02421
		17.9866	5.03467
		18.0272	5.04515
		18.0678	5.05565
		18.1084	5.06617
		18.149	5.07671
		18.1896	5.08728
		18.2302	5.09787
		18.2708	5.10848
		18.3114	5.11911
		18.352	5.12976
		18.3926	5.14044
		18.4332	5.15113
		18.4738	5.16186
		18.5144	5.1726
		18.555	5.18336
		18.5956	5.19415
		18.6362	5.20496
		18.6768	5.21579
		18.7174	5.22665
		18.758	5.23753
		18.7986	5.24843
		18.8392	5.25935
		18.8798	5.2703
		18.9204	5.28126
		18.961	5.29226
		19.0016	5.30327
		19.0422	5.31431
		19.0828	5.32537
		19.1234	5.33645
		19.164	5.34756
		19.2046	5.35869
		19.2452	5.36984
		19.2858	5.38101
		19.3264	5.39221
		19.367	5.40343
		19.4076	5.41468
		19.4482	5.42595
		19.4888	5.43724
		19.5294	5.44856
		19.57	5.4599
		19.6106	5.47126
		19.6512	5.48265
		19.6918	5.49406
		19.7324	5.50549
		19.773	5.51695
		19.8136	5.52843
		19.8542	5.53994
		19.8948	5.55147
		19.9355	5.56302
		19.9761	5.5746
		20.0167	5.5862
		20.0573	5.59783
		20.0979	5.60948
		20.1385	5.62115
		20.1791	5.63285
		20.2197	5.64457
		20.2603	5.65632

## Sheet: Fig. S10h
Time (days)	Slip (cm)	Time fit (days)	Slip fit (cm)
0	0	0	0
1.1857	12.6755	0.00313983	10.8561
1.4306	15.4285	0.00627967	10.8641
1.5668	16.8047	0.0094195	10.872
		0.0125593	10.88
		0.0156992	10.8879
		0.018839	10.8959
		0.0219788	10.9038
		0.0251187	10.9118
		0.0282585	10.9198
		0.0313983	10.9277
		0.0345382	10.9357
		0.037678	10.9437
		0.0408178	10.9517
		0.0439577	10.9597
		0.0470975	10.9677
		0.0502373	10.9757
		0.0533772	10.9838
		0.056517	10.9918
		0.0596568	10.9998
		0.0627967	11.0079
		0.0659365	11.0159
		0.0690763	11.0239
		0.0722162	11.032
		0.075356	11.0401
		0.0784958	11.0481
		0.0816357	11.0562
		0.0847755	11.0643
		0.0879153	11.0724
		0.0910552	11.0805
		0.094195	11.0886
		0.0973348	11.0967
		0.100475	11.1048
		0.103614	11.1129
		0.106754	11.121
		0.109894	11.1291
		0.113034	11.1373
		0.116174	11.1454
		0.119314	11.1535
		0.122453	11.1617
		0.125593	11.1698
		0.128733	11.178
		0.131873	11.1862
		0.135013	11.1943
		0.138153	11.2025
		0.141292	11.2107
		0.144432	11.2189
		0.147572	11.2271
		0.150712	11.2353
		0.153852	11.2435
		0.156992	11.2517
		0.160131	11.2599
		0.163271	11.2682
		0.166411	11.2764
		0.169551	11.2846
		0.172691	11.2929
		0.175831	11.3011
		0.17897	11.3094
		0.18211	11.3177
		0.18525	11.3259
		0.18839	11.3342
		0.19153	11.3425
		0.19467	11.3508
		0.197809	11.3591
		0.200949	11.3674
		0.204089	11.3757
		0.207229	11.384
		0.210369	11.3923
		0.213509	11.4006
		0.216648	11.409
		0.219788	11.4173
		0.222928	11.4256
		0.226068	11.434
		0.229208	11.4423
		0.232348	11.4507
		0.235487	11.4591
		0.238627	11.4674
		0.241767	11.4758
		0.244907	11.4842
		0.248047	11.4926
		0.251187	11.501
		0.254326	11.5094
		0.257466	11.5178
		0.260606	11.5262
		0.263746	11.5346
		0.266886	11.5431
		0.270026	11.5515
		0.273165	11.5599
		0.276305	11.5684
		0.279445	11.5768
		0.282585	11.5853
		0.285725	11.5938
		0.288865	11.6022
		0.292004	11.6107
		0.295144	11.6192
		0.298284	11.6277
		0.301424	11.6362
		0.304564	11.6447
		0.307704	11.6532
		0.310843	11.6617
		0.313983	11.6702
		0.317123	11.6788
		0.320263	11.6873
		0.323403	11.6958
		0.326543	11.7044
		0.329682	11.7129
		0.332822	11.7215
		0.335962	11.73
		0.339102	11.7386
		0.342242	11.7472
		0.345382	11.7558
		0.348521	11.7644
		0.351661	11.773
		0.354801	11.7816
		0.357941	11.7902
		0.361081	11.7988
		0.364221	11.8074
		0.36736	11.816
		0.3705	11.8247
		0.37364	11.8333
		0.37678	11.842
		0.37992	11.8506
		0.38306	11.8593
		0.386199	11.8679
		0.389339	11.8766
		0.392479	11.8853
		0.395619	11.894
		0.398759	11.9027
		0.401899	11.9114
		0.405038	11.9201
		0.408178	11.9288
		0.411318	11.9375
		0.414458	11.9462
		0.417598	11.9549
		0.420738	11.9637
		0.423877	11.9724
		0.427017	11.9812
		0.430157	11.9899
		0.433297	11.9987
		0.436437	12.0074
		0.439577	12.0162
		0.442716	12.025
		0.445856	12.0338
		0.448996	12.0426
		0.452136	12.0514
		0.455276	12.0602
		0.458416	12.069
		0.461555	12.0778
		0.464695	12.0866
		0.467835	12.0955
		0.470975	12.1043
		0.474115	12.1131
		0.477255	12.122
		0.480394	12.1308
		0.483534	12.1397
		0.486674	12.1486
		0.489814	12.1575
		0.492954	12.1663
		0.496094	12.1752
		0.499233	12.1841
		0.502373	12.193
		0.505513	12.2019
		0.508653	12.2109
		0.511793	12.2198
		0.514933	12.2287
		0.518072	12.2376
		0.521212	12.2466
		0.524352	12.2555
		0.527492	12.2645
		0.530632	12.2734
		0.533772	12.2824
		0.536911	12.2914
		0.540051	12.3004
		0.543191	12.3094
		0.546331	12.3183
		0.549471	12.3273
		0.552611	12.3364
		0.55575	12.3454
		0.55889	12.3544
		0.56203	12.3634
		0.56517	12.3725
		0.56831	12.3815
		0.57145	12.3905
		0.574589	12.3996
		0.577729	12.4087
		0.580869	12.4177
		0.584009	12.4268
		0.587149	12.4359
		0.590289	12.445
		0.593428	12.454
		0.596568	12.4631
		0.599708	12.4723
		0.602848	12.4814
		0.605988	12.4905
		0.609128	12.4996
		0.612267	12.5087
		0.615407	12.5179
		0.618547	12.527
		0.621687	12.5362
		0.624827	12.5453
		0.627967	12.5545
		0.631106	12.5637
		0.634246	12.5729
		0.637386	12.5821
		0.640526	12.5912
		0.643666	12.6004
		0.646806	12.6097
		0.649945	12.6189
		0.653085	12.6281
		0.656225	12.6373
		0.659365	12.6465
		0.662505	12.6558
		0.665645	12.665
		0.668784	12.6743
		0.671924	12.6835
		0.675064	12.6928
		0.678204	12.7021
		0.681344	12.7114
		0.684484	12.7207
		0.687623	12.73
		0.690763	12.7393
		0.693903	12.7486
		0.697043	12.7579
		0.700183	12.7672
		0.703323	12.7765
		0.706462	12.7859
		0.709602	12.7952
		0.712742	12.8046
		0.715882	12.8139
		0.719022	12.8233
		0.722162	12.8326
		0.725301	12.842
		0.728441	12.8514
		0.731581	12.8608
		0.734721	12.8702
		0.737861	12.8796
		0.741001	12.889
		0.74414	12.8984
		0.74728	12.9078
		0.75042	12.9173
		0.75356	12.9267
		0.7567	12.9362
		0.75984	12.9456
		0.762979	12.9551
		0.766119	12.9645
		0.769259	12.974
		0.772399	12.9835
		0.775539	12.993
		0.778679	13.0025
		0.781818	13.012
		0.784958	13.0215
		0.788098	13.031
		0.791238	13.0405
		0.794378	13.05
		0.797518	13.0596
		0.800657	13.0691
		0.803797	13.0787
		0.806937	13.0882
		0.810077	13.0978
		0.813217	13.1074
		0.816357	13.1169
		0.819496	13.1265
		0.822636	13.1361
		0.825776	13.1457
		0.828916	13.1553
		0.832056	13.1649
		0.835196	13.1745
		0.838335	13.1842
		0.841475	13.1938
		0.844615	13.2034
		0.847755	13.2131
		0.850895	13.2227
		0.854035	13.2324
		0.857174	13.2421
		0.860314	13.2517
		0.863454	13.2614
		0.866594	13.2711
		0.869734	13.2808
		0.872874	13.2905
		0.876013	13.3002
		0.879153	13.3099
		0.882293	13.3197
		0.885433	13.3294
		0.888573	13.3391
		0.891713	13.3489
		0.894852	13.3586
		0.897992	13.3684
		0.901132	13.3782
		0.904272	13.3879
		0.907412	13.3977
		0.910552	13.4075
		0.913691	13.4173
		0.916831	13.4271
		0.919971	13.4369
		0.923111	13.4467
		0.926251	13.4566
		0.929391	13.4664
		0.93253	13.4762
		0.93567	13.4861
		0.93881	13.4959
		0.94195	13.5058
		0.94509	13.5157
		0.94823	13.5256
		0.951369	13.5354
		0.954509	13.5453
		0.957649	13.5552
		0.960789	13.5651
		0.963929	13.575
		0.967069	13.585
		0.970208	13.5949
		0.973348	13.6048
		0.976488	13.6148
		0.979628	13.6247
		0.982768	13.6347
		0.985908	13.6446
		0.989047	13.6546
		0.992187	13.6646
		0.995327	13.6746
		0.998467	13.6845
		1.00161	13.6945
		1.00475	13.7045
		1.00789	13.7146
		1.01103	13.7246
		1.01417	13.7346
		1.01731	13.7446
		1.02045	13.7547
		1.02359	13.7647
		1.02673	13.7748
		1.02987	13.7849
		1.03301	13.7949
		1.03614	13.805
		1.03928	13.8151
		1.04242	13.8252
		1.04556	13.8353
		1.0487	13.8454
		1.05184	13.8555
		1.05498	13.8656
		1.05812	13.8758
		1.06126	13.8859
		1.0644	13.8961
		1.06754	13.9062
		1.07068	13.9164
		1.07382	13.9265
		1.07696	13.9367
		1.0801	13.9469
		1.08324	13.9571
		1.08638	13.9673
		1.08952	13.9775
		1.09266	13.9877
		1.0958	13.9979
		1.09894	14.0082
		1.10208	14.0184
		1.10522	14.0286
		1.10836	14.0389
		1.1115	14.0491
		1.11464	14.0594
		1.11778	14.0697
		1.12092	14.08
		1.12406	14.0902
		1.1272	14.1005
		1.13034	14.1108
		1.13348	14.1212
		1.13662	14.1315
		1.13976	14.1418
		1.1429	14.1521
		1.14604	14.1625
		1.14918	14.1728
		1.15232	14.1832
		1.15546	14.1935
		1.1586	14.2039
		1.16174	14.2143
		1.16488	14.2247
		1.16802	14.2351
		1.17116	14.2455
		1.1743	14.2559
		1.17744	14.2663
		1.18058	14.2767
		1.18372	14.2871
		1.18686	14.2976
		1.19	14.308
		1.19314	14.3185
		1.19628	14.3289
		1.19942	14.3394
		1.20256	14.3499
		1.2057	14.3604
		1.20884	14.3709
		1.21198	14.3814
		1.21512	14.3919
		1.21826	14.4024
		1.2214	14.4129
		1.22453	14.4234
		1.22767	14.434
		1.23081	14.4445
		1.23395	14.4551
		1.23709	14.4657
		1.24023	14.4762
		1.24337	14.4868
		1.24651	14.4974
		1.24965	14.508
		1.25279	14.5186
		1.25593	14.5292
		1.25907	14.5398
		1.26221	14.5504
		1.26535	14.5611
		1.26849	14.5717
		1.27163	14.5823
		1.27477	14.593
		1.27791	14.6037
		1.28105	14.6143
		1.28419	14.625
		1.28733	14.6357
		1.29047	14.6464
		1.29361	14.6571
		1.29675	14.6678
		1.29989	14.6785
		1.30303	14.6892
		1.30617	14.7
		1.30931	14.7107
		1.31245	14.7215
		1.31559	14.7322
		1.31873	14.743
		1.32187	14.7538
		1.32501	14.7645
		1.32815	14.7753
		1.33129	14.7861
		1.33443	14.7969
		1.33757	14.8077
		1.34071	14.8186
		1.34385	14.8294
		1.34699	14.8402
		1.35013	14.8511
		1.35327	14.8619
		1.35641	14.8728
		1.35955	14.8836
		1.36269	14.8945
		1.36583	14.9054
		1.36897	14.9163
		1.37211	14.9272
		1.37525	14.9381
		1.37839	14.949
		1.38153	14.9599
		1.38467	14.9709
		1.38781	14.9818
		1.39095	14.9927
		1.39409	15.0037
		1.39723	15.0147
		1.40037	15.0256
		1.40351	15.0366
		1.40665	15.0476
		1.40979	15.0586
		1.41292	15.0696
		1.41606	15.0806
		1.4192	15.0916
		1.42234	15.1026
		1.42548	15.1137
		1.42862	15.1247
		1.43176	15.1358
		1.4349	15.1468
		1.43804	15.1579
		1.44118	15.169
		1.44432	15.1801
		1.44746	15.1912
		1.4506	15.2023
		1.45374	15.2134
		1.45688	15.2245
		1.46002	15.2356
		1.46316	15.2467
		1.4663	15.2579
		1.46944	15.269
		1.47258	15.2802
		1.47572	15.2913
		1.47886	15.3025
		1.482	15.3137
		1.48514	15.3249
		1.48828	15.3361
		1.49142	15.3473
		1.49456	15.3585
		1.4977	15.3697
		1.50084	15.381
		1.50398	15.3922
		1.50712	15.4034
		1.51026	15.4147
		1.5134	15.426
		1.51654	15.4372
		1.51968	15.4485
		1.52282	15.4598
		1.52596	15.4711
		1.5291	15.4824
		1.53224	15.4937
		1.53538	15.505
		1.53852	15.5164
		1.54166	15.5277
		1.5448	15.539
		1.54794	15.5504
		1.55108	15.5618
		1.55422	15.5731
		1.55736	15.5845
		1.5605	15.5959
		1.56364	15.6073
		1.56678	15.6187
