# Supplementary material for: Foreshock-induced slip transients set mainshock nucleation timing
Source: Nature. 2026 May 6;653(8115):752–7. doi: 10.1038/s41586-026-10497-5 (PMC13190238; doi:10.1038/s41586-026-10497-5)
Supplement: Supplementary file 16 — Source Data Extended Data Fig. 11 [file 41586_2026_10497_MOESM16_ESM.xlsx]

## Sheet: Fig. S11a
Time to mainshock (days)	Slip (cm)	Time to mainshock (fit) (days)	Slip (fit) (cm)
21.5815	1.7836	0.136221	15.4285
18.3498	2.0541	0.136913	15.4212
17.4944	2.7241	0.137609	15.4137
15.5887	3.0251	0.138309	15.4062
14.5401	3.8631	0.139012	15.3986
3.8499	4.1346	0.139718	15.391
2.7735	4.7995	0.140429	15.3833
2.0002	4.9541	0.141142	15.3754
1.6999	7.5334	0.14186	15.3676
1.5668	11.151	0.142581	15.3596
0.381	12.6755	0.143306	15.3515
0.1362	15.4285	0.144034	15.3434
0	16.8047	0.144766	15.3352
		0.145502	15.3269
		0.146242	15.3185
		0.146985	15.3101
		0.147732	15.3016
		0.148483	15.2929
		0.149238	15.2842
		0.149997	15.2755
		0.150759	15.2666
		0.151526	15.2576
		0.152296	15.2486
		0.15307	15.2395
		0.153848	15.2303
		0.15463	15.221
		0.155416	15.2116
		0.156206	15.2022
		0.157	15.1926
		0.157798	15.183
		0.1586	15.1733
		0.159407	15.1634
		0.160217	15.1535
		0.161031	15.1436
		0.16185	15.1335
		0.162673	15.1233
		0.1635	15.1131
		0.164331	15.1027
		0.165166	15.0923
		0.166006	15.0817
		0.166849	15.0711
		0.167698	15.0604
		0.16855	15.0496
		0.169407	15.0387
		0.170268	15.0277
		0.171134	15.0167
		0.172003	15.0055
		0.172878	14.9942
		0.173757	14.9829
		0.17464	14.9714
		0.175528	14.9599
		0.17642	14.9483
		0.177317	14.9365
		0.178218	14.9247
		0.179124	14.9128
		0.180034	14.9008
		0.18095	14.8887
		0.181869	14.8765
		0.182794	14.8642
		0.183723	14.8518
		0.184657	14.8393
		0.185596	14.8267
		0.186539	14.8141
		0.187487	14.8013
		0.18844	14.7884
		0.189398	14.7755
		0.190361	14.7624
		0.191329	14.7493
		0.192301	14.736
		0.193279	14.7227
		0.194261	14.7093
		0.195249	14.6957
		0.196241	14.6821
		0.197239	14.6684
		0.198241	14.6546
		0.199249	14.6407
		0.200262	14.6267
		0.20128	14.6126
		0.202303	14.5984
		0.203331	14.5842
		0.204365	14.5698
		0.205404	14.5554
		0.206448	14.5408
		0.207497	14.5262
		0.208552	14.5114
		0.209612	14.4966
		0.210678	14.4817
		0.211749	14.4667
		0.212825	14.4516
		0.213907	14.4364
		0.214994	14.4212
		0.216087	14.4058
		0.217186	14.3904
		0.21829	14.3749
		0.219399	14.3593
		0.220514	14.3436
		0.221635	14.3278
		0.222762	14.3119
		0.223894	14.296
		0.225032	14.28
		0.226176	14.2639
		0.227326	14.2477
		0.228482	14.2314
		0.229643	14.2151
		0.23081	14.1987
		0.231984	14.1822
		0.233163	14.1656
		0.234348	14.149
		0.235539	14.1323
		0.236737	14.1155
		0.23794	14.0987
		0.23915	14.0818
		0.240365	14.0648
		0.241587	14.0478
		0.242815	14.0307
		0.244049	14.0135
		0.24529	13.9963
		0.246537	13.979
		0.24779	13.9617
		0.24905	13.9443
		0.250316	13.9269
		0.251588	13.9094
		0.252867	13.8919
		0.254152	13.8743
		0.255444	13.8567
		0.256743	13.839
		0.258048	13.8213
		0.25936	13.8036
		0.260678	13.7858
		0.262003	13.768
		0.263335	13.7502
		0.264674	13.7324
		0.266019	13.7145
		0.267371	13.6966
		0.26873	13.6787
		0.270096	13.6607
		0.271469	13.6428
		0.272849	13.6248
		0.274236	13.6069
		0.27563	13.5889
		0.277031	13.571
		0.27844	13.553
		0.279855	13.5351
		0.281277	13.5172
		0.282707	13.4992
		0.284144	13.4813
		0.285589	13.4635
		0.28704	13.4456
		0.2885	13.4278
		0.289966	13.41
		0.29144	13.3923
		0.292922	13.3746
		0.29441	13.357
		0.295907	13.3394
		0.297411	13.3219
		0.298923	13.3044
		0.300443	13.287
		0.30197	13.2697
		0.303505	13.2525
		0.305048	13.2353
		0.306598	13.2182
		0.308157	13.2013
		0.309723	13.1844
		0.311298	13.1677
		0.31288	13.151
		0.31447	13.1345
		0.316069	13.1181
		0.317676	13.1018
		0.31929	13.0857
		0.320913	13.0697
		0.322545	13.0539
		0.324184	13.0383
		0.325832	13.0228
		0.327489	13.0075
		0.329153	12.9923
		0.330826	12.9774
		0.332508	12.9627
		0.334198	12.9481
		0.335897	12.9338
		0.337605	12.9197
		0.339321	12.9059
		0.341046	12.8922
		0.342779	12.8789
		0.344522	12.8658
		0.346273	12.8529
		0.348033	12.8404
		0.349802	12.8281
		0.35158	12.8162
		0.353368	12.8045
		0.355164	12.7932
		0.356969	12.7822
		0.358784	12.7715
		0.360608	12.7612
		0.362441	12.7513
		0.364283	12.7417
		0.366135	12.7326
		0.367996	12.7238
		0.369867	12.7155
		0.371747	12.7075
		0.373636	12.7001
		0.375536	12.693
		0.377445	12.6865
		0.379363	12.6804
		0.381292	12.6748
		0.38323	12.6694
		0.385178	12.664
		0.387136	12.6586
		0.389104	12.6532
		0.391082	12.6479
		0.39307	12.6425
		0.395068	12.6371
		0.397076	12.6318
		0.399094	12.6264
		0.401123	12.6211
		0.403162	12.6157
		0.405212	12.6104
		0.407271	12.605
		0.409342	12.5997
		0.411422	12.5944
		0.413514	12.5891
		0.415616	12.5838
		0.417728	12.5785
		0.419852	12.5732
		0.421986	12.5679
		0.424131	12.5627
		0.426287	12.5574
		0.428454	12.5522
		0.430632	12.5469
		0.432821	12.5417
		0.435021	12.5365
		0.437232	12.5313
		0.439455	12.5261
		0.441689	12.5209
		0.443934	12.5157
		0.446191	12.5106
		0.448459	12.5054
		0.450738	12.5003
		0.45303	12.4951
		0.455333	12.49
		0.457647	12.4849
		0.459973	12.4798
		0.462312	12.4748
		0.464662	12.4697
		0.467024	12.4647
		0.469398	12.4596
		0.471784	12.4546
		0.474182	12.4496
		0.476592	12.4446
		0.479015	12.4396
		0.48145	12.4347
		0.483897	12.4298
		0.486357	12.4248
		0.488829	12.4199
		0.491314	12.415
		0.493812	12.4102
		0.496322	12.4053
		0.498845	12.4005
		0.501381	12.3956
		0.503929	12.3908
		0.506491	12.3861
		0.509065	12.3813
		0.511653	12.3765
		0.514254	12.3718
		0.516868	12.3671
		0.519495	12.3624
		0.522136	12.3578
		0.52479	12.3531
		0.527458	12.3485
		0.530139	12.3439
		0.532834	12.3393
		0.535543	12.3348
		0.538265	12.3302
		0.541001	12.3257
		0.543751	12.3212
		0.546515	12.3167
		0.549293	12.3123
		0.552085	12.3079
		0.554892	12.3035
		0.557712	12.2991
		0.560547	12.2947
		0.563397	12.2904
		0.566261	12.2861
		0.569139	12.2818
		0.572032	12.2776
		0.57494	12.2733
		0.577863	12.2691
		0.5808	12.2649
		0.583752	12.2608
		0.58672	12.2567
		0.589702	12.2526
		0.5927	12.2485
		0.595713	12.2445
		0.598741	12.2404
		0.601784	12.2364
		0.604843	12.2325
		0.607918	12.2285
		0.611008	12.2246
		0.614114	12.2208
		0.617236	12.2169
		0.620373	12.2131
		0.623527	12.2093
		0.626696	12.2055
		0.629882	12.2018
		0.633084	12.1981
		0.636302	12.1944
		0.639537	12.1907
		0.642787	12.1871
		0.646055	12.1835
		0.649339	12.18
		0.65264	12.1765
		0.655957	12.173
		0.659292	12.1695
		0.662643	12.166
		0.666011	12.1626
		0.669397	12.1593
		0.6728	12.1559
		0.67622	12.1526
		0.679657	12.1493
		0.683112	12.146
		0.686584	12.1428
		0.690074	12.1396
		0.693582	12.1365
		0.697108	12.1333
		0.700652	12.1302
		0.704213	12.1271
		0.707793	12.1241
		0.711391	12.1211
		0.715007	12.1181
		0.718641	12.1152
		0.722295	12.1122
		0.725966	12.1094
		0.729656	12.1065
		0.733365	12.1037
		0.737093	12.1009
		0.74084	12.0981
		0.744606	12.0953
		0.748391	12.0926
		0.752195	12.0899
		0.756019	12.0873
		0.759862	12.0847
		0.763725	12.0821
		0.767607	12.0795
		0.771509	12.0769
		0.77543	12.0744
		0.779372	12.0719
		0.783334	12.0695
		0.787316	12.067
		0.791318	12.0646
		0.79534	12.0622
		0.799383	12.0599
		0.803447	12.0575
		0.807531	12.0552
		0.811636	12.0529
		0.815762	12.0507
		0.819908	12.0484
		0.824076	12.0462
		0.828265	12.044
		0.832475	12.0418
		0.836707	12.0396
		0.84096	12.0375
		0.845235	12.0354
		0.849532	12.0333
		0.85385	12.0312
		0.85819	12.0291
		0.862553	12.027
		0.866937	12.025
		0.871344	12.0229
		0.875774	12.0209
		0.880225	12.0189
		0.8847	12.0169
		0.889197	12.0149
		0.893717	12.0129
		0.89826	12.011
		0.902826	12.009
		0.907415	12.007
		0.912028	12.005
		0.916664	12.0031
		0.921324	12.0011
		0.926007	11.9991
		0.930714	11.9972
		0.935445	11.9952
		0.9402	11.9932
		0.94498	11.9912
		0.949783	11.9892
		0.954611	11.9872
		0.959464	11.9852
		0.964341	11.9832
		0.969243	11.9811
		0.97417	11.9791
		0.979122	11.977
		0.984099	11.9749
		0.989101	11.9727
		0.994129	11.9706
		0.999183	11.9684
		1.00426	11.9662
		1.00937	11.9639
		1.0145	11.9616
		1.01965	11.9593
		1.02484	11.957
		1.03005	11.9546
		1.03528	11.9521
		1.04055	11.9496
		1.04584	11.9471
		1.05115	11.9445
		1.05649	11.9418
		1.06187	11.9391
		1.06726	11.9363
		1.07269	11.9335
		1.07814	11.9306
		1.08362	11.9276
		1.08913	11.9245
		1.09467	11.9214
		1.10023	11.9181
		1.10582	11.9148
		1.11144	11.9114
		1.11709	11.9079
		1.12277	11.9044
		1.12848	11.9007
		1.13422	11.8969
		1.13998	11.893
		1.14578	11.8889
		1.1516	11.8848
		1.15745	11.8805
		1.16334	11.8761
		1.16925	11.8716
		1.1752	11.8669
		1.18117	11.8621
		1.18717	11.8572
		1.19321	11.8521
		1.19927	11.8468
		1.20537	11.8414
		1.2115	11.8358
		1.21766	11.83
		1.22385	11.824
		1.23007	11.8179
		1.23632	11.8115
		1.2426	11.805
		1.24892	11.7982
		1.25527	11.7913
		1.26165	11.7841
		1.26806	11.7767
		1.27451	11.7691
		1.28099	11.7612
		1.2875	11.7531
		1.29404	11.7447
		1.30062	11.736
		1.30723	11.7271
		1.31388	11.7179
		1.32056	11.7084
		1.32727	11.6987
		1.33402	11.6886
		1.3408	11.6782
		1.34761	11.6675
		1.35446	11.6564
		1.36135	11.645
		1.36827	11.6333
		1.37522	11.6212
		1.38221	11.6088
		1.38924	11.5959
		1.3963	11.5827
		1.4034	11.5691
		1.41053	11.555
		1.4177	11.5406
		1.42491	11.5257
		1.43215	11.5103
		1.43943	11.4945
		1.44675	11.4783
		1.45411	11.4615
		1.4615	11.4443
		1.46893	11.4266
		1.47639	11.4083
		1.4839	11.3895
		1.49144	11.3702
		1.49902	11.3503
		1.50664	11.3298
		1.5143	11.3088
		1.522	11.2872
		1.52973	11.2649
		1.53751	11.242
		1.54533	11.2185
		1.55318	11.1942
		1.56108	11.1694
		1.56901	11.1415
		1.57699	11.0724
		1.585	10.9523
		1.59306	10.7871
		1.60116	10.5826
		1.6093	10.3451
		1.61748	10.0808
		1.6257	9.79626
		1.63396	9.49826
		1.64227	9.19376
		1.65062	8.88991
		1.65901	8.5941
		1.66744	8.31397
		1.67592	8.05735
		1.68444	7.83234
		1.693	7.64726
		1.70161	7.50961
		1.71026	7.38958
		1.71895	7.27042
		1.72769	7.15227
		1.73647	7.03528
		1.7453	6.91958
		1.75417	6.80534
		1.76309	6.69271
		1.77205	6.58184
		1.78106	6.47291
		1.79011	6.36609
		1.79921	6.26154
		1.80835	6.15945
		1.81755	6.06
		1.82679	5.96337
		1.83607	5.86977
		1.8454	5.77938
		1.85479	5.69242
		1.86421	5.60908
		1.87369	5.52959
		1.88321	5.45417
		1.89279	5.38303
		1.90241	5.31641
		1.91208	5.25454
		1.9218	5.19767
		1.93157	5.14605
		1.94139	5.09992
		1.95126	5.05955
		1.96117	5.02521
		1.97114	4.99716
		1.98116	4.97569
		1.99123	4.96109
		2.00136	4.9536
		2.01153	4.94907
		2.02175	4.94468
		2.03203	4.94042
		2.04236	4.9363
		2.05274	4.9323
		2.06318	4.92844
		2.07366	4.9247
		2.08421	4.92109
		2.0948	4.9176
		2.10545	4.91424
		2.11615	4.91099
		2.12691	4.90786
		2.13772	4.90484
		2.14859	4.90194
		2.15951	4.89914
		2.17049	4.89645
		2.18152	4.89386
		2.19261	4.89138
		2.20375	4.88899
		2.21496	4.8867
		2.22622	4.88449
		2.23753	4.88238
		2.24891	4.88034
		2.26034	4.87839
		2.27183	4.87651
		2.28338	4.8747
		2.29498	4.87296
		2.30665	4.87129
		2.31837	4.86967
		2.33016	4.86811
		2.342	4.86659
		2.35391	4.86512
		2.36587	4.86369
		2.3779	4.86229
		2.38999	4.86092
		2.40214	4.85957
		2.41435	4.85823
		2.42662	4.85691
		2.43896	4.85559
		2.45135	4.85427
		2.46381	4.85293
		2.47634	4.85159
		2.48893	4.85021
		2.50158	4.84881
		2.51429	4.84737
		2.52707	4.84588
		2.53992	4.84434
		2.55283	4.84274
		2.56581	4.84106
		2.57885	4.83931
		2.59196	4.83746
		2.60514	4.83552
		2.61838	4.83348
		2.63169	4.83131
		2.64507	4.82902
		2.65851	4.82659
		2.67203	4.82402
		2.68561	4.82128
		2.69926	4.81838
		2.71298	4.8153
		2.72677	4.81202
		2.74063	4.80854
		2.75456	4.80484
		2.76857	4.80091
		2.78264	4.79669
		2.79678	4.79203
		2.811	4.78692
		2.82529	4.78136
		2.83965	4.77536
		2.85409	4.76894
		2.86859	4.76208
		2.88318	4.75481
		2.89783	4.74714
		2.91256	4.73906
		2.92737	4.7306
		2.94225	4.72175
		2.9572	4.71253
		2.97224	4.70295
		2.98735	4.69302
		3.00253	4.68274
		3.01779	4.67214
		3.03313	4.66123
		3.04855	4.65
		3.06405	4.63849
		3.07962	4.6267
		3.09528	4.61464
		3.11101	4.60233
		3.12683	4.58978
		3.14272	4.57701
		3.1587	4.56404
		3.17475	4.55087
		3.19089	4.53754
		3.20711	4.52404
		3.22341	4.51041
		3.2398	4.49666
		3.25627	4.48281
		3.27282	4.46888
		3.28946	4.45488
		3.30618	4.44085
		3.32298	4.4268
		3.33988	4.41275
		3.35685	4.39873
		3.37392	4.38476
		3.39107	4.37086
		3.4083	4.35706
		3.42563	4.34339
		3.44304	4.32987
		3.46055	4.31652
		3.47814	4.30339
		3.49582	4.29049
		3.51359	4.27785
		3.53145	4.26551
		3.5494	4.25349
		3.56744	4.24183
		3.58558	4.23056
		3.6038	4.21972
		3.62212	4.20934
		3.64053	4.19945
		3.65904	4.1901
		3.67764	4.18131
		3.69633	4.17314
		3.71512	4.16561
		3.73401	4.15877
		3.75299	4.15266
		3.77207	4.14732
		3.79124	4.14281
		3.81051	4.13915
		3.82988	4.1364
		3.84935	4.13461
		3.86892	4.13334
		3.88858	4.13207
		3.90835	4.1308
		3.92822	4.12954
		3.94819	4.12828
		3.96826	4.12702
		3.98843	4.12576
		4.0087	4.12451
		4.02908	4.12326
		4.04956	4.12201
		4.07014	4.12077
		4.09083	4.11952
		4.11163	4.11828
		4.13253	4.11705
		4.15354	4.11581
		4.17465	4.11458
		4.19587	4.11336
		4.2172	4.11213
		4.23864	4.11091
		4.26018	4.1097
		4.28184	4.10848
		4.3036	4.10727
		4.32548	4.10607
		4.34747	4.10487
		4.36957	4.10367
		4.39178	4.10247
		4.4141	4.10128
		4.43654	4.1001
		4.45909	4.09892
		4.48176	4.09774
		4.50454	4.09656
		4.52744	4.09539
		4.55045	4.09423
		4.57358	4.09307
		4.59683	4.09191
		4.6202	4.09076
		4.64369	4.08962
		4.66729	4.08847
		4.69102	4.08734
		4.71486	4.08621
		4.73883	4.08508
		4.76292	4.08396
		4.78713	4.08284
		4.81146	4.08173
		4.83592	4.08062
		4.8605	4.07952
		4.88521	4.07843
		4.91004	4.07734
		4.935	4.07626
		4.96009	4.07518
		4.9853	4.07411
		5.01064	4.07304
		5.03611	4.07198
		5.06171	4.07093
		5.08744	4.06988
		5.1133	4.06884
		5.1393	4.0678
		5.16542	4.06677
		5.19168	4.06575
		5.21807	4.06473
		5.24459	4.06372
		5.27125	4.06272
		5.29805	4.06172
		5.32498	4.06073
		5.35205	4.05975
		5.37925	4.05878
		5.4066	4.05781
		5.43408	4.05685
		5.4617	4.05589
		5.48947	4.05494
		5.51737	4.054
		5.54542	4.05307
		5.57361	4.05215
		5.60194	4.05123
		5.63041	4.05032
		5.65904	4.04941
		5.6878	4.04852
		5.71671	4.04763
		5.74577	4.04675
		5.77498	4.04588
		5.80434	4.04502
		5.83384	4.04416
		5.8635	4.04331
		5.8933	4.04247
		5.92326	4.04164
		5.95337	4.04082
		5.98363	4.04
		6.01405	4.0392
		6.04462	4.0384
		6.07535	4.03761
		6.10623	4.03683
		6.13727	4.03605
		6.16846	4.03529
		6.19982	4.03453
		6.23134	4.03379
		6.26301	4.03305
		6.29485	4.03232
		6.32685	4.0316
		6.35901	4.03088
		6.39133	4.03018
		6.42382	4.02949
		6.45647	4.0288
		6.48929	4.02812
		6.52228	4.02745
		6.55544	4.02679
		6.58876	4.02614
		6.62225	4.0255
		6.65591	4.02487
		6.68975	4.02424
		6.72375	4.02363
		6.75793	4.02302
		6.79228	4.02243
		6.82681	4.02184
		6.86151	4.02126
		6.89639	4.02069
		6.93145	4.02013
		6.96668	4.01957
		7.0021	4.01903
		7.03769	4.01849
		7.07346	4.01797
		7.10942	4.01745
		7.14556	4.01694
		7.18188	4.01644
		7.21839	4.01595
		7.25508	4.01547
		7.29196	4.01499
		7.32903	4.01453
		7.36628	4.01407
		7.40373	4.01362
		7.44136	4.01318
		7.47919	4.01275
		7.51721	4.01232
		7.55542	4.01191
		7.59383	4.0115
		7.63243	4.0111
		7.67123	4.01071
		7.71022	4.01032
		7.74941	4.00994
		7.78881	4.00957
		7.8284	4.00921
		7.86819	4.00885
		7.90819	4.0085
		7.94839	4.00816
		7.98879	4.00783
		8.0294	4.0075
		8.07022	4.00718
		8.11124	4.00686
		8.15247	4.00655
		8.19391	4.00624
		8.23556	4.00594
		8.27743	4.00565
		8.3195	4.00536
		8.36179	4.00508
		8.4043	4.0048
		8.44702	4.00453
		8.48996	4.00425
		8.53312	4.00399
		8.57649	4.00373
		8.62009	4.00347
		8.66391	4.00321
		8.70795	4.00296
		8.75221	4.00271
		8.7967	4.00246
		8.84142	4.00221
		8.88636	4.00197
		8.93153	4.00172
		8.97693	4.00148
		9.02257	4.00124
		9.06843	4.001
		9.11453	4.00075
		9.16086	4.00051
		9.20743	4.00027
		9.25423	4.00002
		9.30127	3.99977
		9.34855	3.99952
		9.39607	3.99927
		9.44384	3.99901
		9.49184	3.99875
		9.54009	3.99848
		9.58859	3.99821
		9.63733	3.99794
		9.68632	3.99765
		9.73555	3.99737
		9.78504	3.99707
		9.83478	3.99677
		9.88477	3.99645
		9.93502	3.99613
		9.98552	3.9958
		10.0363	3.99546
		10.0873	3.9951
		10.1386	3.99474
		10.1901	3.99436
		10.2419	3.99397
		10.294	3.99356
		10.3463	3.99314
		10.3989	3.9927
		10.4518	3.99225
		10.5049	3.99178
		10.5583	3.99129
		10.612	3.99078
		10.6659	3.99025
		10.7201	3.9897
		10.7746	3.98913
		10.8294	3.98853
		10.8844	3.98791
		10.9398	3.98726
		10.9954	3.98659
		11.0513	3.98589
		11.1074	3.98516
		11.1639	3.98441
		11.2206	3.98362
		11.2777	3.9828
		11.335	3.98194
		11.3926	3.98105
		11.4505	3.98013
		11.5087	3.97916
		11.5672	3.97816
		11.626	3.97712
		11.6851	3.97604
		11.7445	3.97491
		11.8042	3.97374
		11.8642	3.97253
		11.9246	3.97127
		11.9852	3.96995
		12.0461	3.96859
		12.1073	3.96717
		12.1689	3.9657
		12.2307	3.96418
		12.2929	3.96259
		12.3554	3.96095
		12.4182	3.95925
		12.4813	3.95748
		12.5448	3.95565
		12.6085	3.95375
		12.6726	3.95178
		12.737	3.94974
		12.8018	3.94762
		12.8669	3.94543
		12.9323	3.94316
		12.998	3.94082
		13.0641	3.93839
		13.1305	3.93587
		13.1972	3.93327
		13.2643	3.93058
		13.3317	3.92779
		13.3995	3.92491
		13.4676	3.92194
		13.5361	3.91886
		13.6049	3.91568
		13.6741	3.91239
		13.7436	3.909
		13.8134	3.9055
		13.8836	3.90188
		13.9542	3.89814
		14.0251	3.89428
		14.0964	3.8903
		14.1681	3.88619
		14.2401	3.88195
		14.3125	3.87758
		14.3853	3.87307
		14.4584	3.86842
		14.5319	3.86363
		14.6057	3.85091
		14.68	3.81994
		14.7546	3.7731
		14.8296	3.71301
		14.905	3.64238
		14.9808	3.56399
		15.0569	3.48072
		15.1335	3.39552
		15.2104	3.31147
		15.2877	3.2317
		15.3654	3.15946
		15.4435	3.09811
		15.522	3.05108
		15.6009	3.0217
		15.6802	3.00091
		15.7599	2.98227
		15.84	2.96562
		15.9206	2.95077
		16.0015	2.93752
		16.0828	2.92568
		16.1646	2.91503
		16.2468	2.90538
		16.3293	2.8965
		16.4123	2.88816
		16.4958	2.88014
		16.5796	2.87219
		16.6639	2.86407
		16.7486	2.85553
		16.8338	2.84629
		16.9193	2.8361
		17.0053	2.82466
		17.0918	2.81171
		17.1787	2.79693
		17.266	2.78003
		17.3537	2.76069
		17.442	2.7386
		17.5306	2.71131
		17.6197	2.66174
		17.7093	2.59112
		17.7993	2.50565
		17.8898	2.41175
		17.9807	2.31602
		18.0721	2.22528
		18.164	2.14654
		18.2563	2.08704
		18.3491	2.05423
		18.4424	2.03779
		18.5362	2.02184
		18.6304	2.00639
		18.7251	1.99144
		18.8203	1.97699
		18.9159	1.96305
		19.0121	1.94961
		19.1087	1.93669
		19.2059	1.92427
		19.3035	1.91237
		19.4016	1.90098
		19.5002	1.89011
		19.5994	1.87976
		19.699	1.86993
		19.7991	1.86063
		19.8998	1.85185
		20.0009	1.84359
		20.1026	1.83587
		20.2048	1.82867
		20.3075	1.822
		20.4107	1.81587
		20.5145	1.81026
		20.6188	1.80519
		20.7236	1.80065
		20.8289	1.79665
		20.9348	1.79318
		21.0412	1.79024
		21.1482	1.78784
		21.2557	1.78597
		21.3637	1.78464
		21.4723	1.78384
		21.5815	1.78357

## Sheet: Fig. S11b
Time to mainshock (days)	Slip velocity fit (m/sec)
0.136221	1.22563e-06
0.136913	1.23199e-06
0.137609	1.23834e-06
0.138309	1.24467e-06
0.139012	1.25098e-06
0.139718	1.25727e-06
0.140429	1.26353e-06
0.141142	1.26978e-06
0.14186	1.276e-06
0.142581	1.2822e-06
0.143306	1.28838e-06
0.144034	1.29453e-06
0.144766	1.30066e-06
0.145502	1.30676e-06
0.146242	1.31283e-06
0.146985	1.31888e-06
0.147732	1.32489e-06
0.148483	1.33088e-06
0.149238	1.33684e-06
0.149997	1.34277e-06
0.150759	1.34867e-06
0.151526	1.35454e-06
0.152296	1.36038e-06
0.15307	1.36618e-06
0.153848	1.37194e-06
0.15463	1.37767e-06
0.155416	1.38337e-06
0.156206	1.38903e-06
0.157	1.39465e-06
0.157798	1.40023e-06
0.1586	1.40578e-06
0.159407	1.41128e-06
0.160217	1.41674e-06
0.161031	1.42216e-06
0.16185	1.42754e-06
0.162673	1.43288e-06
0.1635	1.43816e-06
0.164331	1.44341e-06
0.165166	1.4486e-06
0.166006	1.45375e-06
0.166849	1.45885e-06
0.167698	1.4639e-06
0.16855	1.4689e-06
0.169407	1.47385e-06
0.170268	1.47874e-06
0.171134	1.48358e-06
0.172003	1.48837e-06
0.172878	1.4931e-06
0.173757	1.49777e-06
0.17464	1.50238e-06
0.175528	1.50693e-06
0.17642	1.51143e-06
0.177317	1.51586e-06
0.178218	1.52023e-06
0.179124	1.52453e-06
0.180034	1.52877e-06
0.18095	1.53294e-06
0.181869	1.53705e-06
0.182794	1.54108e-06
0.183723	1.54505e-06
0.184657	1.54894e-06
0.185596	1.55276e-06
0.186539	1.55651e-06
0.187487	1.56018e-06
0.18844	1.56377e-06
0.189398	1.56729e-06
0.190361	1.57073e-06
0.191329	1.57408e-06
0.192301	1.57735e-06
0.193279	1.58054e-06
0.194261	1.58364e-06
0.195249	1.58666e-06
0.196241	1.58959e-06
0.197239	1.59243e-06
0.198241	1.59517e-06
0.199249	1.59783e-06
0.200262	1.60038e-06
0.20128	1.60285e-06
0.202303	1.60521e-06
0.203331	1.60748e-06
0.204365	1.60964e-06
0.205404	1.61171e-06
0.206448	1.61367e-06
0.207497	1.61552e-06
0.208552	1.61726e-06
0.209612	1.6189e-06
0.210678	1.62042e-06
0.211749	1.62183e-06
0.212825	1.62313e-06
0.213907	1.62431e-06
0.214994	1.62537e-06
0.216087	1.62631e-06
0.217186	1.62713e-06
0.21829	1.62783e-06
0.219399	1.62839e-06
0.220514	1.62883e-06
0.221635	1.62915e-06
0.222762	1.62932e-06
0.223894	1.62937e-06
0.225032	1.62928e-06
0.226176	1.62905e-06
0.227326	1.62868e-06
0.228482	1.62817e-06
0.229643	1.62751e-06
0.23081	1.62671e-06
0.231984	1.62575e-06
0.233163	1.62465e-06
0.234348	1.62339e-06
0.235539	1.62198e-06
0.236737	1.62041e-06
0.23794	1.61868e-06
0.23915	1.61678e-06
0.240365	1.61472e-06
0.241587	1.6125e-06
0.242815	1.6101e-06
0.244049	1.60753e-06
0.24529	1.60478e-06
0.246537	1.60186e-06
0.24779	1.59876e-06
0.24905	1.59548e-06
0.250316	1.59201e-06
0.251588	1.58835e-06
0.252867	1.5845e-06
0.254152	1.58045e-06
0.255444	1.57622e-06
0.256743	1.57178e-06
0.258048	1.56714e-06
0.25936	1.56229e-06
0.260678	1.55724e-06
0.262003	1.55198e-06
0.263335	1.5465e-06
0.264674	1.54081e-06
0.266019	1.5349e-06
0.267371	1.52877e-06
0.26873	1.52241e-06
0.270096	1.51582e-06
0.271469	1.509e-06
0.272849	1.50194e-06
0.274236	1.49465e-06
0.27563	1.48711e-06
0.277031	1.47933e-06
0.27844	1.4713e-06
0.279855	1.46302e-06
0.281277	1.45449e-06
0.282707	1.4457e-06
0.284144	1.43664e-06
0.285589	1.42732e-06
0.28704	1.41773e-06
0.2885	1.40786e-06
0.289966	1.39772e-06
0.29144	1.3873e-06
0.292922	1.3766e-06
0.29441	1.36561e-06
0.295907	1.35432e-06
0.297411	1.34275e-06
0.298923	1.33087e-06
0.300443	1.31869e-06
0.30197	1.3062e-06
0.303505	1.2934e-06
0.305048	1.28028e-06
0.306598	1.26684e-06
0.308157	1.25308e-06
0.309723	1.239e-06
0.311298	1.22458e-06
0.31288	1.20982e-06
0.31447	1.19472e-06
0.316069	1.17928e-06
0.317676	1.16348e-06
0.31929	1.14733e-06
0.320913	1.13082e-06
0.322545	1.11395e-06
0.324184	1.09671e-06
0.325832	1.0791e-06
0.327489	1.0611e-06
0.329153	1.04273e-06
0.330826	1.02396e-06
0.332508	1.00481e-06
0.334198	9.85251e-07
0.335897	9.65293e-07
0.337605	9.44926e-07
0.339321	9.24146e-07
0.341046	9.02947e-07
0.342779	8.81325e-07
0.344522	8.59272e-07
0.346273	8.36785e-07
0.348033	8.13858e-07
0.349802	7.90484e-07
0.35158	7.66659e-07
0.353368	7.42377e-07
0.355164	7.17631e-07
0.356969	6.92417e-07
0.358784	6.66728e-07
0.360608	6.40559e-07
0.362441	6.13903e-07
0.364283	5.86754e-07
0.366135	5.59106e-07
0.367996	5.30953e-07
0.369867	5.02289e-07
0.371747	4.73107e-07
0.373636	4.434e-07
0.375536	4.13163e-07
0.377445	3.82389e-07
0.379363	3.51071e-07
0.381292	3.23186e-07
0.38323	3.21309e-07
0.385178	3.19429e-07
0.387136	3.17546e-07
0.389104	3.1566e-07
0.391082	3.13772e-07
0.39307	3.1188e-07
0.395068	3.09986e-07
0.397076	3.08088e-07
0.399094	3.06188e-07
0.401123	3.04286e-07
0.403162	3.02381e-07
0.405212	3.00473e-07
0.407271	2.98563e-07
0.409342	2.9665e-07
0.411422	2.94735e-07
0.413514	2.92818e-07
0.415616	2.90899e-07
0.417728	2.88978e-07
0.419852	2.87054e-07
0.421986	2.85128e-07
0.424131	2.83201e-07
0.426287	2.81272e-07
0.428454	2.7934e-07
0.430632	2.77407e-07
0.432821	2.75473e-07
0.435021	2.73537e-07
0.437232	2.71599e-07
0.439455	2.6966e-07
0.441689	2.6772e-07
0.443934	2.65778e-07
0.446191	2.63835e-07
0.448459	2.61891e-07
0.450738	2.59946e-07
0.45303	2.58e-07
0.455333	2.56054e-07
0.457647	2.54106e-07
0.459973	2.52158e-07
0.462312	2.50209e-07
0.464662	2.4826e-07
0.467024	2.4631e-07
0.469398	2.4436e-07
0.471784	2.4241e-07
0.474182	2.4046e-07
0.476592	2.3851e-07
0.479015	2.3656e-07
0.48145	2.3461e-07
0.483897	2.3266e-07
0.486357	2.30711e-07
0.488829	2.28762e-07
0.491314	2.26814e-07
0.493812	2.24867e-07
0.496322	2.2292e-07
0.498845	2.20975e-07
0.501381	2.1903e-07
0.503929	2.17087e-07
0.506491	2.15145e-07
0.509065	2.13205e-07
0.511653	2.11266e-07
0.514254	2.09328e-07
0.516868	2.07393e-07
0.519495	2.05459e-07
0.522136	2.03528e-07
0.52479	2.01599e-07
0.527458	1.99672e-07
0.530139	1.97747e-07
0.532834	1.95825e-07
0.535543	1.93906e-07
0.538265	1.9199e-07
0.541001	1.90077e-07
0.543751	1.88167e-07
0.546515	1.8626e-07
0.549293	1.84357e-07
0.552085	1.82457e-07
0.554892	1.80561e-07
0.557712	1.7867e-07
0.560547	1.76782e-07
0.563397	1.74898e-07
0.566261	1.73019e-07
0.569139	1.71145e-07
0.572032	1.69275e-07
0.57494	1.6741e-07
0.577863	1.6555e-07
0.5808	1.63696e-07
0.583752	1.61846e-07
0.58672	1.60003e-07
0.589702	1.58165e-07
0.5927	1.56334e-07
0.595713	1.54508e-07
0.598741	1.52689e-07
0.601784	1.50876e-07
0.604843	1.49071e-07
0.607918	1.47272e-07
0.611008	1.4548e-07
0.614114	1.43695e-07
0.617236	1.41919e-07
0.620373	1.4015e-07
0.623527	1.38388e-07
0.626696	1.36635e-07
0.629882	1.34891e-07
0.633084	1.33155e-07
0.636302	1.31428e-07
0.639537	1.2971e-07
0.642787	1.28001e-07
0.646055	1.26302e-07
0.649339	1.24612e-07
0.65264	1.22933e-07
0.655957	1.21264e-07
0.659292	1.19605e-07
0.662643	1.17957e-07
0.666011	1.1632e-07
0.669397	1.14694e-07
0.6728	1.1308e-07
0.67622	1.11477e-07
0.679657	1.09887e-07
0.683112	1.08308e-07
0.686584	1.06743e-07
0.690074	1.0519e-07
0.693582	1.0365e-07
0.697108	1.02124e-07
0.700652	1.00611e-07
0.704213	9.91118e-08
0.707793	9.76272e-08
0.711391	9.61572e-08
0.715007	9.47019e-08
0.718641	9.32618e-08
0.722295	9.18371e-08
0.725966	9.04282e-08
0.729656	8.90353e-08
0.733365	8.76589e-08
0.737093	8.62991e-08
0.74084	8.49564e-08
0.744606	8.3631e-08
0.748391	8.23234e-08
0.752195	8.10338e-08
0.756019	7.97625e-08
0.759862	7.851e-08
0.763725	7.72766e-08
0.767607	7.60626e-08
0.771509	7.48684e-08
0.77543	7.36944e-08
0.779372	7.25409e-08
0.783334	7.14083e-08
0.787316	7.0297e-08
0.791318	6.92074e-08
0.79534	6.81398e-08
0.799383	6.70947e-08
0.803447	6.60724e-08
0.807531	6.50734e-08
0.811636	6.40981e-08
0.815762	6.31468e-08
0.819908	6.222e-08
0.824076	6.13182e-08
0.828265	6.04417e-08
0.832475	5.9591e-08
0.836707	5.87665e-08
0.84096	5.79686e-08
0.845235	5.71979e-08
0.849532	5.64547e-08
0.85385	5.57396e-08
0.85819	5.5053e-08
0.862553	5.43953e-08
0.866937	5.37671e-08
0.871344	5.31689e-08
0.875774	5.2601e-08
0.880225	5.20641e-08
0.8847	5.15586e-08
0.889197	5.1085e-08
0.893717	5.06438e-08
0.89826	5.02357e-08
0.902826	4.9861e-08
0.907415	4.95203e-08
0.912028	4.92142e-08
0.916664	4.89432e-08
0.921324	4.87078e-08
0.926007	4.85087e-08
0.930714	4.83463e-08
0.935445	4.82213e-08
0.9402	4.81343e-08
0.94498	4.80857e-08
0.949783	4.80763e-08
0.954611	4.81066e-08
0.959464	4.81772e-08
0.964341	4.82887e-08
0.969243	4.84418e-08
0.97417	4.8637e-08
0.979122	4.88751e-08
0.984099	4.91567e-08
0.989101	4.94823e-08
0.994129	4.98528e-08
0.999183	5.02686e-08
1.00426	5.07306e-08
1.00937	5.12394e-08
1.0145	5.17957e-08
1.01965	5.24002e-08
1.02484	5.30536e-08
1.03005	5.37566e-08
1.03528	5.45099e-08
1.04055	5.53143e-08
1.04584	5.61705e-08
1.05115	5.70793e-08
1.05649	5.80413e-08
1.06187	5.90575e-08
1.06726	6.01285e-08
1.07269	6.12552e-08
1.07814	6.24383e-08
1.08362	6.36787e-08
1.08913	6.49771e-08
1.09467	6.63344e-08
1.10023	6.77515e-08
1.10582	6.92291e-08
1.11144	7.0768e-08
1.11709	7.23693e-08
1.12277	7.40337e-08
1.12848	7.57621e-08
1.13422	7.75555e-08
1.13998	7.94146e-08
1.14578	8.13405e-08
1.1516	8.3334e-08
1.15745	8.53961e-08
1.16334	8.75278e-08
1.16925	8.97299e-08
1.1752	9.20035e-08
1.18117	9.43495e-08
1.18717	9.67689e-08
1.19321	9.92628e-08
1.19927	1.01832e-07
1.20537	1.04478e-07
1.2115	1.07201e-07
1.21766	1.10003e-07
1.22385	1.12884e-07
1.23007	1.15846e-07
1.23632	1.1889e-07
1.2426	1.22016e-07
1.24892	1.25227e-07
1.25527	1.28522e-07
1.26165	1.31904e-07
1.26806	1.35373e-07
1.27451	1.38931e-07
1.28099	1.42578e-07
1.2875	1.46317e-07
1.29404	1.50147e-07
1.30062	1.5407e-07
1.30723	1.58088e-07
1.31388	1.62202e-07
1.32056	1.66413e-07
1.32727	1.70722e-07
1.33402	1.75131e-07
1.3408	1.7964e-07
1.34761	1.84252e-07
1.35446	1.88967e-07
1.36135	1.93787e-07
1.36827	1.98713e-07
1.37522	2.03746e-07
1.38221	2.08889e-07
1.38924	2.14142e-07
1.3963	2.19507e-07
1.4034	2.24984e-07
1.41053	2.30577e-07
1.4177	2.36286e-07
1.42491	2.42112e-07
1.43215	2.48057e-07
1.43943	2.54123e-07
1.44675	2.60312e-07
1.45411	2.66623e-07
1.4615	2.73061e-07
1.46893	2.79625e-07
1.47639	2.86317e-07
1.4839	2.9314e-07
1.49144	3.00094e-07
1.49902	3.07182e-07
1.50664	3.14404e-07
1.5143	3.21764e-07
1.522	3.29262e-07
1.52973	3.369e-07
1.53751	3.4468e-07
1.54533	3.52604e-07
1.55318	3.60674e-07
1.56108	3.6889e-07
1.56901	6.08616e-07
1.57699	1.3832e-06
1.585	2.06848e-06
1.59306	2.66305e-06
1.60116	3.1655e-06
1.6093	3.57437e-06
1.61748	3.88823e-06
1.6257	4.10558e-06
1.63396	4.22495e-06
1.64227	4.24483e-06
1.65062	4.16369e-06
1.65901	3.97998e-06
1.66744	3.69215e-06
1.67592	3.29861e-06
1.68444	2.79776e-06
1.693	2.18799e-06
1.70161	1.61534e-06
1.71026	1.5965e-06
1.71895	1.57597e-06
1.72769	1.55373e-06
1.73647	1.52975e-06
1.7453	1.50402e-06
1.75417	1.4765e-06
1.76309	1.44717e-06
1.77205	1.41601e-06
1.78106	1.38298e-06
1.79011	1.34806e-06
1.79921	1.31122e-06
1.80835	1.27243e-06
1.81755	1.23168e-06
1.82679	1.18892e-06
1.83607	1.14413e-06
1.8454	1.09729e-06
1.85479	1.04835e-06
1.86421	9.97302e-07
1.87369	9.44105e-07
1.88321	8.8873e-07
1.89279	8.31149e-07
1.90241	7.71328e-07
1.91208	7.09238e-07
1.9218	6.44847e-07
1.93157	5.78123e-07
1.94139	5.09034e-07
1.95126	4.37546e-07
1.96117	3.63628e-07
1.97114	2.87245e-07
1.98116	2.08364e-07
1.99123	1.2695e-07
2.00136	5.24056e-08
2.01153	5.05944e-08
2.02175	4.88162e-08
2.03203	4.70717e-08
2.04236	4.53613e-08
2.05274	4.36858e-08
2.06318	4.20457e-08
2.07366	4.04417e-08
2.08421	3.88744e-08
2.0948	3.73445e-08
2.10545	3.58525e-08
2.11615	3.43993e-08
2.12691	3.29854e-08
2.13772	3.16114e-08
2.14859	3.02782e-08
2.15951	2.89864e-08
2.17049	2.77366e-08
2.18152	2.65297e-08
2.19261	2.53663e-08
2.20375	2.42471e-08
2.21496	2.31729e-08
2.22622	2.21444e-08
2.23753	2.11624e-08
2.24891	2.02277e-08
2.26034	1.9341e-08
2.27183	1.85031e-08
2.28338	1.77147e-08
2.29498	1.69768e-08
2.30665	1.629e-08
2.31837	1.56553e-08
2.33016	1.50734e-08
2.342	1.45453e-08
2.35391	1.40716e-08
2.36587	1.36534e-08
2.3779	1.32914e-08
2.38999	1.29866e-08
2.40214	1.27399e-08
2.41435	1.25521e-08
2.42662	1.24241e-08
2.43896	1.2357e-08
2.45135	1.23516e-08
2.46381	1.24088e-08
2.47634	1.25297e-08
2.48893	1.27151e-08
2.50158	1.29662e-08
2.51429	1.32838e-08
2.52707	1.3669e-08
2.53992	1.41227e-08
2.55283	1.46461e-08
2.56581	1.52401e-08
2.57885	1.59059e-08
2.59196	1.66444e-08
2.60514	1.74568e-08
2.61838	1.83441e-08
2.63169	1.93074e-08
2.64507	2.03479e-08
2.65851	2.14667e-08
2.67203	2.2665e-08
2.68561	2.39438e-08
2.69926	2.53043e-08
2.71298	2.67478e-08
2.72677	2.82754e-08
2.74063	2.98884e-08
2.75456	3.15879e-08
2.76857	3.33753e-08
2.78264	3.63639e-08
2.79678	3.98937e-08
2.811	4.33356e-08
2.82529	4.6688e-08
2.83965	4.99494e-08
2.85409	5.31182e-08
2.86859	5.61929e-08
2.88318	5.91718e-08
2.89783	6.20533e-08
2.91256	6.48357e-08
2.92737	6.75175e-08
2.94225	7.00969e-08
2.9572	7.25723e-08
2.97224	7.49418e-08
2.98735	7.72038e-08
3.00253	7.93565e-08
3.01779	8.13981e-08
3.03313	8.33268e-08
3.04855	8.51407e-08
3.06405	8.68381e-08
3.07962	8.8417e-08
3.09528	8.98755e-08
3.11101	9.12118e-08
3.12683	9.24238e-08
3.14272	9.35096e-08
3.1587	9.44673e-08
3.17475	9.52948e-08
3.19089	9.599e-08
3.20711	9.65509e-08
3.22341	9.69755e-08
3.2398	9.72615e-08
3.25627	9.74069e-08
3.27282	9.74096e-08
3.28946	9.72672e-08
3.30618	9.69776e-08
3.32298	9.65386e-08
3.33988	9.59479e-08
3.35685	9.52031e-08
3.37392	9.43021e-08
3.39107	9.32424e-08
3.4083	9.20216e-08
3.42563	9.06373e-08
3.44304	8.90872e-08
3.46055	8.73687e-08
3.47814	8.54793e-08
3.49582	8.34166e-08
3.51359	8.1178e-08
3.53145	7.87609e-08
3.5494	7.61626e-08
3.56744	7.33807e-08
3.58558	7.04122e-08
3.6038	6.72547e-08
3.62212	6.39053e-08
3.64053	6.03613e-08
3.65904	5.66198e-08
3.67764	5.26781e-08
3.69633	4.85333e-08
3.71512	4.41824e-08
3.73401	3.96226e-08
3.75299	3.48509e-08
3.77207	2.98642e-08
3.79124	2.46596e-08
3.81051	1.92339e-08
3.82988	1.35841e-08
3.84935	7.70704e-09
3.86892	7.48769e-09
3.88858	7.43673e-09
3.90835	7.38571e-09
3.92822	7.33462e-09
3.94819	7.28347e-09
3.96826	7.23226e-09
3.98843	7.18098e-09
4.0087	7.12964e-09
4.02908	7.07824e-09
4.04956	7.02679e-09
4.07014	6.97529e-09
4.09083	6.92373e-09
4.11163	6.87212e-09
4.13253	6.82046e-09
4.15354	6.76875e-09
4.17465	6.717e-09
4.19587	6.6652e-09
4.2172	6.61337e-09
4.23864	6.56149e-09
4.26018	6.50958e-09
4.28184	6.45763e-09
4.3036	6.40565e-09
4.32548	6.35364e-09
4.34747	6.30161e-09
4.36957	6.24954e-09
4.39178	6.19745e-09
4.4141	6.14534e-09
4.43654	6.09322e-09
4.45909	6.04107e-09
4.48176	5.98891e-09
4.50454	5.93674e-09
4.52744	5.88456e-09
4.55045	5.83238e-09
4.57358	5.78019e-09
4.59683	5.72799e-09
4.6202	5.6758e-09
4.64369	5.62362e-09
4.66729	5.57144e-09
4.69102	5.51927e-09
4.71486	5.46711e-09
4.73883	5.41497e-09
4.76292	5.36285e-09
4.78713	5.31074e-09
4.81146	5.25867e-09
4.83592	5.20662e-09
4.8605	5.1546e-09
4.88521	5.10261e-09
4.91004	5.05066e-09
4.935	4.99875e-09
4.96009	4.94689e-09
4.9853	4.89507e-09
5.01064	4.8433e-09
5.03611	4.79159e-09
5.06171	4.73993e-09
5.08744	4.68833e-09
5.1133	4.6368e-09
5.1393	4.58534e-09
5.16542	4.53394e-09
5.19168	4.48263e-09
5.21807	4.43139e-09
5.24459	4.38023e-09
5.27125	4.32917e-09
5.29805	4.27819e-09
5.32498	4.22731e-09
5.35205	4.17653e-09
5.37925	4.12585e-09
5.4066	4.07528e-09
5.43408	4.02482e-09
5.4617	3.97447e-09
5.48947	3.92425e-09
5.51737	3.87415e-09
5.54542	3.82418e-09
5.57361	3.77435e-09
5.60194	3.72465e-09
5.63041	3.6751e-09
5.65904	3.6257e-09
5.6878	3.57645e-09
5.71671	3.52736e-09
5.74577	3.47843e-09
5.77498	3.42966e-09
5.80434	3.38107e-09
5.83384	3.33266e-09
5.8635	3.28444e-09
5.8933	3.2364e-09
5.92326	3.18855e-09
5.95337	3.14091e-09
5.98363	3.09347e-09
6.01405	3.04624e-09
6.04462	2.99923e-09
6.07535	2.95243e-09
6.10623	2.90587e-09
6.13727	2.85954e-09
6.16846	2.81345e-09
6.19982	2.76761e-09
6.23134	2.72202e-09
6.26301	2.67669e-09
6.29485	2.63162e-09
6.32685	2.58682e-09
6.35901	2.5423e-09
6.39133	2.49806e-09
6.42382	2.45412e-09
6.45647	2.41047e-09
6.48929	2.36713e-09
6.52228	2.3241e-09
6.55544	2.28138e-09
6.58876	2.23899e-09
6.62225	2.19693e-09
6.65591	2.15522e-09
6.68975	2.11385e-09
6.72375	2.07283e-09
6.75793	2.03218e-09
6.79228	1.99189e-09
6.82681	1.95199e-09
6.86151	1.91247e-09
6.89639	1.87334e-09
6.93145	1.83461e-09
6.96668	1.79629e-09
7.0021	1.75839e-09
7.03769	1.72092e-09
7.07346	1.68388e-09
7.10942	1.64729e-09
7.14556	1.61114e-09
7.18188	1.57546e-09
7.21839	1.54025e-09
7.25508	1.50551e-09
7.29196	1.47126e-09
7.32903	1.43751e-09
7.36628	1.40427e-09
7.40373	1.37154e-09
7.44136	1.33934e-09
7.47919	1.30767e-09
7.51721	1.27655e-09
7.55542	1.24598e-09
7.59383	1.21598e-09
7.63243	1.18655e-09
7.67123	1.15771e-09
7.71022	1.12946e-09
7.74941	1.10182e-09
7.78881	1.0748e-09
7.8284	1.04841e-09
7.86819	1.02265e-09
7.90819	9.97546e-10
7.94839	9.73104e-10
7.98879	9.49334e-10
8.0294	9.26249e-10
8.07022	9.03861e-10
8.11124	8.8218e-10
8.15247	8.6122e-10
8.19391	8.40991e-10
8.23556	8.21508e-10
8.27743	8.02781e-10
8.3195	7.84823e-10
8.36179	7.67648e-10
8.4043	7.51268e-10
8.44702	7.35696e-10
8.48996	7.20945e-10
8.53312	7.07029e-10
8.57649	6.93961e-10
8.62009	6.81755e-10
8.66391	6.70425e-10
8.70795	6.59984e-10
8.75221	6.50447e-10
8.7967	6.41829e-10
8.84142	6.34143e-10
8.88636	6.27405e-10
8.93153	6.21629e-10
8.97693	6.1683e-10
9.02257	6.13024e-10
9.06843	6.10226e-10
9.11453	6.08451e-10
9.16086	6.07716e-10
9.20743	6.08036e-10
9.25423	6.09428e-10
9.30127	6.11908e-10
9.34855	6.15492e-10
9.39607	6.20197e-10
9.44384	6.2604e-10
9.49184	6.33038e-10
9.54009	6.41209e-10
9.58859	6.50571e-10
9.63733	6.6114e-10
9.68632	6.72934e-10
9.73555	6.85973e-10
9.78504	7.00274e-10
9.83478	7.15857e-10
9.88477	7.32739e-10
9.93502	7.5094e-10
9.98552	7.70479e-10
10.0363	7.91376e-10
10.0873	8.1365e-10
10.1386	8.37322e-10
10.1901	8.62411e-10
10.2419	8.88938e-10
10.294	9.16924e-10
10.3463	9.46389e-10
10.3989	9.77355e-10
10.4518	1.00984e-09
10.5049	1.04388e-09
10.5583	1.07947e-09
10.612	1.11666e-09
10.6659	1.15545e-09
10.7201	1.19588e-09
10.7746	1.23797e-09
10.8294	1.28173e-09
10.8844	1.32719e-09
10.9398	1.37439e-09
10.9954	1.42333e-09
11.0513	1.47405e-09
11.1074	1.52656e-09
11.1639	1.5809e-09
11.2206	1.63709e-09
11.2777	1.69515e-09
11.335	1.75512e-09
11.3926	1.81701e-09
11.4505	1.88085e-09
11.5087	1.94667e-09
11.5672	2.0145e-09
11.626	2.08436e-09
11.6851	2.15628e-09
11.7445	2.23029e-09
11.8042	2.30642e-09
11.8642	2.38469e-09
11.9246	2.46514e-09
11.9852	2.54779e-09
12.0461	2.63267e-09
12.1073	2.71982e-09
12.1689	2.80926e-09
12.2307	2.90102e-09
12.2929	2.99514e-09
12.3554	3.09164e-09
12.4182	3.19056e-09
12.4813	3.29193e-09
12.5448	3.39578e-09
12.6085	3.50214e-09
12.6726	3.61105e-09
12.737	3.72254e-09
12.8018	3.83665e-09
12.8669	3.9534e-09
12.9323	4.07284e-09
12.998	4.19499e-09
13.0641	4.3199e-09
13.1305	4.44759e-09
13.1972	4.57811e-09
13.2643	4.71149e-09
13.3317	4.84777e-09
13.3995	4.98699e-09
13.4676	5.12918e-09
13.5361	5.27438e-09
13.6049	5.42263e-09
13.6741	5.57397e-09
13.7436	5.72844e-09
13.8134	5.88608e-09
13.8836	6.04693e-09
13.9542	6.21103e-09
14.0251	6.37842e-09
14.0964	6.54914e-09
14.1681	6.72324e-09
14.2401	6.90076e-09
14.3125	7.08174e-09
14.3853	7.26622e-09
14.4584	7.45426e-09
14.5319	7.64588e-09
14.6057	3.46898e-08
14.68	6.11682e-08
14.7546	8.3396e-08
14.8296	1.01307e-07
14.905	1.14834e-07
14.9808	1.23908e-07
15.0569	1.28463e-07
15.1335	1.28427e-07
15.2104	1.2373e-07
15.2877	1.14302e-07
15.3654	1.0007e-07
15.4435	8.09613e-08
15.522	5.69024e-08
15.6009	3.20887e-08
15.6802	2.86533e-08
15.7599	2.55072e-08
15.84	2.26552e-08
15.9206	2.01017e-08
16.0015	1.78517e-08
16.0828	1.59097e-08
16.1646	1.42806e-08
16.2468	1.29694e-08
16.3293	1.1981e-08
16.4123	1.13203e-08
16.4958	1.09924e-08
16.5796	1.10024e-08
16.6639	1.13556e-08
16.7486	1.20571e-08
16.8338	1.31122e-08
16.9193	1.45264e-08
17.0053	1.6305e-08
17.0918	1.84536e-08
17.1787	2.09777e-08
17.266	2.38829e-08
17.3537	2.71749e-08
17.442	3.08595e-08
17.5306	4.82007e-08
17.6197	7.9174e-08
17.7093	1.01951e-07
17.7993	1.16405e-07
17.8898	1.22408e-07
17.9807	1.1983e-07
18.0721	1.08539e-07
18.164	8.8403e-08
18.2563	5.92869e-08
18.3491	2.10547e-08
18.4424	2.00426e-08
18.5362	1.93314e-08
18.6304	1.86235e-08
18.7251	1.79191e-08
18.8203	1.72183e-08
18.9159	1.65211e-08
19.0121	1.58276e-08
19.1087	1.5138e-08
19.2059	1.44522e-08
19.3035	1.37705e-08
19.4016	1.3093e-08
19.5002	1.24196e-08
19.5994	1.17505e-08
19.699	1.10859e-08
19.7991	1.04257e-08
19.8998	9.77023e-09
20.0009	9.11944e-09
20.1026	8.47348e-09
20.2048	7.83246e-09
20.3075	7.19649e-09
20.4107	6.56567e-09
20.5145	5.94012e-09
20.6188	5.31995e-09
20.7236	4.70528e-09
20.8289	4.09622e-09
20.9348	3.49289e-09
21.0412	2.89541e-09
21.1482	2.30389e-09
21.2557	1.71847e-09
21.3637	1.13926e-09
21.4723	5.66399e-10
21.5815	-1.92747e-23
