# Supplementary material for: Foreshock-induced slip transients set mainshock nucleation timing
Source: Nature. 2026 May 6;653(8115):752–7. doi: 10.1038/s41586-026-10497-5 (PMC13190238; doi:10.1038/s41586-026-10497-5)
Supplement: Supplementary file 17 — Source Data Extended Data Fig. 12 [file 41586_2026_10497_MOESM17_ESM.xlsx]

## Sheet: Fig. S12
Veffmin/V0	dT/(mup*L)	df0/b
3.05302	460.984	-1.5
3.06627	543.405	-1.5
3.07952	603.445	-1.5
3.09277	660.704	-1.5
3.10601	714.625	-1.5
3.11926	767.681	-1.5
3.13251	819.915	-1.5
3.14576	871.963	-1.5
3.159	925.783	-1.5
3.17225	978.891	-1.5
3.1855	1033.27	-1.5
3.19875	1088.89	-1.5
3.212	1146.54	-1.5
1.94164	108.211	-1
2.0022	144.537	-1
2.06277	181.656	-1
2.12333	222.485	-1
2.18389	268.264	-1
2.24446	320.176	-1
2.30502	379.086	-1
2.36558	446.602	-1
2.42615	523.136	-1
2.48671	611.116	-1
2.54727	711.348	-1
2.60784	824.973	-1
2.6684	956.102	-1
2.72896	1104.71	-1
2.78953	1272.56	-1
2.85009	1466.08	-1
2.91065	1684.32	-1
1.47236	114.129	-0.5
1.58562	147.07	-0.5
1.69887	189.337	-0.5
1.81213	243.853	-0.5
1.92539	312.964	-0.5
2.03865	401.175	-0.5
2.15191	513.547	-0.5
2.26516	655.767	-0.5
2.37842	836.848	-0.5
2.49168	1065.02	-0.5
2.60494	1353.76	-0.5
2.7182	1718.58	-0.5
2.83146	2174.24	-0.5
0.113449	0.468741	0
0.226898	2.17295	0
0.340347	5.32971	0
0.453797	10.0732	0
0.567246	16.5048	0
0.680695	24.707	0
0.794144	34.7504	0
0.907593	46.6965	0
1.02104	60.6002	0
1.13449	76.7618	0
1.24794	96.9629	0
1.36139	122.791	0
1.47484	155.918	0
1.58829	197.971	0
1.70174	250.842	0
1.81519	318.809	0
1.92864	405.065	0
2.04208	512.757	0
2.15553	651.272	0
2.26898	824.696	0
2.38243	1041.94	0
2.49588	1318.93	0
2.60933	1665.08	0
2.72278	2098.14	0
2.83623	2644.63	0
0.115307	0.969771	0.5
0.230614	3.65214	0.5
0.345921	7.93259	0.5
0.461228	13.7539	0.5
0.576535	21.0774	0.5
0.691842	29.874	0.5
0.807149	40.1203	0.5
0.922456	51.797	0.5
1.03776	65.8865	0.5
1.15307	83.8783	0.5
1.26838	107.23	0.5
1.38368	136.753	0.5
1.49899	174.772	0.5
1.6143	222.721	0.5
1.7296	284.546	0.5
1.84491	363.244	0.5
1.96022	462.02	0.5
2.07552	589.361	0.5
2.19083	749.567	0.5
2.30614	951.644	0.5
2.42145	1208.79	0.5
2.53675	1534.77	0.5
2.65206	1943.94	0.5
2.76737	2457.59	0.5
2.88267	3104.18	0.5
0.11812	0.554186	1
0.23624	2.48294	1
0.35436	5.96978	1
0.47248	11.1244	1
0.5906	18.0282	1
0.70872	26.7466	1
0.82684	37.3349	1
0.94496	49.841	1
1.06308	64.6952	1
1.1812	83.8074	1
1.29932	108.429	1
1.41744	139.89	1
1.53556	181.002	1
1.65368	233.643	1
1.7718	300.952	1
1.88992	387.507	1
2.00804	499.515	1
2.12616	641.416	1
2.24428	821.523	1
2.3624	1050.29	1
2.48052	1344.3	1
2.59864	1717.36	1
2.71676	2190.98	1
2.83488	2792.21	1
2.953	3548.53	1
0.121533	0.20022	1.5
0.243066	1.2118	1.5
0.364598	3.47397	1.5
0.486131	7.3342	1.5
0.607664	13.0941	1.5
0.729197	21.0256	1.5
0.85073	31.3792	1.5
0.972263	44.389	1.5
1.0938	60.2758	1.5
1.21533	79.484	1.5
1.33686	104.601	1.5
1.45839	137.265	1.5
1.57993	179.802	1.5
1.70146	234.857	1.5
1.82299	306.342	1.5
1.94453	399.08	1.5
2.06606	519.138	1.5
2.18759	673.091	1.5
2.30912	871.468	1.5
2.43066	1128.64	1.5
2.55219	1459.21	1.5
2.67372	1881.02	1.5
2.79525	2422.46	1.5
2.91679	3110.72	1.5
3.03832	3990.05	1.5
3.07021	567.443	-1.5
3.14477	875.374	-1.5
3.21934	1189.02	-1.5
3.2939	1543.55	-1.5
3.36846	1956.66	-1.5
3.44302	2447.23	-1.5
3.51758	3021.64	-1.5
3.59215	3702.39	-1.5
3.66671	4502.82	-1.5
3.74127	5439.82	-1.5
3.81583	6556.51	-1.5
3.89039	7866.42	-1.5
3.96496	9404.54	-1.5
4.03952	11200.1	-1.5
4.11408	13300	-1.5
4.18864	15795.6	-1.5
4.2632	18676.4	-1.5
4.33777	22067.7	-1.5
1.91457	89.28	-1
2.04134	168.286	-1
2.16811	255.901	-1
2.29489	368.889	-1
2.42166	517.695	-1
2.54843	714.658	-1
2.6752	973.937	-1
2.80197	1317.12	-1
2.92875	1761.98	-1
3.05552	2353.26	-1
3.18229	3120.3	-1
3.30906	4121.12	-1
3.43583	5434.37	-1
3.56261	7128.37	-1
3.68938	9333.41	-1
3.81615	12197.8	-1
3.94292	15862	-1
4.06969	20639	-1
4.19647	26751.1	-1
0.828263	24.9093	-0.5
0.993916	38.0318	-0.5
1.15957	56.0267	-0.5
1.32522	81.7913	-0.5
1.49087	119.029	-0.5
1.65653	172.464	-0.5
1.82218	249.35	-0.5
1.98783	359.032	-0.5
2.15348	515.52	-0.5
2.31914	737.657	-0.5
2.48479	1051.29	-0.5
2.65044	1492.31	-0.5
2.8161	2117.17	-0.5
2.98175	2989.01	-0.5
3.1474	4210.69	-0.5
3.31305	5921.62	-0.5
3.47871	8281.09	-0.5
3.64436	11611.1	-0.5
3.81001	16195	-0.5
3.97566	22552.2	-0.5
4.14132	31336.5	-0.5
0.165462	8.74671	0
0.330923	16.0696	0
0.496385	22.9367	0
0.661847	30.5632	0
0.827308	41.5921	0
0.99277	57.5725	0
1.15823	80.6772	0
1.32369	113.484	0
1.48916	160.492	0
1.65462	227.77	0
1.82008	322.456	0
1.98554	455.774	0
2.151	645.534	0
2.31646	910.932	0
2.48193	1282.68	0
2.64739	1802.13	0
2.81285	2531.35	0
2.97831	3549.24	0
3.14377	4963.23	0
3.30923	6922.6	0
3.4747	9644.94	0
3.64016	13437.5	0
3.80562	18681.5	0
3.97108	25900.9	0
4.13654	35805.3	0
0.166556	3.46023	0.5
0.333113	10.239	0.5
0.499669	19.3136	0.5
0.666225	30.2977	0.5
0.832781	43.2739	0.5
0.999338	60.7024	0.5
1.16589	86.3157	0.5
1.33245	122.67	0.5
1.49901	175	0.5
1.66556	248.719	0.5
1.83212	353.201	0.5
1.99868	502.05	0.5
2.16523	711.02	0.5
2.33179	1005.06	0.5
2.49834	1417.13	0.5
2.6649	1998.52	0.5
2.83146	2810.26	0.5
2.99801	3944.58	0.5
3.16457	5520.64	0.5
3.33113	7711.05	0.5
3.49768	10753.7	0.5
3.66424	14997.7	0.5
3.83079	20879.9	0.5
3.99735	29013.4	0.5
4.16391	40183.3	0.5
0.168523	1.18445	1
0.337046	5.32662	1
0.505569	12.835	1
0.674092	23.9546	1
0.842615	38.8676	1
1.01114	57.7208	1
1.17966	83.3886	1
1.34818	120.354	1
1.51671	173.748	1
1.68523	250.211	1
1.85375	359.684	1
2.02228	514.298	1
2.1908	734.483	1
2.35932	1043.9	1
2.52784	1484.78	1
2.69637	2104.21	1
2.86489	2977.32	1
3.03341	4199.6	1
3.20194	5915.03	1
3.37046	8322.09	1
3.53898	11685.7	1
3.7075	16397.1	1
3.87603	22958.1	1
4.04455	32019.1	1
4.21307	44609.9	1
0.171109	0.483244	1.5
0.342218	2.93294	1.5
0.513327	8.42187	1.5
0.684435	17.8008	1.5
0.855544	31.8092	1.5
1.02665	51.1146	1.5
1.19776	76.529	1.5
1.36887	112.271	1.5
1.53998	164.651	1.5
1.71109	240.228	1.5
1.8822	348.425	1.5
2.05331	504.417	1.5
2.22442	728.687	1.5
2.39552	1049	1.5
2.56663	1506.73	1.5
2.73774	2152.97	1.5
2.90885	3072.48	1.5
3.07996	4368.98	1.5
3.25107	6198.19	1.5
3.42218	8797.36	1.5
3.59329	12441.3	1.5
3.76439	17587	1.5
3.9355	24777.3	1.5
4.10661	34838.2	1.5
4.27772	48886.1	1.5
3.13964	853.803	-1.5
3.27605	1455.36	-1.5
3.41247	2239.69	-1.5
3.54888	3293.51	-1.5
3.68529	4724.8	-1.5
3.82171	6650.51	-1.5
3.95812	9269.63	-1.5
4.09454	12774	-1.5
4.23095	17444.4	-1.5
4.36736	23745.6	-1.5
4.50378	32069.1	-1.5
4.64019	43211.6	-1.5
4.77661	57892.2	-1.5
4.91302	77468.6	-1.5
5.04943	103012	-1.5
5.18585	137010	-1.5
5.32226	181342	-1.5
5.45868	239787	-1.5
5.59509	315870	-1.5
1.90139	75.7057	-1
2.09043	199.855	-1
2.27947	353.632	-1
2.46852	584.406	-1
2.65756	933.529	-1
2.84661	1459.62	-1
3.03565	2250.96	-1
3.2247	3427.89	-1
3.41374	5180.35	-1
3.60278	7769.58	-1
3.79183	11596.9	-1
3.98087	17241.2	-1
4.16992	25476.1	-1
4.35896	37507.4	-1
4.54801	55167.5	-1
4.73705	80825.6	-1
4.9261	117902	-1
5.11514	171707	-1
5.30418	249726	-1
5.49323	361350	-1
0.65342	11.511	-0.5
0.871227	28.0363	-0.5
1.08903	47.6271	-0.5
1.30684	78.4504	-0.5
1.52465	128.51	-0.5
1.74245	208.753	-0.5
1.96026	338.125	-0.5
2.17807	544.222	-0.5
2.39587	869.443	-0.5
2.61368	1382.24	-0.5
2.83149	2187.57	-0.5
3.04929	3431.55	-0.5
3.2671	5392.23	-0.5
3.48491	8407.24	-0.5
3.70272	13072.9	-0.5
3.92052	20270	-0.5
4.13833	31303.4	-0.5
4.35614	48288.3	-0.5
4.57394	74115.8	-0.5
4.79175	113968	-0.5
5.00956	174336	-0.5
5.22736	266186	-0.5
5.44517	405165	-0.5
0.217357	11.0907	0
0.434714	20.4076	0
0.652072	30.0398	0
0.869429	45.103	0
1.08679	69.5875	0
1.30414	108.998	0
1.5215	171.998	0
1.73886	271.745	0
1.95621	429.282	0
2.17357	677.043	0
2.39093	1062.56	0
2.60829	1664.22	0
2.82564	2597.32	0
3.043	4041.89	0
3.26036	6280.12	0
3.47772	9729.56	0
3.69507	15028.4	0
3.91243	23145.2	0
4.12979	35551.1	0
4.34714	54474.4	0
4.5645	83440.9	0
4.78186	127702	0
4.99922	194816	0
5.21657	296351	0
5.43393	449143	0
0.217962	5.26532	0.5
0.435923	15.5905	0.5
0.653885	29.4194	0.5
0.871846	47.013	0.5
1.08981	73.4443	0.5
1.30777	116.462	0.5
1.52573	184.583	0.5
1.74369	293.262	0.5
1.96165	464.215	0.5
2.17962	732.39	0.5
2.39758	1151.99	0.5
2.61554	1804.86	0.5
2.8335	2817.97	0.5
3.05146	4388.09	0.5
3.26942	6815.33	0.5
3.48738	10556.4	0.5
3.70535	16308.5	0.5
3.92331	25136.3	0.5
4.14127	38646.8	0.5
4.35923	59272.3	0.5
4.57719	90908	0.5
4.79515	139180	0.5
5.01312	212580	0.5
5.23108	323829	0.5
5.44904	491602	0.5
0.219347	2.07944	1
0.438693	9.39088	1
0.65804	22.6838	1
0.877387	42.4098	1
1.09673	69.8967	1
1.31608	112.813	1
1.53543	181.232	1
1.75477	290.087	1
1.97412	464.205	1
2.19347	737.963	1
2.41281	1168.42	1
2.63216	1842	1
2.85151	2899.86	1
3.07085	4536.33	1
3.2902	7084.57	1
3.50955	11033.5	1
3.72889	17137.5	1
3.94824	26522.3	1
4.16759	40982.2	1
4.38693	63153.7	1
4.60628	97214.8	1
4.82563	149440	1
5.04497	229231	1
5.26432	350741	1
5.48367	534823	1
0.221327	0.928687	1.5
0.442653	5.67592	1.5
0.66398	16.3649	1.5
0.885307	34.6899	1.5
1.10663	62.1286	1.5
1.32796	102.43	1.5
1.54929	168.103	1.5
1.77061	273.204	1.5
1.99194	442.359	1.5
2.21327	712.03	1.5
2.43459	1140.44	1.5
2.65592	1816.58	1.5
2.87725	2881.84	1.5
3.09857	4543.41	1.5
3.3199	7144.77	1.5
3.54123	11216.3	1.5
3.76255	17517.2	1.5
3.98388	27347.5	1.5
4.20521	42518.7	1.5
4.42653	66109.2	1.5
4.64786	102506	1.5
4.86919	158685	1.5
5.09051	245086	1.5
5.31184	377093	1.5
5.53317	578179	1.5
3.27547	1452.36	-1.5
3.58488	3633.83	-1.5
3.89429	7946.94	-1.5
4.2037	16423.4	-1.5
4.5131	32754.1	-1.5
4.82251	63932.1	-1.5
5.13192	122835	-1.5
5.44133	232720	-1.5
5.75073	436761	-1.5
6.06014	813821	-1.5
6.36955	1.50886e+06	-1.5
6.67896	2.78283e+06	-1.5
6.98837	5.10692e+06	-1.5
7.29777	9.33589e+06	-1.5
7.60718	1.69899e+07	-1.5
7.91659	3.08914e+07	-1.5
8.226	5.60261e+07	-1.5
8.5354	1.01339e+08	-1.5
8.84481	1.82595e+08	-1.5
9.15422	3.27787e+08	-1.5
9.46363	5.85601e+08	-1.5
2.08265	194.449	-1
2.44814	554.465	-1
2.81362	1351.12	-1
3.17911	3096.05	-1
3.54459	6866.6	-1
3.91007	14862	-1
4.27556	31624.6	-1
4.64104	66676	-1
5.00652	139082	-1
5.37201	287631	-1
5.73749	588447	-1
6.10297	1.20447e+06	-1
6.46846	2.44419e+06	-1
6.83394	4.94052e+06	-1
7.19942	9.95239e+06	-1
7.56491	1.99884e+07	-1
7.93039	4.00737e+07	-1
8.29587	8.01608e+07	-1
8.66136	1.60049e+08	-1
9.02684	3.18395e+08	-1
9.39233	6.28618e+08	-1
0.747772	19.029	-0.5
1.12166	51.3403	-0.5
1.49554	120.178	-0.5
1.86943	277.036	-0.5
2.24332	626.646	-0.5
2.6172	1395.27	-0.5
2.99109	3055.43	-0.5
3.36497	6591.3	-0.5
3.73886	14070.7	-0.5
4.11274	29753.8	-0.5
4.48663	62525.4	-0.5
4.86052	130586	-0.5
5.2344	270979	-0.5
5.60829	560265	-0.5
5.98217	1.15167e+06	-0.5
6.35606	2.36383e+06	-0.5
6.72995	4.82498e+06	-0.5
7.10383	9.84897e+06	-0.5
7.47772	1.99922e+07	-0.5
7.8516	4.06557e+07	-0.5
8.22549	8.226e+07	-0.5
8.59938	1.66513e+08	-0.5
8.97326	3.35136e+08	-0.5
9.34715	6.70784e+08	-0.5
0.372929	17.7896	0
0.745859	35.6712	0
1.11879	74.223	0
1.49172	161.488	0
1.86465	354.44	0
2.23758	775.406	0
2.61051	1675.39	0
2.98343	3590.68	0
3.35636	7641.84	0
3.72929	16133.2	0
4.10222	33822.1	0
4.47515	70477.1	0
4.84808	145141	0
5.22101	300735	0
5.59394	616963	0
5.96687	1.2618e+06	0
6.3398	2.57341e+06	0
6.71273	5.23747e+06	0
7.08566	1.06423e+07	0
7.45859	2.15551e+07	0
7.83152	4.36515e+07	0
8.20445	8.81119e+07	0
8.57737	1.77724e+08	0
8.9503	3.56953e+08	0
9.32323	7.1246e+08	0
0.372675	12.1532	0.5
0.745349	36.1081	0.5
1.11802	78.5226	0.5
1.4907	171.606	0.5
1.86337	378.574	0.5
2.23605	826.49	0.5
2.60872	1792.67	0.5
2.9814	3834.37	0.5
3.35407	8099.66	0.5
3.72675	17027.4	0.5
4.09942	35619.3	0.5
4.4721	74152.2	0.5
4.84477	153445	0.5
5.21744	316313	0.5
5.59012	649810	0.5
5.96279	1.33078e+06	0.5
6.33547	2.71772e+06	0.5
6.70814	5.5361e+06	0.5
7.08082	1.12513e+07	0.5
7.45349	2.28188e+07	0.5
7.82617	4.62116e+07	0.5
8.19884	9.34667e+07	0.5
8.57152	1.88309e+08	0.5
8.94419	3.78737e+08	0.5
9.31687	7.55367e+08	0.5
0.373006	6.49409	1
0.746012	29.6779	1
1.11902	73.3868	1
1.49202	164.883	1
1.86503	369.797	1
2.23804	816.025	1
2.61104	1765.88	1
2.98405	3797.93	1
3.35705	8113.22	1
3.73006	17224.4	1
4.10306	36191.4	1
4.47607	75507	1
4.84908	156646	1
5.22208	324172	1
5.59509	668242	1
5.96809	1.37265e+06	1
6.3411	2.81047e+06	1
6.71411	5.73868e+06	1
7.08711	1.16904e+07	1
7.46012	2.37794e+07	1
7.83312	4.82738e+07	1
8.20613	9.77985e+07	1
8.57914	1.97693e+08	1
8.95214	3.98375e+08	1
9.32515	7.97043e+08	1
0.373832	3.32827	1.5
0.747663	21.5761	1.5
1.12149	64.3902	1.5
1.49533	148.873	1.5
1.86916	339.5	1.5
2.24299	757.936	1.5
2.61682	1671.38	1.5
2.99065	3635.93	1.5
3.36448	7835.05	1.5
3.73832	16695.1	1.5
4.11215	35358.4	1.5
4.48598	74334.3	1.5
4.85981	155646	1.5
5.23364	324299	1.5
5.60747	672197	1.5
5.9813	1.3879e+06	1.5
6.35514	2.85624e+06	1.5
6.72897	5.86229e+06	1.5
7.1028	1.20048e+07	1.5
7.47663	2.45267e+07	1.5
7.85046	5.00023e+07	1.5
8.22429	1.01727e+08	1.5
8.59813	2.06444e+08	1.5
8.97196	4.17538e+08	1.5
9.34579	8.38298e+08	1.5
